# Supplementary material for: SCAMP3-Driven Regulation of ERK1/2 and Autophagy Phosphoproteomics Signatures in Triple-Negative Breast Cancer
Source: Int J Mol Sci. 2025 Oct 1;26(19):9577. doi: 10.3390/ijms26199577 (PMC12525412; doi:10.3390/ijms26199577)
Supplement: Supplementary file 1 [file ijms-26-09577-s001.zip]

Archive with 8 entries (8 files):
- ijms-3795029-supplementary.pdf
- Table S1.pdf
- Table S2.pdf
- Table S3.pdf
- Table S4.pdf
- Table S5.xlsx
- Table S6.xlsx
- Table S7.xlsx
