# Supplementary material for: SCAMP3-Driven Regulation of ERK1/2 and Autophagy Phosphoproteomics Signatures in Triple-Negative Breast Cancer
Source: Int J Mol Sci. 2025 Oct 1;26(19):9577. doi: 10.3390/ijms26199577 (PMC12525412; doi:10.3390/ijms26199577)
Supplement: Supplementary file 1 [file ijms-26-09577-s001.zip › Table S5.xlsx]

## Sheet: ModificationSites
Table S5: Confidence scores and phosphorylation site probabilities of phosphopeptides identified in TNBC cells.
Checked	Confidence	Modification Name	Target Amino Acid	Position in Peptide	Site Probability	Peptide Sequence	# Modified PSMs	# Uncertain Modified PSMs	# Unmodified PSMs	Protein Accession	Protein Description	Position	Master	Motif
FALSE	High	Phospho	T	9	94.7	KPVTVSPTTPTSPTEGEAS	1	1	31	Q9Y6G9	Cytoplasmic dynein 1 light intermediate chain 1 [OS=Homo sapiens]	513	Master Protein	VTVSPTtPTSPTE
FALSE	High	Phospho	S	16	95.3	SSSPVQVEEEPVRLASLR	1	0	1	Q8IZ21	Phosphatase and actin regulator 4 [OS=Homo sapiens]	131	Master Protein	EPVRLAsLRKAIP
FALSE	High	Phospho	S	13	95.5	SSTPPRQSPSRSSSPQPK	4	17	4	Q9UQ35	Serine/arginine repetitive matrix protein 2 [OS=Homo sapiens]	913	Master Protein	QSPSRSsSPQPKV
FALSE	High	Phospho	S	14	95.5	SSTPPRQSPSRSSSPQPK	5	17	3	Q9UQ35	Serine/arginine repetitive matrix protein 2 [OS=Homo sapiens]	914	Master Protein	SPSRSSsPQPKVK
FALSE	High	Phospho	S	3	95.8	TVSDNSLSNSRGEGKPDLK	1	0	0	Q96RU3	Formin-binding protein 1 [OS=Homo sapiens]	296	Master Protein	PMKRTVsDNSLSN
FALSE	High	Phospho	S	12	95.9	RGAGAELKDTQSPSTCSEGLLGWSQK	2	0	0	Q9C0C2	182 kDa tankyrase-1-binding protein [OS=Homo sapiens]	712	Master Protein	ELKDTQsPSTCSE
FALSE	High	Phospho	T	19	96	TASGSSVTSLDGTRSRSHTSEGTR	1	0	0	Q92597	Protein NDRG1 [OS=Homo sapiens]	346	Master Protein	TRSRSHtSEGTRS
FALSE	High	Phospho	T	18	96.2	SNVSSPATPTASSSSSTTPTRK	3	5	3	Q12888	TP53-binding protein 1 [OS=Homo sapiens]	1648	Master Protein	SSSSSTtPTRKIT
FALSE	High	Phospho	S	11	96.2	METVSNASSSSNPSSPGR	1	0	30	Q9NTI5	Sister chromatid cohesion protein PDS5 homolog B [OS=Homo sapiens]	1162	Master Protein	SNASSSsNPSSPG
FALSE	High	Phospho	S	19	96.5	TVSSPIPYTPSPSSSRPISPGLSYASHTVGFTPPTSLTR	2	0	0	Q16204	Coiled-coil domain-containing protein 6 [OS=Homo sapiens]	367	Master Protein	SSSRPIsPGLSYA
FALSE	High	Phospho	S	5	96.5	YSPTSPTYSPTSPK	7	6	9	P24928	DNA-directed RNA polymerase II subunit RPB1 [OS=Homo sapiens]	1913	Master Protein	PKYSPTsPTYSPT
FALSE	High	Phospho	S	5	96.5	YSPTSPTYSPTSPK	7	6	9	P24928	DNA-directed RNA polymerase II subunit RPB1 [OS=Homo sapiens]	1927	Master Protein	PKYSPTsPTYSPT
FALSE	High	Phospho	S	10	96.8	LSPFFTLDLSPTEDKSSKPSSFTEK	1	0	0	A7KAX9	Rho GTPase-activating protein 32 [OS=Homo sapiens]	871	Master Protein	FFTLDLsPTEDKS
FALSE	High	Phospho	T	21	96.8	TVAISDAAQLPHDYCTTPGGTLFSTTPGGTRIIYDRK	2	1	0	Q13542	Eukaryotic translation initiation factor 4E-binding protein 2 [OS=Homo sapiens]	41	Master Protein	CTTPGGtLFSTTP
FALSE	High	Phospho	S	2	96.9	SSTPPRQSPSRSSSPQPK	5	2	18	Q9UQ35	Serine/arginine repetitive matrix protein 2 [OS=Homo sapiens]	902	Master Protein	PPRVKSsTPPRQS
FALSE	High	Phospho	S	13	97.1	QSLVPAHPMAPPSPSTTSSNNNSSSSSNSGWDQLSK	2	0	0	P29558	RNA-binding motif, single-stranded-interacting protein 1 [OS=Homo sapiens]	38	Master Protein	HPMAPPsPSTTSS
FALSE	High	Phospho	S	15	97.1	GQSQTSPDHRSDTSSPEVR	1	0	8	Q9UQ35	Serine/arginine repetitive matrix protein 2 [OS=Homo sapiens]	1073	Master Protein	HRSDTSsPEVRQS
FALSE	High	Phospho	S	19	97.1	STSSHGTDEMESSSYRDRSPHR	1	0	0	Q8IWS0	PHD finger protein 6 [OS=Homo sapiens]	199	Master Protein	SSYRDRsPHRSSP
FALSE	High	Phospho	S	3	97.1	SSSLKSSSSVSSQGSVASSTGSPASIR	1	0	0	Q9H4H8	Protein FAM83D [OS=Homo sapiens]	474	Master Protein	SVSRSSsLKSSSS
FALSE	High	Phospho	S	5	97.2	RESLSTSSDLYKR	1	0	0	Q8TB72	Pumilio homolog 2 [OS=Homo sapiens]	589	Master Protein	TRRESLsTSSDLY
FALSE	High	Phospho	S	16	97.3	QQPPEPEWIGDGESTSPSDKVVKK	1	0	0	Q8NE71	ATP-binding cassette sub-family F member 1 [OS=Homo sapiens]	22	Master Protein	GDGESTsPSDKVV
FALSE	High	Phospho	T	15	97.3	AKTQTPPVSPAPQPTEERLPSSPVYEDAASFK	5	19	41	Q14247	Src substrate cortactin [OS=Homo sapiens]	411	Master Protein	SPAPQPtEERLPS
FALSE	High	Phospho	T	13	97.3	TASGSSVTSLDGTRSRSHTSEGTR	1	0	0	Q92597	Protein NDRG1 [OS=Homo sapiens]	340	Master Protein	VTSLDGtRSRSHT
FALSE	High	Phospho	T	14	97.5	TVSLTPSPTTQVETPDLVDHDNTSPLFR	1	0	0	Q05209	Tyrosine-protein phosphatase non-receptor type 12 [OS=Homo sapiens]	578	Master Protein	PTTQVEtPDLVDH
FALSE	High	Phospho	T	7	97.6	SQIRSRTPSASNDDQQE	3	2	0	O43765	Small glutamine-rich tetratricopeptide repeat-containing protein alpha [OS=Homo sapiens]	303	Master Protein	SQIRSRtPSASND
FALSE	High	Phospho	S	5	97.6	QSHSSSSPHPK	2	0	0	Q9UQ35	Serine/arginine repetitive matrix protein 2 [OS=Homo sapiens]	837	Master Protein	SRQSHSsSSPHPK
FALSE	High	Phospho	S	10	97.7	SSSSSASPSSPSSREEK	2	2	0	Q9NYF8-4	Isoform 4 of Bcl-2-associated transcription factor 1 [OS=Homo sapiens]	587	Master Protein	SSASPSsPSSREE
FALSE	High	Phospho	S	11	97.7	STSAPQMSPGSSDNQSSSPQPAQQK	1	13	36	Q14157-1	Isoform 2 of Ubiquitin-associated protein 2-like [OS=Homo sapiens]	470	Master Protein	PQMSPGsSDNQSS
FALSE	High	Phospho	S	10	97.7	SSSSSASPSSPSSREEK	2	2	0	Q9NYF8	Bcl-2-associated transcription factor 1 [OS=Homo sapiens]	760	Master Protein	SSASPSsPSSREE
FALSE	High	Phospho	S	27	97.7	QIEINTISASFGGLASRTPAVHRHVLSVLSK	2	0	0	P48637	Glutathione synthetase [OS=Homo sapiens]	168	Master Protein	VHRHVLsVLSKTK
FALSE	High	Phospho	S	3	97.8	SLSTDTSRQESDTVSYKPPDSK	2	1	0	Q8IWB9	Testis-expressed protein 2 [OS=Homo sapiens]	222	Master Protein	TLVKSLsTDTSRQ
FALSE	High	Phospho	S	2	97.8	TSPSKSPFLHSGMK	1	0	0	O14497	AT-rich interactive domain-containing protein 1A [OS=Homo sapiens]	1600	Master Protein	PMENRTsPSKSPF
FALSE	High	Phospho	T	5	97.9	SPGSTPTTPTSSQAPQK	1	0	0	P35658	Nuclear pore complex protein Nup214 [OS=Homo sapiens]	434	Master Protein	PKSPGStPTTPTS
FALSE	High	Phospho	S	13	98	LCSKHDHSATIVSIK	4	1	0	O60449	Lymphocyte antigen 75 [OS=Homo sapiens]	1574	Master Protein	HSATIVsIKDEDE
FALSE	High	Phospho	S	5	98	KPGPSGPSESPKAASDIWKPVLSIDTEPR	1	0	3	Q96JM3	Chromosome alignment-maintaining phosphoprotein 1 [OS=Homo sapiens]	502	Master Protein	TRKPGPsGPSESP
FALSE	High	Phospho	S	2	98	SSRSSPELTRK	1	1	1	Q9UQ35	Serine/arginine repetitive matrix protein 2 [OS=Homo sapiens]	1691	Master Protein	PPRRRSsRSSPEL
FALSE	High	Phospho	S	5	98	SAGGSSPEGGEDSDREDGNYCPPVKR	2	0	0	Q9H6Z4	Ran-binding protein 3 [OS=Homo sapiens]	100	Master Protein	GRSAGGsSPEGGE
FALSE	High	Phospho	S	6	98	SAGGSSPEGGEDSDREDGNYCPPVKR	2	0	0	Q9H6Z4	Ran-binding protein 3 [OS=Homo sapiens]	101	Master Protein	RSAGGSsPEGGED
FALSE	High	Phospho	S	21	98.1	ATLSSTSGLDLMSESGEGEISPQREVSR	1	0	0	Q8WWI1	LIM domain only protein 7 [OS=Homo sapiens]	1026	Master Protein	SGEGEIsPQREVS
FALSE	High	Phospho	S	32	98.1	LASVLLYSDYGIGEVPVEPLDVPLPSTIRPASPVAGSPK	1	0	0	Q13057	Bifunctional coenzyme A synthase [OS=Homo sapiens]	178	Master Protein	STIRPAsPVAGSP
FALSE	High	Phospho	S	20	98.1	DFTNEAPPAPLPDASASPLSPHRR	2	2	0	Q6WCQ1-2	Isoform 2 of Myosin phosphatase Rho-interacting protein [OS=Homo sapiens]	365	Master Protein	ASASPLsPHRRAK
FALSE	High	Phospho	S	15	98.1	SLENETLNKEEDCHSPTSKPPKPDQPLK	1	6	1	P23588	Eukaryotic translation initiation factor 4B [OS=Homo sapiens]	459	Master Protein	KEEDCHsPTSKPP
FALSE	High	Phospho	S	16	98.1	EYIPGQPPLSQSSDSSPTR	8	184	16	P07814	Bifunctional glutamate/proline--tRNA ligase [OS=Homo sapiens]	886	Master Protein	SQSSDSsPTRNSE
FALSE	High	Phospho	T	22	98.2	QQVYISHLGHGVRGAQPHGRATAGR	2	0	0	A9YTQ3	Aryl hydrocarbon receptor repressor [OS=Homo sapiens]	605	Master Protein	QPHGRAtAGRSRE
FALSE	High	Phospho	S	8	98.2	ALSSSKQSSSSRDDNMFQIGK	2	1	0	P53999	Activated RNA polymerase II transcriptional coactivator p15 [OS=Homo sapiens]	55	Master Protein	LSSSKQsSSSRDD
FALSE	High	Phospho	S	13	98.3	SGTATPQRSGSVSNYR	2	0	0	Q13131	5'-AMP-activated protein kinase catalytic subunit alpha-1 [OS=Homo sapiens]	498	Master Protein	QRSGSVsNYRSCQ
FALSE	High	Phospho	S	8	98.3	KPGDGEVSPSTEDAPFQHSPLGK	1	0	0	O60318	Germinal-center associated nuclear protein [OS=Homo sapiens]	527	Master Protein	PGDGEVsPSTEDA
FALSE	High	Phospho	T	4	98.3	SVSTPSEAGSQDSGDGAVGSR	1	0	0	Q13409-2	Isoform 2B of Cytoplasmic dynein 1 intermediate chain 2 [OS=Homo sapiens]	89	Master Protein	SSKSVStPSEAGS
FALSE	High	Phospho	S	3	98.3	SSSLIQLTSQNSSPNQQR	1	0	0	O95639	Cleavage and polyadenylation specificity factor subunit 4 [OS=Homo sapiens]	202	Master Protein	PLQRSSsLIQLTS
FALSE	High	Phospho	T	11	98.3	VHVQFFDDSPTRGWVSKR	1	0	0	P52701	DNA mismatch repair protein Msh6 [OS=Homo sapiens]	139	Master Protein	FFDDSPtRGWVSK
FALSE	High	Phospho	S	3	98.3	HSSPTEERDEPAYPR	1	0	0	Q9Y6R4	Mitogen-activated protein kinase kinase kinase 4 [OS=Homo sapiens]	1252	Master Protein	SLSRHSsPTEERD
FALSE	High	Phospho	S	17	98.4	RYPNVFGIGDCTNLPTSKTAAAVAAQSGILDR	1	0	0	Q9Y6N5	Sulfide:quinone oxidoreductase, mitochondrial [OS=Homo sapiens]	343	Master Protein	CTNLPTsKTAAAV
FALSE	High	Phospho	S	12	98.4	EREPEAASSRGSPVR	1	0	0	Q53GS9	Ubiquitin carboxyl-terminal hydrolase 39 [OS=Homo sapiens]	46	Master Protein	AASSRGsPVRVKR
FALSE	High	Phospho	S	15	98.4	QKSNSQSDSHDEEVSPTPPNPVVK	1	0	0	P31321	cAMP-dependent protein kinase type I-beta regulatory subunit [OS=Homo sapiens]	83	Master Protein	SHDEEVsPTPPNP
FALSE	High	Phospho	S	16	98.4	TIDLGAAAHYTGDKASPDQNASTHTPQSSVK	7	1	0	Q14677	Clathrin interactor 1 [OS=Homo sapiens]	299	Master Protein	YTGDKAsPDQNAS
FALSE	High	Phospho	S	16	98.4	GSDYSWSYQTPPSSPSSSSSR	1	0	0	Q765P7	Protein MTSS 2 [OS=Homo sapiens]	266	Master Protein	TPPSSPsSSSSRK
FALSE	High	Phospho	T	5	98.4	VKSSTPPRQSPSR	1	4	0	Q9UQ35	Serine/arginine repetitive matrix protein 2 [OS=Homo sapiens]	903	Master Protein	PRVKSStPPRQSP
FALSE	High	Phospho	S	5	98.4	TIAHSPTSFTESSSK	1	0	0	Q03164	Histone-lysine N-methyltransferase 2A [OS=Homo sapiens]	2098	Master Protein	NRTIAHsPTSFTE
FALSE	High	Phospho	T	22	98.5	SVDALDDLTPPSTAESGSRSPTSNGGR	1	5	14	Q86X29	Lipolysis-stimulated lipoprotein receptor [OS=Homo sapiens]	514	Master Protein	SGSRSPtSNGGRS
FALSE	High	Phospho	T	23	98.5	KWPQGAVPQLPPSAPATSEMTTTPERPR	3	2	0	P27708	CAD protein [OS=Homo sapiens]	1833	Master Protein	TSEMTTtPERPRR
FALSE	High	Phospho	T	9	98.5	KADTTTPTTSAITASRSESPPPLSDPK	2	0	3	Q15059	Bromodomain-containing protein 3 [OS=Homo sapiens]	253	Master Protein	DTTTPTtSAITAS
FALSE	High	Phospho	S	3	98.5	SSSTKGKLELVDNK	1	4	0	Q13523	Serine/threonine-protein kinase PRP4 homolog [OS=Homo sapiens]	166	Master Protein	SSTRSSsTKGKLE
FALSE	High	Phospho	S	3	98.5	TGSNISGASSDISLDEQYKHQLEETKK	1	0	0	P22059	Oxysterol-binding protein 1 [OS=Homo sapiens]	379	Master Protein	GHKRTGsNISGAS
FALSE	High	Phospho	T	5	98.5	GQSQTSPDHRSDTSSPEVR	1	7	1	Q9UQ35	Serine/arginine repetitive matrix protein 2 [OS=Homo sapiens]	1063	Master Protein	LKGQSQtSPDHRS
FALSE	High	Phospho	S	10	98.5	TDSEKPFRGSQSPKR	1	12	11	Q9Y2W1	Thyroid hormone receptor-associated protein 3 [OS=Homo sapiens]	406	Master Protein	EKPFRGsQSPKRY
FALSE	High	Phospho	S	3	98.5	YSSPTAGSAK	1	2	0	P28749	Retinoblastoma-like protein 1 [OS=Homo sapiens]	650	Master Protein	VHERYSsPTAGSA
FALSE	High	Phospho	T	6	98.5	GRPSKTPSPSQPK	2	1	0	Q9NTI5	Sister chromatid cohesion protein PDS5 homolog B [OS=Homo sapiens]	1381	Master Protein	RGRPSKtPSPSQP
FALSE	High	Phospho	T	13	98.5	SNQNGKDSKPSSTPR	3	0	6	P06748-3	Isoform 3 of Nucleophosmin [OS=Homo sapiens]	219	Master Protein	DSKPSStPRSKGQ
FALSE	High	Phospho	T	11	98.5	SLQEEQSRPPTAVSSPGGPAR	2	0	0	Q9BWU0	Kanadaptin [OS=Homo sapiens]	140	Master Protein	EQSRPPtAVSSPG
FALSE	High	Phospho	T	13	98.5	SNQNGKDSKPSSTPR	3	0	6	P06748	Nucleophosmin [OS=Homo sapiens]	219	Master Protein	DSKPSStPRSKGQ
FALSE	High	Phospho	S	11	98.6	SESGTDLREHSPSESEKEVVGADPR	5	0	0	Q12986	Transcriptional repressor NF-X1 [OS=Homo sapiens]	150	Master Protein	TDLREHsPSESEK
FALSE	High	Phospho	S	19	98.6	QTELFAHFIQPAAQKTPTSPLK	1	0	0	O60264	SWI/SNF-related matrix-associated actin-dependent regulator of chromatin subfamily A member 5 [OS=Homo sapiens]	116	Master Protein	AQKTPTsPLKMKP
FALSE	High	Phospho	S	1	98.6	SSVKTPEPVVPTAPELQPSTSTDQPVTSEPTYQATR	3	0	0	Q14676	Mediator of DNA damage checkpoint protein 1 [OS=Homo sapiens]	1235	Master Protein	RGRKNRsSVKTPE
FALSE	High	Phospho	S	3	98.6	TSSPPRKTR	1	1	0	Q8IYB3	Serine/arginine repetitive matrix protein 1 [OS=Homo sapiens]	380	Master Protein	PPKRTSsPPRKTR
FALSE	High	Phospho	S	22	98.6	SGSMEEDVDTSPGGDYYTSPSSPTSSSR	3	1	1	P08651	Nuclear factor 1 C-type [OS=Homo sapiens]	305	Master Protein	YYTSPSsPTSSSR
FALSE	High	Phospho	S	8	98.6	IQPLEPDSPTGLSENPTPATEK	3	0	0	Q9ULJ3	Zinc finger and BTB domain-containing protein 21 [OS=Homo sapiens]	1003	Master Protein	QPLEPDsPTGLSE
FALSE	High	Phospho	S	7	98.6	SQDATFSPGSEQAEKSPGPIVSR	7	2	23	Q86WB0	Zinc finger C3HC-type protein 1 [OS=Homo sapiens]	335	Master Protein	SQDATFsPGSEQA
FALSE	High	Phospho	S	7	98.6	SSPSGASSPR	2	0	0	O75592	E3 ubiquitin-protein ligase MYCBP2 [OS=Homo sapiens]	2838	Master Protein	SSPSGAsSPRSSS
FALSE	High	Phospho	T	8	98.6	LQQAQKGTPMKPNTQATPP	1	0	0	P05362	Intercellular adhesion molecule 1 [OS=Homo sapiens]	521	Master Protein	QQAQKGtPMKPNT
FALSE	High	Phospho	S	12	98.6	LFPSPGLPTRTSPVR	2	0	2	Q8IY17	Patatin-like phospholipase domain-containing protein 6 [OS=Homo sapiens]	362	Master Protein	GLPTRTsPVRGSK
FALSE	High	Phospho	S	15	98.6	ITRKPVTVSPTTPTSPTEGEAS	3	0	4	Q9Y6G9	Cytoplasmic dynein 1 light intermediate chain 1 [OS=Homo sapiens]	516	Master Protein	SPTTPTsPTEGEA
FALSE	High	Phospho	S	3	98.6	TSSPPRKTR	1	1	0	Q8IYB3-2	Isoform 2 of Serine/arginine repetitive matrix protein 1 [OS=Homo sapiens]	379	Master Protein	PPKRTSsPPRKTR
FALSE	High	Phospho	T	7	98.6	GFADIPTGKTSPYILRR	2	0	0	P49454	Centromere protein F [OS=Homo sapiens]	2994	Master Protein	GFADIPtGKTSPY
FALSE	High	Phospho	S	7	98.7	SLDSPTSSPGAGTR	1	0	6	Q9P107	GEM-interacting protein [OS=Homo sapiens]	440	Master Protein	SLDSPTsSPGAGT
FALSE	High	Phospho	S	3	98.7	SSSPRGEASSLNGESH	2	10	0	Q8IY57	YY1-associated factor 2 [OS=Homo sapiens]	167	Master Protein	GMSRSSsPRGEAS
FALSE	High	Phospho	S	16	98.7	APPASGDGFEPQMVKSPSFGGASEASAR	1	0	0	Q8WVT3	Trafficking protein particle complex subunit 12 [OS=Homo sapiens]	182	Master Protein	EPQMVKsPSFGGA
FALSE	High	Phospho	S	4	98.7	TGSSSPPGGPPKPGSQLDSMLGSLQSDLNK	1	2	0	P49023	Paxillin [OS=Homo sapiens]	321	Master Protein	QGKTGSsSPPGGP
FALSE	High	Phospho	S	6	98.7	TSSPRSPPSSSEIFTPAHEENVR	15	3	3	C9JLW8	Mapk-regulated corepressor-interacting protein 1 [OS=Homo sapiens]	21	Master Protein	RTSSPRsPPSSSE
FALSE	High	Phospho	S	12	98.7	SSQPSPTAVPASDSPPTKQEVKK	1	1	0	Q3KQU3	MAP7 domain-containing protein 1 [OS=Homo sapiens]	123	Master Protein	PTAVPAsDSPPTK
FALSE	High	Phospho	S	14	98.7	EKADREVQAEQPSSSSPR	1	17	0	Q9Y388	RNA-binding motif protein, X-linked 2 [OS=Homo sapiens]	186	Master Protein	QAEQPSsSSPRRK
FALSE	High	Phospho	S	15	98.8	LEALQESLPPALHGSR	1	0	0	Q9UHQ1	Nuclear prelamin A recognition factor [OS=Homo sapiens]	247	Master Protein	PPALHGsRGADCV
FALSE	High	Phospho	S	3	98.8	SKSATTTPSGSPR	1	0	0	Q2M2I8	AP2-associated protein kinase 1 [OS=Homo sapiens]	670	Master Protein	SLNKSKsATTTPS
FALSE	High	Phospho	S	3	98.8	HNSTTSSTSSGGYR	1	0	0	Q8IZP0	Abl interactor 1 [OS=Homo sapiens]	323	Master Protein	QISRHNsTTSSTS
FALSE	High	Phospho	S	5	98.8	RNSSSPVSPASVPGQR	2	6	0	Q9H1B7	Probable E3 ubiquitin-protein ligase IRF2BPL [OS=Homo sapiens]	659	Master Protein	ARRNSSsPVSPAS
FALSE	High	Phospho	S	5	98.8	APQTSSSPPPVR	4	56	156	Q8IYB3	Serine/arginine repetitive matrix protein 1 [OS=Homo sapiens]	694	Master Protein	PRAPQTsSSPPPV
FALSE	High	Phospho	S	3	98.8	SHSRQASTDAGTAGALTPQHVR	2	3	0	P46937	Transcriptional coactivator YAP1 [OS=Homo sapiens]	105	Master Protein	PEPKSHsRQASTD
FALSE	High	Phospho	S	8	98.8	VAFSEITSPSKR	1	13	0	Q13415	Origin recognition complex subunit 1 [OS=Homo sapiens]	273	Master Protein	AFSEITsPSKRSQ
FALSE	High	Phospho	S	3	98.8	KTSSDDESEEDEDDLLQR	1	2	6	Q9Y5J1	U3 small nucleolar RNA-associated protein 18 homolog [OS=Homo sapiens]	205	Master Protein	TTKRKTsSDDESE
FALSE	High	Phospho	S	6	98.8	ASSHSSQTQGGGSVTKKR	1	0	0	P02545-2	Isoform C of Prelamin-A/C [OS=Homo sapiens]	407	Master Protein	RASSHSsQTQGGG
FALSE	High	Phospho	T	9	98.8	LASLNLRPTDKH	1	0	0	Q96ED9	Protein Hook homolog 2 [OS=Homo sapiens]	716	Master Protein	SLNLRPtDKH
FALSE	High	Phospho	S	14	98.8	VEHPNGTGVLGPHSPPAQPTPGPPDNTLQETGTFPSS	1	0	0	Q8IZ69	tRNA (uracil-5-)-methyltransferase homolog A [OS=Homo sapiens]	602	Master Protein	GVLGPHsPPAQPT
FALSE	High	Phospho	S	9	98.8	TPVSGSLKSPVPR	3	0	0	Q8NI27	THO complex subunit 2 [OS=Homo sapiens]	1393	Master Protein	VSGSLKsPVPRSD
FALSE	High	Phospho	S	6	98.8	ASSHSSQTQGGGSVTKKR	1	0	0	P02545	Prelamin-A/C [OS=Homo sapiens]	407	Master Protein	RASSHSsQTQGGG
FALSE	High	Phospho	S	5	98.8	RYPSSISSSPQKDLTQAK	3	13	57	Q14157-1	Isoform 2 of Ubiquitin-associated protein 2-like [OS=Homo sapiens]	605	Master Protein	TRRYPSsISSSPQ
FALSE	High	Phospho	S	3	98.8	RQSSPSCGPVAETSSIGNGDGISK	1	0	0	Q9Y4K4	Mitogen-activated protein kinase kinase kinase kinase 5 [OS=Homo sapiens]	433	Master Protein	QILRRQsSPSCGP
FALSE	High	Phospho	S	11	98.8	SGGGYGGDRSSGGGYSGDR	3	0	0	Q92804	TATA-binding protein-associated factor 2N [OS=Homo sapiens]	433	Master Protein	YGGDRSsGGGYSG
FALSE	High	Phospho	S	11	98.8	AAITETQRKPSEDEVLNK	1	0	0	Q8NDI1	EH domain-binding protein 1 [OS=Homo sapiens]	1058	Master Protein	ETQRKPsEDEVLN
FALSE	High	Phospho	S	16	98.8	FTSSQTQSPTPPKPPSPSFELGLSSFPPLPGAAGNLK	3	6	0	Q92615	La-related protein 4B [OS=Homo sapiens]	524	Master Protein	TPPKPPsPSFELG
FALSE	High	Phospho	S	4	98.8	QSPSPLRLQLDR	1	0	0	Q96JY6	PDZ and LIM domain protein 2 [OS=Homo sapiens]	74	Master Protein	KIRQSPsPLRLQL
FALSE	High	Phospho	S	5	98.8	APQTSSSPPPVR	4	56	156	Q8IYB3-2	Isoform 2 of Serine/arginine repetitive matrix protein 1 [OS=Homo sapiens]	692	Master Protein	PRAPQTsSSPPPV
FALSE	High	Phospho	S	4	98.9	SPGSTPTTPTSSQAPQK	1	0	0	P35658	Nuclear pore complex protein Nup214 [OS=Homo sapiens]	433	Master Protein	QPKSPGsTPTTPT
FALSE	High	Phospho	S	2	98.9	SSGSETEQVVDFSDRETK	3	2	0	O95251	Histone acetyltransferase KAT7 [OS=Homo sapiens]	100	Master Protein	LRQTRSsGSETEQ
FALSE	High	Phospho	S	3	98.9	QQSKSNNVEETEIHWK	2	0	0	Q9UK61	Protein TASOR [OS=Homo sapiens]	903	Master Protein	GFRRQQsKSNNVE
FALSE	High	Phospho	T	31	98.9	GQPGNAYDGAGQPSAAYLSMSQGAVANANSTPPPYER	2	21	0	Q96PK6	RNA-binding protein 14 [OS=Homo sapiens]	572	Master Protein	VANANStPPPYER
FALSE	High	Phospho	S	8	98.9	KGTTPPRSPEASPK	1	0	0	Q9HDC5	Junctophilin-1 [OS=Homo sapiens]	465	Master Protein	GTTPPRsPEASPK
FALSE	High	Phospho	S	5	98.9	SDSKSSPQAGRR	1	2	0	Q5VZK9	F-actin-uncapping protein LRRC16A [OS=Homo sapiens]	1150	Master Protein	ERSDSKsSPQAGR
FALSE	High	Phospho	S	11	98.9	KPSVGVPPPASPSYPR	12	0	8	Q9P206	Uncharacterized protein KIAA1522 [OS=Homo sapiens]	979	Master Protein	GVPPPAsPSYPRA
FALSE	High	Phospho	S	6	98.9	QSNASSDVEVEEKETSVSKEDTDHEEK	3	5	0	O75475	PC4 and SFRS1-interacting protein [OS=Homo sapiens]	106	Master Protein	KQSNASsDVEVEE
FALSE	High	Phospho	S	6	98.9	DRESRSPFLKPDER	1	0	0	Q9H7N4	Splicing factor, arginine/serine-rich 19 [OS=Homo sapiens]	874	Master Protein	RDRESRsPFLKPD
FALSE	High	Phospho	S	5	98.9	QREESETRSESSDFEVVPK	1	0	0	Q9Y520	Protein PRRC2C [OS=Homo sapiens]	1242	Master Protein	LRQREEsETRSES
FALSE	High	Phospho	S	3	98.9	SFSENGDRSQHLLHLQQQQK	1	0	0	P47974	mRNA decay activator protein ZFP36L2 [OS=Homo sapiens]	125	Master Protein	FRDRSFsENGDRS
FALSE	High	Phospho	S	1	98.9	SRYSRSPYSR	1	0	0	Q9BRL6	Serine/arginine-rich splicing factor 8 [OS=Homo sapiens]	153	Master Protein	RSRYRGsRYSRSP
FALSE	High	Phospho	S	6	98.9	SRYSRSPYSR	1	0	0	Q9BRL6	Serine/arginine-rich splicing factor 8 [OS=Homo sapiens]	158	Master Protein	GSRYSRsPYSRSP
FALSE	High	Phospho	S	1	98.9	SRYSRSPYSR	1	0	0	Q9BRL6	Serine/arginine-rich splicing factor 8 [OS=Homo sapiens]	168	Master Protein	RSPYSRsRYSRSP
FALSE	High	Phospho	S	6	98.9	SRYSRSPYSR	1	0	0	Q9BRL6	Serine/arginine-rich splicing factor 8 [OS=Homo sapiens]	173	Master Protein	RSRYSRsPYSRSR
FALSE	High	Phospho	S	7	98.9	CAPSAGSPAAAVGRESPGAAATSSSGPQAQQHR	1	0	0	Q7L2J0	7SK snRNA methylphosphate capping enzyme [OS=Homo sapiens]	60	Master Protein	CAPSAGsPAAAVG
FALSE	High	Phospho	S	26	98.9	ISREPEPAAGPQAEESATVSAPAPMSPTR	1	0	0	Q9BWG6	Sodium channel modifier 1 [OS=Homo sapiens]	183	Master Protein	SAPAPMsPTRRRA
FALSE	High	Phospho	S	4	98.9	TLSSPSNRPSGETSVPPPPAVGR	1	5	0	Q8WWM7	Ataxin-2-like protein [OS=Homo sapiens]	424	Master Protein	GAKTLSsPSNRPS
FALSE	High	Phospho	S	2	98.9	TSPSGGTWSSVVSGVPR	1	3	4	Q99700	Ataxin-2 [OS=Homo sapiens]	667	Master Protein	PPVARTsPSGGTW
FALSE	High	Phospho	S	3	98.9	SSSPAGETEGDREPQARPGEGTAPLPPPGQK	10	7	0	Q9BTC0	Death-inducer obliterator 1 [OS=Homo sapiens]	1714	Master Protein	SAGRSSsPAGETE
FALSE	High	Phospho	S	2	98.9	SSSLEGFHNHFK	8	0	0	Q13480	GRB2-associated-binding protein 1 [OS=Homo sapiens]	418	Master Protein	FPSDRSsSLEGFH
FALSE	High	Phospho	S	3	98.9	AFSSRSYTSGPGSR	4	2	55	P05787	Keratin, type II cytoskeletal 8 [OS=Homo sapiens]	21	Master Protein	SGPRAFsSRSYTS
FALSE	High	Phospho	S	6	98.9	KPVTVSPTTPTSPTEGEAS	10	0	23	Q9Y6G9	Cytoplasmic dynein 1 light intermediate chain 1 [OS=Homo sapiens]	510	Master Protein	RKPVTVsPTTPTS
FALSE	High	Phospho	S	6	98.9	SQDADSPGSSGAPENLTFKER	1	0	0	P55196	Afadin [OS=Homo sapiens]	1779	Master Protein	KSQDADsPGSSGA
FALSE	High	Phospho	S	7	98.9	SPSVPKSPTPKSPPSR	3	1	2	Q9NVD7	Alpha-parvin [OS=Homo sapiens]	14	Master Protein	SPSVPKsPTPKSP
FALSE	High	Phospho	S	5	98.9	SGSSSPDSEITELKFPSINHD	4	2	1	P17812	CTP synthase 1 [OS=Homo sapiens]	575	Master Protein	DRSGSSsPDSEIT
FALSE	High	Phospho	S	8	98.9	HRSLTAHSLLPLAEK	1	0	1	Q86VI3	Ras GTPase-activating-like protein IQGAP3 [OS=Homo sapiens]	1429	Master Protein	RSLTAHsLLPLAE
FALSE	High	Phospho	S	4	98.9	RTESFHSYRDFQTINLNR	1	0	0	Q9Y597	BTB/POZ domain-containing protein KCTD3 [OS=Homo sapiens]	664	Master Protein	RARRTEsFHSYRD
FALSE	High	Phospho	S	24	99	LIRPEYAWIVQPVSGAVYDRPGASPKR	1	0	0	Q12769	Nuclear pore complex protein Nup160 [OS=Homo sapiens]	1157	Master Protein	YDRPGAsPKRNHD
FALSE	High	Phospho	S	16	99	TTTAAAVASTGPSSRSPSTLLPK	10	3	0	P27816	Microtubule-associated protein 4 [OS=Homo sapiens]	825	Master Protein	TGPSSRsPSTLLP
FALSE	High	Phospho	S	3	99	TLSDPPSPLPHGPPNK	1	0	0	Q9ULH1	Arf-GAP with SH3 domain, ANK repeat and PH domain-containing protein 1 [OS=Homo sapiens]	839	Master Protein	GHKRTLsDPPSPL
FALSE	High	Phospho	S	17	99	GYYSPYSVSGSGSTAGSRTGSR	5	2	0	Q15149-4	Isoform 4 of Plectin [OS=Homo sapiens]	4489	Master Protein	SGSTAGsRTGSRT
FALSE	High	Phospho	S	3	99	SLSPSSNSAFSR	8	1	0	Q9P266	Junctional cadherin 5-associated protein [OS=Homo sapiens]	757	Master Protein	KGHRSLsPSSNSA
FALSE	High	Phospho	S	3	99	HNSASVENVSLR	1	0	0	Q9Y4H2	Insulin receptor substrate 2 [OS=Homo sapiens]	1174	Master Protein	NPKRHNsASVENV
FALSE	High	Phospho	T	7	99	RHPTGTTPPVK	1	0	1	Q96ST3	Paired amphipathic helix protein Sin3a [OS=Homo sapiens]	435	Master Protein	RHPTGTtPPVKKK
FALSE	High	Phospho	S	6	99	APQTSSSPPPVRR	5	45	17	Q8IYB3	Serine/arginine repetitive matrix protein 1 [OS=Homo sapiens]	695	Master Protein	RAPQTSsSPPPVR
FALSE	High	Phospho	S	6	99	NTEESSSPVRK	2	5	1	Q5T200	Zinc finger CCCH domain-containing protein 13 [OS=Homo sapiens]	109	Master Protein	RNTEESsSPVRKE
FALSE	High	Phospho	S	3	99	SDSPVPTAPTSGGPKPSTASAVPELATDPELEKK	1	0	0	Q86U44	N6-adenosine-methyltransferase catalytic subunit [OS=Homo sapiens]	50	Master Protein	PTFRSDsPVPTAP
FALSE	High	Phospho	S	7	99	MPIEDSSPEKGREEAASK	3	8	0	O75376	Nuclear receptor corepressor 1 [OS=Homo sapiens]	1196	Master Protein	MPIEDSsPEKGRE
FALSE	High	Phospho	T	14	99	EKEAAGGNDSSGATSPINPAVALE	2	3	4	P32004	Neural cell adhesion molecule L1 [OS=Homo sapiens]	1247	Master Protein	NDSSGAtSPINPA
FALSE	High	Phospho	S	5	99	LESTSPKGGPPPPPPPPPR	1	2	0	Q03111	Protein ENL [OS=Homo sapiens]	267	Master Protein	TKLESTsPKGGPP
FALSE	High	Phospho	S	3	99	AQSGSDSSPEPKAPAPR	2	1	16	Q9UQ35	Serine/arginine repetitive matrix protein 2 [OS=Homo sapiens]	1616	Master Protein	AAPRAQsGSDSSP
FALSE	High	Phospho	S	5	99	SSRSSPELTRK	1	2	0	Q9UQ35	Serine/arginine repetitive matrix protein 2 [OS=Homo sapiens]	1694	Master Protein	RRSSRSsPELTRK
FALSE	High	Phospho	S	12	99	SSSPVTELASRSPIRQDR	14	2	3	Q9UQ35	Serine/arginine repetitive matrix protein 2 [OS=Homo sapiens]	1112	Master Protein	TELASRsPIRQDR
FALSE	High	Phospho	T	9	99	ATLGPTPTTPPQPPDPSQPPPGPMQH	1	2	0	O60927	E3 ubiquitin-protein ligase PPP1R11 [OS=Homo sapiens]	109	Master Protein	LGPTPTtPPQPPD
FALSE	High	Phospho	S	12	99	ALIQTCLNSPDSPPRSDPTTDQR	1	0	0	P11831	Serum response factor [OS=Homo sapiens]	224	Master Protein	CLNSPDsPPRSDP
FALSE	High	Phospho	S	3	99	ASSPCPEFEQFQIVPAVETPYLAR	1	0	0	O60333	Kinesin-like protein KIF1B [OS=Homo sapiens]	1659	Master Protein	ANSRASsPCPEFE
FALSE	High	Phospho	S	6	99	LQPSSSPENSLDPFPPR	5	26	0	Q8WWM7	Ataxin-2-like protein [OS=Homo sapiens]	559	Master Protein	KLQPSSsPENSLD
FALSE	High	Phospho	S	3	99	SASPPTSLPSTCGEASSPPSLPLSSALGILSTPSFSTK	1	0	0	Q5TCX8	Mitogen-activated protein kinase kinase kinase 21 [OS=Homo sapiens]	775	Master Protein	KSRRSAsPPTSLP
FALSE	High	Phospho	S	12	99	ASLLHSMPTHSSPR	1	2	0	O75122	CLIP-associating protein 2 [OS=Homo sapiens]	1013	Master Protein	SMPTHSsPRSRDY
FALSE	High	Phospho	S	3	99	QSSEEHSPNGLTSDNSDGQGERPLNLR	2	0	0	Q13506	NGFI-A-binding protein 1 [OS=Homo sapiens]	403	Master Protein	GLYRQSsEEHSPN
FALSE	High	Phospho	S	6	99	SSLGQSASETEEDTVSVSKKEK	1	0	0	Q13435	Splicing factor 3B subunit 2 [OS=Homo sapiens]	307	Master Protein	RSSLGQsASETEE
FALSE	High	Phospho	S	3	99	SRSHTSEGAHLDITPNSGAAGNSAGPK	7	5	1	Q92597	Protein NDRG1 [OS=Homo sapiens]	364	Master Protein	EGTRSRsHTSEGA
FALSE	High	Phospho	S	4	99	SSYSSPTSLSPR	4	8	23	Q96JY6	PDZ and LIM domain protein 2 [OS=Homo sapiens]	123	Master Protein	SLRSSYsSPTSLS
FALSE	High	Phospho	T	21	99	EVLLASQKTDAEATDTEATET	1	0	1	Q9Y3D3	Small ribosomal subunit protein bS16m [OS=Homo sapiens]	137	Master Protein	DTEATEt
FALSE	High	Phospho	S	5	99	STSGSPRPAGAKPK	1	8	0	Q9H0E3-3	Isoform 3 of Histone deacetylase complex subunit SAP130 [OS=Homo sapiens]	709	Master Protein	MRSTSGsPRPAGA
FALSE	High	Phospho	S	6	99	APQTSSSPPPVRR	5	45	17	Q8IYB3-2	Isoform 2 of Serine/arginine repetitive matrix protein 1 [OS=Homo sapiens]	693	Master Protein	RAPQTSsSPPPVR
FALSE	High	Phospho	S	2	99.1	SSPKSNDSDLQEYELEVK	1	2	0	Q53EP0	Fibronectin type III domain-containing protein 3B [OS=Homo sapiens]	254	Master Protein	ERRARSsPKSNDS
FALSE	High	Phospho	T	3	99.1	SLTNSHLEKK	2	0	0	Q9H2H9	Sodium-coupled neutral amino acid symporter 1 [OS=Homo sapiens]	54	Master Protein	ESRRSLtNSHLEK
FALSE	High	Phospho	S	3	99.1	SSSERRPATPAEVR	1	0	0	Q15464	SH2 domain-containing adapter protein B [OS=Homo sapiens]	166	Master Protein	HLYRSSsERRPAT
FALSE	High	Phospho	T	7	99.1	SSQQPSTPQQAPPGQPQQGTFVAHKEIK	2	0	0	Q86VM9	Zinc finger CCCH domain-containing protein 18 [OS=Homo sapiens]	796	Master Protein	SSQQPStPQQAPP
FALSE	High	Phospho	T	15	99.1	AEPEKNGEVVHTPETSV	2	4	15	O15427	Monocarboxylate transporter 4 [OS=Homo sapiens]	463	Master Protein	VVHTPEtSV
FALSE	High	Phospho	S	3	99.1	SVSGKTPGDFYDRR	1	1	0	Q3V6T2	Girdin [OS=Homo sapiens]	1736	Master Protein	GLARSVsGKTPGD
FALSE	High	Phospho	S	3	99.1	SQSSSQFR	1	0	0	Q16537	Serine/threonine-protein phosphatase 2A 56 kDa regulatory subunit epsilon isoform [OS=Homo sapiens]	32	Master Protein	RQKRSQsSSQFRS
FALSE	High	Phospho	S	4	99.1	TNPSPTNPFSSDLQK	1	0	0	P49757	Protein numb homolog [OS=Homo sapiens]	634	Master Protein	KQRTNPsPTNPFS
FALSE	High	Phospho	S	17	99.1	GTEPSPGGTPQPSRPVSPAGPPEGVPEEAQPPR	1	0	1	Q8WUZ0	B-cell CLL/lymphoma 7 protein family member C [OS=Homo sapiens]	126	Master Protein	QPSRPVsPAGPPE
FALSE	High	Phospho	S	3	99.1	RISTSDILSEK	1	1	0	O60293	Zinc finger C3H1 domain-containing protein [OS=Homo sapiens]	352	Master Protein	NLTRRIsTSDILS
FALSE	High	Phospho	S	13	99.1	GVTIPYRPKPSSSPVIFAGGQDR	1	10	3	Q15366	Poly(rC)-binding protein 2 [OS=Homo sapiens]	189	Master Protein	RPKPSSsPVIFAG
FALSE	High	Phospho	S	26	99.1	SSTATPGVTSGPSASGTPPSEGGGGSFPR	1	0	0	O15211	Ral guanine nucleotide dissociation stimulator-like 2 [OS=Homo sapiens]	761	Master Protein	SEGGGGsFPRIKA
FALSE	High	Phospho	S	11	99.1	SSSQSGSGPSSPDSVLRPR	5	2	1	O75427	Leucine-rich repeat and calponin homology domain-containing protein 4 [OS=Homo sapiens]	521	Master Protein	SGSGPSsPDSVLR
FALSE	High	Phospho	T	15	99.1	AESPESSAIESTQSTPQKGR	7	2	13	Q9NTI5	Sister chromatid cohesion protein PDS5 homolog B [OS=Homo sapiens]	1370	Master Protein	IESTQStPQKGRG
FALSE	High	Phospho	T	13	99.1	APTTVEDRVGDSTPVSEKPVSAAVDANASESP	1	6	0	Q9H8Y8	Golgi reassembly-stacking protein 2 [OS=Homo sapiens]	433	Master Protein	DRVGDStPVSEKP
FALSE	High	Phospho	S	10	99.1	MPQPSSGRESPRH	5	7	1	P56181	NADH dehydrogenase [ubiquinone] flavoprotein 3, mitochondrial [OS=Homo sapiens]	105	Master Protein	PSSGREsPRH
FALSE	High	Phospho	T	3	99.1	SRTPPRSYNASR	1	0	0	Q8WXA9	Splicing regulatory glutamine/lysine-rich protein 1 [OS=Homo sapiens]	363	Master Protein	KDKKSRtPPRSYN
FALSE	High	Phospho	S	5	99.1	GYADSPSKAGAAPYVQAFDSLLAGPVAEYLK	3	0	2	Q01518	Adenylyl cyclase-associated protein 1 [OS=Homo sapiens]	34	Master Protein	HRGYADsPSKAGA
FALSE	High	Phospho	T	2	99.1	TTPPPGRPPAPSSEEEDGEAVAH	4	0	0	Q96KN1	Protein LRATD2 [OS=Homo sapiens]	289	Master Protein	SNVARTtPPPGRP
FALSE	High	Phospho	S	21	99.1	VPPAPVPCPPPSPGPSAVPSSPKSVATEER	1	0	0	O95817	BAG family molecular chaperone regulator 3 [OS=Homo sapiens]	386	Master Protein	PSAVPSsPKSVAT
FALSE	High	Phospho	S	3	99.1	GGSPGSDRVSETGKGPTLELAGTGSR	1	0	0	Q76L83	Putative Polycomb group protein ASXL2 [OS=Homo sapiens]	714	Master Protein	QTARGGsPGSDRV
FALSE	High	Phospho	S	9	99.1	TNTMNGSKSPVISRPK	1	1	0	Q8N8S7-2	Isoform 2 of Protein enabled homolog [OS=Homo sapiens]	508	Master Protein	TMNGSKsPVISRP
FALSE	High	Phospho	S	17	99.1	KEKPELSEPSHLNGPSSDPEAAFLSR	2	6	0	Q9H4A3	Serine/threonine-protein kinase WNK1 [OS=Homo sapiens]	2012	Master Protein	HLNGPSsDPEAAF
FALSE	High	Phospho	S	28	99.1	GPGQVPTATSALSLELQEVEPLGLPQASPSR	1	0	0	Q6P2E9	Enhancer of mRNA-decapping protein 4 [OS=Homo sapiens]	723	Master Protein	LGLPQAsPSRTRS
FALSE	High	Phospho	T	3	99.1	SPTPAPFSPFNPTSLIK	1	0	0	Q99607	ETS-related transcription factor Elf-4 [OS=Homo sapiens]	643	Master Protein	LLTRSPtPAPFSP
FALSE	High	Phospho	S	3	99.1	TSSKESSPIPSPTSDR	10	8	11	Q01082	Spectrin beta chain, non-erythrocytic 1 [OS=Homo sapiens]	2161	Master Protein	TEQRTSsKESSPI
FALSE	High	Phospho	S	9	99.1	VYEHTSRFSPK	3	2	0	P46100	Transcriptional regulator ATRX [OS=Homo sapiens]	316	Master Protein	EHTSRFsPKKTSS
FALSE	High	Phospho	T	11	99.1	KPVTVSPTTPTSPTEGEAS	5	5	23	Q9Y6G9	Cytoplasmic dynein 1 light intermediate chain 1 [OS=Homo sapiens]	515	Master Protein	VSPTTPtSPTEGE
FALSE	High	Phospho	S	4	99.1	TGSSPTQGIVNK	1	0	0	Q9UPT6	C-Jun-amino-terminal kinase-interacting protein 3 [OS=Homo sapiens]	365	Master Protein	LDRTGSsPTQGIV
FALSE	High	Phospho	S	4	99.2	SSTSFANIQENSN	1	0	0	Q86WC4	Osteopetrosis-associated transmembrane protein 1 [OS=Homo sapiens]	325	Master Protein	RLKSSTsFANIQE
FALSE	High	Phospho	S	4	99.2	ITESPRASMGVLSGK	2	0	0	Q12888	TP53-binding protein 1 [OS=Homo sapiens]	1656	Master Protein	TRKITEsPRASMG
FALSE	High	Phospho	S	18	99.2	LGLPLLTDCAQPSRPHGSPSR	1	0	0	P55199	RNA polymerase II elongation factor ELL [OS=Homo sapiens]	442	Master Protein	PSRPHGsPSRSKP
FALSE	High	Phospho	S	3	99.2	SSSKSEGSPSQR	2	0	0	O95819-3	Isoform 3 of Mitogen-activated protein kinase kinase kinase kinase 4 [OS=Homo sapiens]	788	Master Protein	FRVRSSsKSEGSP
FALSE	High	Phospho	S	4	99.2	ATSSPPDKVLNGQR	1	0	0	Q8IYW5	E3 ubiquitin-protein ligase RNF168 [OS=Homo sapiens]	481	Master Protein	HLRATSsPPDKVL
FALSE	High	Phospho	S	3	99.2	TASGGRTEQGMSR	1	0	0	Q7L7X3	Serine/threonine-protein kinase TAO1 [OS=Homo sapiens]	974	Master Protein	ALRRTAsGGRTEQ
FALSE	High	Phospho	S	10	99.2	LEPVYSPPGSPPPGDPR	2	1	0	O75676	Ribosomal protein S6 kinase alpha-4 [OS=Homo sapiens]	347	Master Protein	VYSPPGsPPPGDP
FALSE	High	Phospho	S	5	99.2	SVSGSPESDELQELR	1	0	0	Q7Z2Z1	Treslin [OS=Homo sapiens]	838	Master Protein	RRSVSGsPESDEL
FALSE	High	Phospho	S	8	99.2	AHQITDESLESTRR	1	0	0	O00161	Synaptosomal-associated protein 23 [OS=Homo sapiens]	20	Master Protein	HQITDEsLESTRR
FALSE	High	Phospho	S	14	99.2	AGAGMITQHSSNASPINR	1	1	0	Q9NWH9	SAFB-like transcription modulator [OS=Homo sapiens]	1002	Master Protein	QHSSNAsPINRIV
FALSE	High	Phospho	S	25	99.2	QATVSWDSGGSDEAPPKPSRPGYPSPR	8	3	0	Q05397	Focal adhesion kinase 1 [OS=Homo sapiens]	722	Master Protein	SRPGYPsPRSSEG
FALSE	High	Phospho	S	3	99.2	GASSSPQRRQSPSPSTRPIR	1	0	0	Q8IYB3	Serine/arginine repetitive matrix protein 1 [OS=Homo sapiens]	705	Master Protein	PVRRGAsSSPQRR
FALSE	High	Phospho	S	3	99.2	LGSLSARSDSEATISR	2	0	9	Q5SW79	Centrosomal protein of 170 kDa [OS=Homo sapiens]	1160	Master Protein	RRTRLGsLSARSD
FALSE	High	Phospho	S	17	99.2	QLLLQQQQQQQVSGLKSPK	1	0	0	Q9H334	Forkhead box protein P1 [OS=Homo sapiens]	83	Master Protein	QVSGLKsPKRNDK
FALSE	High	Phospho	S	3	99.2	STSTPNVHMVSTTLPVDSR	8	11	0	P04049	RAF proto-oncogene serine/threonine-protein kinase [OS=Homo sapiens]	259	Master Protein	QRQRSTsTPNVHM
FALSE	High	Phospho	S	5	99.2	MANSSPVLSKVPGYGLQVR	2	0	0	Q9NXE8	Pre-mRNA-splicing factor CWC25 homolog [OS=Homo sapiens]	218	Master Protein	KKMANSsPVLSKV
FALSE	High	Phospho	S	4	99.2	KLNSGGGLSEELGSAR	1	0	0	Q96KQ7	Histone-lysine N-methyltransferase EHMT2 [OS=Homo sapiens]	232	Master Protein	KRRKLNsGGGLSE
FALSE	High	Phospho	S	8	99.2	RIDFTPVSPAPSPTR	1	0	5	Q7Z309-3	Isoform 3 of PABIR family member 2 [OS=Homo sapiens]	134	Master Protein	IDFTPVsPAPSPT
FALSE	High	Phospho	S	5	99.2	KRSSSEDAESLAPR	3	4	18	Q4G0J3	La-related protein 7 [OS=Homo sapiens]	300	Master Protein	KRKRSSsEDAESL
FALSE	High	Phospho	S	4	99.2	GSISPDAEPNDKVPETAPVQPK	1	0	0	Q2V2M9	FH1/FH2 domain-containing protein 3 [OS=Homo sapiens]	763	Master Protein	LGRGSIsPDAEPN
FALSE	High	Phospho	S	10	99.2	VKSSTPPRQSPSR	5	0	0	Q9UQ35	Serine/arginine repetitive matrix protein 2 [OS=Homo sapiens]	908	Master Protein	STPPRQsPSRSSS
FALSE	High	Phospho	S	3	99.2	LSSTDDGYIDLQFKK	1	0	0	Q96A57	Transmembrane protein 230 [OS=Homo sapiens]	24	Master Protein	KYSRLSsTDDGYI
FALSE	High	Phospho	T	8	99.2	TAPSSPLTSPSDTR	1	0	2	Q8IWB9	Testis-expressed protein 2 [OS=Homo sapiens]	269	Master Protein	APSSPLtSPSDTR
FALSE	High	Phospho	S	9	99.2	TAPSSPLTSPSDTR	1	0	2	Q8IWB9	Testis-expressed protein 2 [OS=Homo sapiens]	270	Master Protein	PSSPLTsPSDTRS
FALSE	High	Phospho	S	1	99.2	SPGTPRPPGASK	3	0	0	Q9Y3X0	Coiled-coil domain-containing protein 9 [OS=Homo sapiens]	80	Master Protein	LGPSRRsPGTPRP
FALSE	High	Phospho	S	22	99.2	TAHNSEADLEESFNEHELEPSSPK	1	0	0	Q8IWS0	PHD finger protein 6 [OS=Homo sapiens]	155	Master Protein	HELEPSsPKSKKK
FALSE	High	Phospho	S	10	99.2	AADPPAENSSAPEAEQGGAE	3	12	8	P67809	Y-box-binding protein 1 [OS=Homo sapiens]	314	Master Protein	PPAENSsAPEAEQ
FALSE	High	Phospho	S	18	99.2	NYQQNYQNSESGEKNEGSESAPEGQAQQR	44	13	25	P67809	Y-box-binding protein 1 [OS=Homo sapiens]	174	Master Protein	GEKNEGsESAPEG
FALSE	High	Phospho	S	15	99.2	QPGYQPPNPHPGPSSPPAAPASKR	1	0	0	Q9BUL9	Ribonuclease P protein subunit p25 [OS=Homo sapiens]	162	Master Protein	PHPGPSsPPAAPA
FALSE	High	Phospho	S	3	99.2	SPSPPLPTHIPPEPPRTPPFPAK	4	6	0	Q8IZ21	Phosphatase and actin regulator 4 [OS=Homo sapiens]	344	Master Protein	ISPRSPsPPLPTH
FALSE	High	Phospho	S	3	99.2	SMSLIPTSPQVPGEWPSPEELGAR	1	0	0	Q5PRF9	Protein Smaug homolog 2 [OS=Homo sapiens]	238	Master Protein	PLKRSMsLIPTSP
FALSE	High	Phospho	S	3	99.2	TGSESSQTGTSTTSSR	3	1	0	P23588	Eukaryotic translation initiation factor 4B [OS=Homo sapiens]	422	Master Protein	ERSRTGsESSQTG
FALSE	High	Phospho	S	11	99.2	SIQADGLVWGSSK	1	0	13	P24534	Elongation factor 1-beta [OS=Homo sapiens]	174	Master Protein	DGLVWGsSKLVPV
FALSE	High	Phospho	S	2	99.2	SSGSNQPFPIKPLSESK	2	1	1	Q5W0Z9	Palmitoyltransferase ZDHHC20 [OS=Homo sapiens]	316	Master Protein	NEYARSsGSNQPF
FALSE	High	Phospho	S	4	99.2	SSLSGDEEDELFK	1	0	0	Q5T1M5	FK506-binding protein 15 [OS=Homo sapiens]	1164	Master Protein	SQRSSLsGDEEDE
FALSE	High	Phospho	S	4	99.2	TRLSTASEETVQNR	1	0	0	O43379	WD repeat-containing protein 62 [OS=Homo sapiens]	49	Master Protein	RRRTRLsTASEET
FALSE	High	Phospho	S	2	99.2	RSSDGSLSHEEDLAK	1	0	0	Q13136	Liprin-alpha-1 [OS=Homo sapiens]	238	Master Protein	STSGKRsSDGSLS
FALSE	High	Phospho	S	3	99.2	RSSDGSLSHEEDLAK	1	0	0	Q13136	Liprin-alpha-1 [OS=Homo sapiens]	239	Master Protein	TSGKRSsDGSLSH
FALSE	High	Phospho	S	9	99.2	VTAEADSSSPTGILATSESK	1	0	0	A0MZ66	Shootin-1 [OS=Homo sapiens]	494	Master Protein	AEADSSsPTGILA
FALSE	High	Phospho	S	10	99.2	RPLEEDFRRSPTEDFR	7	1	0	Q8IXT5	RNA-binding protein 12B [OS=Homo sapiens]	638	Master Protein	EEDFRRsPTEDFR
FALSE	High	Phospho	T	5	99.2	VLSSTSEEDEPGVVK	2	0	0	Q8NI08	Nuclear receptor coactivator 7 [OS=Homo sapiens]	210	Master Protein	ERVLSStSEEDEP
FALSE	High	Phospho	S	7	99.2	KPLEIRSPSAESK	1	0	0	Q96B01	RAD51-associated protein 1 [OS=Homo sapiens]	294	Master Protein	KPLEIRsPSAESK
FALSE	High	Phospho	S	6	99.2	TSSKESSPIPSPTSDR	11	10	8	Q01082	Spectrin beta chain, non-erythrocytic 1 [OS=Homo sapiens]	2164	Master Protein	RTSSKEsSPIPSP
FALSE	High	Phospho	S	11	99.2	SPPMELQPPVSPQQSECNPVGALQELVVQK	1	0	0	Q15633	RISC-loading complex subunit TARBP2 [OS=Homo sapiens]	152	Master Protein	ELQPPVsPQQSEC
FALSE	High	Phospho	S	3	99.2	SVSSDSLGPPRPAPAR	4	2	0	Q9P1Y5	Calmodulin-regulated spectrin-associated protein 3 [OS=Homo sapiens]	431	Master Protein	VLLRSVsSDSLGP
FALSE	High	Phospho	S	9	99.2	TASGSSVTSLDGTR	15	8	148	Q92597	Protein NDRG1 [OS=Homo sapiens]	336	Master Protein	SGSSVTsLDGTRS
FALSE	High	Phospho	S	8	99.2	MQNNSSPSISPNTSFTSDGSPSPLGGIKR	1	0	7	Q9H0D6	5'-3' exoribonuclease 2 [OS=Homo sapiens]	473	Master Protein	QNNSSPsISPNTS
FALSE	High	Phospho	S	3	99.2	GASSSPQRRQSPSPSTRPIR	1	0	0	Q8IYB3-2	Isoform 2 of Serine/arginine repetitive matrix protein 1 [OS=Homo sapiens]	703	Master Protein	PVRRGAsSSPQRR
FALSE	High	Phospho	S	5	99.2	GSRGSAGGHGSR	1	0	0	Q15056	Eukaryotic translation initiation factor 4H [OS=Homo sapiens]	24	Master Protein	GRGSRGsAGGHGS
FALSE	High	Phospho	T	17	99.2	GHTDTEGRPPSPPPTSTPEK	1	0	12	Q00613	Heat shock factor protein 1 [OS=Homo sapiens]	369	Master Protein	SPPPTStPEKCLS
FALSE	High	Phospho	S	10	99.3	VSQGSAESLSPSFR	1	0	0	Q86YV5	Inactive tyrosine-protein kinase PRAG1 [OS=Homo sapiens]	745	Master Protein	GSAESLsPSFRGV
FALSE	High	Phospho	T	11	99.3	ELPSLSPAPDTGLSPSKR	1	1	1	Q9UBF8-2	Isoform 2 of Phosphatidylinositol 4-kinase beta [OS=Homo sapiens]	263	Master Protein	LSPAPDtGLSPSK
FALSE	High	Phospho	S	3	99.3	AFSGSGNRLDGK	2	0	0	Q92890-1	Isoform Long of Ubiquitin recognition factor in ER-associated degradation protein 1 [OS=Homo sapiens]	265	Master Protein	LGFRAFsGSGNRL
FALSE	High	Phospho	S	12	99.3	EVVKGPGAPAASSPTRK	1	0	0	Q8N1P7	Beta/gamma crystallin domain-containing protein 2 [OS=Homo sapiens]	473	Master Protein	PGAPAAsSPTRKE
FALSE	High	Phospho	S	17	99.3	GLAEVQQDGEAEEGATSDGEKKR	2	8	0	Q02952	A-kinase anchor protein 12 [OS=Homo sapiens]	598	Master Protein	AEEGATsDGEKKR
FALSE	High	Phospho	S	5	99.3	HLFSSTENLAAGSWKEPAEGGGLSSDR	4	4	0	Q6WKZ4	Rab11 family-interacting protein 1 [OS=Homo sapiens]	357	Master Protein	KKHLFSsTENLAA
FALSE	High	Phospho	S	9	99.3	SEPRPPISSPR	1	0	0	Q6WKZ4	Rab11 family-interacting protein 1 [OS=Homo sapiens]	529	Master Protein	PRPPISsPRAPQT
FALSE	High	Phospho	S	10	99.3	GSSAAASPGSPPPGR	1	0	0	Q86UX6	Serine/threonine-protein kinase 32C [OS=Homo sapiens]	18	Master Protein	AAASPGsPPPGRA
FALSE	High	Phospho	S	10	99.3	AADRLPNLSSPSAEGPPGPPSGPAPR	2	0	0	O60784	Target of Myb1 membrane trafficking protein [OS=Homo sapiens]	462	Master Protein	RLPNLSsPSAEGP
FALSE	High	Phospho	T	9	99.3	NKTEDLEATSEHFK	1	0	0	Q9BV40	Vesicle-associated membrane protein 8 [OS=Homo sapiens]	54	Master Protein	TEDLEAtSEHFKT
FALSE	High	Phospho	S	3	99.3	AMSTTSISSPQPGK	1	0	0	Q9UJU6	Drebrin-like protein [OS=Homo sapiens]	269	Master Protein	QKERAMsTTSISS
FALSE	High	Phospho	S	11	99.3	LIPITGGNARSPEDQLGK	1	0	0	Q9UK61	Protein TASOR [OS=Homo sapiens]	927	Master Protein	TGGNARsPEDQLG
FALSE	High	Phospho	S	13	99.3	GSSWLQDGSARSSPPLRTPDVLESSGPAVR	1	4	0	O75676	Ribosomal protein S6 kinase alpha-4 [OS=Homo sapiens]	682	Master Protein	DGSARSsPPLRTP
FALSE	High	Phospho	S	10	99.3	EHYPVSSPSSPSPPAQPGGVSR	3	1	2	O75179	Ankyrin repeat domain-containing protein 17 [OS=Homo sapiens]	2045	Master Protein	PVSSPSsPSPPAQ
FALSE	High	Phospho	S	22	99.3	AGTFIAPPVYSNITPYQSHLRSPVR	4	3	0	Q6PJG2	Mitotic deacetylase-associated SANT domain protein [OS=Homo sapiens]	636	Master Protein	YQSHLRsPVRLAD
FALSE	High	Phospho	S	5	99.3	ISSKSPGHMVILDQTK	1	7	0	Q9NWH9	SAFB-like transcription modulator [OS=Homo sapiens]	553	Master Protein	KRISSKsPGHMVI
FALSE	High	Phospho	T	4	99.3	TASTPTPPQTGGGLEPQANGETPQVAVIVRPDDR	2	0	6	Q04637	Eukaryotic translation initiation factor 4 gamma 1 [OS=Homo sapiens]	205	Master Protein	GARTAStPTPPQT
FALSE	High	Phospho	S	3	99.3	AHSSPASLQLGAVSPGTLTPTGVVSGPAATPTAQHLR	4	0	0	P46937	Transcriptional coactivator YAP1 [OS=Homo sapiens]	127	Master Protein	QHVRAHsSPASLQ
FALSE	High	Phospho	S	13	99.3	KTAEISSTALRSSPIMR	1	4	0	O43314	Inositol hexakisphosphate and diphosphoinositol-pentakisphosphate kinase 2 [OS=Homo sapiens]	1172	Master Protein	STALRSsPIMRKK
FALSE	High	Phospho	S	3	99.3	KLSSGDLRVPVTR	2	4	0	Q86UU1	Pleckstrin homology-like domain family B member 1 [OS=Homo sapiens]	563	Master Protein	CVQRKLsSGDLRV
FALSE	High	Phospho	S	15	99.3	RREEGPPPPSPDGASSDAEPEPPSGR	7	25	3	Q9NTJ3	Structural maintenance of chromosomes protein 4 [OS=Homo sapiens]	27	Master Protein	PSPDGAsSDAEPE
FALSE	High	Phospho	S	5	99.3	IRTPSGEFLER	1	1	0	Q9UNN5	FAS-associated factor 1 [OS=Homo sapiens]	582	Master Protein	LRIRTPsGEFLER
FALSE	High	Phospho	S	1	99.3	SSGFISELPSEEGK	1	28	0	Q5VZK9	F-actin-uncapping protein LRRC16A [OS=Homo sapiens]	967	Master Protein	LRQEKRsSGFISE
FALSE	High	Phospho	S	9	99.3	TLTGDVKTSPPR	2	19	0	Q9H8T0	AKT-interacting protein [OS=Homo sapiens]	30	Master Protein	TGDVKTsPPRTAP
FALSE	High	Phospho	S	7	99.3	ALSGRASPVPAPSSGLHAAVR	1	0	0	Q9P206	Uncharacterized protein KIAA1522 [OS=Homo sapiens]	862	Master Protein	ALSGRAsPVPAPS
FALSE	High	Phospho	S	18	99.3	GGSGSHNWGTVKDELTESPKYIQK	5	4	1	Q8NC51	SERPINE1 mRNA-binding protein 1 [OS=Homo sapiens]	234	Master Protein	KDELTEsPKYIQK
FALSE	High	Phospho	S	3	99.3	SKSEEAHAEDSVMDHHFR	3	6	0	Q8NC51	SERPINE1 mRNA-binding protein 1 [OS=Homo sapiens]	330	Master Protein	VLHKSKsEEAHAE
FALSE	High	Phospho	S	10	99.3	TGQAGSLSGSPKPFSPQLSAPITTK	3	3	2	Q9ULU4	MYND-type zinc finger-containing chromatin reader ZMYND8 [OS=Homo sapiens]	490	Master Protein	AGSLSGsPKPFSP
FALSE	High	Phospho	S	3	99.3	STSFRGGMGSGGLATGIAGGLAGMGGIQNEKETMQSLNDR	1	2	0	P05783	Keratin, type I cytoskeletal 18 [OS=Homo sapiens]	53	Master Protein	SVSRSTsFRGGMG
FALSE	High	Phospho	S	14	99.3	VLLSADLKGFQYFSTLEEAEKHLR	2	0	0	Q86WA9	Sodium-independent sulfate anion transporter [OS=Homo sapiens]	571	Master Protein	KGFQYFsTLEEAE
FALSE	High	Phospho	S	11	99.3	FGSTGSTPPVSPTPSER	2	0	0	Q969V6	Myocardin-related transcription factor A [OS=Homo sapiens]	454	Master Protein	GSTPPVsPTPSER
FALSE	High	Phospho	S	19	99.3	MGQAPSQSLLPPAQDQPRSPVPSAFSDQSR	39	0	0	Q9UQ35	Serine/arginine repetitive matrix protein 2 [OS=Homo sapiens]	2449	Master Protein	AQDQPRsPVPSAF
FALSE	High	Phospho	S	3	99.3	SGSSQELDVKPSASPQER	1	0	0	Q9UQ35	Serine/arginine repetitive matrix protein 2 [OS=Homo sapiens]	1541	Master Protein	QRSRSGsSQELDV
FALSE	High	Phospho	S	10	99.3	MNGVMFPGNSPSYTER	1	0	0	Q9NY27	Serine/threonine-protein phosphatase 4 regulatory subunit 2 [OS=Homo sapiens]	159	Master Protein	VMFPGNsPSYTER
FALSE	High	Phospho	T	12	99.3	LSQVSDSVSGQTVVDPK	2	0	0	O94906	Pre-mRNA-processing factor 6 [OS=Homo sapiens]	266	Master Protein	DSVSGQtVVDPKG
FALSE	High	Phospho	S	9	99.3	RYPSSISSSPQK	19	41	14	Q14157-1	Isoform 2 of Ubiquitin-associated protein 2-like [OS=Homo sapiens]	609	Master Protein	PSSISSsPQKDLT
FALSE	High	Phospho	S	16	99.3	SPAVATSTAAPPPPSSPLPSK	29	20	6	Q14157-1	Isoform 2 of Ubiquitin-associated protein 2-like [OS=Homo sapiens]	454	Master Protein	APPPPSsPLPSKS
FALSE	High	Phospho	S	3	99.3	SQSSDTEQQSPTSGGGK	3	1	21	P23588	Eukaryotic translation initiation factor 4B [OS=Homo sapiens]	497	Master Protein	PPARSQsSDTEQQ
FALSE	High	Phospho	S	6	99.3	FIQELSGSSPKR	2	3	4	Q01664	Transcription factor AP-4 [OS=Homo sapiens]	121	Master Protein	RFIQELsGSSPKR
FALSE	High	Phospho	S	4	99.3	SRKSPSPAGGGSSPYSR	5	1	0	Q14004	Cyclin-dependent kinase 13 [OS=Homo sapiens]	340	Master Protein	SLRSRKsPSPAGG
FALSE	High	Phospho	S	5	99.3	VGSGSLDNLGR	1	0	0	Q13136	Liprin-alpha-1 [OS=Homo sapiens]	668	Master Protein	SRVGSGsLDNLGR
FALSE	High	Phospho	S	3	99.3	RDSSGGTKDGDRPK	6	2	0	Q9Y478	5'-AMP-activated protein kinase subunit beta-1 [OS=Homo sapiens]	24	Master Protein	KTPRRDsSGGTKD
FALSE	High	Phospho	S	3	99.3	GSSPGPRPVEGTPASR	12	8	0	Q13112	Chromatin assembly factor 1 subunit B [OS=Homo sapiens]	410	Master Protein	QTHRGSsPGPRPV
FALSE	High	Phospho	S	3	99.3	ATSFSSAGEVPKPRPPSTR	14	3	0	O15231-3	Isoform 3 of Zinc finger protein 185 [OS=Homo sapiens]	64	Master Protein	GRSRATsFSSAGE
FALSE	High	Phospho	S	6	99.3	GSSFQSGRDDTWR	2	1	5	Q96KP1	Exocyst complex component 2 [OS=Homo sapiens]	435	Master Protein	RGSSFQsGRDDTW
FALSE	High	Phospho	S	10	99.3	HSQPSPEPHSPTEPPAWGSSIVK	5	0	0	Q5VZ89	DENN domain-containing protein 4C [OS=Homo sapiens]	973	Master Protein	PSPEPHsPTEPPA
FALSE	High	Phospho	Y	9	99.3	HTDDEMTGYVATR	1	2	4	Q16539	Mitogen-activated protein kinase 14 [OS=Homo sapiens]	182	Master Protein	DDEMTGyVATRWY
FALSE	High	Phospho	S	10	99.3	NMPNKQPESSL	1	0	0	Q9Y6M5	Proton-coupled zinc antiporter SLC30A1 [OS=Homo sapiens]	506	Master Protein	NKQPESsL
FALSE	High	Phospho	T	12	99.3	ELAPEPWVERATPT	1	0	0	Q9BTY7	Protein HGH1 homolog [OS=Homo sapiens]	388	Master Protein	PWVERAtPT
FALSE	High	Phospho	S	16	99.3	QPASAQSTPSTTPHSSPK	3	3	0	Q96A73	Putative monooxygenase p33MONOX [OS=Homo sapiens]	183	Master Protein	STTPHSsPKQRPR
FALSE	High	Phospho	T	19	99.3	QSQIQNQQGEDSGSDPEDTY	1	1	3	P18858	DNA ligase 1 [OS=Homo sapiens]	918	Master Protein	GSDPEDtY
FALSE	High	Phospho	S	5	99.3	ITSVSTGNLCTEEQTPPPRPEAYPIPTQTYTR	1	2	0	P55196	Afadin [OS=Homo sapiens]	1201	Master Protein	AKITSVsTGNLCT
FALSE	High	Phospho	S	11	99.3	SVPVNNLPERSPTDSPR	2	1	0	P49454	Centromere protein F [OS=Homo sapiens]	3079	Master Protein	NNLPERsPTDSPR
FALSE	High	Phospho	S	10	99.3	KVPLQEGPKSFDGNTLLNR	2	0	0	Q05209	Tyrosine-protein phosphatase non-receptor type 12 [OS=Homo sapiens]	449	Master Protein	LQEGPKsFDGNTL
FALSE	High	Phospho	S	3	99.3	TTSISPALAR	1	0	0	Q9UKE5	TRAF2 and NCK-interacting protein kinase [OS=Homo sapiens]	678	Master Protein	VPQRTTsISPALA
FALSE	High	Phospho	S	15	99.4	SSSSSGDPSSDPLGSPTLLAL	1	0	0	P15407	Fos-related antigen 1 [OS=Homo sapiens]	265	Master Protein	SSDPLGsPTLLAL
FALSE	High	Phospho	S	3	99.4	RQSSSYDDPWK	6	0	0	Q96D71	RalBP1-associated Eps domain-containing protein 1 [OS=Homo sapiens]	272	Master Protein	IEIRRQsSSYDDP
FALSE	High	Phospho	S	5	99.4	TIETSPSLSR	1	2	0	Q9NVI1	Fanconi anemia group I protein [OS=Homo sapiens]	407	Master Protein	GKTIETsPSLSRM
FALSE	High	Phospho	T	16	99.4	SATSSSPGSPIHSLETSL	0	0	0	P20020	Plasma membrane calcium-transporting ATPase 1 [OS=Homo sapiens]	1218	Master Protein	PLHSLEtSL
FALSE	High	Phospho	S	4	99.4	SLSSPGGPSKPK	3	0	0	Q9BZE9	Tether containing UBX domain for GLUT4 [OS=Homo sapiens]	275	Master Protein	LPKSLSsPGGPSK
FALSE	High	Phospho	S	17	99.4	RPPSPDVIVLSDNEQPSSPR	1	3	10	Q86YP4	Transcriptional repressor p66-alpha [OS=Homo sapiens]	113	Master Protein	SDNEQPsSPRVNG
FALSE	High	Phospho	S	3	99.4	TRSESEKSTEVVPK	1	2	0	Q9BZ95	Histone-lysine N-methyltransferase NSD3 [OS=Homo sapiens]	585	Master Protein	RSIRTRsESEKST
FALSE	High	Phospho	S	8	99.4	VGSLTPPSSPKTQR	22	1	1	Q2M2I8	AP2-associated protein kinase 1 [OS=Homo sapiens]	623	Master Protein	GSLTPPsSPKTQR
FALSE	High	Phospho	S	20	99.4	KSSEGGVGVGPGGGDEPPTSPR	1	0	0	Q9Y4H2	Insulin receptor substrate 2 [OS=Homo sapiens]	1203	Master Protein	GDEPPTsPRQLQP
FALSE	High	Phospho	S	5	99.4	TTSRSPVLSR	9	0	0	O95819-3	Isoform 3 of Mitogen-activated protein kinase kinase kinase kinase 4 [OS=Homo sapiens]	708	Master Protein	VRTTSRsPVLSRR
FALSE	High	Phospho	T	13	99.4	GGGQSVQFTDIETLKQESPNGSR	1	0	1	Q02241-2	Isoform 2 of Kinesin-like protein KIF23 [OS=Homo sapiens]	793	Master Protein	QFTDIEtLKQESP
FALSE	High	Phospho	S	3	99.4	SPSFGDPQLSPEARPR	2	0	18	O95425-2	Isoform 2 of Supervillin [OS=Homo sapiens]	263	Master Protein	AASRSPsFGDPQL
FALSE	High	Phospho	S	11	99.4	FVQDHFDHNISPTIGASFMTK	1	0	0	Q13636	Ras-related protein Rab-31 [OS=Homo sapiens]	35	Master Protein	HFDHNIsPTIGAS
FALSE	High	Phospho	T	3	99.4	ATTPADGEEPAPEAEALAAAR	7	4	0	Q96S44	EKC/KEOPS complex subunit TP53RK [OS=Homo sapiens]	8	Master Protein	AAARATtPADGEE
FALSE	High	Phospho	S	9	99.4	GPLQTASVSPSMPFSASLLGTLPIGAR	1	0	0	Q8IWR0	Zinc finger CCCH domain-containing protein 7A [OS=Homo sapiens]	316	Master Protein	LQTASVsPSMPFS
FALSE	High	Phospho	S	12	99.4	NSSQSGGKPGSSPITK	2	1	2	Q15648	Mediator of RNA polymerase II transcription subunit 1 [OS=Homo sapiens]	1156	Master Protein	GGKPGSsPITKHG
FALSE	High	Phospho	S	3	99.4	SLSPVAAPPLREPR	7	1	0	Q8NDT2	Putative RNA-binding protein 15B [OS=Homo sapiens]	267	Master Protein	YKQRSLsPVAAPP
FALSE	High	Phospho	S	7	99.4	GTYVPSSPTR	3	9	0	Q9Y4P8	WD repeat domain phosphoinositide-interacting protein 2 [OS=Homo sapiens]	413	Master Protein	GTYVPSsPTRLAY
FALSE	High	Phospho	S	10	99.4	VSTTTDSPVSPAQAASPFIPLDELSSK	1	0	0	Q96E09	PPP2R1A-PPP2R2A-interacting phosphatase regulator 1 [OS=Homo sapiens]	270	Master Protein	TTDSPVsPAQAAS
FALSE	High	Phospho	S	2	99.4	TSPKPAVVETVTTAKPQQIQALMDEVTK	3	0	0	P56192	Methionine--tRNA ligase, cytoplasmic [OS=Homo sapiens]	825	Master Protein	GGQAKTsPKPAVV
FALSE	High	Phospho	S	3	99.4	KASGSENEGDYNPGRK	2	6	0	Q02880	DNA topoisomerase 2-beta [OS=Homo sapiens]	1550	Master Protein	AKKRKAsGSENEG
FALSE	High	Phospho	S	3	99.4	ASSLNENVDHSALLK	1	0	0	Q96SB3	Neurabin-2 [OS=Homo sapiens]	100	Master Protein	SLPRASsLNENVD
FALSE	High	Phospho	S	19	99.4	GPALTPIRDEEWGGHSPRSPR	2	0	1	Q86X29	Lipolysis-stimulated lipoprotein receptor [OS=Homo sapiens]	467	Master Protein	GGHSPRsPRGWDQ
FALSE	High	Phospho	S	4	99.4	RTHSDASDDEAFTTSK	1	0	0	Q13017	Rho GTPase-activating protein 5 [OS=Homo sapiens]	1173	Master Protein	YYRRTHsDASDDE
FALSE	High	Phospho	S	4	99.4	QSLSPMSQRPVLK	1	1	0	Q9NSV4	Protein diaphanous homolog 3 [OS=Homo sapiens]	1093	Master Protein	DVRQSLsPMSQRP
FALSE	High	Phospho	S	3	99.4	SHSLAQPPEFDSGVETFSIHAEKPK	1	0	0	Q07157-2	Isoform Short of Tight junction protein ZO-1 [OS=Homo sapiens]	1499	Master Protein	TLVKSHsLAQPPE
FALSE	High	Phospho	S	4	99.4	RSHSPSIDGTPK	1	0	0	Q9BWT3	Poly(A) polymerase gamma [OS=Homo sapiens]	648	Master Protein	TPKRSHsPSIDGT
FALSE	High	Phospho	S	3	99.4	SMSDVSAEDVQNLR	1	0	0	Q8WWI1	LIM domain only protein 7 [OS=Homo sapiens]	706	Master Protein	NGSKSMsDVSAED
FALSE	High	Phospho	S	9	99.4	SKQPPPASSPTK	2	3	0	Q9Y4K1	Beta/gamma crystallin domain-containing protein 1 [OS=Homo sapiens]	103	Master Protein	QPPPASsPTKRKG
FALSE	High	Phospho	S	6	99.4	LTVENSPKQEAGISEGQGTAGEEEEK	1	0	0	O43583	Density-regulated protein [OS=Homo sapiens]	73	Master Protein	KLTVENsPKQEAG
FALSE	High	Phospho	S	6	99.4	GKDSLSDDGVDLK	1	0	0	P07948	Tyrosine-protein kinase Lyn [OS=Homo sapiens]	13	Master Protein	KGKDSLsDDGVDL
FALSE	High	Phospho	S	20	99.4	SQTYESDGKNQANPSRQPGSVPR	1	0	0	Q13443	Disintegrin and metalloproteinase domain-containing protein 9 [OS=Homo sapiens]	752	Master Protein	PSRQPGsVPRHVS
FALSE	High	Phospho	S	5	99.4	DASSSPASTASSASSTSLK	1	6	0	Q04724	Transducin-like enhancer protein 1 [OS=Homo sapiens]	286	Master Protein	KKDASSsPASTAS
FALSE	High	Phospho	S	8	99.4	EAAGGNDSSGATSPINPAVALE	2	2	8	P32004	Neural cell adhesion molecule L1 [OS=Homo sapiens]	1243	Master Protein	AAGGNDsSGATSP
FALSE	High	Phospho	T	6	99.4	HYVYSTLTR	4	0	1	Q5T0W9	Protein FAM83B [OS=Homo sapiens]	687	Master Protein	KHYVYStLTRNRV
FALSE	High	Phospho	S	3	99.4	SPSMPENLNRPR	2	0	0	P30307	M-phase inducer phosphatase 3 [OS=Homo sapiens]	216	Master Protein	GLYRSPsMPENLN
FALSE	High	Phospho	S	14	99.4	TASRPDDIPDSPSSPKVALLPPVLK	2	0	0	Q5VZK9	F-actin-uncapping protein LRRC16A [OS=Homo sapiens]	1291	Master Protein	IPDSPSsPKVALL
FALSE	High	Phospho	S	3	99.4	STSLVEGR	1	0	0	P26651	mRNA decay activator protein ZFP36 [OS=Homo sapiens]	60	Master Protein	LPGRSTsLVEGRS
FALSE	High	Phospho	S	6	99.4	AGMTSSPDATTGQTFG	3	0	0	Q9UQR1	Zinc finger protein 148 [OS=Homo sapiens]	784	Master Protein	RAGMTSsPDATTG
FALSE	High	Phospho	T	7	99.4	ASAGRLTPESQSK	2	0	0	O43426	Synaptojanin-1 [OS=Homo sapiens]	1220	Master Protein	ASAGRLtPESQSK
FALSE	High	Phospho	S	12	99.4	RIDFTPVSPAPSPTR	6	0	0	Q7Z309-3	Isoform 3 of PABIR family member 2 [OS=Homo sapiens]	138	Master Protein	PVSPAPsPTRGFG
FALSE	High	Phospho	S	3	99.4	YGSKNTDQGVYLGLSK	1	0	0	Q13190	Syntaxin-5 [OS=Homo sapiens]	9	Master Protein	PRKRYGsKNTDQG
FALSE	High	Phospho	S	7	99.4	GSVSSVSPKPPSSFK	1	0	2	Q9NZJ0	Denticleless protein homolog [OS=Homo sapiens]	490	Master Protein	GSVSSVsPKPPSS
FALSE	High	Phospho	S	5	99.4	GAPSSPATGVLPSPQGK	6	8	4	Q5SRE5	Nucleoporin NUP188 [OS=Homo sapiens]	1709	Master Protein	RRGAPSsPATGVL
FALSE	High	Phospho	S	3	99.4	RTSNERPGSGQGQGR	3	0	0	Q8TAD8	Smad nuclear-interacting protein 1 [OS=Homo sapiens]	153	Master Protein	SHQRRTsNERPGS
FALSE	High	Phospho	S	3	99.4	VPSTPPPK	2	3	6	Q9H7N4	Splicing factor, arginine/serine-rich 19 [OS=Homo sapiens]	975	Master Protein	RAAKVPsTPPPKA
FALSE	High	Phospho	S	14	99.4	RRPGAQPLPPPPPSQSPEPTEPHPR	1	2	0	Q9UIS9-7	Isoform 7 of Methyl-CpG-binding domain protein 1 [OS=Homo sapiens]	295	Master Protein	LPPPPPsQSPEPT
FALSE	High	Phospho	S	6	99.4	ITPHTSPAPR	2	0	0	Q58A45	PAN2-PAN3 deadenylation complex subunit PAN3 [OS=Homo sapiens]	354	Master Protein	KITPHTsPAPRRR
FALSE	High	Phospho	T	3	99.4	STTPTSSPFR	4	1	3	Q9Y520	Protein PRRC2C [OS=Homo sapiens]	2682	Master Protein	IAGRSTtPTSSPF
FALSE	High	Phospho	S	3	99.4	RNSSSSSSPSERPR	4	0	0	Q32P44	Echinoderm microtubule-associated protein-like 3 [OS=Homo sapiens]	156	Master Protein	DTPRRNsSSSSSP
FALSE	High	Phospho	S	9	99.4	IYNISGNGSPLADSK	1	0	0	Q53HL2	Borealin [OS=Homo sapiens]	219	Master Protein	NISGNGsPLADSK
FALSE	High	Phospho	S	16	99.4	LLEENETEAVTVPTPSPTPVR	15	0	0	Q9UHR4	Brain-specific angiogenesis inhibitor 1-associated protein 2-like protein 1 [OS=Homo sapiens]	414	Master Protein	VTVPTPsPTPVRS
FALSE	High	Phospho	S	10	99.4	KLESTESRSSFSQHAR	7	2	1	P02545-2	Isoform C of Prelamin-A/C [OS=Homo sapiens]	429	Master Protein	STESRSsFSQHAR
FALSE	High	Phospho	S	2	99.4	RSPSVSSPEPAEK	1	6	11	Q9UQ35	Serine/arginine repetitive matrix protein 2 [OS=Homo sapiens]	1727	Master Protein	PPRHRRsPSVSSP
FALSE	High	Phospho	S	3	99.4	TSSFTEQLDEGTPNR	3	0	0	Q13439	Golgin subfamily A member 4 [OS=Homo sapiens]	41	Master Protein	MRSRTSsFTEQLD
FALSE	High	Phospho	S	4	99.4	LSKSNIDISSGLEDEEPKRPLPR	5	1	0	Q9BZ71	Membrane-associated phosphatidylinositol transfer protein 3 [OS=Homo sapiens]	321	Master Protein	SKRLSKsNIDISS
FALSE	High	Phospho	S	10	99.4	LLPPVGTGRSPR	1	1	1	Q9NWZ5	Uridine-cytidine kinase-like 1 [OS=Homo sapiens]	56	Master Protein	PVGTGRsPRKRTT
FALSE	High	Phospho	S	3	99.4	SASPSVPGPTKPKPK	14	0	0	Q03164	Histone-lysine N-methyltransferase 2A [OS=Homo sapiens]	3527	Master Protein	SGQRSAsPSVPGP
FALSE	High	Phospho	S	4	99.4	SHSSLPPNNSYADFER	4	8	1	O43293	Death-associated protein kinase 3 [OS=Homo sapiens]	312	Master Protein	TIKSHSsLPPNNS
FALSE	High	Phospho	S	4	99.4	NATSPQVQRPSFMDYFDKQDFK	4	2	0	Q13188	Serine/threonine-protein kinase 3 [OS=Homo sapiens]	385	Master Protein	MKRNATsPQVQRP
FALSE	High	Phospho	T	7	99.4	EQFDTLTPEPPVDPNQEVPPGPPR	1	0	0	Q6PKG0	La-related protein 1 [OS=Homo sapiens]	724	Master Protein	EQFDTLtPEPPVD
FALSE	High	Phospho	S	10	99.4	KLESTESRSSFSQHAR	7	2	1	P02545	Prelamin-A/C [OS=Homo sapiens]	429	Master Protein	STESRSsFSQHAR
FALSE	High	Phospho	S	9	99.4	SYSPDGKESPSDKK	7	7	78	P43243	Matrin-3 [OS=Homo sapiens]	604	Master Protein	SPDGKEsPSDKKS
FALSE	High	Phospho	S	7	99.4	VDDKPSSPGDSSK	2	0	0	Q9HC52	Chromobox protein homolog 8 [OS=Homo sapiens]	191	Master Protein	VDDKPSsPGDSSK
FALSE	High	Phospho	S	3	99.4	ASSASVPAVGASAEGTRR	9	18	1	Q9BZ23	Pantothenate kinase 2, mitochondrial [OS=Homo sapiens]	169	Master Protein	LRRRASsASVPAV
FALSE	High	Phospho	S	3	99.4	SHSPPKAFHAGK	1	0	0	Q9HCE9	Anoctamin-8 [OS=Homo sapiens]	1044	Master Protein	DSERSHsPPKAFH
FALSE	High	Phospho	S	5	99.4	QIDSSPVGGETDETTVSQNYR	3	0	0	O15027	Protein transport protein Sec16A [OS=Homo sapiens]	569	Master Protein	FKQIDSsPVGGET
FALSE	High	Phospho	S	3	99.4	SSSLKSAQGTGFELGQLQSIR	2	0	0	Q9C0B5	Palmitoyltransferase ZDHHC5 [OS=Homo sapiens]	429	Master Protein	SGSRSSsLKSAQG
FALSE	High	Phospho	S	21	99.4	TNPEDIYPSNPTDDDVSSGSSSER	14	8	4	P16070	CD44 antigen [OS=Homo sapiens]	183	Master Protein	DVSSGSsSERSST
FALSE	High	Phospho	S	4	99.4	GSGSPTHSLSQK	1	1	1	Q9BSJ6	Protein PIMREG [OS=Homo sapiens]	131	Master Protein	AQKGSGsPTHSLS
FALSE	High	Phospho	S	11	99.4	TTSQAHSLPLSPASTR	4	1	0	P19838	Nuclear factor NF-kappa-B p105 subunit [OS=Homo sapiens]	907	Master Protein	AHSLPLsPASTRQ
FALSE	High	Phospho	S	4	99.4	ESRSPQQSAALPR	8	2	0	Q6IBW4	Condensin-2 complex subunit H2 [OS=Homo sapiens]	284	Master Protein	EPKESRsPQQSAA
FALSE	High	Phospho	S	16	99.4	SSFASSSASDASKPSSPR	2	6	0	Q96IF1	LIM domain-containing protein ajuba [OS=Homo sapiens]	137	Master Protein	DASKPSsPRGSLL
FALSE	High	Phospho	S	5	99.4	GPPASSPAPAPK	1	13	13	Q15942	Zyxin [OS=Homo sapiens]	258	Master Protein	PRGPPAsSPAPAP
FALSE	High	Phospho	S	10	99.4	SIPLECPLSSPKGVLFSSK	1	0	0	Q92667	A-kinase anchor protein 1, mitochondrial [OS=Homo sapiens]	151	Master Protein	LECPLSsPKGVLF
FALSE	High	Phospho	S	10	99.4	VTNDISPESSPGVGR	1	0	18	Q15154	Pericentriolar material 1 protein [OS=Homo sapiens]	69	Master Protein	DISPESsPGVGRR
FALSE	High	Phospho	S	5	99.4	TQSSSCEDLPSTTQPK	1	0	0	O14936-4	Isoform 4 of Peripheral plasma membrane protein CASK [OS=Homo sapiens]	577	Master Protein	YRTQSSsCEDLPS
FALSE	High	Phospho	S	3	99.4	SPSPPTQHTGQPPGQPSAPSQLSAPR	5	0	0	Q68EM7	Rho GTPase-activating protein 17 [OS=Homo sapiens]	676	Master Protein	PPTRSPsPPTQHT
FALSE	High	Phospho	S	4	99.4	SSPSPEVVKPK	1	0	0	Q15652	Probable JmjC domain-containing histone demethylation protein 2C [OS=Homo sapiens]	641	Master Protein	KIKSSPsPEVVKP
FALSE	High	Phospho	S	4	99.4	GIISSDGESN	1	0	1	Q9BW71	HIRA-interacting protein 3 [OS=Homo sapiens]	550	Master Protein	HMRGIIsSDGESN
FALSE	High	Phospho	S	6	99.4	AAPEASSPPASPLQHLLPGK	4	20	1	Q96TA1	Protein Niban 2 [OS=Homo sapiens]	691	Master Protein	KAAPEAsSPPASP
FALSE	High	Phospho	S	7	99.4	AAPEASSPPASPLQHLLPGK	3	20	2	Q96TA1	Protein Niban 2 [OS=Homo sapiens]	692	Master Protein	AAPEASsPPASPL
FALSE	High	Phospho	S	3	99.4	SHSLAQPPEFDSGVETFSIHAEKPK	1	0	0	Q07157	Tight junction protein ZO-1 [OS=Homo sapiens]	1579	Master Protein	TLVKSHsLAQPPE
FALSE	High	Phospho	S	14	99.4	QEAIPDLEDSPPVSDSEEQQESAR	3	0	0	Q9BTC0	Death-inducer obliterator 1 [OS=Homo sapiens]	809	Master Protein	EDSPPVsDSEEQQ
FALSE	High	Phospho	Y	11	99.4	QLVRGEPNVSYICSR	2	1	0	P49840	Glycogen synthase kinase-3 alpha [OS=Homo sapiens]	279	Master Protein	GEPNVSyICSRYY
FALSE	High	Phospho	S	7	99.4	SPYGSRSPFEHSVEHK	1	0	0	O14646	Chromodomain-helicase-DNA-binding protein 1 [OS=Homo sapiens]	1689	Master Protein	SPYGSRsPFEHSV
FALSE	High	Phospho	T	15	99.4	TLQTDSIDSFETQRTPR	9	1	2	P06400	Retinoblastoma-associated protein [OS=Homo sapiens]	356	Master Protein	SFETQRtPRKSNL
FALSE	High	Phospho	S	3	99.4	GISSSNEGVEEPSK	2	0	2	Q9NXV6	CDKN2A-interacting protein [OS=Homo sapiens]	131	Master Protein	VKKRGIsSSNEGV
FALSE	High	Phospho	S	3	99.4	VTSRGPDEEAVVDLGK	2	0	0	Q9Y6M7-7	Isoform 7 of Sodium bicarbonate cotransporter 3 [OS=Homo sapiens]	19	Master Protein	LLTRVTsRGPDEE
FALSE	High	Phospho	S	8	99.4	NLQPLMRSPISR	7	1	0	Q7Z6E9	E3 ubiquitin-protein ligase RBBP6 [OS=Homo sapiens]	360	Master Protein	LQPLMRsPISRQQ
FALSE	High	Phospho	S	10	99.4	STNSNFSKTSPK	4	5	0	Q9Y232	Chromodomain Y-like protein [OS=Homo sapiens]	149	Master Protein	SNFSKTsPKALVI
FALSE	High	Phospho	S	18	99.4	TTSGYAGGLSSAYGGLTSPGLSYSLGSSFGSGAGSSSFSR	1	2	1	P05787	Keratin, type II cytoskeletal 8 [OS=Homo sapiens]	432	Master Protein	AYGGLTsPGLSYS
FALSE	High	Phospho	S	3	99.4	SSSLGNLKK	5	0	0	Q86W92-2	Isoform 2 of Liprin-beta-1 [OS=Homo sapiens]	449	Master Protein	SLQKSSsLGNLKK
FALSE	High	Phospho	S	15	99.4	TASGSSVTSLDGTRSR	5	3	1	Q92597	Protein NDRG1 [OS=Homo sapiens]	342	Master Protein	SLDGTRsRSHTSE
FALSE	High	Phospho	S	3	99.4	RLSSASTGKPPLSVEDDFEK	1	0	0	O75152	Zinc finger CCCH domain-containing protein 11A [OS=Homo sapiens]	758	Master Protein	MKTRRLsSASTGK
FALSE	High	Phospho	S	19	99.4	KAPSTSHSGFPPVANGPRSPPSLR	2	0	0	Q66K74	Microtubule-associated protein 1S [OS=Homo sapiens]	582	Master Protein	VANGPRsPPSLRC
FALSE	High	Phospho	S	15	99.4	SDGSGESAQPPEDSSPPASSESSSTR	6	0	0	Q7Z6Z7	E3 ubiquitin-protein ligase HUWE1 [OS=Homo sapiens]	2918	Master Protein	QPPEDSsPPASSE
FALSE	High	Phospho	S	11	99.4	GGTPAGSARGSPTRPNPPVR	1	0	0	Q14195	Dihydropyrimidinase-related protein 3 [OS=Homo sapiens]	522	Master Protein	AGSARGsPTRPNP
FALSE	High	Phospho	S	4	99.4	VTRSQEELREDK	5	0	0	P55196	Afadin [OS=Homo sapiens]	1275	Master Protein	IQRVTRsQEELRE
FALSE	High	Phospho	S	7	99.4	DAPSLRSSPGPAPR	4	2	2	Q9H330	Transmembrane protein 245 [OS=Homo sapiens]	15	Master Protein	DAPSLRsSPGPAP
FALSE	High	Phospho	Y	11	99.4	QLVRGEPNVSYICSR	2	1	0	P49841	Glycogen synthase kinase-3 beta [OS=Homo sapiens]	216	Master Protein	GEPNVSyICSRYY
FALSE	High	Phospho	S	2	99.4	SSGPYGGGGQYFAKPR	4	3	8	P09651	Heterogeneous nuclear ribonucleoprotein A1 [OS=Homo sapiens]	338	Master Protein	NFGGRSsGPYGGG
FALSE	High	Phospho	T	19	99.4	LQPQITMIPPSAQPPRTQTPPLGQTPQLGLK	5	2	0	P78344	Eukaryotic translation initiation factor 4 gamma 2 [OS=Homo sapiens]	508	Master Protein	QPPRTQtPPLGQT
FALSE	High	Phospho	S	3	99.4	SKSPPKVPIVIQDDSLPAGPPPQIR	5	2	0	Q7Z422	SUZ domain-containing protein 1 [OS=Homo sapiens]	39	Master Protein	ESRKSKsPPKVPI
FALSE	High	Phospho	S	9	99.4	AAGARPLTSPESLSR	2	7	2	P46379	Large proline-rich protein BAG6 [OS=Homo sapiens]	1081	Master Protein	GARPLTsPESLSR
FALSE	High	Phospho	S	18	99.4	SEGEGEAASADDGSLNTSGAGPK	1	0	0	Q9NWV8	BRISC and BRCA1-A complex member 1 [OS=Homo sapiens]	66	Master Protein	DGSLNTsGAGPKS
FALSE	High	Phospho	S	4	99.5	YATSPKPNNSYMFK	1	1	0	Q6P1L5	Protein FAM117B [OS=Homo sapiens]	457	Master Protein	LPKYATsPKPNNS
FALSE	High	Phospho	S	6	99.5	KPSDGSPDTKPSR	1	0	0	Q92733	Proline-rich protein PRCC [OS=Homo sapiens]	212	Master Protein	RKPSDGsPDTKPS
FALSE	High	Phospho	T	9	99.5	APAPAPPGTVTQVDVR	1	0	0	Q12929	Epidermal growth factor receptor kinase substrate 8 [OS=Homo sapiens]	223	Master Protein	APAPPGtVTQVDV
FALSE	High	Phospho	S	16	99.5	SAQGSSSPVPSMVQKSPR	2	0	0	P35658	Nuclear pore complex protein Nup214 [OS=Homo sapiens]	666	Master Protein	PSMVQKsPRITPP
FALSE	High	Phospho	S	6	99.5	FHALSSPQSPFPSTPTSR	2	2	1	O43166	Signal-induced proliferation-associated 1-like protein 1 [OS=Homo sapiens]	1565	Master Protein	KFHALSsPQSPFP
FALSE	High	Phospho	S	2	99.5	SSPKEELHPAAPSQLAPSFSSSSSSSSGPR	3	3	0	O43166	Signal-induced proliferation-associated 1-like protein 1 [OS=Homo sapiens]	1443	Master Protein	FTSARSsPKEELH
FALSE	High	Phospho	S	7	99.5	GPVGTVSEAQLAR	1	0	0	Q9NZM1	Myoferlin [OS=Homo sapiens]	174	Master Protein	GPVGTVsEAQLAR
FALSE	High	Phospho	S	14	99.5	SGTAETEPVEQDSSQPSLPLVR	8	0	0	Q12888	TP53-binding protein 1 [OS=Homo sapiens]	831	Master Protein	PVEQDSsQPSLPL
FALSE	High	Phospho	S	3	99.5	TASTDLKQLNQVNFTLPK	1	0	0	Q6WKZ4	Rab11 family-interacting protein 1 [OS=Homo sapiens]	280	Master Protein	SHKRTAsTDLKQL
FALSE	High	Phospho	T	3	99.5	LLTPTHSFLAR	1	0	0	Q14244	Ensconsin [OS=Homo sapiens]	231	Master Protein	VVNRLLtPTHSFL
FALSE	High	Phospho	S	3	99.5	SLSSPPSSKRPK	8	8	1	O00712	Nuclear factor 1 B-type [OS=Homo sapiens]	264	Master Protein	NLQRSLsSPPSSK
FALSE	High	Phospho	S	8	99.5	KVIYSQPSAR	1	0	0	Q9Y624	Junctional adhesion molecule A [OS=Homo sapiens]	284	Master Protein	VIYSQPsARSEGE
FALSE	High	Phospho	S	7	99.5	VKYHTLSLGR	1	3	0	Q70EL4	Ubiquitin carboxyl-terminal hydrolase 43 [OS=Homo sapiens]	1111	Master Protein	VKYHTLsLGRKKT
FALSE	High	Phospho	S	10	99.5	TKPIVKPQTSPEYGQGINPISR	5	3	0	O95793	Double-stranded RNA-binding protein Staufen homolog 1 [OS=Homo sapiens]	278	Master Protein	IVKPQTsPEYGQG
FALSE	High	Phospho	S	24	99.5	AGPDLPSLPSHALEDEGWAAAAPSPGSAR	3	0	0	Q9H3Q1	Cdc42 effector protein 4 [OS=Homo sapiens]	292	Master Protein	WAAAAPsPGSARS
FALSE	High	Phospho	S	3	99.5	QSSPPRNNYSDLR	9	0	0	Q5T0Z8	Uncharacterized protein C6orf132 [OS=Homo sapiens]	1011	Master Protein	YLGRQSsPPRNNY
FALSE	High	Phospho	S	11	99.5	NYAGEEEEEGSGSSEGFDPPATDR	1	5	10	P16989	Y-box-binding protein 3 [OS=Homo sapiens]	201	Master Protein	EEEEEGsGSSEGF
FALSE	High	Phospho	S	14	99.5	WLSTSIPEAQWHSSLAR	2	0	0	P49327	Fatty acid synthase [OS=Homo sapiens]	725	Master Protein	EAQWHSsLARTSS
FALSE	High	Phospho	T	9	99.5	EVVKPVPITSPAVSK	2	0	3	Q96HC4	PDZ and LIM domain protein 5 [OS=Homo sapiens]	110	Master Protein	VKPVPItSPAVSK
FALSE	High	Phospho	S	3	99.5	SQSPVHLR	1	1	0	Q96T58	Msx2-interacting protein [OS=Homo sapiens]	727	Master Protein	PIERSQsPVHLRR
FALSE	High	Phospho	S	2	99.5	TSPQVLGSILK	2	11	0	Q7Z417	FMR1-interacting protein NUFIP2 [OS=Homo sapiens]	572	Master Protein	ELEKRTsPQVLGS
FALSE	High	Phospho	S	3	99.5	SHSQASLAGPGPVDPSNR	1	0	0	Q9P2M7	Cingulin [OS=Homo sapiens]	137	Master Protein	KLLRSHsQASLAG
FALSE	High	Phospho	S	3	99.5	SLSEQPVMDTATATEQAK	9	0	0	P18615	Negative elongation factor E [OS=Homo sapiens]	51	Master Protein	GVKRSLsEQPVMD
FALSE	High	Phospho	S	9	99.5	NLFNQELLSPSKR	2	0	0	Q7Z2Z1	Treslin [OS=Homo sapiens]	923	Master Protein	FNQELLsPSKRSL
FALSE	High	Phospho	S	4	99.5	RTNSTGGSSGSSVGGGSGK	2	3	0	Q8IUD2	ELKS/Rab6-interacting/CAST family member 1 [OS=Homo sapiens]	37	Master Protein	GHRRTNsTGGSSG
FALSE	High	Phospho	S	11	99.5	SVGKVEPSSQSPGRSPR	6	13	2	Q8IUD2	ELKS/Rab6-interacting/CAST family member 1 [OS=Homo sapiens]	17	Master Protein	VEPSSQsPGRSPR
FALSE	High	Phospho	S	8	99.5	KGSLLPTSPR	1	5	1	Q9H0E9-2	Isoform 2 of Bromodomain-containing protein 8 [OS=Homo sapiens]	284	Master Protein	GSLLPTsPRLVNE
FALSE	High	Phospho	S	3	99.5	SYSAGNASQLEQLSR	1	0	0	Q14678	KN motif and ankyrin repeat domain-containing protein 1 [OS=Homo sapiens]	325	Master Protein	VRKRSYsAGNASQ
FALSE	High	Phospho	S	3	99.5	SVSPTFLNPSDENLK	9	2	0	Q9UKA4	A-kinase anchor protein 11 [OS=Homo sapiens]	1242	Master Protein	QSQRSVsPTFLNP
FALSE	High	Phospho	S	18	99.5	TQPSSGVDSAVGTLPATSPQSTSVQAK	7	9	7	Q13428-3	Isoform 3 of Treacle protein [OS=Homo sapiens]	1111	Master Protein	GTLPATsPQSTSV
FALSE	High	Phospho	S	2	99.5	SSPAAFINPPIGTVTPALK	1	0	0	Q9BY77	Polymerase delta-interacting protein 3 [OS=Homo sapiens]	127	Master Protein	ISLKRSsPAAFIN
FALSE	High	Phospho	S	9	99.5	SSPVNNHHSPGQTPTLGQPEAR	1	0	0	Q5SW79	Centrosomal protein of 170 kDa [OS=Homo sapiens]	1529	Master Protein	PVNNHHsPGQTPT
FALSE	High	Phospho	S	7	99.5	TSYQPSSPGRFTK	1	2	0	Q14134	Tripartite motif-containing protein 29 [OS=Homo sapiens]	489	Master Protein	TSYQPSsPGRFTK
FALSE	High	Phospho	S	11	99.5	AIKVEQATKPSFESGR	8	0	0	P38159	RNA-binding motif protein, X chromosome [OS=Homo sapiens]	88	Master Protein	EQATKPsFESGRR
FALSE	High	Phospho	S	9	99.5	DGYGGSRDSYSSSR	7	2	2	P38159	RNA-binding motif protein, X chromosome [OS=Homo sapiens]	326	Master Protein	YGGSRDsYSSSRS
FALSE	High	Phospho	S	14	99.5	DSAYQSITHYRPVSASR	7	2	11	P50402	Emerin [OS=Homo sapiens]	171	Master Protein	THYRPVsASRSSL
FALSE	High	Phospho	S	5	99.5	VAAQSPPSPASAEALLPALPLR	1	1	0	Q9Y4F5	Centrosomal protein of 170 kDa protein B [OS=Homo sapiens]	1545	Master Protein	GRVAAQsPPSPAS
FALSE	High	Phospho	T	6	99.5	HVSPVTPPREVPIYANR	6	0	5	Q13443	Disintegrin and metalloproteinase domain-containing protein 9 [OS=Homo sapiens]	761	Master Protein	RHVSPVtPPREVP
FALSE	High	Phospho	T	11	99.5	SQSSHSYDDSTLPLIDR	11	0	2	O60716	Catenin delta-1 [OS=Homo sapiens]	869	Master Protein	HSYDDStLPLIDR
FALSE	High	Phospho	S	15	99.5	EPALPLEPDSGGNTSPGVTANGEAR	5	6	0	Q92974	Rho guanine nucleotide exchange factor 2 [OS=Homo sapiens]	696	Master Protein	DSGGNTsPGVTAN
FALSE	High	Phospho	S	7	99.5	SWSTATSPLGGERPFR	1	7	2	Q9UPQ0	LIM and calponin homology domains-containing protein 1 [OS=Homo sapiens]	303	Master Protein	SWSTATsPLGGER
FALSE	High	Phospho	S	3	99.5	AESPSPAPPPGLR	5	0	0	Q9BUA3	Spindlin interactor and repressor of chromatin-binding protein [OS=Homo sapiens]	308	Master Protein	GLPRAEsPSPAPP
FALSE	High	Phospho	S	5	99.5	IVEYSPPSAPR	6	2	0	O95696	Bromodomain-containing protein 1 [OS=Homo sapiens]	128	Master Protein	VRIVEYsPPSAPR
FALSE	High	Phospho	S	8	99.5	AIGGGLSSVGGGSSTIK	1	0	28	P02538	Keratin, type II cytoskeletal 6A [OS=Homo sapiens]	541	Master Protein	IGGGLSsVGGGSS
FALSE	High	Phospho	S	8	99.5	KSDTKVDSSPR	1	8	0	Q5T0W9	Protein FAM83B [OS=Homo sapiens]	826	Master Protein	SDTKVDsSPRRKH
FALSE	High	Phospho	S	7	99.5	HSLLLSSSPNRIPSSR	2	11	0	Q7Z309-3	Isoform 3 of PABIR family member 2 [OS=Homo sapiens]	63	Master Protein	HSLLLSsSPNRIP
FALSE	High	Phospho	S	3	99.5	ANSTSDSVFTETPSPVLK	1	0	0	Q9UKI2	Cdc42 effector protein 3 [OS=Homo sapiens]	89	Master Protein	EFFRANsTSDSVF
FALSE	High	Phospho	S	10	99.5	GGPASVPSSSPGTSVK	1	3	0	O43237	Cytoplasmic dynein 1 light intermediate chain 2 [OS=Homo sapiens]	407	Master Protein	ASVPSSsPGTSVK
FALSE	High	Phospho	S	3	99.5	KGSWSERR	5	0	0	Q96N67	Dedicator of cytokinesis protein 7 [OS=Homo sapiens]	432	Master Protein	TGERKGsWSERRN
FALSE	High	Phospho	S	10	99.5	VKLNFDMTASPK	3	0	0	Q9ULU4	MYND-type zinc finger-containing chromatin reader ZMYND8 [OS=Homo sapiens]	406	Master Protein	NFDMTAsPKILMS
FALSE	High	Phospho	S	3	99.5	SFSSQRPVDR	6	5	0	Q9Y520	Protein PRRC2C [OS=Homo sapiens]	1544	Master Protein	IAKRSFsSQRPVD
FALSE	High	Phospho	S	4	99.5	RSPSFDTSTATSK	4	1	0	A7MBM2	Protein dispatched homolog 2 [OS=Homo sapiens]	1175	Master Protein	ARRRSPsFDTSTA
FALSE	High	Phospho	T	10	99.5	SATDGNTSTTPPTSAK	4	9	1	Q13620-1	Isoform 2 of Cullin-4B [OS=Homo sapiens]	31	Master Protein	DGNTSTtPPTSAK
FALSE	High	Phospho	S	11	99.5	FQSPQIQATISPPLQPK	1	1	0	Q7Z478	ATP-dependent RNA helicase DHX29 [OS=Homo sapiens]	200	Master Protein	QIQATIsPPLQPK
FALSE	High	Phospho	S	3	99.5	KDSSSVVEWTQAPK	2	0	0	Q8TC07-3	Isoform 3 of TBC1 domain family member 15 [OS=Homo sapiens]	78	Master Protein	LYARKDsSSVVEW
FALSE	High	Phospho	S	3	99.5	TKSPKPAESPQSATK	1	2	0	Q5VUA4	Zinc finger protein 318 [OS=Homo sapiens]	1037	Master Protein	EKFRTKsPKPAES
FALSE	High	Phospho	S	7	99.5	SGAQASSTPLSPTR	11	12	39	P02545-2	Isoform C of Prelamin-A/C [OS=Homo sapiens]	18	Master Protein	SGAQASsTPLSPT
FALSE	High	Phospho	T	8	99.5	SGAQASSTPLSPTR	7	12	43	P02545-2	Isoform C of Prelamin-A/C [OS=Homo sapiens]	19	Master Protein	GAQASStPLSPTR
FALSE	High	Phospho	S	11	99.5	AGMSSNQSISSPVLDAVPR	1	4	2	Q9UQ35	Serine/arginine repetitive matrix protein 2 [OS=Homo sapiens]	1404	Master Protein	SNQSISsPVLDAV
FALSE	High	Phospho	S	3	99.5	RGSRSSPEPK	7	1	0	Q9UQ35	Serine/arginine repetitive matrix protein 2 [OS=Homo sapiens]	1672	Master Protein	RTARRGsRSSPEP
FALSE	High	Phospho	S	6	99.5	RGSRSSPEPK	5	3	0	Q9UQ35	Serine/arginine repetitive matrix protein 2 [OS=Homo sapiens]	1675	Master Protein	RRGSRSsPEPKTK
FALSE	High	Phospho	S	3	99.5	SSSASSPEMK	4	0	0	Q9UQ35	Serine/arginine repetitive matrix protein 2 [OS=Homo sapiens]	1421	Master Protein	SRERSSsASSPEM
FALSE	High	Phospho	S	8	99.5	YSHSGSSSPDTK	2	2	1	Q9UQ35	Serine/arginine repetitive matrix protein 2 [OS=Homo sapiens]	974	Master Protein	SHSGSSsPDTKVK
FALSE	High	Phospho	T	19	99.5	LAWVGDVFTATPAEPRPLTSPLR	3	2	0	P48634	Protein PRRC2A [OS=Homo sapiens]	807	Master Protein	AEPRPLtSPLRQA
FALSE	High	Phospho	T	5	99.5	TASETRSEGSEYEEIPK	3	0	16	P48634	Protein PRRC2A [OS=Homo sapiens]	1087	Master Protein	GRTASEtRSEGSE
FALSE	High	Phospho	T	4	99.5	AAPTTPPPPVK	3	5	0	Q9NZQ3	NCK-interacting protein with SH3 domain [OS=Homo sapiens]	180	Master Protein	PRRAAPtTPPPPV
FALSE	High	Phospho	S	3	99.5	SSSPPPRKTSESR	4	14	0	Q9Y2W1	Thyroid hormone receptor-associated protein 3 [OS=Homo sapiens]	535	Master Protein	VQEKSSsPPPRKT
FALSE	High	Phospho	T	6	99.5	SFAPSTPLTGRR	1	0	0	P28749	Retinoblastoma-like protein 1 [OS=Homo sapiens]	369	Master Protein	RSFAPStPLTGRR
FALSE	High	Phospho	S	5	99.5	VRYDSSNQVK	3	0	0	O95983	Methyl-CpG-binding domain protein 3 [OS=Homo sapiens]	85	Master Protein	QRVRYDsSNQVKG
FALSE	High	Phospho	S	2	99.5	SSPGQTPEEGAQALAEFAALHGPALR	4	14	1	Q14166	Tubulin--tyrosine ligase-like protein 12 [OS=Homo sapiens]	16	Master Protein	RPAERSsPGQTPE
FALSE	High	Phospho	S	7	99.5	YSEEGLSPSKRR	1	0	0	Q9UIF9	Bromodomain adjacent to zinc finger domain protein 2A [OS=Homo sapiens]	1783	Master Protein	YSEEGLsPSKRRR
FALSE	High	Phospho	S	1	99.5	SYSVVASEYDKQHSILPAR	2	0	0	O75592	E3 ubiquitin-protein ligase MYCBP2 [OS=Homo sapiens]	3476	Master Protein	RTVFQRsYSVVAS
FALSE	High	Phospho	T	4	99.5	TPRTPRTPQLK	12	3	0	Q6PKG0	La-related protein 1 [OS=Homo sapiens]	785	Master Protein	NTRTPRtPRTPQL
FALSE	High	Phospho	S	7	99.5	SGAQASSTPLSPTR	11	12	39	P02545	Prelamin-A/C [OS=Homo sapiens]	18	Master Protein	SGAQASsTPLSPT
FALSE	High	Phospho	T	8	99.5	SGAQASSTPLSPTR	7	12	43	P02545	Prelamin-A/C [OS=Homo sapiens]	19	Master Protein	GAQASStPLSPTR
FALSE	High	Phospho	S	10	99.5	GALQNIIPASTGAAK	2	6	135	P04406	Glyceraldehyde-3-phosphate dehydrogenase [OS=Homo sapiens]	210	Master Protein	QNIIPAsTGAAKA
FALSE	High	Phospho	S	10	99.5	MAPTPIPTRSPSDSSTASTPVAEQIER	4	2	1	Q16643	Drebrin [OS=Homo sapiens]	337	Master Protein	TPIPTRsPSDSST
FALSE	High	Phospho	S	5	99.5	KPLTSSSAAPQRPISTQR	5	7	0	Q15691	Microtubule-associated protein RP/EB family member 1 [OS=Homo sapiens]	155	Master Protein	PKKPLTsSSAAPQ
FALSE	High	Phospho	S	9	99.5	AGGPATPLSPTR	10	0	4	Q03252	Lamin-B2 [OS=Homo sapiens]	37	Master Protein	GPATPLsPTRLSR
FALSE	High	Phospho	T	7	99.5	IQPAGNTSPR	2	7	0	P49674	Casein kinase I isoform epsilon [OS=Homo sapiens]	362	Master Protein	IQPAGNtSPRAIS
FALSE	High	Phospho	S	2	99.5	RSESPPAELPSLR	3	1	0	Q14669	E3 ubiquitin-protein ligase TRIP12 [OS=Homo sapiens]	310	Master Protein	KSTKKRsESPPAE
FALSE	High	Phospho	S	5	99.5	MQHLSEGTKGR	3	0	0	Q5T8D3-3	Isoform 3 of Acyl-CoA-binding domain-containing protein 5 [OS=Homo sapiens]	409	Master Protein	HRMQHLsEGTKGR
FALSE	High	Phospho	S	3	99.5	TVSPPIRK	10	3	0	Q9UHB6	LIM domain and actin-binding protein 1 [OS=Homo sapiens]	609	Master Protein	KSPKTVsPPIRKG
FALSE	High	Phospho	S	3	99.5	TASQGPQTDSVIQNSENIK	3	1	0	Q9NZN5	Rho guanine nucleotide exchange factor 12 [OS=Homo sapiens]	1288	Master Protein	PRYRTAsQGPQTD
FALSE	High	Phospho	S	7	99.5	SSTPLHSPSPIR	5	0	2	O95817	BAG family molecular chaperone regulator 3 [OS=Homo sapiens]	289	Master Protein	SSTPLHsPSPIRV
FALSE	High	Phospho	S	7	99.5	SSVQGASSREGSPAR	3	7	0	O95817	BAG family molecular chaperone regulator 3 [OS=Homo sapiens]	274	Master Protein	SSVQGAsSREGSP
FALSE	High	Phospho	S	12	99.5	SSVQGASSREGSPAR	1	0	9	O95817	BAG family molecular chaperone regulator 3 [OS=Homo sapiens]	279	Master Protein	ASSREGsPARSST
FALSE	High	Phospho	S	9	99.5	HAQDSDPRSPTLGIAR	3	1	0	Q99618	Cell division cycle-associated protein 3 [OS=Homo sapiens]	68	Master Protein	QDSDPRsPTLGIA
FALSE	High	Phospho	S	8	99.5	SSGSEGSSPNWLQALK	1	0	1	Q9C0C2	182 kDa tankyrase-1-binding protein [OS=Homo sapiens]	1715	Master Protein	SGSEGSsPNWLQA
FALSE	High	Phospho	S	3	99.5	YSSQDADEQDWEFQKR	5	0	0	Q9C0C2	182 kDa tankyrase-1-binding protein [OS=Homo sapiens]	920	Master Protein	HHGRYSsQDADEQ
FALSE	High	Phospho	S	13	99.5	SQSSEGVSSLSSSPSNSLETQSQSLSR	3	2	0	O95155	Ubiquitin conjugation factor E4 B [OS=Homo sapiens]	88	Master Protein	VSSLSSsPSNSLE
FALSE	High	Phospho	T	6	99.5	RPESFTTPEGPKPR	2	1	0	Q14493	Histone RNA hairpin-binding protein [OS=Homo sapiens]	61	Master Protein	RRPESFtTPEGPK
FALSE	High	Phospho	S	5	99.5	TPTSSPASSPLVAK	5	16	0	Q14684	Ribosomal RNA processing protein 1 homolog B [OS=Homo sapiens]	732	Master Protein	LKTPTSsPASSPL
FALSE	High	Phospho	T	3	99.5	ASTFCGTPDYIAPEILQGLK	1	0	0	Q05655	Protein kinase C delta type [OS=Homo sapiens]	507	Master Protein	GESRAStFCGTPD
FALSE	High	Phospho	S	3	99.5	SSSPGKLLGSGYGGLTGGSSR	11	4	1	Q7Z460-4	Isoform 4 of CLIP-associating protein 1 [OS=Homo sapiens]	695	Master Protein	PGSRSSsPGKLLG
FALSE	High	Phospho	S	3	99.5	SSSPGKLLGSGYGGLTGGSSR	11	4	1	Q7Z460-3	Isoform 3 of CLIP-associating protein 1 [OS=Homo sapiens]	688	Master Protein	AGSRSSsPGKLLG
FALSE	High	Phospho	S	18	99.5	ETSSPGTDDVFTPAPSDSPSSQR	24	3	0	P19634	Sodium/hydrogen exchanger 1 [OS=Homo sapiens]	785	Master Protein	TPAPSDsPSSQRI
FALSE	High	Phospho	S	14	99.5	INNYLTVPAHKLDSPTMSR	11	4	4	P19634	Sodium/hydrogen exchanger 1 [OS=Homo sapiens]	693	Master Protein	PAHKLDsPTMSRA
FALSE	High	Phospho	S	8	99.5	RPAEATSSPTSPERPR	6	9	20	Q9BU76	Multiple myeloma tumor-associated protein 2 [OS=Homo sapiens]	217	Master Protein	PAEATSsPTSPER
FALSE	High	Phospho	T	18	99.5	GGQGDPAVPAQQPADPSTPER	6	0	1	O15231-3	Isoform 3 of Zinc finger protein 185 [OS=Homo sapiens]	448	Master Protein	QPADPStPERQSS
FALSE	High	Phospho	S	11	99.5	TATPPGYKPGSPPSFR	19	0	0	P54259	Atrophin-1 [OS=Homo sapiens]	661	Master Protein	PGYKPGsPPSFRT
FALSE	High	Phospho	S	3	99.5	SHSLSGARDNEK	1	1	0	Q9Y519	Transmembrane protein 184B [OS=Homo sapiens]	388	Master Protein	GLSRSHsLSGARD
FALSE	High	Phospho	S	8	99.5	VWEDRPSSAGSTPFPYNPLIMR	1	2	0	Q9Y618	Nuclear receptor corepressor 2 [OS=Homo sapiens]	2453	Master Protein	WEDRPSsAGSTPF
FALSE	High	Phospho	S	7	99.5	ASSDLPSPLEKADSESNKGK	2	0	0	Q9H161	Homeobox protein aristaless-like 4 [OS=Homo sapiens]	200	Master Protein	ASSDLPsPLEKAD
FALSE	High	Phospho	S	12	99.5	RPEGPGAQAPSSPR	4	29	3	P40222	Alpha-taxilin [OS=Homo sapiens]	515	Master Protein	GAQAPSsPRVTEA
FALSE	High	Phospho	S	19	99.5	WLNSGRGDEASEEGQNGSSPK	4	3	0	P35611	Alpha-adducin [OS=Homo sapiens]	465	Master Protein	EGQNGSsPKSKTK
FALSE	High	Phospho	S	5	99.5	SSSSSQESLNRPFSSK	2	0	0	O75122	CLIP-associating protein 2 [OS=Homo sapiens]	327	Master Protein	DRSSSSsQESLNR
FALSE	High	Phospho	S	3	99.5	EQSTPPKSPQ	5	3	13	Q92615	La-related protein 4B [OS=Homo sapiens]	731	Master Protein	RLSREQsTPPKSP
FALSE	High	Phospho	S	6	99.5	ASSRVSGSFPEDSSKER	5	1	0	O15400	Syntaxin-7 [OS=Homo sapiens]	129	Master Protein	RASSRVsGSFPED
FALSE	High	Phospho	S	7	99.5	KGGFFSSFMK	1	0	0	P42684	Tyrosine-protein kinase ABL2 [OS=Homo sapiens]	655	Master Protein	KGGFFSsFMKKRN
FALSE	High	Phospho	S	19	99.5	GAASTLVPGVSETSASPGSPSVR	1	0	0	Q6ZRS2	Helicase SRCAP [OS=Homo sapiens]	2790	Master Protein	TSASPGsPSVRSM
FALSE	High	Phospho	S	4	99.5	RSTSPIIGSPPVR	2	23	16	Q86TB9	Protein PAT1 homolog 1 [OS=Homo sapiens]	179	Master Protein	LPRRSTsPIIGSP
FALSE	High	Phospho	S	5	99.5	TASGSSVTSLDGTR	5	7	159	Q92597	Protein NDRG1 [OS=Homo sapiens]	332	Master Protein	SRTASGsSVTSLD
FALSE	High	Phospho	S	3	99.5	TKSLIAQDHR	6	1	1	O15013	Rho guanine nucleotide exchange factor 10 [OS=Homo sapiens]	379	Master Protein	SFIRTKsLIAQDH
FALSE	High	Phospho	S	3	99.5	KFSAGGDSDPPLKR	1	1	0	O75152	Zinc finger CCCH domain-containing protein 11A [OS=Homo sapiens]	290	Master Protein	LGKRKFsAGGDSD
FALSE	High	Phospho	S	8	99.5	EANANGSSPEPVKAVEAR	2	2	0	Q3KQU3	MAP7 domain-containing protein 1 [OS=Homo sapiens]	742	Master Protein	ANANGSsPEPVKA
FALSE	High	Phospho	T	13	99.5	AEDGATPSPSNETPKKK	3	1	0	P29966	Myristoylated alanine-rich C-kinase substrate [OS=Homo sapiens]	150	Master Protein	PSPSNEtPKKKKK
FALSE	High	Phospho	S	5	99.5	RLPSSPASPSPK	1	0	4	Q9H4G0	Band 4.1-like protein 1 [OS=Homo sapiens]	541	Master Protein	ERRLPSsPASPSP
FALSE	High	Phospho	S	5	99.5	TGSGSPFAGNSPAR	1	4	2	Q9UPT8	Zinc finger CCCH domain-containing protein 4 [OS=Homo sapiens]	1269	Master Protein	PKTGSGsPFAGNS
FALSE	High	Phospho	S	7	99.5	EVESRLSPGESAYQK	2	0	0	Q6NYC8	Phostensin [OS=Homo sapiens]	224	Master Protein	EVESRLsPGESAY
FALSE	High	Phospho	S	9	99.5	TSSISGPLSPAYTGQVPYNYNQLEGR	2	0	6	Q01082-3	Isoform 2 of Spectrin beta chain, non-erythrocytic 1 [OS=Homo sapiens]	14	Master Protein	SISGPLsPAYTGQ
FALSE	High	Phospho	S	3	99.5	KGSSGNASEVSVACLTER	3	0	0	Q69YQ0	Cytospin-A [OS=Homo sapiens]	384	Master Protein	ERSRKGsSGNASE
FALSE	High	Phospho	S	9	99.6	AASSSSPGSPVASSPSR	5	0	1	Q92538	Golgi-specific brefeldin A-resistance guanine nucleotide exchange factor 1 [OS=Homo sapiens]	1784	Master Protein	SSSSPGsPVASSP
FALSE	High	Phospho	T	3	99.6	GYTSDSEVYTDHGRPGK	6	21	1	Q92538	Golgi-specific brefeldin A-resistance guanine nucleotide exchange factor 1 [OS=Homo sapiens]	1317	Master Protein	SLDRGYtSDSEVY
FALSE	High	Phospho	S	6	99.6	APSDSSLGTPSDGRPELR	1	6	13	Q15642	Cdc42-interacting protein 4 [OS=Homo sapiens]	299	Master Protein	RAPSDSsLGTPSD
FALSE	High	Phospho	S	6	99.6	SSVLPSPSGR	3	0	0	P35658	Nuclear pore complex protein Nup214 [OS=Homo sapiens]	646	Master Protein	KSSVLPsPSGRSA
FALSE	High	Phospho	S	6	99.6	IAASSSFR	2	27	3	Q99961	Endophilin-A2 [OS=Homo sapiens]	288	Master Protein	KIAASSsFRSSDK
FALSE	High	Phospho	S	13	99.6	GTMDDISQEEGSSQGEDSVSGSQR	1	0	1	Q14683	Structural maintenance of chromosomes protein 1A [OS=Homo sapiens]	957	Master Protein	SQEEGSsQGEDSV
FALSE	High	Phospho	S	5	99.6	GLSASTMDLSSSS	16	0	0	Q9NSK0	Kinesin light chain 4 [OS=Homo sapiens]	611	Master Protein	SRGLSAsTMDLSS
FALSE	High	Phospho	S	3	99.6	RPSESDKEDELDKVK	2	4	0	Q02952	A-kinase anchor protein 12 [OS=Homo sapiens]	627	Master Protein	KRVRRPsESDKED
FALSE	High	Phospho	S	11	99.6	ISYIPDEEVSSPSPPQR	2	0	8	Q9Y6M1	Insulin-like growth factor 2 mRNA-binding protein 2 [OS=Homo sapiens]	162	Master Protein	PDEEVSsPSPPQR
FALSE	High	Phospho	S	3	99.6	SQSESSDEVTELDLSHGKK	3	0	0	Q86YS7	C2 domain-containing protein 5 [OS=Homo sapiens]	659	Master Protein	RLLRSQsESSDEV
FALSE	High	Phospho	S	3	99.6	TLSSPSLQTDGIAATPVPPPPPPK	5	4	0	Q9H7D0	Dedicator of cytokinesis protein 5 [OS=Homo sapiens]	1802	Master Protein	KATRTLsSPSLQT
FALSE	High	Phospho	S	6	99.6	IHLGSSPK	11	5	0	Q9H410	Kinetochore-associated protein DSN1 homolog [OS=Homo sapiens]	58	Master Protein	RIHLGSsPKKGGN
FALSE	High	Phospho	S	4	99.6	LSSSSATLLNSPDR	4	2	4	Q14244	Ensconsin [OS=Homo sapiens]	202	Master Protein	SKRLSSsSATLLN
FALSE	High	Phospho	S	3	99.6	STSQSIVSLLTGTAGEDEKSASPR	4	1	0	Q70EL4	Ubiquitin carboxyl-terminal hydrolase 43 [OS=Homo sapiens]	846	Master Protein	RRPRSTsQSIVSL
FALSE	High	Phospho	S	19	99.6	ANEAGGQVGPEAPRPPETSPEMR	5	2	0	Q8N3D4	EH domain-binding protein 1-like protein 1 [OS=Homo sapiens]	285	Master Protein	PRPPETsPEMRSS
FALSE	High	Phospho	S	3	99.6	SSSPAPADIAQTVQEDLR	32	26	11	Q13283	Ras GTPase-activating protein-binding protein 1 [OS=Homo sapiens]	232	Master Protein	DAQKSSsPAPADI
FALSE	High	Phospho	S	4	99.6	VASSPVMVSNPATR	1	0	0	P51610	Host cell factor 1 [OS=Homo sapiens]	598	Master Protein	TVKVASsPVMVSN
FALSE	High	Phospho	S	5	99.6	AIPVSPSAVEEDEDEDGHTVVATAR	16	0	2	Q07157-2	Isoform Short of Tight junction protein ZO-1 [OS=Homo sapiens]	1537	Master Protein	PKAIPVsPSAVEE
FALSE	High	Phospho	S	5	99.6	KESYSVYVYK	1	0	39	Q5QNW6	Histone H2B type 2-F [OS=Homo sapiens]	39	Master Protein	SRKESYsVYVYKV
FALSE	High	Phospho	S	7	99.6	GGPRPVSSSIDPSLLSTK	1	0	0	Q8NEY1	Neuron navigator 1 [OS=Homo sapiens]	695	Master Protein	GGPRPVsSSIDPS
FALSE	High	Phospho	S	3	99.6	KTSLDVSNSAEPGFLAPGAR	4	1	0	Q8NEY1	Neuron navigator 1 [OS=Homo sapiens]	648	Master Protein	VNGRKTsLDVSNS
FALSE	High	Phospho	S	3	99.6	SVSGSPEPAAK	4	0	2	Q8IYB3	Serine/arginine repetitive matrix protein 1 [OS=Homo sapiens]	754	Master Protein	SSSRSVsGSPEPA
FALSE	High	Phospho	T	6	99.6	YPPYTTPPR	6	7	0	O43896	Kinesin-like protein KIF1C [OS=Homo sapiens]	1083	Master Protein	RYPPYTtPPRMRR
FALSE	High	Phospho	T	11	99.6	DSSDSADGRATPSENLVPSSAR	10	1	0	Q8N684	Cleavage and polyadenylation specificity factor subunit 7 [OS=Homo sapiens]	203	Master Protein	SADGRAtPSENLV
FALSE	High	Phospho	S	5	99.6	QITTSPITVR	3	2	2	O95835	Serine/threonine-protein kinase LATS1 [OS=Homo sapiens]	613	Master Protein	KKQITTsPITVRK
FALSE	High	Phospho	S	3	99.6	SRSPGRPPK	4	0	0	Q14739	Delta(14)-sterol reductase LBR [OS=Homo sapiens]	86	Master Protein	SRSRSRsPGRPPK
FALSE	High	Phospho	S	4	99.6	SRTSVQTEDDQLIAGQSAR	13	25	2	P35221	Catenin alpha-1 [OS=Homo sapiens]	655	Master Protein	DVRSRTsVQTEDD
FALSE	High	Phospho	S	3	99.6	QASTDAGTAGALTPQHVR	20	4	0	P46937	Transcriptional coactivator YAP1 [OS=Homo sapiens]	109	Master Protein	SHSRQAsTDAGTA
FALSE	High	Phospho	S	12	99.6	AELGMGDSTSQSPPIKR	4	4	0	Q9NR19	Acetyl-coenzyme A synthetase, cytoplasmic [OS=Homo sapiens]	267	Master Protein	GDSTSQsPPIKRS
FALSE	High	Phospho	S	3	99.6	SLSFSEPQQPAPAMK	1	0	0	Q9H8N7	Zinc finger protein 395 [OS=Homo sapiens]	449	Master Protein	VRSRSLsFSEPQQ
FALSE	High	Phospho	S	6	99.6	ETSFGSSENITMTSLSK	1	4	0	Q9UMZ2	Synergin gamma [OS=Homo sapiens]	935	Master Protein	KETSFGsSENITM
FALSE	High	Phospho	S	8	99.6	IIPELVGSPTQSTSSR	1	2	0	Q9NSI6	Bromodomain and WD repeat-containing protein 1 [OS=Homo sapiens]	1475	Master Protein	IPELVGsPTQSTS
FALSE	High	Phospho	S	5	99.6	LEGNSPQGSNQGVK	1	0	0	P61006	Ras-related protein Rab-8A [OS=Homo sapiens]	181	Master Protein	KKLEGNsPQGSNQ
FALSE	High	Phospho	S	8	99.6	SINHQIESPSER	8	0	0	Q9UPQ0	LIM and calponin homology domains-containing protein 1 [OS=Homo sapiens]	973	Master Protein	INHQIEsPSERRK
FALSE	High	Phospho	S	4	99.6	LRSSLVFKPTLPEQK	5	10	0	Q5T0W9	Protein FAM83B [OS=Homo sapiens]	543	Master Protein	HSRLRSsLVFKPT
FALSE	High	Phospho	S	5	99.6	SSSVSPSASFR	3	0	0	Q04727	Transducin-like enhancer protein 4 [OS=Homo sapiens]	208	Master Protein	IKSSSVsPSASFR
FALSE	High	Phospho	S	3	99.6	LSSLRASTSK	29	34	14	P62753	Small ribosomal subunit protein eS6 [OS=Homo sapiens]	236	Master Protein	KRRRLSsLRASTS
FALSE	High	Phospho	T	14	99.6	KLSSWDQAETPGHTPSLR	3	0	1	O75533	Splicing factor 3B subunit 1 [OS=Homo sapiens]	227	Master Protein	AETPGHtPSLRWD
FALSE	High	Phospho	S	3	99.6	ITSPLMEPSSIEK	1	1	7	P28066	Proteasome subunit alpha type-5 [OS=Homo sapiens]	56	Master Protein	VEKRITsPLMEPS
FALSE	High	Phospho	S	8	99.6	TDLQGSASPSKVEGVHTPR	3	0	0	Q6VY07	Phosphofurin acidic cluster sorting protein 1 [OS=Homo sapiens]	495	Master Protein	DLQGSAsPSKVEG
FALSE	High	Phospho	S	4	99.6	SRLSAIEIDIPVVSHTT	3	0	0	P56749	Claudin-12 [OS=Homo sapiens]	231	Master Protein	SARSRLsAIEIDI
FALSE	High	Phospho	S	11	99.6	KFELLPTPPLSPSRR	3	0	0	P01106	Myc proto-oncogene protein [OS=Homo sapiens]	77	Master Protein	LPTPPLsPSRRSG
FALSE	High	Phospho	S	3	99.6	SYSPERSK	7	0	0	Q8NEY8	Periphilin-1 [OS=Homo sapiens]	155	Master Protein	VSSRSYsPERSKS
FALSE	High	Phospho	S	12	99.6	IPSKEEEADMSSPTQR	13	11	0	O00515	Ladinin-1 [OS=Homo sapiens]	356	Master Protein	EEADMSsPTQRTY
FALSE	High	Phospho	S	7	99.6	ELKTDSSPNQAR	6	17	12	P26599-1	Isoform 2 of Polypyrimidine tract-binding protein 1 [OS=Homo sapiens]	141	Master Protein	ELKTDSsPNQARA
FALSE	High	Phospho	S	15	99.6	NSESESNKVAAETQSPSLFGSTK	1	0	0	Q9UKX7	Nuclear pore complex protein Nup50 [OS=Homo sapiens]	221	Master Protein	VAAETQsPSLFGS
FALSE	High	Phospho	S	10	99.6	GLPSPYNMSSAPGSR	6	16	3	P15924	Desmoplakin [OS=Homo sapiens]	2821	Master Protein	SPYNMSsAPGSRS
FALSE	High	Phospho	S	4	99.6	SPASPRVPPVPDYVAHPER	1	0	0	Q9Y5U2	U5 small nuclear ribonucleoprotein TSSC4 [OS=Homo sapiens]	146	Master Protein	AHRSPAsPRVPPV
FALSE	High	Phospho	S	3	99.6	ASSHSSQTQGGGSVTK	24	63	16	P02545-2	Isoform C of Prelamin-A/C [OS=Homo sapiens]	404	Master Protein	SRGRASsHSSQTQ
FALSE	High	Phospho	T	3	99.6	SSTPPGESYFGVSSLQLK	6	7	0	Q9UQ35	Serine/arginine repetitive matrix protein 2 [OS=Homo sapiens]	1043	Master Protein	AGVKSStPPGESY
FALSE	High	Phospho	S	2	99.6	TSPPLLDR	26	64	12	Q9UQ35	Serine/arginine repetitive matrix protein 2 [OS=Homo sapiens]	2398	Master Protein	RVSGRTsPPLLDR
FALSE	High	Phospho	S	3	99.6	KVSSAEGAAKEEPK	8	0	0	P05114	Non-histone chromosomal protein HMG-14 [OS=Homo sapiens]	7	Master Protein	MPKRKVsSAEGAA
FALSE	High	Phospho	S	3	99.6	AASSAAQGAFQGN	1	1	0	O15127	Secretory carrier-associated membrane protein 2 [OS=Homo sapiens]	319	Master Protein	TFHRAAsSAAQGA
FALSE	High	Phospho	T	7	99.6	RGNDPLTSSPGR	3	37	19	P49736	DNA replication licensing factor MCM2 [OS=Homo sapiens]	25	Master Protein	RGNDPLtSSPGRS
FALSE	High	Phospho	S	5	99.6	KSSTSPK	1	0	1	Q9Y2W1	Thyroid hormone receptor-associated protein 3 [OS=Homo sapiens]	919	Master Protein	FRKSSTsPKWAHD
FALSE	High	Phospho	S	5	99.6	KESYSVYVYK	1	0	39	O60814	Histone H2B type 1-K [OS=Homo sapiens]	39	Master Protein	SRKESYsVYVYKV
FALSE	High	Phospho	S	3	99.6	ASSPPDRIDIFGR	155	96	1	Q9NWB6	Arginine and glutamate-rich protein 1 [OS=Homo sapiens]	77	Master Protein	DRERASsPPDRID
FALSE	High	Phospho	S	12	99.6	GTLDEEDEEADSDTDDIDHR	1	2	0	Q9HCN4	GPN-loop GTPase 1 [OS=Homo sapiens]	338	Master Protein	EDEEADsDTDDID
FALSE	High	Phospho	S	8	99.6	SQEDEISSPVNKVR	5	1	0	Q5UIP0	Telomere-associated protein RIF1 [OS=Homo sapiens]	2196	Master Protein	QEDEISsPVNKVR
FALSE	High	Phospho	S	3	99.6	RLSSTPLPK	1	0	0	O75665	Centriole and centriolar satellite protein OFD1 [OS=Homo sapiens]	735	Master Protein	TSSRRLsSTPLPK
FALSE	High	Phospho	T	9	99.6	LSLEGDHSTPPSAYGSVK	7	16	14	P07355	Annexin A2 [OS=Homo sapiens]	19	Master Protein	LEGDHStPPSAYG
FALSE	High	Phospho	S	3	99.6	ASSHSSQTQGGGSVTK	24	63	16	P02545	Prelamin-A/C [OS=Homo sapiens]	404	Master Protein	SRGRASsHSSQTQ
FALSE	High	Phospho	S	12	99.6	VVPGQFDDADSSDSENRDLK	2	2	0	Q9BRS2	Serine/threonine-protein kinase RIO1 [OS=Homo sapiens]	22	Master Protein	FDDADSsDSENRD
FALSE	High	Phospho	S	4	99.6	SQSSDTEQQSPTSGGGK	10	1	14	P23588	Eukaryotic translation initiation factor 4B [OS=Homo sapiens]	498	Master Protein	PARSQSsDTEQQS
FALSE	High	Phospho	S	10	99.6	RPDDVPLSLSPSKR	19	14	2	Q9UFC0	Leucine-rich repeat and WD repeat-containing protein 1 [OS=Homo sapiens]	243	Master Protein	DVPLSLsPSKRAC
FALSE	High	Phospho	S	14	99.6	SGPKPFSAPKPQTSPSPK	20	214	53	Q01518	Adenylyl cyclase-associated protein 1 [OS=Homo sapiens]	308	Master Protein	APKPQTsPSPKRA
FALSE	High	Phospho	S	3	99.6	SNSPLPVPPSK	4	3	0	Q13247	Serine/arginine-rich splicing factor 6 [OS=Homo sapiens]	303	Master Protein	SQSRSNsPLPVPP
FALSE	High	Phospho	S	13	99.6	LKTEKEPDATPPSPR	6	0	0	P28715	DNA excision repair protein ERCC-5 [OS=Homo sapiens]	341	Master Protein	PDATPPsPRTLLA
FALSE	High	Phospho	S	11	99.6	NQKQPGVDSLSPVASLPK	2	0	0	Q9UBW7	Zinc finger MYM-type protein 2 [OS=Homo sapiens]	305	Master Protein	PGVDSLsPVASLP
FALSE	High	Phospho	S	17	99.6	SRPFTVAASFQSTSVKSPK	2	2	0	Q9UHB6	LIM domain and actin-binding protein 1 [OS=Homo sapiens]	604	Master Protein	QSTSVKsPKTVSP
FALSE	High	Phospho	S	3	99.6	KISGTTALQEALKEK	1	0	0	P30622	CAP-Gly domain-containing linker protein 1 [OS=Homo sapiens]	348	Master Protein	RYARKIsGTTALQ
FALSE	High	Phospho	S	3	99.6	SNSEVEDVGPTSHNR	2	0	0	Q13206	Probable ATP-dependent RNA helicase DDX10 [OS=Homo sapiens]	831	Master Protein	MKKRSNsEVEDVG
FALSE	High	Phospho	S	8	99.6	LSPLPPGSPGSAAR	5	0	0	Q6ZN18	Zinc finger protein AEBP2 [OS=Homo sapiens]	24	Master Protein	SPLPPGsPGSAAR
FALSE	High	Phospho	S	8	99.6	SFGTRPLSSGFSPEEAQQQDEEFEK	18	9	1	Q9C0C2	182 kDa tankyrase-1-binding protein [OS=Homo sapiens]	983	Master Protein	FGTRPLsSGFSPE
FALSE	High	Phospho	T	4	99.6	AISTPETPLTKR	1	0	0	Q14181	DNA polymerase alpha subunit B [OS=Homo sapiens]	127	Master Protein	QKRAIStPETPLT
FALSE	High	Phospho	S	6	99.6	TQDPSSPGTTPPQAR	4	20	2	Q13112	Chromatin assembly factor 1 subunit B [OS=Homo sapiens]	429	Master Protein	RTQDPSsPGTTPP
FALSE	High	Phospho	S	3	99.6	SLSSPTVTLSAPLEGAK	8	0	0	Q96PU5	E3 ubiquitin-protein ligase NEDD4-like [OS=Homo sapiens]	448	Master Protein	RRPRSLsSPTVTL
FALSE	High	Phospho	S	4	99.6	SAASREDLVGPEVGASPQSGRK	1	1	0	Q86X27	Ras-specific guanine nucleotide-releasing factor RalGPS2 [OS=Homo sapiens]	296	Master Protein	TPRSAAsREDLVG
FALSE	High	Phospho	S	10	99.6	GIPLATGDTSPEPELLPGAPLPPPKEVINGNIK	2	2	0	O75821	Eukaryotic translation initiation factor 3 subunit G [OS=Homo sapiens]	42	Master Protein	LATGDTsPEPELL
FALSE	High	Phospho	S	3	99.6	KISGTTALQEALKEK	1	0	0	Q9UDT6	CAP-Gly domain-containing linker protein 2 [OS=Homo sapiens]	352	Master Protein	RYARKIsGTTALQ
FALSE	High	Phospho	S	14	99.6	LLAEALNQVTQRASR	1	2	0	Q05655	Protein kinase C delta type [OS=Homo sapiens]	299	Master Protein	QVTQRAsRRSDSA
FALSE	High	Phospho	S	11	99.6	TSVSQNVIPSSAQK	5	2	0	Q03188	Centromere protein C [OS=Homo sapiens]	177	Master Protein	QNVIPSsAQKRET
FALSE	High	Phospho	S	16	99.6	IDASKNEEDEGHSNSSPR	6	28	12	Q14103	Heterogeneous nuclear ribonucleoprotein D0 [OS=Homo sapiens]	83	Master Protein	EGHSNSsPRHSEA
FALSE	High	Phospho	S	6	99.6	QQASKSPYNGVR	5	2	1	Q9UK58	Cyclin-L1 [OS=Homo sapiens]	374	Master Protein	RQQASKsPYNGVR
FALSE	High	Phospho	S	4	99.6	SSGSPEPSPAIAK	1	0	0	Q66K64	DDB1- and CUL4-associated factor 15 [OS=Homo sapiens]	310	Master Protein	PARSSGsPEPSPA
FALSE	High	Phospho	S	4	99.6	NVYSSSRYDDYDR	1	6	3	O75494	Serine/arginine-rich splicing factor 10 [OS=Homo sapiens]	106	Master Protein	EGRNVYsSSRYDD
FALSE	High	Phospho	S	10	99.6	KFSKEEPVSSGPEEAVGK	1	10	3	O00567	Nucleolar protein 56 [OS=Homo sapiens]	570	Master Protein	KEEPVSsGPEEAV
FALSE	High	Phospho	S	4	99.6	ESASPTIPNLDLLEAHTK	2	0	0	O75151	Lysine-specific demethylase PHF2 [OS=Homo sapiens]	539	Master Protein	KSRESAsPTIPNL
FALSE	High	Phospho	S	5	99.6	AIPVSPSAVEEDEDEDGHTVVATAR	16	0	2	Q07157	Tight junction protein ZO-1 [OS=Homo sapiens]	1617	Master Protein	PKAIPVsPSAVEE
FALSE	High	Phospho	S	10	99.6	SPAPGAPTRSPSTPAKSPK	1	5	0	Q9BQG0	Myb-binding protein 1A [OS=Homo sapiens]	1241	Master Protein	PGAPTRsPSTPAK
FALSE	High	Phospho	S	3	99.6	SESLIDASEDSQLEAAIR	2	2	1	O94888	UBX domain-containing protein 7 [OS=Homo sapiens]	280	Master Protein	KCARSEsLIDASE
FALSE	High	Phospho	S	6	99.6	GTAQYSSQKSVEER	1	0	17	Q99959	Plakophilin-2 [OS=Homo sapiens]	131	Master Protein	RGTAQYsSQKSVE
FALSE	High	Phospho	S	7	99.6	YVDAETSL	3	3	0	Q9Y6M7-7	Isoform 7 of Sodium bicarbonate cotransporter 3 [OS=Homo sapiens]	1258	Master Protein	YVDAETsL
FALSE	High	Phospho	S	16	99.6	AQTLPTSVVTITSESSPGKR	15	26	14	Q01082	Spectrin beta chain, non-erythrocytic 1 [OS=Homo sapiens]	2341	Master Protein	TITSESsPGKREK
FALSE	High	Phospho	S	13	99.6	STAQQELDGKPASPTPVIVASHTANKEEK	57	10	3	P35606	Coatomer subunit beta' [OS=Homo sapiens]	859	Master Protein	LDGKPAsPTPVIV
FALSE	High	Phospho	S	22	99.6	GGAPDPSPGATATPGAPAQPSSPDAR	6	10	0	O95365	Zinc finger and BTB domain-containing protein 7A [OS=Homo sapiens]	526	Master Protein	APAQPSsPDARRN
FALSE	High	Phospho	S	3	99.6	KSSPSVKPAVDPAAAK	4	0	0	Q6FI81	Anamorsin [OS=Homo sapiens]	183	Master Protein	SITKKSsPSVKPA
FALSE	High	Phospho	S	10	99.6	SVSSNVASVSPIPAGSK	1	0	0	Q9Y6G9	Cytoplasmic dynein 1 light intermediate chain 1 [OS=Homo sapiens]	421	Master Protein	SNVASVsPIPAGS
FALSE	High	Phospho	S	8	99.6	QLPLEPESPSGQVGPRPAPPQEESPSSEAK	3	1	3	Q3KQU3	MAP7 domain-containing protein 1 [OS=Homo sapiens]	70	Master Protein	LPLEPEsPSGQVG
FALSE	High	Phospho	S	10	99.6	SSATLWNSPSR	1	0	9	Q3KQU3	MAP7 domain-containing protein 1 [OS=Homo sapiens]	282	Master Protein	TLWNSPsRNRSLQ
FALSE	High	Phospho	S	3	99.6	STSFGVPNANSIK	1	0	0	P53814	Smoothelin [OS=Homo sapiens]	792	Master Protein	AVQRSTsFGVPNA
FALSE	High	Phospho	S	3	99.6	TRSEITFGQVK	3	3	0	Q8IVH8	Mitogen-activated protein kinase kinase kinase kinase 3 [OS=Homo sapiens]	329	Master Protein	REEKTRsEITFGQ
FALSE	High	Phospho	S	2	99.6	SSPSARPPDVPGQQPQAAK	4	14	1	Q96JP5	E3 ubiquitin-protein ligase ZFP91 [OS=Homo sapiens]	83	Master Protein	PRRRRSsPSARPP
FALSE	High	Phospho	S	4	99.6	RTQSLSALPK	5	0	0	Q96RK0	Protein capicua homolog [OS=Homo sapiens]	173	Master Protein	GKRRTQsLSALPK
FALSE	High	Phospho	S	2	99.6	SSPPLPPPAEER	2	1	0	Q96RK0	Protein capicua homolog [OS=Homo sapiens]	1246	Master Protein	TPTARSsPPLPPP
FALSE	High	Phospho	S	3	99.6	SVSGSPEPAAK	4	0	2	Q8IYB3-2	Isoform 2 of Serine/arginine repetitive matrix protein 1 [OS=Homo sapiens]	752	Master Protein	SSSRSVsGSPEPA
FALSE	High	Phospho	S	6	99.6	ILGSASPEEEQEKPILDRPTR	15	0	0	Q7Z422	SUZ domain-containing protein 1 [OS=Homo sapiens]	107	Master Protein	RILGSAsPEEEQE
FALSE	High	Phospho	S	9	99.6	NASGVVNSSPR	2	4	0	Q8N5G2	Macoilin [OS=Homo sapiens]	332	Master Protein	SGVVNSsPRSHSA
FALSE	High	Phospho	S	9	99.6	GSGPQRPHSFSEALR	7	3	0	Q6DT37	Serine/threonine-protein kinase MRCK gamma [OS=Homo sapiens]	1482	Master Protein	GPQRPHsFSEALR
FALSE	High	Phospho	S	11	99.6	SLPLSPELESSP	4	0	4	Q6DT37	Serine/threonine-protein kinase MRCK gamma [OS=Homo sapiens]	1550	Master Protein	SPELESsP
FALSE	High	Phospho	S	4	99.7	IRSSPREAK	2	13	0	Q9H1E3	Nuclear ubiquitous casein and cyclin-dependent kinase substrate 1 [OS=Homo sapiens]	40	Master Protein	TKKIRSsPREAKN
FALSE	High	Phospho	S	8	99.7	LNVLEKSSPGHR	23	56	9	P29692	Elongation factor 1-delta [OS=Homo sapiens]	119	Master Protein	NVLEKSsPGHRAT
FALSE	High	Phospho	S	4	99.7	HSASPVVFTSAR	5	2	0	O43166	Signal-induced proliferation-associated 1-like protein 1 [OS=Homo sapiens]	1433	Master Protein	SSRHSAsPVVFTS
FALSE	High	Phospho	S	5	99.7	SISSSNPDLAVAPGSVDDEVSR	4	1	2	Q96HP0	Dedicator of cytokinesis protein 6 [OS=Homo sapiens]	884	Master Protein	SKSISSsNPDLAV
FALSE	High	Phospho	S	6	99.7	NTVSQSISGDPEIDKK	2	0	0	Q9BY44	Eukaryotic translation initiation factor 2A [OS=Homo sapiens]	526	Master Protein	RNTVSQsISGDPE
FALSE	High	Phospho	S	9	99.7	SATTTPSGSPR	5	0	0	Q2M2I8	AP2-associated protein kinase 1 [OS=Homo sapiens]	678	Master Protein	TTTPSGsPRTSQQ
FALSE	High	Phospho	S	13	99.7	GYYSPYSVSGSGSTAGSR	3	12	40	Q15149-4	Isoform 4 of Plectin [OS=Homo sapiens]	4485	Master Protein	SVSGSGsTAGSRT
FALSE	High	Phospho	S	3	99.7	SSSVGSSSSYPISPAVSR	82	41	6	Q15149-4	Isoform 4 of Plectin [OS=Homo sapiens]	4249	Master Protein	FRSRSSsVGSSSS
FALSE	High	Phospho	S	3	99.7	RSSLLSLMTGKK	4	1	0	Q6WKZ4	Rab11 family-interacting protein 1 [OS=Homo sapiens]	435	Master Protein	PESRRSsLLSLMT
FALSE	High	Phospho	S	2	99.7	RSSTVAPAQPDGAESEWTDVETR	3	0	0	Q02241-2	Isoform 2 of Kinesin-like protein KIF23 [OS=Homo sapiens]	807	Master Protein	GSRKRRsSTVAPA
FALSE	High	Phospho	S	3	99.7	KLSSSDAPAQDTGSSAAAVETDASR	15	0	0	Q7Z4S6	Kinesin-like protein KIF21A [OS=Homo sapiens]	853	Master Protein	KVTRKLsSSDAPA
FALSE	High	Phospho	S	4	99.7	YSLSPSKSYK	5	1	0	P49792	E3 SUMO-protein ligase RanBP2 [OS=Homo sapiens]	788	Master Protein	PTRYSLsPSKSYK
FALSE	High	Phospho	T	2	99.7	RTSTPVIMEGVQEETDTR	2	2	0	Q8NFC6	Biorientation of chromosomes in cell division protein 1-like 1 [OS=Homo sapiens]	658	Master Protein	REHKRRtSTPVIM
FALSE	High	Phospho	S	9	99.7	SSVASGPISPTNYR	5	1	0	Q9BYK8	Helicase with zinc finger domain 2 [OS=Homo sapiens]	338	Master Protein	VASGPIsPTNYRQ
FALSE	High	Phospho	S	3	99.7	SGSISVK	3	0	0	Q8TF01	Arginine/serine-rich protein PNISR [OS=Homo sapiens]	726	Master Protein	TFSRSGsISVKII
FALSE	High	Phospho	S	4	99.7	LPSSPVYEDAASFK	10	36	42	Q14247	Src substrate cortactin [OS=Homo sapiens]	418	Master Protein	EERLPSsPVYEDA
FALSE	High	Phospho	S	8	99.7	KGPGQPSSPQRLDR	12	32	1	O95400	CD2 antigen cytoplasmic tail-binding protein 2 [OS=Homo sapiens]	195	Master Protein	GPGQPSsPQRLDR
FALSE	High	Phospho	S	2	99.7	SSPQHSLSNPLPR	1	1	0	Q86UE8	Serine/threonine-protein kinase tousled-like 2 [OS=Homo sapiens]	111	Master Protein	PPVARSsPQHSLS
FALSE	High	Phospho	S	6	99.7	HGARTSDSDQQAYLVQR	6	9	0	Q96CV9	Optineurin [OS=Homo sapiens]	526	Master Protein	RHGARTsDSDQQA
FALSE	High	Phospho	S	10	99.7	LNSSGSSEDSFVEIR	1	0	0	Q96CV9	Optineurin [OS=Homo sapiens]	177	Master Protein	SGSSEDsFVEIRM
FALSE	High	Phospho	S	4	99.7	SSLSRERGEK	24	0	0	Q04637	Eukaryotic translation initiation factor 4 gamma 1 [OS=Homo sapiens]	1147	Master Protein	VQRSSLsRERGEK
FALSE	High	Phospho	S	4	99.7	QRSSPVTK	3	10	2	Q8IYB3	Serine/arginine repetitive matrix protein 1 [OS=Homo sapiens]	646	Master Protein	PPKQRSsPVTKRR
FALSE	High	Phospho	S	18	99.7	SAMDSPVPASMFAPEPSSPGAAR	11	7	0	O00178	GTP-binding protein 1 [OS=Homo sapiens]	25	Master Protein	FAPEPSsPGAARA
FALSE	High	Phospho	T	11	99.7	TGGKEAASGTTPQK	6	6	0	Q13428-3	Isoform 3 of Treacle protein [OS=Homo sapiens]	1271	Master Protein	EAASGTtPQKSRK
FALSE	High	Phospho	S	4	99.7	GPVSPSVSFQPLAR	12	0	0	Q7Z434	Mitochondrial antiviral-signaling protein [OS=Homo sapiens]	222	Master Protein	PSRGPVsPSVSFQ
FALSE	High	Phospho	S	11	99.7	NVSSFPDDATSPLQENR	5	2	0	P52292	Importin subunit alpha-1 [OS=Homo sapiens]	62	Master Protein	FPDDATsPLQENR
FALSE	High	Phospho	S	10	99.7	AAQQQQPSASPR	3	2	0	Q86U86	Protein polybromo-1 [OS=Homo sapiens]	1453	Master Protein	QQQPSAsPRAGTP
FALSE	High	Phospho	S	3	99.7	HSSYPAGTEDDEGMGEEPSPFR	7	0	0	Q92934	Bcl2-associated agonist of cell death [OS=Homo sapiens]	75	Master Protein	IRSRHSsYPAGTE
FALSE	High	Phospho	S	3	99.7	SVSTTNIAGHFNDESPLGLR	8	0	0	Q92974	Rho guanine nucleotide exchange factor 2 [OS=Homo sapiens]	151	Master Protein	SLAKSVsTTNIAG
FALSE	High	Phospho	T	10	99.7	VVSAPVGKETPSKR	6	0	0	Q13416	Origin recognition complex subunit 2 [OS=Homo sapiens]	226	Master Protein	APVGKEtPSKRMK
FALSE	High	Phospho	T	11	99.7	TGGKEAASGTTPQK	6	6	0	Q13428-7	Isoform 7 of Treacle protein [OS=Homo sapiens]	1233	Master Protein	EAASGTtPQKSRK
FALSE	High	Phospho	S	12	99.7	KAVVLPGGTATSPK	2	8	0	Q8N1G0	Zinc finger protein 687 [OS=Homo sapiens]	433	Master Protein	PGGTATsPKMIAK
FALSE	High	Phospho	S	5	99.7	KSGSSPK	1	0	0	Q9NYF8-4	Isoform 4 of Bcl-2-associated transcription factor 1 [OS=Homo sapiens]	711	Master Protein	FKKSGSsPKWTHD
FALSE	High	Phospho	S	3	99.7	SSSAPLIHGLSDLSQVFQPYTLR	3	0	0	Q7Z309-3	Isoform 3 of PABIR family member 2 [OS=Homo sapiens]	25	Master Protein	TLRRSSsAPLIHG
FALSE	High	Phospho	S	7	99.7	KPSPQPSSPR	2	9	3	O75909-1	Isoform 3 of Cyclin-K [OS=Homo sapiens]	328	Master Protein	KPSPQPsSPRQVK
FALSE	High	Phospho	S	5	99.7	SLSNSNPDISGTPTSPDDEVR	10	0	0	Q96N67	Dedicator of cytokinesis protein 7 [OS=Homo sapiens]	900	Master Protein	SRSLSNsNPDISG
FALSE	High	Phospho	S	4	99.7	RTPSDDEEDNLFAPPK	3	1	0	Q9Y4E1-1	Isoform 5 of WASH complex subunit 2C [OS=Homo sapiens]	333	Master Protein	KERRTPsDDEEDN
FALSE	High	Phospho	S	21	99.7	SGSMEEDVDTSPGGDYYTSPSSPTSSSR	1	0	4	P08651	Nuclear factor 1 C-type [OS=Homo sapiens]	304	Master Protein	DYYTSPsSPTSSS
FALSE	High	Phospho	S	7	99.7	LKETRISFVEEDVHPK	2	7	0	Q8WYP5	Protein ELYS [OS=Homo sapiens]	1232	Master Protein	LKETRIsFVEEDV
FALSE	High	Phospho	S	6	99.7	EQSEVSVSPR	1	1	0	Q7L4I2	Arginine/serine-rich coiled-coil protein 2 [OS=Homo sapiens]	30	Master Protein	KEQSEVsVSPRAS
FALSE	High	Phospho	S	5	99.7	EISSSPTSK	1	0	0	Q9UQ35	Serine/arginine repetitive matrix protein 2 [OS=Homo sapiens]	456	Master Protein	HREISSsPTSKNR
FALSE	High	Phospho	S	4	99.7	SQTSPKGGR	2	3	0	Q9UQ35	Serine/arginine repetitive matrix protein 2 [OS=Homo sapiens]	1093	Master Protein	QSKSQTsPKGGRS
FALSE	High	Phospho	S	3	99.7	SKSPRVPDGR	2	0	0	Q12873	Chromodomain-helicase-DNA-binding protein 3 [OS=Homo sapiens]	274	Master Protein	HKRRSKsPRVPDG
FALSE	High	Phospho	S	7	99.7	AMSTSQSPTR	1	2	0	Q15776	Zinc finger protein with KRAB and SCAN domains 8 [OS=Homo sapiens]	193	Master Protein	AMSTSQsPTRSQK
FALSE	High	Phospho	S	6	99.7	AVIVSSPK	5	6	0	Q14966	Zinc finger protein 638 [OS=Homo sapiens]	1401	Master Protein	KAVIVSsPKAKAT
FALSE	High	Phospho	S	7	99.7	IKTEPSSPLSDPSDIIR	1	1	0	Q9ULJ3	Zinc finger and BTB domain-containing protein 21 [OS=Homo sapiens]	435	Master Protein	IKTEPSsPLSDPS
FALSE	High	Phospho	S	15	99.7	SMGTGDTPGLEVPSSPLR	20	23	0	Q86WB0	Zinc finger C3HC-type protein 1 [OS=Homo sapiens]	395	Master Protein	GLEVPSsPLRKAK
FALSE	High	Phospho	S	3	99.7	HSSNPPLESHVGWVMDSR	14	17	0	Q6PKG0	La-related protein 1 [OS=Homo sapiens]	824	Master Protein	RKTRHSsNPPLES
FALSE	High	Phospho	S	3	99.7	LSSEDEEEDEAEDDQSEASGKK	1	1	0	Q8NEJ9	Neuroguidin [OS=Homo sapiens]	143	Master Protein	MMSKLSsEDEEED
FALSE	High	Phospho	T	3	99.7	SFTLDDESLK	2	3	43	Q86WR7	Proline and serine-rich protein 2 [OS=Homo sapiens]	45	Master Protein	SRSRSFtLDDESL
FALSE	High	Phospho	S	7	99.7	TADSSSSEDEEEYVVEK	1	2	0	P45973	Chromobox protein homolog 5 [OS=Homo sapiens]	14	Master Protein	TADSSSsEDEEEY
FALSE	High	Phospho	S	20	99.7	VNHEPEPAGGATPGATLPKSPSQLR	11	1	0	O00499	Myc box-dependent-interacting protein 1 [OS=Homo sapiens]	331	Master Protein	GATLPKsPSQLRK
FALSE	High	Phospho	S	3	99.7	RTSFSFQK	4	2	0	Q9BPZ7	Target of rapamycin complex 2 subunit MAPKAP1 [OS=Homo sapiens]	510	Master Protein	KLNRRTsFSFQKE
FALSE	High	Phospho	S	3	99.7	ELSPSSLK	1	0	0	O15021	Microtubule-associated serine/threonine-protein kinase 4 [OS=Homo sapiens]	1860	Master Protein	TSARELsPSSLKM
FALSE	High	Phospho	S	8	99.7	ASSLSESSPPK	8	16	0	Q9UHB6	LIM domain and actin-binding protein 1 [OS=Homo sapiens]	374	Master Protein	SSLSESsPPKAMK
FALSE	High	Phospho	T	5	99.7	DSPPTPTMYK	1	0	0	Q9C0B5	Palmitoyltransferase ZDHHC5 [OS=Homo sapiens]	348	Master Protein	AKDSPPtPTMYKY
FALSE	High	Phospho	S	4	99.7	SKGSLEITESQSADAEPPPPPKPDLSR	1	2	1	Q9C0B5	Palmitoyltransferase ZDHHC5 [OS=Homo sapiens]	299	Master Protein	RTKSKGsLEITES
FALSE	High	Phospho	S	5	99.7	KSGSSPK	1	0	0	Q9NYF8	Bcl-2-associated transcription factor 1 [OS=Homo sapiens]	884	Master Protein	FKKSGSsPKWTHD
FALSE	High	Phospho	T	11	99.7	TGGKEAASGTTPQK	6	6	0	Q13428-6	Isoform 6 of Treacle protein [OS=Homo sapiens]	1232	Master Protein	EAASGTtPQKSRK
FALSE	High	Phospho	S	3	99.7	SYSLSELSVLQAK	4	0	0	Q9P0V3	SH3 domain-binding protein 4 [OS=Homo sapiens]	246	Master Protein	RSKRSYsLSELSV
FALSE	High	Phospho	T	5	99.7	KVDTTPNQGK	1	2	0	Q9P2E9	Ribosome-binding protein 1 [OS=Homo sapiens]	275	Master Protein	GKKVDTtPNQGKK
FALSE	High	Phospho	S	3	99.7	VDSTTCLFPVEEK	2	0	1	Q06210	Glutamine--fructose-6-phosphate aminotransferase [isomerizing] 1 [OS=Homo sapiens]	261	Master Protein	NLSRVDsTTCLFP
FALSE	High	Phospho	T	8	99.7	LTTTGQVTSPVKGASFVTSTNPR	1	5	13	P49916	DNA ligase 3 [OS=Homo sapiens]	209	Master Protein	TTTGQVtSPVKGA
FALSE	High	Phospho	S	3	99.7	RDSSESQLASTESDKPTTGR	5	0	0	Q96B23	Protein ARK2N [OS=Homo sapiens]	66	Master Protein	MELRRDsSESQLA
FALSE	High	Phospho	S	3	99.7	LLSSNEDDANILSSPTDR	4	0	4	O75448	Mediator of RNA polymerase II transcription subunit 24 [OS=Homo sapiens]	862	Master Protein	KLMRLLsSNEDDA
FALSE	High	Phospho	S	3	99.7	TSSFAEPGGGGGGGGGGPGGSASGPGGTGGGK	7	3	0	P49840	Glycogen synthase kinase-3 alpha [OS=Homo sapiens]	21	Master Protein	GRARTSsFAEPGG
FALSE	High	Phospho	S	6	99.7	QFTSSSSIK	3	87	52	Q04695	Keratin, type I cytoskeletal 17 [OS=Homo sapiens]	12	Master Protein	RQFTSSsSIKGSS
FALSE	High	Phospho	S	6	99.7	YQPLASTASDNDFVTPEPR	3	0	0	Q15021	Condensin complex subunit 1 [OS=Homo sapiens]	1330	Master Protein	RYQPLAsTASDND
FALSE	High	Phospho	S	9	99.7	AAMYDIISSPSKDSTK	2	0	0	Q6KC79	Nipped-B-like protein [OS=Homo sapiens]	350	Master Protein	MYDIISsPSKDST
FALSE	High	Phospho	S	6	99.7	AAVVTSPPPTTAPHK	8	28	0	P35611	Alpha-adducin [OS=Homo sapiens]	12	Master Protein	RAAVVTsPPPTTA
FALSE	High	Phospho	S	6	99.7	RLGDSSLSR	4	10	0	Q14152	Eukaryotic translation initiation factor 3 subunit A [OS=Homo sapiens]	882	Master Protein	RRLGDSsLSRKDS
FALSE	High	Phospho	S	3	99.7	SPSPAHLPDDPK	44	0	0	Q92615	La-related protein 4B [OS=Homo sapiens]	601	Master Protein	TYERSPsPAHLPD
FALSE	High	Phospho	S	3	99.7	TKSPTDDEVTPSAVVRR	2	1	0	Q9Y2H5	Pleckstrin homology domain-containing family A member 6 [OS=Homo sapiens]	777	Master Protein	VPPRTKsPTDDEV
FALSE	High	Phospho	S	3	99.7	RTSFSTSDVSK	3	8	0	Q13459	Unconventional myosin-IXb [OS=Homo sapiens]	1354	Master Protein	TEERRTsFSTSDV
FALSE	High	Phospho	S	5	99.7	TLSASTQDLSPH	3	1	2	Q6P597	Kinesin light chain 3 [OS=Homo sapiens]	497	Master Protein	PRTLSAsTQDLSP
FALSE	High	Phospho	S	8	99.7	IFYYFSNSPSKR	2	1	0	Q08999	Retinoblastoma-like protein 2 [OS=Homo sapiens]	1080	Master Protein	FYYFSNsPSKRLR
FALSE	High	Phospho	S	3	99.7	SFSSPENFQR	9	1	0	Q9Y580	RNA-binding protein 7 [OS=Homo sapiens]	136	Master Protein	IIQRSFsSPENFQ
FALSE	High	Phospho	S	3	99.7	SLSVEHLETK	5	1	1	P26045	Tyrosine-protein phosphatase non-receptor type 3 [OS=Homo sapiens]	359	Master Protein	AMRRSLsVEHLET
FALSE	High	Phospho	S	16	99.7	QEKPAEKPAETPVATSPTATDSTSGDSSR	18	7	7	P54727	UV excision repair protein RAD23 homolog B [OS=Homo sapiens]	160	Master Protein	ETPVATsPTATDS
FALSE	High	Phospho	S	6	99.7	LDYVPSSASREVR	2	20	6	Q6ZRV2	Protein FAM83H [OS=Homo sapiens]	513	Master Protein	RLDYVPsSASREV
FALSE	High	Phospho	S	4	99.7	QRSSPVTK	3	10	2	Q8IYB3-2	Isoform 2 of Serine/arginine repetitive matrix protein 1 [OS=Homo sapiens]	644	Master Protein	PPKQRSsPVTKRR
FALSE	High	Phospho	S	5	99.7	LKGTSPSSSSRPQR	2	8	0	Q8N1F7	Nuclear pore complex protein Nup93 [OS=Homo sapiens]	767	Master Protein	KRLKGTsPSSSSR
FALSE	High	Phospho	S	5	99.7	DAPTSPASVASSSSTPSSK	17	8	3	Q04726	Transducin-like enhancer protein 3 [OS=Homo sapiens]	286	Master Protein	KKDAPTsPASVAS
FALSE	High	Phospho	S	8	99.7	LNVLEKSSPGHR	23	56	9	P29692-3	Isoform 3 of Elongation factor 1-delta [OS=Homo sapiens]	95	Master Protein	NVLEKSsPGHRAT
FALSE	High	Phospho	S	10	99.7	ALSSGGSITSPPLSPALPK	13	8	1	Q6Y7W6	GRB10-interacting GYF protein 2 [OS=Homo sapiens]	26	Master Protein	SGGSITsPPLSPA
FALSE	High	Phospho	S	3	99.8	VVSSTSEEEEAFTEK	2	0	2	Q8N573	Oxidation resistance protein 1 [OS=Homo sapiens]	201	Master Protein	RPARVVsSTSEEE
FALSE	High	Phospho	S	3	99.8	ATSNVFAMFDQSQIQEFK	1	0	0	O14950	Myosin regulatory light chain 12B [OS=Homo sapiens]	20	Master Protein	RPQRATsNVFAMF
FALSE	High	Phospho	S	23	99.8	EAEALLQSMGLTPESPIVPPPMSPSSK	11	0	0	Q13409-2	Isoform 2B of Cytoplasmic dynein 1 intermediate chain 2 [OS=Homo sapiens]	81	Master Protein	IVPPPMsPSSKSV
FALSE	High	Phospho	S	3	99.8	SRSFTLDDESLK	36	8	2	Q86WR7	Proline and serine-rich protein 2 [OS=Homo sapiens]	43	Master Protein	SSSRSRsFTLDDE
FALSE	High	Phospho	S	3	99.8	SYSSPDITQAIQEEEK	21	14	2	P40818	Ubiquitin carboxyl-terminal hydrolase 8 [OS=Homo sapiens]	718	Master Protein	KLKRSYsSPDITQ
FALSE	High	Phospho	S	3	99.8	ASSLNVLNVGGK	27	8	1	Q07866-4	Isoform J of Kinesin light chain 1 [OS=Homo sapiens]	600	Master Protein	GMKRASsLNVLNV
FALSE	High	Phospho	S	3	99.8	SRSDIDVNAAASAK	8	5	0	Q7Z460-4	Isoform 4 of CLIP-associating protein 1 [OS=Homo sapiens]	600	Master Protein	SLQRSRsDIDVNA
FALSE	High	Phospho	S	3	99.8	SRSDIDVNAAASAK	8	5	0	Q7Z460-3	Isoform 3 of CLIP-associating protein 1 [OS=Homo sapiens]	600	Master Protein	SLQRSRsDIDVNA
FALSE	High	Phospho	S	3	99.8	SRSDIDVNAAAGAK	9	5	1	O75122	CLIP-associating protein 2 [OS=Homo sapiens]	370	Master Protein	SLQRSRsDIDVNA
FALSE	High	Phospho	S	8	99.8	WTKPSSFSDSER	73	23	0	Q8NC56	LEM domain-containing protein 2 [OS=Homo sapiens]	499	Master Protein	TKPSSFsDSER
FALSE	High	Phospho	S	3	99.9	KFSLRAAEFGEPTSEQTGTAAGK	1	0	0	O95425-2	Isoform 2 of Supervillin [OS=Homo sapiens]	626	Master Protein	VMKRKFsLRAAEF
FALSE	High	Phospho	S	4	99.9	AATSGVPSIYAPSTYAHLSPAK	6	0	0	Q86X29	Lipolysis-stimulated lipoprotein receptor [OS=Homo sapiens]	317	Master Protein	AGKAATsGVPSIY
FALSE	High	Phospho	S	5	99.9	GTEPSPGGTPQPSRPVSPAGPPEGVPEEAQPPR	1	0	1	Q8WUZ0	B-cell CLL/lymphoma 7 protein family member C [OS=Homo sapiens]	114	Master Protein	QKGTEPsPGGTPQ
FALSE	High	Phospho	S	11	99.9	GQSQTSPDHRSDTSSPEVR	1	0	8	Q9UQ35	Serine/arginine repetitive matrix protein 2 [OS=Homo sapiens]	1069	Master Protein	TSPDHRsDTSSPE
FALSE	High	Phospho	S	3	100	LNSPPSSIYK	19	0	0	Q53EP0	Fibronectin type III domain-containing protein 3B [OS=Homo sapiens]	208	Master Protein	RQNRLNsPPSSIY
FALSE	High	Phospho	S	4	100	LQRSPVLK	9	0	0	Q6F5E8	Capping protein, Arp2/3 and myosin-I linker protein 2 [OS=Homo sapiens]	1381	Master Protein	PLRLQRsPVLKRR
FALSE	High	Phospho	S	3	100	THSVSADPSCRPGPGSQGPESATWK	2	0	0	Q6F5E8	Capping protein, Arp2/3 and myosin-I linker protein 2 [OS=Homo sapiens]	1268	Master Protein	IKSRTHsVSADPS
FALSE	High	Phospho	S	4	100	KSLSDSESDDSK	5	0	9	Q13185	Chromobox protein homolog 3 [OS=Homo sapiens]	95	Master Protein	TKRKSLsDSESDD
FALSE	High	Phospho	S	3	100	RKSLSDSESDDSK	8	0	0	Q13185	Chromobox protein homolog 3 [OS=Homo sapiens]	93	Master Protein	DGTKRKsLSDSES
FALSE	High	Phospho	S	5	100	SAADSISESVPVGPK	1	0	1	P45974	Ubiquitin carboxyl-terminal hydrolase 5 [OS=Homo sapiens]	783	Master Protein	GRSAADsISESVP
FALSE	High	Phospho	S	4	100	RLQSIGTENTEENRR	3	0	29	P04075	Fructose-bisphosphate aldolase A [OS=Homo sapiens]	46	Master Protein	IAKRLQsIGTENT
FALSE	High	Phospho	S	5	100	ASTASPCNNNINAATAVALQEPR	1	0	0	Q71RC2	La-related protein 4 [OS=Homo sapiens]	597	Master Protein	SRASTAsPCNNNI
FALSE	High	Phospho	S	8	100	EQYVPPRSPK	7	0	0	Q71RC2	La-related protein 4 [OS=Homo sapiens]	722	Master Protein	QYVPPRsPK
FALSE	High	Phospho	S	5	100	SNVVSPTKNEDNGAPENSVEKPHEKPEAR	6	0	0	Q71RC2	La-related protein 4 [OS=Homo sapiens]	647	Master Protein	LRSNVVsPTKNED
FALSE	High	Phospho	T	8	100	EGLYLSDTLPR	2	0	0	Q86SQ0	Pleckstrin homology-like domain family B member 2 [OS=Homo sapiens]	898	Master Protein	GLYLSDtLPRKKT
FALSE	High	Phospho	T	5	100	QASGTPQPALR	1	0	0	Q86SQ0	Pleckstrin homology-like domain family B member 2 [OS=Homo sapiens]	404	Master Protein	LRQASGtPQPALR
FALSE	High	Phospho	S	9	100	SGAASMPSSPK	13	9	0	Q86SQ0	Pleckstrin homology-like domain family B member 2 [OS=Homo sapiens]	204	Master Protein	AASMPSsPKQARK
FALSE	High	Phospho	S	3	100	SPSPLGTSVR	1	1	0	Q86SQ0	Pleckstrin homology-like domain family B member 2 [OS=Homo sapiens]	73	Master Protein	PAKRSPsPLGTSV
FALSE	High	Phospho	S	19	100	TSASEGNPYVSSTLSVPASPR	6	0	0	Q86SQ0	Pleckstrin homology-like domain family B member 2 [OS=Homo sapiens]	334	Master Protein	TLSVPAsPRVARK
FALSE	High	Phospho	S	7	100	THFPQFSYSASIRE	2	0	0	P31751	RAC-beta serine/threonine-protein kinase [OS=Homo sapiens]	474	Master Protein	THFPQFsYSASIR
FALSE	High	Phospho	S	10	100	ADAPDAGAQSDSELPSYHQNDVSLDR	3	4	0	Q92538	Golgi-specific brefeldin A-resistance guanine nucleotide exchange factor 1 [OS=Homo sapiens]	1298	Master Protein	PDAGAQsDSELPS
FALSE	High	Phospho	S	3	100	ALSPVIPLIPR	5	0	0	O14686	Histone-lysine N-methyltransferase 2D [OS=Homo sapiens]	4738	Master Protein	QEDRALsPVIPLI
FALSE	High	Phospho	S	7	100	ASEPLLSPPPFGESR	8	0	0	O14686	Histone-lysine N-methyltransferase 2D [OS=Homo sapiens]	2274	Master Protein	ASEPLLsPPPFGE
FALSE	High	Phospho	S	4	100	RPMSDPSWNRRPGNEER	2	0	0	Q14C86	GTPase-activating protein and VPS9 domain-containing protein 1 [OS=Homo sapiens]	914	Master Protein	SVRRPMsDPSWNR
FALSE	High	Phospho	S	3	100	SRSSDIVSSVR	8	1	0	Q14C86	GTPase-activating protein and VPS9 domain-containing protein 1 [OS=Homo sapiens]	902	Master Protein	RLVRSRsSDIVSS
FALSE	High	Phospho	S	15	100	SSSLEMTPYNTPQLSPATTPANKK	6	0	0	Q14C86	GTPase-activating protein and VPS9 domain-containing protein 1 [OS=Homo sapiens]	466	Master Protein	YNTPQLsPATTPA
FALSE	High	Phospho	S	21	100	ELEKPIQSKPQSPVIQAAAVSPK	17	0	0	Q9Y6D5	Brefeldin A-inhibited guanine nucleotide-exchange protein 2 [OS=Homo sapiens]	227	Master Protein	IQAAAVsPKFVRL
FALSE	High	Phospho	S	4	100	FARSDDEQSSADKER	2	0	0	P27540	Aryl hydrocarbon receptor nuclear translocator [OS=Homo sapiens]	77	Master Protein	KERFARsDDEQSS
FALSE	High	Phospho	S	13	100	AGTRTDSREDEISPPPPNPVVK	32	3	0	P10644	cAMP-dependent protein kinase type I-alpha regulatory subunit [OS=Homo sapiens]	83	Master Protein	SREDEIsPPPPNP
FALSE	High	Phospho	S	7	100	AGTRTDSREDEISPPPPNPVVK	4	3	28	P10644	cAMP-dependent protein kinase type I-alpha regulatory subunit [OS=Homo sapiens]	77	Master Protein	AGTRTDsREDEIS
FALSE	High	Phospho	S	3	100	AGSPEVQGAMGSPAPK	1	0	0	O43593	Lysine-specific demethylase hairless [OS=Homo sapiens]	416	Master Protein	ALKRAGsPEVQGA
FALSE	High	Phospho	S	5	100	RRPESAPAESSPSK	1	0	0	Q07889	Son of sevenless homolog 1 [OS=Homo sapiens]	1161	Master Protein	PRRRPEsAPAESS
FALSE	High	Phospho	S	3	100	SASVSSISLTK	10	0	0	Q07889	Son of sevenless homolog 1 [OS=Homo sapiens]	1134	Master Protein	HGPRSAsVSSISL
FALSE	High	Phospho	S	6	100	ATVTPSPVKGK	167	13	10	Q9H1E3	Nuclear ubiquitous casein and cyclin-dependent kinase substrate 1 [OS=Homo sapiens]	181	Master Protein	KATVTPsPVKGKG
FALSE	High	Phospho	S	9	100	DDSHSAEDSEDEKEDHKNVR	19	0	6	Q9H1E3	Nuclear ubiquitous casein and cyclin-dependent kinase substrate 1 [OS=Homo sapiens]	79	Master Protein	SHSAEDsEDEKED
FALSE	High	Phospho	S	5	100	DDSHSAEDSEDEKEDHKNVR	12	0	13	Q9H1E3	Nuclear ubiquitous casein and cyclin-dependent kinase substrate 1 [OS=Homo sapiens]	75	Master Protein	KKDDSHsAEDSED
FALSE	High	Phospho	S	11	100	KVVDYSQFQESDDADEDYGR	2	0	0	Q9H1E3	Nuclear ubiquitous casein and cyclin-dependent kinase substrate 1 [OS=Homo sapiens]	19	Master Protein	YSQFQEsDDADED
FALSE	High	Phospho	S	6	100	NSQEDSEDSEDKDVK	28	7	24	Q9H1E3	Nuclear ubiquitous casein and cyclin-dependent kinase substrate 1 [OS=Homo sapiens]	58	Master Protein	KNSQEDsEDSEDK
FALSE	High	Phospho	S	9	100	NSQEDSEDSEDKDVK	15	7	37	Q9H1E3	Nuclear ubiquitous casein and cyclin-dependent kinase substrate 1 [OS=Homo sapiens]	61	Master Protein	QEDSEDsEDKDVK
FALSE	High	Phospho	S	5	100	SGKNSQEDSEDSEDKDVK	15	1	25	Q9H1E3	Nuclear ubiquitous casein and cyclin-dependent kinase substrate 1 [OS=Homo sapiens]	54	Master Protein	RRSGKNsQEDSED
FALSE	High	Phospho	S	13	100	TPSPKEEDEEPESPPEK	56	0	0	Q9H1E3	Nuclear ubiquitous casein and cyclin-dependent kinase substrate 1 [OS=Homo sapiens]	214	Master Protein	EDEEPEsPPEKKT
FALSE	High	Phospho	S	15	100	TSTSPPPEKSGDEGSEDEAPSGED	17	1	11	Q9H1E3	Nuclear ubiquitous casein and cyclin-dependent kinase substrate 1 [OS=Homo sapiens]	234	Master Protein	KSGDEGsEDEAPS
FALSE	High	Phospho	S	21	100	TSTSPPPEKSGDEGSEDEAPSGED	26	0	3	Q9H1E3	Nuclear ubiquitous casein and cyclin-dependent kinase substrate 1 [OS=Homo sapiens]	240	Master Protein	SEDEAPsGED
FALSE	High	Phospho	S	10	100	TSTSPPPEKSGDEGSEDEAPSGED	15	3	11	Q9H1E3	Nuclear ubiquitous casein and cyclin-dependent kinase substrate 1 [OS=Homo sapiens]	229	Master Protein	SPPPEKsGDEGSE
FALSE	High	Phospho	S	4	100	SPASPLNNQGIPTPAQLTK	1	0	0	Q719H9	BTB/POZ domain-containing protein KCTD1 [OS=Homo sapiens]	12	Master Protein	ITRSPAsPLNNQG
FALSE	High	Phospho	S	9	100	HTPPTIGGSLPYR	10	0	0	Q9NYB9	Abl interactor 2 [OS=Homo sapiens]	368	Master Protein	PPTIGGsLPYRRP
FALSE	High	Phospho	S	8	100	NMAPSQQSPVR	2	2	0	Q9NYB9	Abl interactor 2 [OS=Homo sapiens]	227	Master Protein	MAPSQQsPVRTAS
FALSE	High	Phospho	S	10	100	TTPPTQKPPSPPMSGK	10	1	0	Q9NYB9	Abl interactor 2 [OS=Homo sapiens]	183	Master Protein	PTQKPPsPPMSGK
FALSE	High	Phospho	S	3	100	FHSPSTTWSPNKDTPQEK	13	0	2	Q99590	Protein SCAF11 [OS=Homo sapiens]	796	Master Protein	RRSRFHsPSTTWS
FALSE	High	Phospho	S	7	100	IDRDSYSPR	5	2	0	Q99590	Protein SCAF11 [OS=Homo sapiens]	963	Master Protein	IDRDSYsPRWKGR
FALSE	High	Phospho	S	2	100	KSPRPAGPQLFLPDPDPQR	7	0	0	Q9BUH6	Protein PAXX [OS=Homo sapiens]	152	Master Protein	AVSPRKsPRPAGP
FALSE	High	Phospho	S	10	100	LAAAEETAVSPR	16	0	1	Q9BUH6	Protein PAXX [OS=Homo sapiens]	148	Master Protein	AEETAVsPRKSPR
FALSE	High	Phospho	S	3	100	ANSFVGTAQYVSPELLTEK	15	0	0	O15530	3-phosphoinositide-dependent protein kinase 1 [OS=Homo sapiens]	241	Master Protein	KQARANsFVGTAQ
FALSE	High	Phospho	S	3	100	RGSVRGTSAADV	3	0	0	P48739	Phosphatidylinositol transfer protein beta isoform [OS=Homo sapiens]	262	Master Protein	TMRKRGsVRGTSA
FALSE	High	Phospho	S	3	100	KGSVSHDTVQPR	3	0	0	Q96D71	RalBP1-associated Eps domain-containing protein 1 [OS=Homo sapiens]	143	Master Protein	GQVKKGsVSHDTV
FALSE	High	Phospho	S	3	100	LKSEDELRPEVDEHTQK	5	0	0	Q96D71	RalBP1-associated Eps domain-containing protein 1 [OS=Homo sapiens]	709	Master Protein	VRRRLKsEDELRP
FALSE	High	Phospho	S	3	100	WGSQGNRTPSPNSNEQQK	1	0	0	Q9H4E7	Differentially expressed in FDCP 6 homolog [OS=Homo sapiens]	590	Master Protein	RLTRWGsQGNRTP
FALSE	High	Phospho	S	3	100	APSDSSLGTPSDGRPELR	17	1	2	Q15642	Cdc42-interacting protein 4 [OS=Homo sapiens]	296	Master Protein	PMNRAPsDSSLGT
FALSE	High	Phospho	S	25	100	NKPRPPPLSPLGGPVPSALPNGPPSPR	3	0	0	Q15642	Cdc42-interacting protein 4 [OS=Homo sapiens]	351	Master Protein	LPNGPPsPRSGRD
FALSE	High	Phospho	S	8	100	VLSNRGDSLSR	23	2	0	Q15642	Cdc42-interacting protein 4 [OS=Homo sapiens]	482	Master Protein	LSNRGDsLSRHAR
FALSE	High	Phospho	S	10	100	ATAPQTQHVSPMR	79	1	26	P29692	Elongation factor 1-delta [OS=Homo sapiens]	133	Master Protein	PQTQHVsPMRQVE
FALSE	High	Phospho	S	7	100	FQTGNKSPEVLR	8	0	0	Q96S66	Chloride channel CLIC-like protein 1 [OS=Homo sapiens]	438	Master Protein	FQTGNKsPEVLRA
FALSE	High	Phospho	S	9	100	GRPPAEKLSPNPPNLTK	11	0	0	P51532	Transcription activator BRG1 [OS=Homo sapiens]	1452	Master Protein	PPAEKLsPNPPNL
FALSE	High	Phospho	S	7	100	KIPDPDSDDVSEVDAR	2	0	1	P51532	Transcription activator BRG1 [OS=Homo sapiens]	695	Master Protein	KIPDPDsDDVSEV
FALSE	High	Phospho	S	4	100	KRDSDAGSSTPTTSTR	3	0	0	P51532	Transcription activator BRG1 [OS=Homo sapiens]	1417	Master Protein	RKRKRDsDAGSST
FALSE	High	Phospho	S	5	100	IVSGSPISTPSPSPLPR	1	2	0	Q9ULM3	YEATS domain-containing protein 2 [OS=Homo sapiens]	465	Master Protein	CKIVSGsPISTPS
FALSE	High	Phospho	S	3	100	QNSSSSDSGGSIVR	3	0	0	Q12929	Epidermal growth factor receptor kinase substrate 8 [OS=Homo sapiens]	659	Master Protein	NITRQNsSSSDSG
FALSE	High	Phospho	S	3	100	RKSQMEEVQDELIHR	4	0	0	Q12929	Epidermal growth factor receptor kinase substrate 8 [OS=Homo sapiens]	685	Master Protein	PVDRRKsQMEEVQ
FALSE	High	Phospho	S	10	100	ITPPAAKPGSPQAK	33	0	0	P35658	Nuclear pore complex protein Nup214 [OS=Homo sapiens]	678	Master Protein	PAAKPGsPQAKSL
FALSE	High	Phospho	S	10	100	SLPKVPAKLSPMK	1	0	0	P35658	Nuclear pore complex protein Nup214 [OS=Homo sapiens]	940	Master Protein	KVPAKLsPMKQAQ
FALSE	High	Phospho	S	4	100	SAASPVVSSMPER	2	0	0	P18583	Protein SON [OS=Homo sapiens]	1769	Master Protein	RDRSAAsPVVSSM
FALSE	High	Phospho	S	6	100	SVESTSPEPSK	1	2	0	P18583	Protein SON [OS=Homo sapiens]	283	Master Protein	KSVESTsPEPSKI
FALSE	High	Phospho	T	4	100	LERTPQKNVQGK	5	0	0	P35251	Replication factor C subunit 1 [OS=Homo sapiens]	506	Master Protein	ESKLERtPQKNVQ
FALSE	High	Phospho	S	5	100	NKPLSPIKLTPTSVLDYFGTGSVQR	4	0	0	P35251	Replication factor C subunit 1 [OS=Homo sapiens]	156	Master Protein	TKNKPLsPIKLTP
FALSE	High	Phospho	S	3	100	AKSPTPESSTIASYVTLR	20	0	0	Q9HAU0	Pleckstrin homology domain-containing family A member 5 [OS=Homo sapiens]	855	Master Protein	VPPRAKsPTPESS
FALSE	High	Phospho	T	7	100	GVISYQTLPR	3	0	0	Q9HAU0	Pleckstrin homology domain-containing family A member 5 [OS=Homo sapiens]	438	Master Protein	GVISYQtLPRNMP
FALSE	High	Phospho	S	1	100	SVPAGLTLQSVSPQSLQGK	1	0	0	Q9HAU0	Pleckstrin homology domain-containing family A member 5 [OS=Homo sapiens]	596	Master Protein	YVPDRRsVPAGLT
FALSE	High	Phospho	S	3	100	TNSMQQLEQWIK	3	2	0	Q9HAU0	Pleckstrin homology domain-containing family A member 5 [OS=Homo sapiens]	410	Master Protein	VIQRTNsMQQLEQ
FALSE	High	Phospho	T	7	100	YPEGYRTLPR	7	0	0	Q9HAU0	Pleckstrin homology domain-containing family A member 5 [OS=Homo sapiens]	460	Master Protein	YPEGYRtLPRNSK
FALSE	High	Phospho	S	3	100	RRSPPADAIPK	107	0	0	P18754	Regulator of chromosome condensation [OS=Homo sapiens]	11	Master Protein	RIAKRRsPPADAI
FALSE	High	Phospho	S	5	100	GLSHSPWAVK	8	0	0	Q96KB5	Lymphokine-activated killer T-cell-originated protein kinase [OS=Homo sapiens]	59	Master Protein	PRGLSHsPWAVKK
FALSE	High	Phospho	S	5	100	DLRASPKPTSK	13	0	0	O43166	Signal-induced proliferation-associated 1-like protein 1 [OS=Homo sapiens]	1528	Master Protein	TRDLRAsPKPTSK
FALSE	High	Phospho	S	6	100	LIDLESPTPESQK	18	8	0	O43166	Signal-induced proliferation-associated 1-like protein 1 [OS=Homo sapiens]	1549	Master Protein	KLIDLEsPTPESQ
FALSE	High	Phospho	S	3	100	SKSETGDSSIFR	3	0	0	O43166	Signal-induced proliferation-associated 1-like protein 1 [OS=Homo sapiens]	288	Master Protein	LKRRSKsETGDSS
FALSE	High	Phospho	S	8	100	SLPLRRPSYTLGMK	3	2	0	O43166	Signal-induced proliferation-associated 1-like protein 1 [OS=Homo sapiens]	1632	Master Protein	LPLRRPsYTLGMK
FALSE	High	Phospho	S	3	100	TLSDESIYNSQR	12	0	0	O43166	Signal-induced proliferation-associated 1-like protein 1 [OS=Homo sapiens]	1585	Master Protein	ALHRTLsDESIYN
FALSE	High	Phospho	S	8	100	VLPAFRESPSGR	11	0	0	O43166	Signal-induced proliferation-associated 1-like protein 1 [OS=Homo sapiens]	1255	Master Protein	LPAFREsPSGRLM
FALSE	High	Phospho	S	3	100	QASLDGLQQLR	5	0	0	Q3MII6	TBC1 domain family member 25 [OS=Homo sapiens]	506	Master Protein	RLLRQAsLDGLQQ
FALSE	High	Phospho	S	6	100	LLKGNSPPAALGPQDPAPA	2	0	0	Q9ULV8	E3 ubiquitin-protein ligase CBL-C [OS=Homo sapiens]	461	Master Protein	RLLKGNsPPAALG
FALSE	High	Phospho	S	3	100	SASFAFEFPKDR	3	0	0	Q86YV5	Inactive tyrosine-protein kinase PRAG1 [OS=Homo sapiens]	696	Master Protein	GMSKSAsFAFEFP
FALSE	High	Phospho	S	5	100	QALDSEEEEEDVAAK	1	0	0	Q8NC44	Reticulophagy regulator 2 [OS=Homo sapiens]	385	Master Protein	SRQALDsEEEEED
FALSE	High	Phospho	S	10	100	EYVNSTSEESHDEDEIRPVQQQDLHR	3	4	2	Q8NBU5	Outer mitochondrial transmembrane helix translocase [OS=Homo sapiens]	322	Master Protein	NSTSEEsHDEDEI
FALSE	High	Phospho	S	9	100	TTPATGEQSPGAR	4	0	0	O00308	NEDD4-like E3 ubiquitin-protein ligase WWP2 [OS=Homo sapiens]	211	Master Protein	PATGEQsPGARSR
FALSE	High	Phospho	S	3	100	RMSFQKPK	2	0	0	Q8N573	Oxidation resistance protein 1 [OS=Homo sapiens]	91	Master Protein	KDGRRMsFQKPKG
FALSE	High	Phospho	S	13	100	LSSARPGGLGSSSLYGLGASRPR	11	21	2	P08729	Keratin, type II cytoskeletal 7 [OS=Homo sapiens]	38	Master Protein	GGLGSSsLYGLGA
FALSE	High	Phospho	S	3	100	RLSEQLAHTPTAFK	1	0	0	Q9UBF8-2	Isoform 2 of Phosphatidylinositol 4-kinase beta [OS=Homo sapiens]	496	Master Protein	DIRRRLsEQLAHT
FALSE	High	Phospho	S	3	100	SKSDATASISLSSNLKR	7	0	0	Q9UBF8-2	Isoform 2 of Phosphatidylinositol 4-kinase beta [OS=Homo sapiens]	277	Master Protein	THQRSKsDATASI
FALSE	High	Phospho	S	4	100	STRSVENLPECGITHEQR	1	0	0	Q9UBF8-2	Isoform 2 of Phosphatidylinositol 4-kinase beta [OS=Homo sapiens]	413	Master Protein	RIRSTRsVENLPE
FALSE	High	Phospho	S	3	100	TASNPKVENEDEPVR	4	0	0	Q9UBF8-2	Isoform 2 of Phosphatidylinositol 4-kinase beta [OS=Homo sapiens]	294	Master Protein	NLKRTAsNPKVEN
FALSE	High	Phospho	S	9	100	RDGPGLERSPGEPGGAAPER	3	0	0	Q96EB6	NAD-dependent protein deacetylase sirtuin-1 [OS=Homo sapiens]	47	Master Protein	GPGLERsPGEPGG
FALSE	High	Phospho	S	3	100	VGSPLTLTDAQTR	8	0	0	Q99569	Plakophilin-4 [OS=Homo sapiens]	314	Master Protein	TTARVGsPLTLTD
FALSE	High	Phospho	T	9	100	SQQQPTPVTPK	17	0	0	O95251	Histone acetyltransferase KAT7 [OS=Homo sapiens]	88	Master Protein	QQPTPVtPKKYPL
FALSE	High	Phospho	S	7	100	GVEPSPSPIKPGDIKR	8	0	2	Q92890-1	Isoform Long of Ubiquitin recognition factor in ER-associated degradation protein 1 [OS=Homo sapiens]	283	Master Protein	GVEPSPsPIKPGD
FALSE	High	Phospho	T	4	100	TTGTPPDSSLVTYELHSRPEQDKFSQAAK	2	0	0	Q13561	Dynactin subunit 2 [OS=Homo sapiens]	198	Master Protein	GGKTTGtPPDSSL
FALSE	High	Phospho	T	9	100	VHAYFAPVTPPPSVGGSR	5	0	0	Q96IG2	F-box/LRR-repeat protein 20 [OS=Homo sapiens]	417	Master Protein	AYFAPVtPPPSVG
FALSE	High	Phospho	S	10	100	KTQMAEVLPSPR	3	0	0	P11388	DNA topoisomerase 2-alpha [OS=Homo sapiens]	1213	Master Protein	MAEVLPsPRGQRV
FALSE	High	Phospho	S	9	100	IKNENTEGSPQEDGVELEGLKQR	2	0	0	P11388	DNA topoisomerase 2-alpha [OS=Homo sapiens]	1247	Master Protein	NENTEGsPQEDGV
FALSE	High	Phospho	S	11	100	LKTEEGEIDYSAEEGENRR	1	0	0	Q8WVV9	Heterogeneous nuclear ribonucleoprotein L-like [OS=Homo sapiens]	35	Master Protein	EGEIDYsAEEGEN
FALSE	High	Phospho	S	4	100	RTHSEGSLLQEPR	2	0	0	P49796	Regulator of G-protein signaling 3 [OS=Homo sapiens]	943	Master Protein	LRRRTHsEGSLLQ
FALSE	High	Phospho	S	13	100	DDTSRYDERPGPSPLPHR	4	4	1	P08621	U1 small nuclear ribonucleoprotein 70 kDa [OS=Homo sapiens]	226	Master Protein	DERPGPsPLPHRD
FALSE	High	Phospho	S	10	100	GGGGDMAEPSEAGDAPPDDGPPGELGPDGPDGPEEK	2	0	0	P08621	U1 small nuclear ribonucleoprotein 70 kDa [OS=Homo sapiens]	320	Master Protein	GDMAEPsEAGDAP
FALSE	High	Phospho	T	8	100	SVATGPMTPQAAAPPAFPEVR	4	0	0	Q7Z2K8	G protein-regulated inducer of neurite outgrowth 1 [OS=Homo sapiens]	877	Master Protein	VATGPMtPQAAAP
FALSE	High	Phospho	S	7	100	GLSDHVSLDGQELGTR	15	0	0	Q7L8J4	SH3 domain-binding protein 5-like [OS=Homo sapiens]	362	Master Protein	GLSDHVsLDGQEL
FALSE	High	Phospho	S	13	100	ALVVPEPEPDSDSNQER	4	0	0	Q5VTR2	E3 ubiquitin-protein ligase BRE1A [OS=Homo sapiens]	138	Master Protein	PEPDSDsNQERKD
FALSE	High	Phospho	S	3	100	QFSAPNLK	23	0	0	O60333-3	Isoform 3 of Kinesin-like protein KIF1B [OS=Homo sapiens]	1141	Master Protein	RMRRQFsAPNLKA
FALSE	High	Phospho	S	3	100	SNSLNNGQPK	3	0	0	O60333-3	Isoform 3 of Kinesin-like protein KIF1B [OS=Homo sapiens]	1053	Master Protein	LRWRSNsLNNGQP
FALSE	High	Phospho	S	5	100	LRPKSPPPK	7	0	0	Q9HCE5	N6-adenosine-methyltransferase non-catalytic subunit [OS=Homo sapiens]	399	Master Protein	ERLRPKsPPPKSK
FALSE	High	Phospho	S	3	100	SISPEWK	8	0	2	O00159	Unconventional myosin-Ic [OS=Homo sapiens]	864	Master Protein	KYCRSIsPEWKQQ
FALSE	High	Phospho	S	10	100	ANGSQPNSGSPQPAP	4	2	0	P49848	Transcription initiation factor TFIID subunit 6 [OS=Homo sapiens]	672	Master Protein	SQPNSGsPQPAP
FALSE	High	Phospho	S	3	100	KESAPPSLR	9	0	0	Q8WUI4	Histone deacetylase 7 [OS=Homo sapiens]	181	Master Protein	PLLRKEsAPPSLR
FALSE	High	Phospho	S	3	100	TVSEPNLK	16	0	0	Q8WUI4	Histone deacetylase 7 [OS=Homo sapiens]	155	Master Protein	PLRKTVsEPNLKL
FALSE	High	Phospho	S	5	100	VSNGSPSLER	3	0	0	P46527	Cyclin-dependent kinase inhibitor 1B [OS=Homo sapiens]	10	Master Protein	VRVSNGsPSLERM
FALSE	High	Phospho	S	4	100	ERESPPPSALQPVQLPR	1	0	0	Q86VE0	Myb-related transcription factor, partner of profilin [OS=Homo sapiens]	202	Master Protein	RPKEREsPPPSAL
FALSE	High	Phospho	T	17	100	EATAQKPTGSVGSTVTTPPPLVR	3	0	1	Q86YP4	Transcriptional repressor p66-alpha [OS=Homo sapiens]	189	Master Protein	VGSTVTtPPPLVR
FALSE	High	Phospho	T	16	100	GLLASDLNTDGDMRVTPEPGAGPTQGLLR	1	0	0	Q86YP4	Transcriptional repressor p66-alpha [OS=Homo sapiens]	49	Master Protein	DGDMRVtPEPGAG
FALSE	High	Phospho	S	4	100	RPPSPDVIVLSDNEQPSSPR	14	0	0	Q86YP4	Transcriptional repressor p66-alpha [OS=Homo sapiens]	100	Master Protein	SERRPPsPDVIVL
FALSE	High	Phospho	S	11	100	RPPSPDVIVLSDNEQPSSPR	6	0	8	Q86YP4	Transcriptional repressor p66-alpha [OS=Homo sapiens]	107	Master Protein	PDVIVLsDNEQPS
FALSE	High	Phospho	T	14	100	VPSPLEGSEGDGDTD	4	0	0	Q9Y606	Pseudouridylate synthase 1 homolog [OS=Homo sapiens]	426	Master Protein	SEGDGDtD
FALSE	High	Phospho	S	13	100	ESSTSEGADQKMSSPEDDSDTKR	5	0	0	Q15424	Scaffold attachment factor B1 [OS=Homo sapiens]	383	Master Protein	GADQKMsSPEDDS
FALSE	High	Phospho	S	14	100	ESSTSEGADQKMSSPEDDSDTKR	4	0	1	Q15424	Scaffold attachment factor B1 [OS=Homo sapiens]	384	Master Protein	ADQKMSsPEDDSD
FALSE	High	Phospho	S	4	100	SVVSFDKVKEPR	73	0	0	Q15424	Scaffold attachment factor B1 [OS=Homo sapiens]	604	Master Protein	EKRSVVsFDKVKE
FALSE	High	Phospho	S	7	100	VVTNARSPGAR	17	1	0	Q15424	Scaffold attachment factor B1 [OS=Homo sapiens]	443	Master Protein	VVTNARsPGARCY
FALSE	High	Phospho	S	2	100	ASPSKPASAPASR	15	0	0	P27816	Microtubule-associated protein 4 [OS=Homo sapiens]	787	Master Protein	APEKRAsPSKPAS
FALSE	High	Phospho	S	4	100	DMESPTKLDVTLAK	48	2	0	P27816	Microtubule-associated protein 4 [OS=Homo sapiens]	280	Master Protein	LAKDMEsPTKLDV
FALSE	High	Phospho	T	17	100	DMSPLSETEMALGKDVTPPPETEVVLIK	1	0	0	P27816	Microtubule-associated protein 4 [OS=Homo sapiens]	521	Master Protein	ALGKDVtPPPETE
FALSE	High	Phospho	S	13	100	EAQTLDSQIQETSI	9	0	4	P27816	Microtubule-associated protein 4 [OS=Homo sapiens]	1151	Master Protein	SQIQETsI
FALSE	High	Phospho	S	6	100	ETERASPIKMDLAPSK	7	0	0	P27816	Microtubule-associated protein 4 [OS=Homo sapiens]	358	Master Protein	KETERAsPIKMDL
FALSE	High	Phospho	S	6	100	ETERASPIKMDLAPSK	7	0	0	P27816	Microtubule-associated protein 4 [OS=Homo sapiens]	384	Master Protein	KETERAsPIKMDL
FALSE	High	Phospho	S	3	100	KCSLPAEEDSVLEK	1	0	0	P27816	Microtubule-associated protein 4 [OS=Homo sapiens]	636	Master Protein	GTGKKCsLPAEED
FALSE	High	Phospho	S	5	100	SKVGSTENIKHQPGGGR	19	4	0	P27816	Microtubule-associated protein 4 [OS=Homo sapiens]	941	Master Protein	VRSKVGsTENIKH
FALSE	High	Phospho	S	3	100	VGSLDNVGHLPAGGAVK	15	0	0	P27816	Microtubule-associated protein 4 [OS=Homo sapiens]	1073	Master Protein	AQAKVGsLDNVGH
FALSE	High	Phospho	S	5	100	THPYSPK	7	0	0	P22415	Upstream stimulatory factor 1 [OS=Homo sapiens]	186	Master Protein	PRTHPYsPKSEAP
FALSE	High	Phospho	S	8	100	HYQGEEKSD	5	0	0	P13984	General transcription factor IIF subunit 2 [OS=Homo sapiens]	248	Master Protein	YQGEEKsD
FALSE	High	Phospho	S	3	100	AASLNYLNQPSAAPLQVSR	21	0	0	Q9NSK0	Kinesin light chain 4 [OS=Homo sapiens]	590	Master Protein	NMKRAAsLNYLNQ
FALSE	High	Phospho	S	8	100	EGVTPWASFKK	8	0	0	Q02952	A-kinase anchor protein 12 [OS=Homo sapiens]	612	Master Protein	GVTPWAsFKKMVT
FALSE	High	Phospho	S	4	100	SPPSPVEREMVVQVER	5	0	0	Q02952	A-kinase anchor protein 12 [OS=Homo sapiens]	1331	Master Protein	HAKSPPsPVEREM
FALSE	High	Phospho	S	7	100	IGPLGLSPK	32	0	22	P30050	Large ribosomal subunit protein uL11 [OS=Homo sapiens]	38	Master Protein	IGPLGLsPKKVGD
FALSE	High	Phospho	S	5	100	ARPPSGSSKATDLGGTSQAGTSQR	2	0	0	Q7Z2W4	Zinc finger CCCH-type antiviral protein 1 [OS=Homo sapiens]	310	Master Protein	DRARPPsGSSKAT
FALSE	High	Phospho	S	4	100	TVFSPTLPAAR	3	3	0	Q7Z2W4	Zinc finger CCCH-type antiviral protein 1 [OS=Homo sapiens]	378	Master Protein	RRKTVFsPTLPAA
FALSE	High	Phospho	S	3	100	ERSPFGNPENVR	1	0	0	Q96HP0	Dedicator of cytokinesis protein 6 [OS=Homo sapiens]	1343	Master Protein	RRSRERsPFGNPE
FALSE	High	Phospho	S	3	100	INSLTFKK	2	0	0	Q96HP0	Dedicator of cytokinesis protein 6 [OS=Homo sapiens]	1308	Master Protein	AFERINsLTFKKS
FALSE	High	Phospho	S	3	100	QVSASELHTSGILGPETLR	11	6	2	P58107	Epiplakin [OS=Homo sapiens]	2718	Master Protein	GLRRQVsASELHT
FALSE	High	Phospho	S	3	100	QVSASELHTSGILGPETLR	11	6	2	P58107	Epiplakin [OS=Homo sapiens]	3249	Master Protein	GLRCQVsASELHT
FALSE	High	Phospho	S	3	100	QVSASELHTSGILGPETLR	11	6	2	P58107	Epiplakin [OS=Homo sapiens]	3783	Master Protein	GLRRQVsASELHT
FALSE	High	Phospho	S	3	100	QVSASELHTSGILGPETLR	11	6	2	P58107	Epiplakin [OS=Homo sapiens]	4317	Master Protein	GLRRQVsASELHT
FALSE	High	Phospho	S	3	100	QVSASELHTSGILGPETLR	11	6	2	P58107	Epiplakin [OS=Homo sapiens]	4850	Master Protein	GLRRQVsASELHT
FALSE	High	Phospho	T	6	100	VLIEDTDDEANT	3	1	0	Q9UBH6	Solute carrier family 53 member 1 [OS=Homo sapiens]	690	Master Protein	KVLIEDtDDEANT
FALSE	High	Phospho	S	4	100	SDKSPDLAPTPAPQSTPR	48	7	0	Q9BY44	Eukaryotic translation initiation factor 2A [OS=Homo sapiens]	506	Master Protein	EARSDKsPDLAPT
FALSE	High	Phospho	T	3	100	KETPPPLVPPAAR	51	0	0	Q9BQA1	Methylosome protein WDR77 [OS=Homo sapiens]	5	Master Protein	MRKEtPPPLVP
FALSE	High	Phospho	S	17	100	TSLGSDSSTQAKDAHLSPK	6	0	0	O60503	Adenylate cyclase type 9 [OS=Homo sapiens]	1307	Master Protein	AKDAHLsPKRPWK
FALSE	High	Phospho	S	7	100	SHPLDLSPNVQSR	2	0	0	Q9ULH1	Arf-GAP with SH3 domain, ANK repeat and PH domain-containing protein 1 [OS=Homo sapiens]	1027	Master Protein	SHPLDLsPNVQSR
FALSE	High	Phospho	S	7	100	SQTGDVSPKAQQPSEVTLK	6	0	0	Q9ULH1	Arf-GAP with SH3 domain, ANK repeat and PH domain-containing protein 1 [OS=Homo sapiens]	1008	Master Protein	SQTGDVsPKAQQP
FALSE	High	Phospho	T	5	100	KGPSTPYTK	4	0	0	Q8TAQ2	SWI/SNF complex subunit SMARCC2 [OS=Homo sapiens]	322	Master Protein	AKKGPStPYTKSK
FALSE	High	Phospho	S	3	100	KRSPSPSPTPEAK	25	0	0	Q8TAQ2	SWI/SNF complex subunit SMARCC2 [OS=Homo sapiens]	302	Master Protein	YKKRKRsPSPSPT
FALSE	High	Phospho	S	5	100	KRSPSPSPTPEAK	24	0	1	Q8TAQ2	SWI/SNF complex subunit SMARCC2 [OS=Homo sapiens]	304	Master Protein	KRKRSPsPSPTPE
FALSE	High	Phospho	S	8	100	TLTDEVNSPDSDRR	11	0	1	Q8TAQ2	SWI/SNF complex subunit SMARCC2 [OS=Homo sapiens]	283	Master Protein	LTDEVNsPDSDRR
FALSE	High	Phospho	S	3	100	ILSDVTHSAVFGVPASK	4	0	0	Q2M2I8	AP2-associated protein kinase 1 [OS=Homo sapiens]	637	Master Protein	GHRRILsDVTHSA
FALSE	High	Phospho	T	5	100	VGSLTPPSSPK	22	0	6	Q2M2I8	AP2-associated protein kinase 1 [OS=Homo sapiens]	620	Master Protein	QKVGSLtPPSSPK
FALSE	High	Phospho	S	8	100	AMTVEKASPVGDGNFR	3	0	0	Q86YS7	C2 domain-containing protein 5 [OS=Homo sapiens]	852	Master Protein	MTVEKAsPVGDGN
FALSE	High	Phospho	S	3	100	LASPELER	8	0	0	P05412	Transcription factor Jun [OS=Homo sapiens]	73	Master Protein	GLLKLAsPELERL
FALSE	High	Phospho	S	3	100	RFSFSQR	16	0	0	Q92614	Unconventional myosin-XVIIIa [OS=Homo sapiens]	140	Master Protein	MIVKRFsFSQRSR
FALSE	High	Phospho	S	7	100	SLAPDRSDDEHDPLDNTSRPR	37	0	0	Q92614	Unconventional myosin-XVIIIa [OS=Homo sapiens]	2020	Master Protein	SLAPDRsDDEHDP
FALSE	High	Phospho	S	3	100	STSFRQGPEESGLGDGTGPK	10	1	0	Q92614	Unconventional myosin-XVIIIa [OS=Homo sapiens]	728	Master Protein	TLQRSTsFRQGPE
FALSE	High	Phospho	T	5	100	SGTATPQRSGSVSNYR	2	0	0	Q13131	5'-AMP-activated protein kinase catalytic subunit alpha-1 [OS=Homo sapiens]	490	Master Protein	AKSGTAtPQRSGS
FALSE	High	Phospho	S	5	100	AAKLSEGSQPAEEEEDQETPSR	16	0	0	Q9UKV3	Apoptotic chromatin condensation inducer in the nucleus [OS=Homo sapiens]	240	Master Protein	ARAAKLsEGSQPA
FALSE	High	Phospho	S	8	100	AAKLSEGSQPAEEEEDQETPSR	8	0	8	Q9UKV3	Apoptotic chromatin condensation inducer in the nucleus [OS=Homo sapiens]	243	Master Protein	AKLSEGsQPAEEE
FALSE	High	Phospho	S	6	100	EMKTTSPLEEEEREIK	1	3	0	Q9UKV3	Apoptotic chromatin condensation inducer in the nucleus [OS=Homo sapiens]	365	Master Protein	KEMKTTsPLEEEE
FALSE	High	Phospho	S	7	100	GVPAGNSDTEGGQPGR	9	0	0	Q9UKV3	Apoptotic chromatin condensation inducer in the nucleus [OS=Homo sapiens]	838	Master Protein	GVPAGNsDTEGGQ
FALSE	High	Phospho	S	3	100	KISVVSATK	2	0	0	Q9UKV3	Apoptotic chromatin condensation inducer in the nucleus [OS=Homo sapiens]	825	Master Protein	SFKRKIsVVSATK
FALSE	High	Phospho	S	12	100	KSSSISEEKGDSDDEKPR	5	1	0	Q9UKV3	Apoptotic chromatin condensation inducer in the nucleus [OS=Homo sapiens]	216	Master Protein	SEEKGDsDDEKPR
FALSE	High	Phospho	S	7	100	LQPERGSPK	16	0	0	Q9UKV3	Apoptotic chromatin condensation inducer in the nucleus [OS=Homo sapiens]	729	Master Protein	LQPERGsPKKCEA
FALSE	High	Phospho	S	3	100	RASHTLLPSHR	6	0	0	Q9UKV3	Apoptotic chromatin condensation inducer in the nucleus [OS=Homo sapiens]	561	Master Protein	KEGRRAsHTLLPS
FALSE	High	Phospho	S	3	100	RLSQPESAEK	35	0	0	Q9UKV3	Apoptotic chromatin condensation inducer in the nucleus [OS=Homo sapiens]	710	Master Protein	VQARRLsQPESAE
FALSE	High	Phospho	S	18	100	SGVSITIDDPVRTAQVPSPPRGK	14	0	0	Q9UKV3	Apoptotic chromatin condensation inducer in the nucleus [OS=Homo sapiens]	1004	Master Protein	RTAQVPsPPRGKI
FALSE	High	Phospho	S	5	100	SKSPSPPRLTEDR	48	8	1	Q9UKV3	Apoptotic chromatin condensation inducer in the nucleus [OS=Homo sapiens]	388	Master Protein	EKSKSPsPPRLTE
FALSE	High	Phospho	S	3	100	SKSPSPPRLTEDR	40	13	4	Q9UKV3	Apoptotic chromatin condensation inducer in the nucleus [OS=Homo sapiens]	386	Master Protein	LKEKSKsPSPPRL
FALSE	High	Phospho	S	4	100	SSGSPYGGGYGSGGGSGGYGSR	32	3	5	P51991	Heterogeneous nuclear ribonucleoprotein A3 [OS=Homo sapiens]	358	Master Protein	GGRSSGsPYGGGY
FALSE	High	Phospho	S	3	100	GGSSKDLLDNQSQEEQRR	17	0	0	O43432	Eukaryotic translation initiation factor 4 gamma 3 [OS=Homo sapiens]	1156	Master Protein	TFMRGGsSKDLLD
FALSE	High	Phospho	S	2	100	RSPVPAQIAITVPK	4	0	0	O43432	Eukaryotic translation initiation factor 4 gamma 3 [OS=Homo sapiens]	495	Master Protein	NLNSRRsPVPAQI
FALSE	High	Phospho	S	4	100	DKKSPLIESTANMDNNQSQK	3	0	0	O14974	Protein phosphatase 1 regulatory subunit 12A [OS=Homo sapiens]	299	Master Protein	EKRDKKsPLIEST
FALSE	High	Phospho	S	15	100	LTPAEEENNSFQRLSP	6	2	0	Q5HYI7	Metaxin-3 [OS=Homo sapiens]	311	Master Protein	NSFQRLsP
FALSE	High	Phospho	S	12	100	VNQSALEAVTPSPSFQQR	5	0	0	Q9UKG1	DCC-interacting protein 13-alpha [OS=Homo sapiens]	401	Master Protein	LEAVTPsPSFQQR
FALSE	High	Phospho	S	3	100	ALSPEGALRR	3	0	0	Q96JN8	Neuralized-like protein 4 [OS=Homo sapiens]	502	Master Protein	AILRALsPEGALR
FALSE	High	Phospho	T	3	100	RFTPPSTALSPGK	3	0	0	Q01196	Runt-related transcription factor 1 [OS=Homo sapiens]	14	Master Protein	STSRRFtPPSTAL
FALSE	High	Phospho	S	8	100	ISPEERRSPPAPGLQPMR	15	0	0	P15408	Fos-related antigen 2 [OS=Homo sapiens]	200	Master Protein	SPEERRsPPAPGL
FALSE	High	Phospho	S	22	100	AGTLSITEFADMLSGNAGGFRSR	5	0	0	Q15149-4	Isoform 4 of Plectin [OS=Homo sapiens]	4245	Master Protein	NAGGFRsRSSSVG
FALSE	High	Phospho	S	8	100	AQLEPVASPAKKPK	26	0	7	Q15149-4	Isoform 4 of Plectin [OS=Homo sapiens]	1298	Master Protein	QLEPVAsPAKKPK
FALSE	High	Phospho	T	4	100	KQITMEELVR	20	0	2	Q15149-4	Isoform 4 of Plectin [OS=Homo sapiens]	3893	Master Protein	GLRKQItMEELVR
FALSE	High	Phospho	T	3	100	KRTSSEDNLYLAVLR	2	9	9	Q15149-4	Isoform 4 of Plectin [OS=Homo sapiens]	19	Master Protein	GLGRKRtSSEDNL
FALSE	High	Phospho	S	3	100	RASFAEK	52	0	0	Q15149-4	Isoform 4 of Plectin [OS=Homo sapiens]	1584	Master Protein	LQSKRAsFAEKTA
FALSE	High	Phospho	S	7	100	SDEGQLSPATR	1	0	4	Q15149-4	Isoform 4 of Plectin [OS=Homo sapiens]	583	Master Protein	SDEGQLsPATRGA
FALSE	High	Phospho	S	6	100	SSSVGSSSSYPISPAVSR	17	1	111	Q15149-4	Isoform 4 of Plectin [OS=Homo sapiens]	4252	Master Protein	RSSSVGsSSSYPI
FALSE	High	Phospho	S	3	100	TSSEDNLYLAVLR	17	25	11	Q15149-4	Isoform 4 of Plectin [OS=Homo sapiens]	21	Master Protein	GRKRTSsEDNLYL
FALSE	High	Phospho	S	3	100	YASGSSASLGGPESAVA	1	0	7	Q15149-4	Isoform 4 of Plectin [OS=Homo sapiens]	4533	Master Protein	YGRRYAsGSSASL
FALSE	High	Phospho	S	7	100	KAQRPKSLQLMDNR	2	0	0	Q9H7D0	Dedicator of cytokinesis protein 5 [OS=Homo sapiens]	1766	Master Protein	KAQRPKsLQLMDN
FALSE	High	Phospho	S	8	100	AKKAEQGSEEEGEGEEEEEEGGESK	1	0	0	Q8NE71	ATP-binding cassette sub-family F member 1 [OS=Homo sapiens]	228	Master Protein	KKAEQGsEEEGEG
FALSE	High	Phospho	S	7	100	KLSVPTSDEEDEVPAPKPR	5	2	0	Q8NE71	ATP-binding cassette sub-family F member 1 [OS=Homo sapiens]	109	Master Protein	KLSVPTsDEEDEV
FALSE	High	Phospho	S	8	100	EREVDEDSEPEREVR	5	0	0	Q53GS9	Ubiquitin carboxyl-terminal hydrolase 39 [OS=Homo sapiens]	82	Master Protein	REVDEDsEPEREV
FALSE	High	Phospho	S	3	100	RVSPLNLSSVTP	3	0	0	Q9UJX2	Cell division cycle protein 23 homolog [OS=Homo sapiens]	588	Master Protein	TPTRRVsPLNLSS
FALSE	High	Phospho	T	11	100	IISTTASKTETPIVSK	3	0	2	O95292	Vesicle-associated membrane protein-associated protein B/C [OS=Homo sapiens]	150	Master Protein	TASKTEtPIVSKS
FALSE	High	Phospho	S	3	100	SLSSSLDDTEVKK	2	0	3	O95292	Vesicle-associated membrane protein-associated protein B/C [OS=Homo sapiens]	158	Master Protein	IVSKSLsSSLDDT
FALSE	High	Phospho	S	11	100	KAEPSEVDMNSPK	9	0	0	Q9NR30	Nucleolar RNA helicase 2 [OS=Homo sapiens]	71	Master Protein	SEVDMNsPKSKKA
FALSE	High	Phospho	S	10	100	KEEPSQNDISPK	54	0	0	Q9NR30	Nucleolar RNA helicase 2 [OS=Homo sapiens]	89	Master Protein	PSQNDIsPKTKSL
FALSE	High	Phospho	S	9	100	KVTKNEEPSEEEIDAPKPK	40	1	0	Q9NR30	Nucleolar RNA helicase 2 [OS=Homo sapiens]	121	Master Protein	TKNEEPsEEEIDA
FALSE	High	Phospho	S	7	100	CDSSPDSAEDVRK	16	0	5	P02765	Alpha-2-HS-glycoprotein [OS=Homo sapiens]	138	Master Protein	CDSSPDsAEDVRK
FALSE	High	Phospho	S	5	100	SSRFSGGFGAR	2	0	0	O00571	ATP-dependent RNA helicase DDX3X [OS=Homo sapiens]	594	Master Protein	SKSSRFsGGFGAR
FALSE	High	Phospho	S	6	100	DKRPLSGPDVGTPQPAGLASGAK	16	0	0	O96013	Serine/threonine-protein kinase PAK 4 [OS=Homo sapiens]	181	Master Protein	RDKRPLsGPDVGT
FALSE	High	Phospho	T	9	100	LAAGRPFNTYPR	12	0	0	O96013	Serine/threonine-protein kinase PAK 4 [OS=Homo sapiens]	207	Master Protein	AGRPFNtYPRADT
FALSE	High	Phospho	S	3	100	RDSPPPPAR	20	5	0	O96013	Serine/threonine-protein kinase PAK 4 [OS=Homo sapiens]	104	Master Protein	NSLRRDsPPPPAR
FALSE	High	Phospho	S	3	100	RKSLVGTPYWMAPELISR	6	0	0	O96013	Serine/threonine-protein kinase PAK 4 [OS=Homo sapiens]	474	Master Protein	EVPRRKsLVGTPY
FALSE	High	Phospho	S	3	100	SNSLRRDSPPPPAR	2	5	14	O96013	Serine/threonine-protein kinase PAK 4 [OS=Homo sapiens]	99	Master Protein	SVTRSNsLRRDSP
FALSE	High	Phospho	S	14	100	GEVPGGSAHYGGPSPEKK	4	0	0	O94762	ATP-dependent DNA helicase Q5 [OS=Homo sapiens]	727	Master Protein	AHYGGPsPEKKAK
FALSE	High	Phospho	S	1	100	SIGSAVDQGNESIVAK	3	0	0	Q9H0H5	Rac GTPase-activating protein 1 [OS=Homo sapiens]	203	Master Protein	PVKKTRsIGSAVD
FALSE	High	Phospho	S	31	100	EGITGPPADSSKPIGPDDAIDALSSDFTCGSPTAAGK	1	0	0	P20810-6	Isoform 6 of Calpastatin [OS=Homo sapiens]	326	Master Protein	SDFTCGsPTAAGK
FALSE	High	Phospho	S	7	100	GGPGKLSPR	8	0	0	Q12888	TP53-binding protein 1 [OS=Homo sapiens]	1362	Master Protein	GGPGKLsPRKGVS
FALSE	High	Phospho	S	9	100	LITSEEERSPAKR	2	0	0	Q12888	TP53-binding protein 1 [OS=Homo sapiens]	1678	Master Protein	TSEEERsPAKRGR
FALSE	High	Phospho	S	8	100	MVIQGPSSPQGEAMVTDVLEDQKEGR	3	0	0	Q12888	TP53-binding protein 1 [OS=Homo sapiens]	1114	Master Protein	VIQGPSsPQGEAM
FALSE	High	Phospho	S	7	100	SEDMPFSPK	1	0	0	Q12888	TP53-binding protein 1 [OS=Homo sapiens]	265	Master Protein	SEDMPFsPKASVA
FALSE	High	Phospho	S	9	100	STPFIVPSSPTEQEGR	2	2	0	Q12888	TP53-binding protein 1 [OS=Homo sapiens]	380	Master Protein	PFIVPSsPTEQEG
FALSE	High	Phospho	S	10	100	EVDQDDEENSEEDEMDSGTMVR	1	0	0	Q13043	Serine/threonine-protein kinase 4 [OS=Homo sapiens]	320	Master Protein	QDDEENsEEDEMD
FALSE	High	Phospho	S	6	100	NNMTASMFDLSMKDK	1	0	0	Q6WKZ4	Rab11 family-interacting protein 1 [OS=Homo sapiens]	156	Master Protein	RNNMTAsMFDLSM
FALSE	High	Phospho	S	6	100	TPLSQSMSVLPTSKPEK	3	0	0	Q6WKZ4	Rab11 family-interacting protein 1 [OS=Homo sapiens]	234	Master Protein	KTPLSQsMSVLPT
FALSE	High	Phospho	S	5	100	SLHLSPQEQSASYQDRR	4	0	0	Q9H410	Kinetochore-associated protein DSN1 homolog [OS=Homo sapiens]	81	Master Protein	SKSLHLsPQEQSA
FALSE	High	Phospho	S	4	100	HGESAWNLENR	8	0	49	P18669	Phosphoglycerate mutase 1 [OS=Homo sapiens]	14	Master Protein	LIRHGEsAWNLEN
FALSE	High	Phospho	S	2	100	RSYDVPPPPMEPDHPFYSNISK	4	0	6	P18669	Phosphoglycerate mutase 1 [OS=Homo sapiens]	118	Master Protein	VKIWRRsYDVPPP
FALSE	High	Phospho	S	6	100	ATFSGSAGR	2	1	1	Q9Y4H2	Insulin receptor substrate 2 [OS=Homo sapiens]	608	Master Protein	RATFSGsAGRLCP
FALSE	High	Phospho	S	11	100	QRPVPQPSSASLDEYTLMR	2	0	0	Q9Y4H2	Insulin receptor substrate 2 [OS=Homo sapiens]	594	Master Protein	PQPSSAsLDEYTL
FALSE	High	Phospho	S	3	100	QRSPLSDYMNLDFSSPK	1	0	0	Q9Y4H2	Insulin receptor substrate 2 [OS=Homo sapiens]	973	Master Protein	SDSRQRsPLSDYM
FALSE	High	Phospho	S	3	100	RVSGDAAQDLDR	10	0	0	Q9Y4H2	Insulin receptor substrate 2 [OS=Homo sapiens]	560	Master Protein	RSYRRVsGDAAQD
FALSE	High	Phospho	S	8	100	SDDYMPMSPASVSAPK	1	0	0	Q9Y4H2	Insulin receptor substrate 2 [OS=Homo sapiens]	679	Master Protein	DDYMPMsPASVSA
FALSE	High	Phospho	S	3	100	SKSQSSGSSATHPISVPGAR	2	3	0	Q9Y4H2	Insulin receptor substrate 2 [OS=Homo sapiens]	306	Master Protein	FRPRSKsQSSGSS
FALSE	High	Phospho	T	3	100	SNTPESIAETPPAR	1	1	0	Q9Y4H2	Insulin receptor substrate 2 [OS=Homo sapiens]	520	Master Protein	CSHRSNtPESIAE
FALSE	High	Phospho	S	5	100	SRTDSLAATPPAAK	2	0	0	Q9Y4H2	Insulin receptor substrate 2 [OS=Homo sapiens]	346	Master Protein	RRSRTDsLAATPP
FALSE	High	Phospho	S	3	100	TYSLTTPAR	12	0	0	Q9Y4H2	Insulin receptor substrate 2 [OS=Homo sapiens]	577	Master Protein	LRKRTYsLTTPAR
FALSE	High	Phospho	S	3	100	VASPTSGVK	10	0	0	Q9Y4H2	Insulin receptor substrate 2 [OS=Homo sapiens]	1100	Master Protein	EAARVAsPTSGVK
FALSE	High	Phospho	S	5	100	KVPVSKTPK	2	0	0	Q7Z333	Probable helicase senataxin [OS=Homo sapiens]	1239	Master Protein	IRKVPVsKTPKKT
FALSE	High	Phospho	S	4	100	IVDSPEKLK	6	0	0	Q9BZD4	Kinetochore protein Nuf2 [OS=Homo sapiens]	247	Master Protein	KTKIVDsPEKLKN
FALSE	High	Phospho	S	19	100	DSPLQGSGQQNSQAGQRNSTSSIEPR	4	0	0	O95819-3	Isoform 3 of Mitogen-activated protein kinase kinase kinase kinase 4 [OS=Homo sapiens]	733	Master Protein	QAGQRNsTSSIEP
FALSE	High	Phospho	S	3	100	RDSPLQGSGQQNSQAGQR	2	0	0	O95819-3	Isoform 3 of Mitogen-activated protein kinase kinase kinase kinase 4 [OS=Homo sapiens]	716	Master Protein	VLSRRDsPLQGSG
FALSE	High	Phospho	S	2	100	RSLTNSHLEK	4	7	1	Q9H2H9	Sodium-coupled neutral amino acid symporter 1 [OS=Homo sapiens]	52	Master Protein	DRESRRsLTNSHL
FALSE	High	Phospho	S	3	100	SVSPSPVPLLFQPDQNAPPIR	5	0	0	Q02241-2	Isoform 2 of Kinesin-like protein KIF23 [OS=Homo sapiens]	684	Master Protein	VTQRSVsPSPVPL
FALSE	High	Phospho	S	10	100	DSSFTEVPRSPK	18	0	0	O95425-2	Isoform 2 of Supervillin [OS=Homo sapiens]	245	Master Protein	FTEVPRsPKHAHS
FALSE	High	Phospho	S	5	100	EMEKSFDEQNVPK	2	0	0	O95425-2	Isoform 2 of Supervillin [OS=Homo sapiens]	313	Master Protein	FREMEKsFDEQNV
FALSE	High	Phospho	S	6	100	QAHDLSPAAESSSTFSFSGR	4	0	0	O95425-2	Isoform 2 of Supervillin [OS=Homo sapiens]	221	Master Protein	RQAHDLsPAAESS
FALSE	High	Phospho	T	3	100	SLTQPITTEEVVIAATLQASAHQK	1	0	1	O95425-2	Isoform 2 of Supervillin [OS=Homo sapiens]	342	Master Protein	LQDRSLtQPITTE
FALSE	High	Phospho	S	10	100	SPSFGDPQLSPEARPR	20	0	0	O95425-2	Isoform 2 of Supervillin [OS=Homo sapiens]	270	Master Protein	FGDPQLsPEARPR
FALSE	High	Phospho	T	3	100	YQTQPVTLGEVEQVQSGK	16	0	0	O95425-2	Isoform 2 of Supervillin [OS=Homo sapiens]	426	Master Protein	MNARYQtQPVTLG
FALSE	High	Phospho	S	3	100	DVSGLRDVK	6	0	0	Q9BZE4	GTP-binding protein 4 [OS=Homo sapiens]	578	Master Protein	RTPRDVsGLRDVK
FALSE	High	Phospho	S	5	100	KREDSAPPSSVAR	4	0	1	Q9BZE4	GTP-binding protein 4 [OS=Homo sapiens]	558	Master Protein	KRKREDsAPPSSV
FALSE	High	Phospho	S	5	100	RPPESPPIVEEWNSR	5	0	0	A0A3B3IU46	RNA guanine-N7 methyltransferase-activating subunit-like protein [OS=Homo sapiens]	36	Master Protein	LKRPPEsPPIVEE
FALSE	High	Phospho	S	3	100	SQSLPNSLDYTQTSDPGR	22	0	0	Q96TC7	Regulator of microtubule dynamics protein 3 [OS=Homo sapiens]	46	Master Protein	RHGRSQsLPNSLD
FALSE	High	Phospho	S	3	100	IHSMTIEAPITK	2	0	0	O60658	High affinity cAMP-specific and IBMX-insensitive 3',5'-cyclic phosphodiesterase 8A [OS=Homo sapiens]	386	Master Protein	SMARIHsMTIEAP
FALSE	High	Phospho	S	3	100	RLSGNEYVLSTK	6	0	0	O60658	High affinity cAMP-specific and IBMX-insensitive 3',5'-cyclic phosphodiesterase 8A [OS=Homo sapiens]	457	Master Protein	DGLRRLsGNEYVL
FALSE	High	Phospho	S	5	100	EKELSPPPGLPSK	13	0	0	Q7Z4S6	Kinesin-like protein KIF21A [OS=Homo sapiens]	1212	Master Protein	AREKELsPPPGLP
FALSE	High	Phospho	S	6	100	KIPEPSPVTR	15	3	2	Q7Z4S6	Kinesin-like protein KIF21A [OS=Homo sapiens]	1239	Master Protein	KKIPEPsPVTRRK
FALSE	High	Phospho	S	37	100	DSAGVPAPAPDSALDSAPTPASAPAPAPALAQAPALSPSLASAPEEAK	3	0	0	Q7Z2T5	TRMT1-like protein [OS=Homo sapiens]	66	Master Protein	AQAPALsPSLASA
FALSE	High	Phospho	S	10	100	AAPAQVRPPSPGNIRPVKR	10	0	0	Q14244	Ensconsin [OS=Homo sapiens]	365	Master Protein	AQVRPPsPGNIRP
FALSE	High	Phospho	T	4	100	LFVTPPEGSSR	1	0	0	Q14244	Ensconsin [OS=Homo sapiens]	277	Master Protein	RPKLFVtPPEGSS
FALSE	High	Phospho	S	11	100	LSSSSATLLNSPDRAR	4	0	0	Q14244	Ensconsin [OS=Homo sapiens]	209	Master Protein	SATLLNsPDRARR
FALSE	High	Phospho	S	3	100	SVSTMNLSK	1	0	0	Q14244	Ensconsin [OS=Homo sapiens]	183	Master Protein	PDRRSVsTMNLSK
FALSE	High	Phospho	S	11	100	KPEKPLFSSASPQDSSPR	15	3	1	O00712	Nuclear factor 1 B-type [OS=Homo sapiens]	328	Master Protein	PLFSSAsPQDSSP
FALSE	High	Phospho	S	22	100	TISIDENMEPSPTGDFYPSPSSPAAGSR	3	1	0	O00712	Nuclear factor 1 B-type [OS=Homo sapiens]	295	Master Protein	FYPSPSsPAAGSR
FALSE	High	Phospho	T	3	100	VLTPPQAAGDGILATTANQR	1	0	0	Q96QT6	PHD finger protein 12 [OS=Homo sapiens]	671	Master Protein	NATRVLtPPQAAG
FALSE	High	Phospho	S	3	100	QNSATESADSIEIYVPEAQTR	1	0	0	Q9Y2H0-1	Isoform 2 of Disks large-associated protein 4 [OS=Homo sapiens]	970	Master Protein	ASVRQNsATESAD
FALSE	High	Phospho	T	9	100	NVSEELDRTPPEVSK	2	0	0	Q15393	Splicing factor 3B subunit 3 [OS=Homo sapiens]	1200	Master Protein	SEELDRtPPEVSK
FALSE	High	Phospho	S	14	100	HGGPGPGGPEPELSPITEGSEAR	1	0	0	Q8WUF5	RelA-associated inhibitor [OS=Homo sapiens]	567	Master Protein	GPEPELsPITEGS
FALSE	High	Phospho	S	14	100	SESAPTLHPYSPLSPK	4	0	0	Q8WUF5	RelA-associated inhibitor [OS=Homo sapiens]	113	Master Protein	HPYSPLsPKGRPS
FALSE	High	Phospho	S	3	100	RRSPPPGPDGHAK	6	0	0	P57081	tRNA (guanine-N(7)-)-methyltransferase non-catalytic subunit WDR4 [OS=Homo sapiens]	391	Master Protein	KKQRRRsPPPGPD
FALSE	High	Phospho	S	4	100	AVVSPPKFVFGSESVK	5	0	0	P49792	E3 SUMO-protein ligase RanBP2 [OS=Homo sapiens]	2510	Master Protein	TPKAVVsPPKFVF
FALSE	High	Phospho	S	7	100	KIESFGSPK	2	0	0	P49792	E3 SUMO-protein ligase RanBP2 [OS=Homo sapiens]	3207	Master Protein	KIESFGsPKGSVC
FALSE	High	Phospho	S	3	100	KQSLPATSIPTPASFK	6	0	0	P49792	E3 SUMO-protein ligase RanBP2 [OS=Homo sapiens]	1509	Master Protein	QNPRKQsLPATSI
FALSE	High	Phospho	T	19	100	NLFASFPTEESSINYTFKTPEKAK	3	0	0	P49792	E3 SUMO-protein ligase RanBP2 [OS=Homo sapiens]	2613	Master Protein	INYTFKtPEKAKE
FALSE	High	Phospho	S	3	100	RDSELGPGVK	1	0	0	O95466	Formin-like protein 1 [OS=Homo sapiens]	624	Master Protein	ALGRRDsELGPGV
FALSE	High	Phospho	S	12	100	IPGTPGAGGRLSPENNQVLTK	4	0	0	Q16514	Transcription initiation factor TFIID subunit 12 [OS=Homo sapiens]	51	Master Protein	GAGGRLsPENNQV
FALSE	High	Phospho	S	11	100	KPNIFYSGPASPARPR	20	0	0	Q6PL18	ATPase family AAA domain-containing protein 2 [OS=Homo sapiens]	327	Master Protein	FYSGPAsPARPRY
FALSE	High	Phospho	S	6	100	LGSQHSPGR	6	0	0	Q8IZP0	Abl interactor 1 [OS=Homo sapiens]	225	Master Protein	RLGSQHsPGRTAS
FALSE	High	Phospho	S	10	100	TNPPTQKPPSPPMSGR	21	0	0	Q8IZP0	Abl interactor 1 [OS=Homo sapiens]	183	Master Protein	PTQKPPsPPMSGR
FALSE	High	Phospho	T	3	100	SQTFSPGER	4	0	0	Q6AWC2	Protein WWC2 [OS=Homo sapiens]	1004	Master Protein	VIVRSQtFSPGER
FALSE	High	Phospho	T	3	100	NRTPSDVKELVLDNSR	14	1	15	P39687	Acidic leucine-rich nuclear phosphoprotein 32 family member A [OS=Homo sapiens]	15	Master Protein	LELRNRtPSDVKE
FALSE	High	Phospho	S	3	100	SISMKAPTTSR	3	0	0	Q70EL4	Ubiquitin carboxyl-terminal hydrolase 43 [OS=Homo sapiens]	796	Master Protein	VKGRSIsMKAPTT
FALSE	High	Phospho	S	7	100	TMPLRWSFGSK	3	0	0	Q70EL4	Ubiquitin carboxyl-terminal hydrolase 43 [OS=Homo sapiens]	818	Master Protein	TMPLRWsFGSKEK
FALSE	High	Phospho	S	11	100	ASGDPGASGMSPR	5	2	0	Q8NDT2	Putative RNA-binding protein 15B [OS=Homo sapiens]	109	Master Protein	PGASGMsPRASPL
FALSE	High	Phospho	T	3	100	DRTPPHLLYSDRDR	2	0	0	Q8NDT2	Putative RNA-binding protein 15B [OS=Homo sapiens]	532	Master Protein	DLVRDRtPPHLLY
FALSE	High	Phospho	S	3	100	RNSLEGYSR	3	0	0	Q8NDT2	Putative RNA-binding protein 15B [OS=Homo sapiens]	562	Master Protein	SSDRRNsLEGYSR
FALSE	High	Phospho	S	4	100	TTHSPYEER	4	0	0	Q8NDT2	Putative RNA-binding protein 15B [OS=Homo sapiens]	609	Master Protein	RGRTTHsPYEERS
FALSE	High	Phospho	S	3	100	TYSLGSALRPSTSR	1	0	0	P08670	Vimentin [OS=Homo sapiens]	39	Master Protein	TSTRTYsLGSALR
FALSE	High	Phospho	S	4	100	SPRSPQLSDFGLER	9	0	0	Q8IX90	Spindle and kinetochore-associated protein 3 [OS=Homo sapiens]	155	Master Protein	SEKSPRsPQLSDF
FALSE	High	Phospho	T	21	100	AATPLPSLRVEAEAGGSGARTPPLSR	1	2	0	Q9Y3Q8	TSC22 domain family protein 4 [OS=Homo sapiens]	229	Master Protein	GGSGARtPPLSRR
FALSE	High	Phospho	S	3	100	NGSPPPGAPSSR	6	0	0	Q9Y3Q8	TSC22 domain family protein 4 [OS=Homo sapiens]	62	Master Protein	GTPRNGsPPPGAP
FALSE	High	Phospho	S	1	100	SFTGGLGQLVVPSK	1	0	0	Q9Y3Q8	TSC22 domain family protein 4 [OS=Homo sapiens]	165	Master Protein	PGPQARsFTGGLG
FALSE	High	Phospho	S	7	100	VSNLQVSPK	2	0	0	O00443	Phosphatidylinositol 4-phosphate 3-kinase C2 domain-containing subunit alpha [OS=Homo sapiens]	259	Master Protein	VSNLQVsPKSEDI
FALSE	High	Phospho	S	3	100	HGSFVNKPTR	5	0	0	P29353	SHC-transforming protein 1 [OS=Homo sapiens]	139	Master Protein	EWTRHGsFVNKPT
FALSE	High	Phospho	S	3	100	RISFSASHR	3	0	0	Q03393	6-pyruvoyl tetrahydrobiopterin synthase [OS=Homo sapiens]	19	Master Protein	QVSRRIsFSASHR
FALSE	High	Phospho	S	7	100	AALLKASPK	109	0	4	P50914	Large ribosomal subunit protein eL14 [OS=Homo sapiens]	139	Master Protein	AALLKAsPKKAPG
FALSE	High	Phospho	S	8	100	AGEPDGESLDEQPSSSSSK	14	0	0	Q9H3Q1	Cdc42 effector protein 4 [OS=Homo sapiens]	64	Master Protein	GEPDGEsLDEQPS
FALSE	High	Phospho	T	3	100	LRTQDDGEDENNTWNGNSTQQM	1	0	0	Q92575	UBX domain-containing protein 4 [OS=Homo sapiens]	489	Master Protein	KIYRLRtQDDGED
FALSE	High	Phospho	S	8	100	HGLLLPASPVR	19	0	0	Q96E09	PPP2R1A-PPP2R2A-interacting phosphatase regulator 1 [OS=Homo sapiens]	76	Master Protein	GLLLPAsPVRMHS
FALSE	High	Phospho	S	12	100	RIDFIPVSPAPSPTR	7	0	0	Q96E09	PPP2R1A-PPP2R2A-interacting phosphatase regulator 1 [OS=Homo sapiens]	147	Master Protein	PVSPAPsPTRGIG
FALSE	High	Phospho	S	3	100	SNSAPLIHGLSDTSPVFQAEAPSAR	1	0	0	Q96E09	PPP2R1A-PPP2R2A-interacting phosphatase regulator 1 [OS=Homo sapiens]	37	Master Protein	GLRRSNsAPLIHG
FALSE	High	Phospho	S	10	100	EYVSNDAAQSDDEEKLQSQPTDTDGGR	5	0	0	Q5JSH3	WD repeat-containing protein 44 [OS=Homo sapiens]	403	Master Protein	SNDAAQsDDEEKL
FALSE	High	Phospho	T	4	100	GRLTPSPDIIVLSDNEASSPR	1	0	0	Q8WXI9	Transcriptional repressor p66-beta [OS=Homo sapiens]	120	Master Protein	PERGRLtPSPDII
FALSE	High	Phospho	S	8	100	LQQQAALSPTTAPAVSSVSK	1	0	0	Q8WXI9	Transcriptional repressor p66-beta [OS=Homo sapiens]	486	Master Protein	QQQAALsPTTAPA
FALSE	High	Phospho	T	5	100	IGEGTYGVVYK	38	14	6	P24941	Cyclin-dependent kinase 2 [OS=Homo sapiens]	14	Master Protein	EKIGEGtYGVVYK
FALSE	High	Phospho	Y	6	100	IGEGTYGVVYK	13	14	31	P24941	Cyclin-dependent kinase 2 [OS=Homo sapiens]	15	Master Protein	KIGEGTyGVVYKA
FALSE	High	Phospho	S	9	100	STVTGERQSGDGQESTEPVENK	7	1	0	O15234	Protein CASC3 [OS=Homo sapiens]	148	Master Protein	VTGERQsGDGQES
FALSE	High	Phospho	S	3	100	YGSPPQRDPNWNGER	8	0	0	O15234	Protein CASC3 [OS=Homo sapiens]	265	Master Protein	RKPRYGsPPQRDP
FALSE	High	Phospho	S	14	100	KVEEEQEADEEDVSEEEAESK	11	0	0	Q9H3N1	Thioredoxin-related transmembrane protein 1 [OS=Homo sapiens]	247	Master Protein	ADEEDVsEEEAES
FALSE	High	Phospho	S	3	100	QRSLGPSLATDKS	2	0	0	Q9H3N1	Thioredoxin-related transmembrane protein 1 [OS=Homo sapiens]	270	Master Protein	NAIRQRsLGPSLA
FALSE	High	Phospho	S	7	100	RLDDQESPVYAAQQR	2	0	0	Q96ST3	Paired amphipathic helix protein Sin3a [OS=Homo sapiens]	10	Master Protein	RLDDQEsPVYAAQ
FALSE	High	Phospho	S	8	100	YMNSDTTSPELR	4	8	0	Q96ST3	Paired amphipathic helix protein Sin3a [OS=Homo sapiens]	1112	Master Protein	MNSDTTsPELREH
FALSE	High	Phospho	S	4	100	EKDSPHMQDPNQADEEAMTQIIR	1	0	0	P23511	Nuclear transcription factor Y subunit alpha [OS=Homo sapiens]	326	Master Protein	SPKEKDsPHMQDP
FALSE	High	Phospho	S	3	100	KASPEPPDSAEGALK	5	0	0	Q9H1B7	Probable E3 ubiquitin-protein ligase IRF2BPL [OS=Homo sapiens]	547	Master Protein	LRKRKAsPEPPDS
FALSE	High	Phospho	S	3	100	RNSSSPVSPASVPGQR	2	6	0	Q9H1B7	Probable E3 ubiquitin-protein ligase IRF2BPL [OS=Homo sapiens]	657	Master Protein	ASARRNsSSPVSP
FALSE	High	Phospho	S	8	100	RNSSSPVSPASVPGQR	2	0	6	Q9H1B7	Probable E3 ubiquitin-protein ligase IRF2BPL [OS=Homo sapiens]	662	Master Protein	NSSSPVsPASVPG
FALSE	High	Phospho	S	8	100	KKLGVSVSPSR	8	2	0	Q86VM9	Zinc finger CCCH domain-containing protein 18 [OS=Homo sapiens]	534	Master Protein	KLGVSVsPSRARR
FALSE	High	Phospho	S	3	100	LGSPKPER	26	0	0	Q86VM9	Zinc finger CCCH domain-containing protein 18 [OS=Homo sapiens]	868	Master Protein	SGGRLGsPKPERQ
FALSE	High	Phospho	S	4	100	LGVSVSPSR	4	3	64	Q86VM9	Zinc finger CCCH domain-containing protein 18 [OS=Homo sapiens]	532	Master Protein	KKKLGVsVSPSRA
FALSE	High	Phospho	S	3	100	QLSPQSK	10	0	0	Q86VM9	Zinc finger CCCH domain-containing protein 18 [OS=Homo sapiens]	893	Master Protein	DRKRQLsPQSKSS
FALSE	High	Phospho	S	3	100	LRSPFLQK	10	0	0	Q9UJU6	Drebrin-like protein [OS=Homo sapiens]	283	Master Protein	QPGKLRsPFLQKQ
FALSE	High	Phospho	T	3	100	QLTQPETHFGREPAAAISRPR	4	0	0	Q9UJU6	Drebrin-like protein [OS=Homo sapiens]	291	Master Protein	FLQKQLtQPETHF
FALSE	High	Phospho	S	9	100	YQEQGGEASPQRTWEQQQEVVSR	8	0	0	Q9UJU6	Drebrin-like protein [OS=Homo sapiens]	232	Master Protein	EQGGEAsPQRTWE
FALSE	High	Phospho	S	3	100	RQSPLPPQK	107	0	0	Q01105	Protein SET [OS=Homo sapiens]	7	Master Protein	MAPKRQsPLPPQK
FALSE	High	Phospho	S	3	100	RRSQSIEQESQEK	9	0	0	Q5VTL8	Pre-mRNA-splicing factor 38B [OS=Homo sapiens]	527	Master Protein	KHDRRRsQSIEQE
FALSE	High	Phospho	S	5	100	RRSQSIEQESQEK	9	0	0	Q5VTL8	Pre-mRNA-splicing factor 38B [OS=Homo sapiens]	529	Master Protein	DRRRSQsIEQESQ
FALSE	High	Phospho	S	3	100	SGSQGRTDSVEK	3	0	0	Q5VTL8	Pre-mRNA-splicing factor 38B [OS=Homo sapiens]	475	Master Protein	KRSRSGsQGRTDS
FALSE	High	Phospho	S	1	100	SIDRGLER	6	0	0	Q5VTL8	Pre-mRNA-splicing factor 38B [OS=Homo sapiens]	320	Master Protein	ERRRSRsIDRGLE
FALSE	High	Phospho	S	17	100	EADDDEEVDDNIPEMPSPK	3	0	0	P26358	DNA (cytosine-5)-methyltransferase 1 [OS=Homo sapiens]	714	Master Protein	NIPEMPsPKKMHQ
FALSE	High	Phospho	S	9	100	RVGMADANSPPKPLSKPR	14	0	0	P26358	DNA (cytosine-5)-methyltransferase 1 [OS=Homo sapiens]	127	Master Protein	GMADANsPPKPLS
FALSE	High	Phospho	S	12	100	SDGEAKPEPSPSPR	1	0	3	P26358	DNA (cytosine-5)-methyltransferase 1 [OS=Homo sapiens]	154	Master Protein	KPEPSPsPRITRK
FALSE	High	Phospho	S	11	100	SFEDPPNHARSPGNKGK	2	0	0	P26358	DNA (cytosine-5)-methyltransferase 1 [OS=Homo sapiens]	1105	Master Protein	PPNHARsPGNKGK
FALSE	High	Phospho	S	6	100	SKTQLSPSIKR	4	0	0	Q8NFC6	Biorientation of chromosomes in cell division protein 1-like 1 [OS=Homo sapiens]	3019	Master Protein	RSKTQLsPSIKRK
FALSE	High	Phospho	S	5	100	YYSDSDDELTVEQRR	1	0	0	Q8NFC6	Biorientation of chromosomes in cell division protein 1-like 1 [OS=Homo sapiens]	484	Master Protein	SKYYSDsDDELTV
FALSE	High	Phospho	S	16	100	AEPEKNGEVVHTPETSV	16	3	2	O15427	Monocarboxylate transporter 4 [OS=Homo sapiens]	464	Master Protein	VHTPETsV
FALSE	High	Phospho	S	5	100	ANYESPGKIFLR	3	0	0	Q6P0N0	Mis18-binding protein 1 [OS=Homo sapiens]	110	Master Protein	NKANYEsPGKIFL
FALSE	High	Phospho	S	8	100	HIKEEPLSEEEPCTSTAIASPEK	4	0	0	Q9Y2X3	Nucleolar protein 58 [OS=Homo sapiens]	502	Master Protein	IKEEPLsEEEPCT
FALSE	High	Phospho	S	3	100	AGSPDVLR	6	0	0	Q8NDX6	Zinc finger protein 740 [OS=Homo sapiens]	44	Master Protein	NGERAGsPDVLRC
FALSE	High	Phospho	S	8	100	QAEATRASPPRSPAEPK	7	2	0	Q5T0Z8	Uncharacterized protein C6orf132 [OS=Homo sapiens]	275	Master Protein	AEATRAsPPRSPA
FALSE	High	Phospho	S	3	100	KWSLNTYK	4	0	0	P53367	Arfaptin-1 [OS=Homo sapiens]	132	Master Protein	ELVRKWsLNTYKC
FALSE	High	Phospho	S	8	100	SWLSPRVSPPASPGP	9	2	0	Q9Y4U1	Cyanocobalamin reductase / alkylcobalamin dealkylase [OS=Homo sapiens]	275	Master Protein	WLSPRVsPPASPG
FALSE	High	Phospho	S	3	100	RLSIIGPTSR	7	0	0	Q9Y2U5	Mitogen-activated protein kinase kinase kinase 2 [OS=Homo sapiens]	153	Master Protein	ERKKRLsIIGPTS
FALSE	High	Phospho	S	13	100	TSEGVTNEKGTDSQAMEEEKPEGHV	3	0	0	Q13451	Peptidyl-prolyl cis-trans isomerase FKBP5 [OS=Homo sapiens]	445	Master Protein	NEKGTDsQAMEEE
FALSE	High	Phospho	S	4	100	AHGSFSHVR	1	0	0	Q8N3D4	EH domain-binding protein 1-like protein 1 [OS=Homo sapiens]	1273	Master Protein	PPRAHGsFSHVRD
FALSE	High	Phospho	S	3	100	KGSDALRPPVPQGEDEVPKASGAPPAGLGSAR	5	0	0	Q8N3D4	EH domain-binding protein 1-like protein 1 [OS=Homo sapiens]	310	Master Protein	PRLRKGsDALRPP
FALSE	High	Phospho	S	5	100	LRRPSVNGEPGSVPPPR	1	0	0	Q8N3D4	EH domain-binding protein 1-like protein 1 [OS=Homo sapiens]	1257	Master Protein	VRLRRPsVNGEPG
FALSE	High	Phospho	S	7	100	TFPLAHSPQAECEDQLDAQER	1	0	0	Q7Z3B3	KAT8 regulatory NSL complex subunit 1 [OS=Homo sapiens]	1045	Master Protein	TFPLAHsPQAECE
FALSE	High	Phospho	S	3	100	AMSEVTSLHEDDWR	2	0	5	Q86X29	Lipolysis-stimulated lipoprotein receptor [OS=Homo sapiens]	432	Master Protein	RVERAMsEVTSLH
FALSE	High	Phospho	S	3	100	ARSVDALDDLTPPSTAESGSR	20	0	0	Q86X29	Lipolysis-stimulated lipoprotein receptor [OS=Homo sapiens]	493	Master Protein	RRPRARsVDALDD
FALSE	High	Phospho	T	11	100	ARSVDALDDLTPPSTAESGSRSPTSNGGR	2	0	2	Q86X29	Lipolysis-stimulated lipoprotein receptor [OS=Homo sapiens]	501	Master Protein	DALDDLtPPSTAE
FALSE	High	Phospho	S	5	100	NLALSRESLVV	39	13	0	Q86X29	Lipolysis-stimulated lipoprotein receptor [OS=Homo sapiens]	643	Master Protein	KKNLALsRESLVV
FALSE	High	Phospho	S	1	100	SRDDLYDQDDSRDFPR	20	0	0	Q86X29	Lipolysis-stimulated lipoprotein receptor [OS=Homo sapiens]	530	Master Protein	MPPRSRsRDDLYD
FALSE	High	Phospho	S	10	100	AIPGDQHPESPVHTEPMGIQGR	6	0	0	Q14676	Mediator of DNA damage checkpoint protein 1 [OS=Homo sapiens]	793	Master Protein	GDQHPEsPVHTEP
FALSE	High	Phospho	S	9	100	SQTTTERDSDTDVEEEELPVENR	1	0	0	Q14676	Mediator of DNA damage checkpoint protein 1 [OS=Homo sapiens]	453	Master Protein	TTTERDsDTDVEE
FALSE	High	Phospho	T	11	100	SQTTTERDSDTDVEEEELPVENR	1	0	0	Q14676	Mediator of DNA damage checkpoint protein 1 [OS=Homo sapiens]	455	Master Protein	TERDSDtDVEEEE
FALSE	High	Phospho	T	4	100	SRFTPELQPK	3	1	0	Q14676	Mediator of DNA damage checkpoint protein 1 [OS=Homo sapiens]	1800	Master Protein	AGRSRFtPELQPK
FALSE	High	Phospho	S	5	100	DLNESPVKSFVSISEATDCLVDFKK	1	0	0	Q96RL1	BRCA1-A complex subunit RAP80 [OS=Homo sapiens]	677	Master Protein	RRDLNEsPVKSFV
FALSE	High	Phospho	S	4	100	EVNSQEEEEEELLRK	2	0	0	Q96RL1	BRCA1-A complex subunit RAP80 [OS=Homo sapiens]	101	Master Protein	EAREVNsQEEEEE
FALSE	High	Phospho	S	3	100	EVSPGSRDILDGVR	3	0	0	Q96RL1	BRCA1-A complex subunit RAP80 [OS=Homo sapiens]	463	Master Protein	DLEREVsPGSRDI
FALSE	High	Phospho	S	10	100	FYETKEESYSPSKDR	1	3	0	Q96T23	Remodeling and spacing factor 1 [OS=Homo sapiens]	473	Master Protein	TKEESYsPSKDRN
FALSE	High	Phospho	S	11	100	TFLDKDAQRLSPIPEEVPK	3	0	0	Q96T23	Remodeling and spacing factor 1 [OS=Homo sapiens]	604	Master Protein	KDAQRLsPIPEEV
FALSE	High	Phospho	S	17	100	GTENGVNGTLTSNVADSPR	25	3	3	Q15629	Translocating chain-associated membrane protein 1 [OS=Homo sapiens]	365	Master Protein	TSNVADsPRNKKE
FALSE	High	Phospho	S	12	100	VGDTEKPEPERSPPNR	35	0	0	Q9NZ63	Splicing factor C9orf78 [OS=Homo sapiens]	261	Master Protein	KPEPERsPPNRKR
FALSE	High	Phospho	S	7	100	RTHSDASDDEAFTTSK	1	0	0	Q13017	Rho GTPase-activating protein 5 [OS=Homo sapiens]	1176	Master Protein	RTHSDAsDDEAFT
FALSE	High	Phospho	S	11	100	AASSDQLRDNSPPPAFKPEPPK	25	0	0	Q9UDY2	Tight junction protein ZO-2 [OS=Homo sapiens]	986	Master Protein	DQLRDNsPPPAFK
FALSE	High	Phospho	S	11	100	AYDPDYERAYSPEYR	36	10	2	Q9UDY2	Tight junction protein ZO-2 [OS=Homo sapiens]	266	Master Protein	DYERAYsPEYRRG
FALSE	High	Phospho	S	3	100	GRSIDQDYER	13	0	0	Q9UDY2	Tight junction protein ZO-2 [OS=Homo sapiens]	244	Master Protein	DRSRGRsIDQDYE
FALSE	High	Phospho	S	5	100	GSYGSDAEEEEYRQQLSEHSK	9	0	0	Q9UDY2	Tight junction protein ZO-2 [OS=Homo sapiens]	1159	Master Protein	TRGSYGsDAEEEE
FALSE	High	Phospho	S	3	100	SRSWEDSPER	9	0	0	Q9UDY2	Tight junction protein ZO-2 [OS=Homo sapiens]	170	Master Protein	HGGRSRsWEDSPE
FALSE	High	Phospho	S	5	100	SWEDSPER	17	0	9	Q9UDY2	Tight junction protein ZO-2 [OS=Homo sapiens]	174	Master Protein	SRSWEDsPERGRP
FALSE	High	Phospho	T	8	100	GKLEAIITPPPAK	20	0	0	O75367	Core histone macro-H2A.1 [OS=Homo sapiens]	129	Master Protein	KLEAIItPPPAKK
FALSE	High	Phospho	S	9	100	AVGMPSPVSPK	3	0	0	Q9UHB7	AF4/FMR2 family member 4 [OS=Homo sapiens]	1058	Master Protein	GMPSPVsPKLSPG
FALSE	High	Phospho	S	7	100	EKDLLPSPAGPVPSKDPK	1	0	0	Q9UHB7	AF4/FMR2 family member 4 [OS=Homo sapiens]	814	Master Protein	EKDLLPsPAGPVP
FALSE	High	Phospho	S	3	100	TISQSSSLK	1	0	0	Q9UHB7	AF4/FMR2 family member 4 [OS=Homo sapiens]	836	Master Protein	SRKRTIsQSSSLK
FALSE	High	Phospho	S	18	100	STPSHGSVSSLNSTGSLSPK	14	0	0	Q9UBC2	Epidermal growth factor receptor substrate 15-like 1 [OS=Homo sapiens]	255	Master Protein	NSTGSLsPKHSLK
FALSE	High	Phospho	S	13	100	TVFPGAVPVLPASPPPKDSLR	5	0	0	Q9UBC2	Epidermal growth factor receptor substrate 15-like 1 [OS=Homo sapiens]	229	Master Protein	VPVLPAsPPPKDS
FALSE	High	Phospho	S	6	100	AKPVGSPLFK	19	0	0	Q92576	PHD finger protein 3 [OS=Homo sapiens]	283	Master Protein	KAKPVGsPLFKFS
FALSE	High	Phospho	S	3	100	FYSDSHHLKR	4	0	0	Q92576	PHD finger protein 3 [OS=Homo sapiens]	1925	Master Protein	DRQRFYsDSHHLK
FALSE	High	Phospho	S	9	100	MAPPVDDLSPK	8	0	0	Q92576	PHD finger protein 3 [OS=Homo sapiens]	1133	Master Protein	PPVDDLsPKKVKV
FALSE	High	Phospho	S	11	100	KVEGNFNPFASPQK	10	0	0	Q9H6K1	Protein ILRUN [OS=Homo sapiens]	215	Master Protein	NFNPFAsPQKNRQ
FALSE	High	Phospho	S	4	100	KLTSDEEGEPSGK	4	11	0	Q8WVC0	RNA polymerase-associated protein LEO1 [OS=Homo sapiens]	630	Master Protein	KAKKLTsDEEGEP
FALSE	High	Phospho	S	5	100	KYVISDEEEEDDD	4	0	0	Q8WVC0	RNA polymerase-associated protein LEO1 [OS=Homo sapiens]	658	Master Protein	HKKYVIsDEEEED
FALSE	High	Phospho	S	16	100	KGLPLGSAVSSPVLFSPVGR	1	0	0	Q8WUM0	Nuclear pore complex protein Nup133 [OS=Homo sapiens]	50	Master Protein	SSPVLFsPVGRRS
FALSE	High	Phospho	S	6	100	AQGVRSPLLR	12	0	0	O60343	TBC1 domain family member 4 [OS=Homo sapiens]	666	Master Protein	RAQGVRsPLLRQS
FALSE	High	Phospho	S	5	100	GRLGSVDSFER	7	0	0	O60343	TBC1 domain family member 4 [OS=Homo sapiens]	588	Master Protein	MRGRLGsVDSFER
FALSE	High	Phospho	S	3	100	HASAPSHVQPSDSEKNR	2	0	0	O60343	TBC1 domain family member 4 [OS=Homo sapiens]	341	Master Protein	PRRRHAsAPSHVQ
FALSE	High	Phospho	S	25	100	AVTTVTQSTPVPGPSVPPPEELQVSPGPR	17	0	0	P51610	Host cell factor 1 [OS=Homo sapiens]	1507	Master Protein	PEELQVsPGPRQQ
FALSE	High	Phospho	S	3	100	ALSRQLSSGVSEIR	30	0	0	P04792	Heat shock protein beta-1 [OS=Homo sapiens]	78	Master Protein	AYSRALsRQLSSG
FALSE	High	Phospho	S	7	100	ALSRQLSSGVSEIR	27	1	2	P04792	Heat shock protein beta-1 [OS=Homo sapiens]	82	Master Protein	ALSRQLsSGVSEI
FALSE	High	Phospho	S	11	100	AQLGGPEAAKSDETAAK	2	0	5	P04792	Heat shock protein beta-1 [OS=Homo sapiens]	199	Master Protein	GPEAAKsDETAAK
FALSE	High	Phospho	S	3	100	GPSWDPFRDWYPHSR	10	0	2	P04792	Heat shock protein beta-1 [OS=Homo sapiens]	15	Master Protein	SLLRGPsWDPFRD
FALSE	High	Phospho	S	7	100	SLEPEESPGKR	2	0	0	Q9BVI0	PHD finger protein 20 [OS=Homo sapiens]	488	Master Protein	SLEPEEsPGKRHV
FALSE	High	Phospho	S	11	100	LREQDCGEPASPAASISR	1	0	0	O60353	Frizzled-6 [OS=Homo sapiens]	620	Master Protein	DCGEPAsPAASIS
FALSE	High	Phospho	S	4	100	GIYSRYHEGK	9	0	0	A0AV96	RNA-binding protein 47 [OS=Homo sapiens]	409	Master Protein	AGRGIYsRYHEGK
FALSE	High	Phospho	S	5	100	LLGHSPVLR	2	0	0	P30305	M-phase inducer phosphatase 2 [OS=Homo sapiens]	160	Master Protein	VRLLGHsPVLRNI
FALSE	High	Phospho	S	1	100	SVTPPEEQQEAEEPKAR	1	0	0	P30305	M-phase inducer phosphatase 2 [OS=Homo sapiens]	353	Master Protein	QNKRRRsVTPPEE
FALSE	High	Phospho	S	10	100	KFQEQECPPSPEPTRK	1	0	0	P62070	Ras-related protein R-Ras2 [OS=Homo sapiens]	186	Master Protein	EQECPPsPEPTRK
FALSE	High	Phospho	S	4	100	SLASIEAK	5	0	0	P28290	Protein ITPRID2 [OS=Homo sapiens]	668	Master Protein	ILKSLAsIEAKCS
FALSE	High	Phospho	S	3	100	SQSLPTTLLSPVR	5	0	2	P28290	Protein ITPRID2 [OS=Homo sapiens]	739	Master Protein	PLRRSQsLPTTLL
FALSE	High	Phospho	S	3	100	QRSPIALPVK	14	0	0	Q8TF01	Arginine/serine-rich protein PNISR [OS=Homo sapiens]	211	Master Protein	FRDRQRsPIALPV
FALSE	High	Phospho	S	4	100	IRKSNQIPTEVR	1	0	0	Q9BWH2	FUN14 domain-containing protein 2 [OS=Homo sapiens]	151	Master Protein	QLKIRKsNQIPTE
FALSE	High	Phospho	S	8	100	GGNLPPVSPNDSGAK	8	0	0	Q9UK61	Protein TASOR [OS=Homo sapiens]	1103	Master Protein	GNLPPVsPNDSGA
FALSE	High	Phospho	S	4	100	SLDSPTSSPGAGTR	6	0	1	Q9P107	GEM-interacting protein [OS=Homo sapiens]	437	Master Protein	ESRSLDsPTSSPG
FALSE	High	Phospho	S	8	100	SLDSPTSSPGAGTR	1	0	6	Q9P107	GEM-interacting protein [OS=Homo sapiens]	441	Master Protein	LDSPTSsPGAGTR
FALSE	High	Phospho	S	3	100	IDSPGFKPASQQVYR	10	0	0	Q07157-2	Isoform Short of Tight junction protein ZO-1 [OS=Homo sapiens]	912	Master Protein	PIHRIDsPGFKPA
FALSE	High	Phospho	S	1	100	SREDLSAQPVQTK	14	0	0	Q07157-2	Isoform Short of Tight junction protein ZO-1 [OS=Homo sapiens]	617	Master Protein	KRNLRKsREDLSA
FALSE	High	Phospho	S	4	100	TPTSPKTLVK	10	2	0	Q07157-2	Isoform Short of Tight junction protein ZO-1 [OS=Homo sapiens]	1490	Master Protein	SSKTPTsPKTLVK
FALSE	High	Phospho	T	3	100	AYTPPPPLGPHPNLGK	1	0	0	P42694	Probable helicase with zinc finger domain [OS=Homo sapiens]	1163	Master Protein	NPIRAYtPPPPLG
FALSE	High	Phospho	S	6	100	GIITDSFGR	7	0	0	Q9BSQ5	Cerebral cavernous malformations 2 protein [OS=Homo sapiens]	384	Master Protein	RGIITDsFGRHRR
FALSE	High	Phospho	S	4	100	DLRSPLIATPTFVADKDGAR	1	0	0	P49116	Nuclear receptor subfamily 2 group C member 2 [OS=Homo sapiens]	219	Master Protein	IRKDLRsPLIATP
FALSE	High	Phospho	S	5	100	GSGGSGRSTPQTPR	13	8	0	Q99501	GAS2-like protein 1 [OS=Homo sapiens]	467	Master Protein	GRGSGGsGRSTPQ
FALSE	High	Phospho	S	11	100	VSPTTSPRPASPVPGSER	1	0	0	Q99501	GAS2-like protein 1 [OS=Homo sapiens]	306	Master Protein	TSPRPAsPVPGSE
FALSE	High	Phospho	S	3	100	HGSFHEDEDPIGSPR	2	0	0	Q96T58	Msx2-interacting protein [OS=Homo sapiens]	1268	Master Protein	PSVRHGsFHEDED
FALSE	High	Phospho	S	13	100	HGSFHEDEDPIGSPR	2	0	0	Q96T58	Msx2-interacting protein [OS=Homo sapiens]	1278	Master Protein	DEDPIGsPRLLSV
FALSE	High	Phospho	S	7	100	LLSVKGSPKVDEK	3	0	0	Q96T58	Msx2-interacting protein [OS=Homo sapiens]	1287	Master Protein	LLSVKGsPKVDEK
FALSE	High	Phospho	S	7	100	NVDAAVSPR	1	0	0	Q96T58	Msx2-interacting protein [OS=Homo sapiens]	2101	Master Protein	NVDAAVsPRGAAA
FALSE	High	Phospho	S	4	100	RPQSPGASPSQAERLPSDSER	2	0	0	Q96T58	Msx2-interacting protein [OS=Homo sapiens]	736	Master Protein	HLRRPQsPGASPS
FALSE	High	Phospho	S	8	100	RPQSPGASPSQAERLPSDSER	2	0	0	Q96T58	Msx2-interacting protein [OS=Homo sapiens]	740	Master Protein	PQSPGAsPSQAER
FALSE	High	Phospho	S	7	100	AVTIANSPSKPSEKDSVVSLESQK	10	0	0	Q8NEF9	Serum response factor-binding protein 1 [OS=Homo sapiens]	203	Master Protein	AVTIANsPSKPSE
FALSE	High	Phospho	T	3	100	SLTPPPSSTESK	7	0	0	Q9UGU0	Transcription factor 20 [OS=Homo sapiens]	1671	Master Protein	KGQRSLtPPPSST
FALSE	High	Phospho	S	9	100	GSSMGVRNSPQALR	2	0	0	Q7L7X3	Serine/threonine-protein kinase TAO1 [OS=Homo sapiens]	965	Master Protein	SMGVRNsPQALRR
FALSE	High	Phospho	S	26	100	ADTSSQGALVFLSKDYEIESQNPLASPTNTLLGSAK	2	0	0	Q7Z417	FMR1-interacting protein NUFIP2 [OS=Homo sapiens]	629	Master Protein	SQNPLAsPTNTLL
FALSE	High	Phospho	S	7	100	GADNDGSGSESGYTTPK	11	0	0	Q7Z417	FMR1-interacting protein NUFIP2 [OS=Homo sapiens]	212	Master Protein	GADNDGsGSESGY
FALSE	High	Phospho	S	9	100	GADNDGSGSESGYTTPK	5	0	6	Q7Z417	FMR1-interacting protein NUFIP2 [OS=Homo sapiens]	214	Master Protein	DNDGSGsESGYTT
FALSE	High	Phospho	S	3	100	NLSSDEATNPISR	2	0	0	Q7Z417	FMR1-interacting protein NUFIP2 [OS=Homo sapiens]	112	Master Protein	ISLKNLsSDEATN
FALSE	High	Phospho	S	4	100	GHLSEGLVTK	4	0	0	Q16659	Mitogen-activated protein kinase 6 [OS=Homo sapiens]	189	Master Protein	SHKGHLsEGLVTK
FALSE	High	Phospho	S	7	100	SVSEINSDDELSGK	1	0	0	P82094	TATA element modulatory factor [OS=Homo sapiens]	344	Master Protein	SVSEINsDDELSG
FALSE	High	Phospho	S	3	100	KVSLVLEK	1	0	0	Q9P2M7	Cingulin [OS=Homo sapiens]	338	Master Protein	SVRRKVsLVLEKM
FALSE	High	Phospho	S	4	100	LNHSPPQSSSR	48	0	0	Q5T8P6	RNA-binding protein 26 [OS=Homo sapiens]	127	Master Protein	SRRLNHsPPQSSS
FALSE	High	Phospho	T	6	100	LNQPGTPTR	56	1	0	P36507	Dual specificity mitogen-activated protein kinase kinase 2 [OS=Homo sapiens]	394	Master Protein	RLNQPGtPTRTAV
FALSE	High	Phospho	S	6	100	EFSGGSYSAK	3	0	2	Q5VT25	Serine/threonine-protein kinase MRCK alpha [OS=Homo sapiens]	1654	Master Protein	REFSGGsYSAKRQ
FALSE	High	Phospho	S	3	100	RYSFRVPEEER	8	0	0	Q5VT25	Serine/threonine-protein kinase MRCK alpha [OS=Homo sapiens]	1545	Master Protein	NNKRRYsFRVPEE
FALSE	High	Phospho	S	3	100	SMSASSGLSAR	2	0	0	Q5VT25	Serine/threonine-protein kinase MRCK alpha [OS=Homo sapiens]	1629	Master Protein	EPGRSMsASSGLS
FALSE	High	Phospho	S	3	100	KTSLDLRR	3	0	0	Q9GZV1	Ankyrin repeat domain-containing protein 2 [OS=Homo sapiens]	99	Master Protein	ERVRKTsLDLRRE
FALSE	High	Phospho	S	5	100	NVFTSAEELER	5	1	0	Q9H8M9	Protein eva-1 homolog A [OS=Homo sapiens]	114	Master Protein	NKNVFTsAEELER
FALSE	High	Phospho	S	10	100	SKPIPIMPASPQKGHAVNLLDVPVPVAR	5	0	0	O00429	Dynamin-1-like protein [OS=Homo sapiens]	616	Master Protein	IPIMPAsPQKGHA
FALSE	High	Phospho	S	3	100	AASVIPGSTSR	2	0	0	Q8N5S9	Calcium/calmodulin-dependent protein kinase kinase 1 [OS=Homo sapiens]	52	Master Protein	PRARAAsVIPGST
FALSE	High	Phospho	S	7	100	ALLSLRSPK	3	0	0	Q9UNF1	Melanoma-associated antigen D2 [OS=Homo sapiens]	247	Master Protein	ALLSLRsPKARRG
FALSE	High	Phospho	T	3	100	AKTPEPGAQQSGFPTLSR	1	0	0	Q9H9D4	Zinc finger protein 408 [OS=Homo sapiens]	322	Master Protein	CPPRAKtPEPGAQ
FALSE	High	Phospho	S	3	100	QNSPVTQDGIQESPWQDR	2	0	0	O75815	Breast cancer anti-estrogen resistance protein 3 [OS=Homo sapiens]	83	Master Protein	KSPRQNsPVTQDG
FALSE	High	Phospho	S	3	100	RLSLTMGGVQAR	7	0	0	O75815	Breast cancer anti-estrogen resistance protein 3 [OS=Homo sapiens]	290	Master Protein	DVAKRLsLTMGGV
FALSE	High	Phospho	S	8	100	TGSEPALSPAVVR	1	0	0	O75815	Breast cancer anti-estrogen resistance protein 3 [OS=Homo sapiens]	375	Master Protein	GSEPALsPAVVRR
FALSE	High	Phospho	S	10	100	QQPQPSQTESPQEAQIIQAK	1	0	0	O96020	G1/S-specific cyclin-E2 [OS=Homo sapiens]	21	Master Protein	QPSQTEsPQEAQI
FALSE	High	Phospho	S	8	100	AGGSAALSPSK	30	0	1	Q92522	Histone H1.10 [OS=Homo sapiens]	31	Master Protein	GGSAALsPSKKRK
FALSE	High	Phospho	S	7	100	ELDEEGSDPPLPGR	3	0	0	Q9BRJ6	Uncharacterized protein C7orf50 [OS=Homo sapiens]	175	Master Protein	ELDEEGsDPPLPG
FALSE	High	Phospho	S	8	100	SGAHSSASPPR	4	5	3	P18615	Negative elongation factor E [OS=Homo sapiens]	181	Master Protein	GAHSSAsPPRSRS
FALSE	High	Phospho	S	3	100	SISADDDLQESSR	6	0	0	P18615	Negative elongation factor E [OS=Homo sapiens]	115	Master Protein	PFQRSIsADDDLQ
FALSE	High	Phospho	S	8	100	EMPQDLRSPARTPPSEEDSAEAER	23	0	0	O43765	Small glutamine-rich tetratricopeptide repeat-containing protein alpha [OS=Homo sapiens]	77	Master Protein	MPQDLRsPARTPP
FALSE	High	Phospho	T	12	100	EMPQDLRSPARTPPSEEDSAEAER	12	0	11	O43765	Small glutamine-rich tetratricopeptide repeat-containing protein alpha [OS=Homo sapiens]	81	Master Protein	LRSPARtPPSEED
FALSE	High	Phospho	S	5	100	SQIRSRTPSASNDDQQE	4	1	0	O43765	Small glutamine-rich tetratricopeptide repeat-containing protein alpha [OS=Homo sapiens]	301	Master Protein	LRSQIRsRTPSAS
FALSE	High	Phospho	S	2	100	RSPVSTRPLPSASQK	3	0	0	Q8ND56	Protein LSM14 homolog A [OS=Homo sapiens]	216	Master Protein	AAVGRRsPVSTRP
FALSE	High	Phospho	S	5	100	YHGHSMSDPGVSYR	30	2	0	P08559	Pyruvate dehydrogenase E1 component subunit alpha, somatic form, mitochondrial [OS=Homo sapiens]	293	Master Protein	YRYHGHsMSDPGV
FALSE	High	Phospho	S	10	100	DKAPVQPQQSPAAAPGGTDEKPSGK	1	0	0	Q13200	26S proteasome non-ATPase regulatory subunit 2 [OS=Homo sapiens]	16	Master Protein	PVQPQQsPAAAPG
FALSE	High	Phospho	S	5	100	KQSGSPTLDTAPNGR	1	0	0	Q9H2J7	Sodium-dependent neutral amino acid transporter B(0)AT2 [OS=Homo sapiens]	701	Master Protein	YRKQSGsPTLDTA
FALSE	High	Phospho	S	7	100	IPSEMPSPNFGK	3	0	0	Q9H2J7	Sodium-dependent neutral amino acid transporter B(0)AT2 [OS=Homo sapiens]	687	Master Protein	IPSEMPsPNFGKN
FALSE	High	Phospho	T	5	100	AKTQTPPVSPAPQPTEER	53	3	35	Q14247	Src substrate cortactin [OS=Homo sapiens]	401	Master Protein	ARAKTQtPPVSPA
FALSE	High	Phospho	S	9	100	AKTQTPPVSPAPQPTEER	19	0	72	Q14247	Src substrate cortactin [OS=Homo sapiens]	405	Master Protein	TQTPPVsPAPQPT
FALSE	High	Phospho	S	2	100	ASDPGLPAEEPKEK	55	0	0	P27708	CAD protein [OS=Homo sapiens]	1859	Master Protein	PRIHRAsDPGLPA
FALSE	High	Phospho	S	3	100	APSPAPSSVPLGSEKPSNVSQDR	14	0	0	O75179	Ankyrin repeat domain-containing protein 17 [OS=Homo sapiens]	2401	Master Protein	SGVRAPsPAPSSV
FALSE	High	Phospho	S	16	100	ATVPVAAATAAEGEGSPPAVAAVAGPPAAAEVGGGVGGSSR	2	0	0	O75179	Ankyrin repeat domain-containing protein 17 [OS=Homo sapiens]	19	Master Protein	AAEGEGsPPAVAA
FALSE	High	Phospho	S	6	100	EHYPVSSPSSPSPPAQPGGVSR	2	0	4	O75179	Ankyrin repeat domain-containing protein 17 [OS=Homo sapiens]	2041	Master Protein	KEHYPVsSPSSPS
FALSE	High	Phospho	S	12	100	EHYPVSSPSSPSPPAQPGGVSR	3	0	3	O75179	Ankyrin repeat domain-containing protein 17 [OS=Homo sapiens]	2047	Master Protein	SSPSSPsPPAQPG
FALSE	High	Phospho	S	5	100	LTVASPK	3	0	0	O75179	Ankyrin repeat domain-containing protein 17 [OS=Homo sapiens]	1709	Master Protein	GKLTVAsPKRGQK
FALSE	High	Phospho	S	3	100	RGSFSSENYWR	8	0	0	Q6P6C2	RNA demethylase ALKBH5 [OS=Homo sapiens]	361	Master Protein	THRRRGsFSSENY
FALSE	High	Phospho	S	8	100	KLGDMRNSATFK	1	0	0	O43399	Tumor protein D54 [OS=Homo sapiens]	161	Master Protein	LGDMRNsATFKSF
FALSE	High	Phospho	S	7	100	NSATFKSFEDR	97	11	3	O43399	Tumor protein D54 [OS=Homo sapiens]	166	Master Protein	NSATFKsFEDRVG
FALSE	High	Phospho	S	4	100	SLGSPLLHER	19	0	0	Q92844	TRAF family member-associated NF-kappa-B activator [OS=Homo sapiens]	129	Master Protein	SARSLGsPLLHER
FALSE	High	Phospho	S	11	100	ADDTDSQSWRSPLK	4	3	0	O75369-8	Isoform 8 of Filamin-B [OS=Homo sapiens]	1474	Master Protein	DSQSWRsPLKALS
FALSE	High	Phospho	S	3	100	LVSPGSANETSSILVESVTR	2	0	4	O75369-8	Isoform 8 of Filamin-B [OS=Homo sapiens]	2509	Master Protein	TGQRLVsPGSANE
FALSE	High	Phospho	S	9	100	YADEEIPRSPFK	13	0	14	O75369-8	Isoform 8 of Filamin-B [OS=Homo sapiens]	1536	Master Protein	DEEIPRsPFKVKV
FALSE	High	Phospho	S	6	100	SIKRPSPAEK	7	2	0	Q9HC35	Echinoderm microtubule-associated protein-like 4 [OS=Homo sapiens]	176	Master Protein	KSIKRPsPAEKSH
FALSE	High	Phospho	S	5	100	AQAVSEEEEEEEGKSSSPK	2	0	0	Q9GZR7	ATP-dependent RNA helicase DDX24 [OS=Homo sapiens]	82	Master Protein	RKAQAVsEEEEEE
FALSE	High	Phospho	S	3	100	RLSPQPQIR	2	0	0	Q49A88	Coiled-coil domain-containing protein 14 [OS=Homo sapiens]	798	Master Protein	PLSKRLsPQPQIR
FALSE	High	Phospho	S	4	100	RKPSVPDSASPADDSFVDPGER	1	0	0	P16333	Cytoplasmic protein NCK1 [OS=Homo sapiens]	85	Master Protein	KVKRKPsVPDSAS
FALSE	High	Phospho	S	8	100	AAATGNASPGKLEHSK	9	0	0	Q8NB78	Lysine-specific histone demethylase 2 [OS=Homo sapiens]	247	Master Protein	AATGNAsPGKLEH
FALSE	High	Phospho	S	3	100	YRSPEPDPYLSYR	56	0	0	P49761-1	Isoform 1 of Dual specificity protein kinase CLK3 [OS=Homo sapiens]	9	Master Protein	HCKRYRsPEPDPY
FALSE	High	Phospho	S	4	100	DLKSLEDPPTR	1	0	0	Q86V48	Leucine zipper protein 1 [OS=Homo sapiens]	932	Master Protein	SRRDLKsLEDPPT
FALSE	High	Phospho	S	3	100	ELSPQHKR	6	0	0	Q86V48	Leucine zipper protein 1 [OS=Homo sapiens]	394	Master Protein	HTARELsPQHKRE
FALSE	High	Phospho	T	3	100	SSTDFSELEQPR	3	2	0	Q86V48	Leucine zipper protein 1 [OS=Homo sapiens]	958	Master Protein	YTQRSStDFSELE
FALSE	High	Phospho	S	24	100	TALPTSGSSAGELELLAGEVPARSPGAFDMSGVR	2	0	0	Q9Y6I3	Epsin-1 [OS=Homo sapiens]	435	Master Protein	GEVPARsPGAFDM
FALSE	High	Phospho	S	6	100	IQEQESSGEEDSDLSPEEREK	4	0	0	Q6NXS1	Protein phosphatase inhibitor 2 family member B [OS=Homo sapiens]	121	Master Protein	RIQEQEsSGEEDS
FALSE	High	Phospho	S	7	100	IQEQESSGEEDSDLSPEEREK	4	0	0	Q6NXS1	Protein phosphatase inhibitor 2 family member B [OS=Homo sapiens]	122	Master Protein	IQEQESsGEEDSD
FALSE	High	Phospho	S	8	100	KAEAGAGSATEFQFR	3	0	9	P46783	Small ribosomal subunit protein eS10 [OS=Homo sapiens]	146	Master Protein	AEAGAGsATEFQF
FALSE	High	Phospho	T	13	100	GLYDGPVCEVSVTPK	7	0	1	Q16555	Dihydropyrimidinase-related protein 2 [OS=Homo sapiens]	509	Master Protein	VCEVSVtPKTVTP
FALSE	High	Phospho	S	2	100	TSPAKQQAPPVR	22	55	12	Q16555	Dihydropyrimidinase-related protein 2 [OS=Homo sapiens]	522	Master Protein	ASSAKTsPAKQQA
FALSE	High	Phospho	T	3	100	TVTPASSAK	25	8	50	Q16555	Dihydropyrimidinase-related protein 2 [OS=Homo sapiens]	514	Master Protein	VTPKTVtPASSAK
FALSE	High	Phospho	T	4	100	LSSTPPLSALGR	3	2	0	Q8N201	Integrator complex subunit 1 [OS=Homo sapiens]	83	Master Protein	RPKLSStPPLSAL
FALSE	High	Phospho	S	3	100	SKSEDMDNVQSK	3	2	0	Q6VMQ6	Activating transcription factor 7-interacting protein 1 [OS=Homo sapiens]	559	Master Protein	RRKRSKsEDMDNV
FALSE	High	Phospho	S	3	100	RASQEANLLTLAQK	29	0	0	Q6PJG2	Mitotic deacetylase-associated SANT domain protein [OS=Homo sapiens]	461	Master Protein	RRRRRAsQEANLL
FALSE	High	Phospho	S	4	100	SFGSPNRAYTHQVVTR	13	0	0	P50613	Cyclin-dependent kinase 7 [OS=Homo sapiens]	164	Master Protein	LAKSFGsPNRAYT
FALSE	High	Phospho	T	10	100	SFGSPNRAYTHQVVTR	12	1	0	P50613	Cyclin-dependent kinase 7 [OS=Homo sapiens]	170	Master Protein	SPNRAYtHQVVTR
FALSE	High	Phospho	S	8	100	VVNTDHGSPEQLQIPVTDSGR	10	0	0	Q6IQ49	Splicing regulator SDE2 [OS=Homo sapiens]	278	Master Protein	VNTDHGsPEQLQI
FALSE	High	Phospho	S	3	100	QFSALVPAFDPRPGR	8	0	0	Q9ULT8	E3 ubiquitin-protein ligase HECTD1 [OS=Homo sapiens]	1772	Master Protein	VLKRQFsALVPAF
FALSE	High	Phospho	S	9	100	ASEDTTSGSPPKK	31	27	15	Q9BZZ5	Apoptosis inhibitor 5 [OS=Homo sapiens]	464	Master Protein	EDTTSGsPPKKSS
FALSE	High	Phospho	S	22	100	EATNTTSEPSAPSQDLLDLSPSPR	3	0	0	O75674	TOM1-like protein 1 [OS=Homo sapiens]	323	Master Protein	LLDLSPsPRMPRA
FALSE	High	Phospho	S	4	100	HRPSEADEEELAR	2	0	0	O14617	AP-3 complex subunit delta-1 [OS=Homo sapiens]	658	Master Protein	RPKHRPsEADEEE
FALSE	High	Phospho	S	9	100	AFHAALRNSPVNTK	3	0	0	Q9BPX5	Actin-related protein 2/3 complex subunit 5-like protein [OS=Homo sapiens]	64	Master Protein	HAALRNsPVNTKN
FALSE	High	Phospho	S	13	100	AADTEEMDIEMDSGDEA	10	0	0	Q9UBB5	Methyl-CpG-binding domain protein 2 [OS=Homo sapiens]	407	Master Protein	MDIEMDsGDEA
FALSE	High	Phospho	S	3	100	AASLTEDRDR	42	10	0	Q04637	Eukaryotic translation initiation factor 4 gamma 1 [OS=Homo sapiens]	1209	Master Protein	GLRKAAsLTEDRD
FALSE	High	Phospho	S	8	100	EAALPPVSPLK	75	1	0	Q04637	Eukaryotic translation initiation factor 4 gamma 1 [OS=Homo sapiens]	1231	Master Protein	AALPPVsPLKAAL
FALSE	High	Phospho	S	6	100	EVEERSRERPSQPEGLR	6	0	0	Q04637	Eukaryotic translation initiation factor 4 gamma 1 [OS=Homo sapiens]	1194	Master Protein	KEVEERsRERPSQ
FALSE	High	Phospho	S	6	100	ITKPGSIDSNNQLFAPGGR	4	0	6	Q04637	Eukaryotic translation initiation factor 4 gamma 1 [OS=Homo sapiens]	1077	Master Protein	KITKPGsIDSNNQ
FALSE	High	Phospho	S	21	100	ITKPGSIDSNNQLFAPGGRLSWGK	4	0	0	Q04637	Eukaryotic translation initiation factor 4 gamma 1 [OS=Homo sapiens]	1092	Master Protein	APGGRLsWGKGSS
FALSE	High	Phospho	S	4	100	RSFSKEVEER	4	12	2	Q04637	Eukaryotic translation initiation factor 4 gamma 1 [OS=Homo sapiens]	1187	Master Protein	ATKRSFsKEVEER
FALSE	High	Phospho	S	6	100	VVQRSSLSR	3	21	4	Q04637	Eukaryotic translation initiation factor 4 gamma 1 [OS=Homo sapiens]	1145	Master Protein	RVVQRSsLSRERG
FALSE	High	Phospho	S	9	100	WLREAEEESDHN	20	0	0	Q04637	Eukaryotic translation initiation factor 4 gamma 1 [OS=Homo sapiens]	1596	Master Protein	REAEEEsDHN
FALSE	High	Phospho	S	12	100	DLVLPTQALPASPALK	1	0	0	Q15554	Telomeric repeat-binding factor 2 [OS=Homo sapiens]	365	Master Protein	TQALPAsPALKNK
FALSE	High	Phospho	S	9	100	FLKPDVRLSR	2	0	0	Q05397	Focal adhesion kinase 1 [OS=Homo sapiens]	840	Master Protein	KPDVRLsRGSIDR
FALSE	High	Phospho	S	7	100	LQPQEISPPPTANLDR	8	0	0	Q05397	Focal adhesion kinase 1 [OS=Homo sapiens]	910	Master Protein	LQPQEIsPPPTAN
FALSE	High	Phospho	S	5	100	YEAVSPERLELER	4	0	0	Q92585	Mastermind-like protein 1 [OS=Homo sapiens]	45	Master Protein	ARYEAVsPERLEL
FALSE	High	Phospho	S	12	100	EGNTTEDDFPSSPGNGNK	8	0	0	Q15007	Pre-mRNA-splicing regulator WTAP [OS=Homo sapiens]	306	Master Protein	EDDFPSsPGNGNK
FALSE	High	Phospho	S	15	100	QIKPLTQKEPVRADSPVHMEQQSR	2	0	0	O95402	Mediator of RNA polymerase II transcription subunit 26 [OS=Homo sapiens]	447	Master Protein	EPVRADsPVHMEQ
FALSE	High	Phospho	S	8	100	GQLTNIVSPTAATTPR	3	0	0	Q8NEY1	Neuron navigator 1 [OS=Homo sapiens]	1000	Master Protein	QLTNIVsPTAATT
FALSE	High	Phospho	S	1	100	SLPRPAK	5	1	0	Q8NEY1	Neuron navigator 1 [OS=Homo sapiens]	672	Master Protein	SNIQYRsLPRPAK
FALSE	High	Phospho	S	3	100	AASPSPQSVR	60	3	2	Q8IYB3	Serine/arginine repetitive matrix protein 1 [OS=Homo sapiens]	738	Master Protein	KIKKAAsPSPQSV
FALSE	High	Phospho	S	5	100	AASPSPQSVR	29	5	31	Q8IYB3	Serine/arginine repetitive matrix protein 1 [OS=Homo sapiens]	740	Master Protein	KKAASPsPQSVRR
FALSE	High	Phospho	S	7	100	APQTSSSPPPVR	78	110	28	Q8IYB3	Serine/arginine repetitive matrix protein 1 [OS=Homo sapiens]	696	Master Protein	APQTSSsPPPVRR
FALSE	High	Phospho	S	2	100	ASPSPPPKR	34	0	0	Q8IYB3	Serine/arginine repetitive matrix protein 1 [OS=Homo sapiens]	626	Master Protein	PPKRRAsPSPPPK
FALSE	High	Phospho	S	4	100	ASPSPPPKR	34	0	0	Q8IYB3	Serine/arginine repetitive matrix protein 1 [OS=Homo sapiens]	628	Master Protein	KRRASPsPPPKRR
FALSE	High	Phospho	S	4	100	EARSPQPNK	9	0	0	Q8IYB3	Serine/arginine repetitive matrix protein 1 [OS=Homo sapiens]	675	Master Protein	STREARsPQPNKR
FALSE	High	Phospho	T	3	100	EKTPELPEPSVK	99	0	0	Q8IYB3	Serine/arginine repetitive matrix protein 1 [OS=Homo sapiens]	220	Master Protein	PEKKEKtPELPEP
FALSE	High	Phospho	S	4	100	ESPSPAPKPR	24	1	34	Q8IYB3	Serine/arginine repetitive matrix protein 1 [OS=Homo sapiens]	452	Master Protein	EKRESPsPAPKPR
FALSE	High	Phospho	S	7	100	GTEKRESPSPAPKPR	11	3	0	Q8IYB3	Serine/arginine repetitive matrix protein 1 [OS=Homo sapiens]	450	Master Protein	GTEKREsPSPAPK
FALSE	High	Phospho	S	4	100	HRPSPPATPPPK	186	0	0	Q8IYB3	Serine/arginine repetitive matrix protein 1 [OS=Homo sapiens]	402	Master Protein	RRRHRPsPPATPP
FALSE	High	Phospho	T	8	100	HRPSPPATPPPK	181	0	5	Q8IYB3	Serine/arginine repetitive matrix protein 1 [OS=Homo sapiens]	406	Master Protein	RPSPPAtPPPKTR
FALSE	High	Phospho	S	16	100	HRPSPPATPPPKTRHSPTPQQSNR	26	14	0	Q8IYB3	Serine/arginine repetitive matrix protein 1 [OS=Homo sapiens]	414	Master Protein	PPKTRHsPTPQQS
FALSE	High	Phospho	S	5	100	KETESEAEDNLDDLEK	35	2	1	Q8IYB3	Serine/arginine repetitive matrix protein 1 [OS=Homo sapiens]	874	Master Protein	PKKETEsEAEDNL
FALSE	High	Phospho	S	7	100	KPPAPPSPVQSQSPSTNWSPAVPVK	18	0	0	Q8IYB3	Serine/arginine repetitive matrix protein 1 [OS=Homo sapiens]	769	Master Protein	KPPAPPsPVQSQS
FALSE	High	Phospho	S	5	100	KVELSESEEDKGGK	17	2	2	Q8IYB3	Serine/arginine repetitive matrix protein 1 [OS=Homo sapiens]	463	Master Protein	PRKVELsESEEDK
FALSE	High	Phospho	S	4	100	LSPSASPPR	19	4	33	Q8IYB3	Serine/arginine repetitive matrix protein 1 [OS=Homo sapiens]	391	Master Protein	TRRLSPsASPPRR
FALSE	High	Phospho	S	6	100	LSPSASPPR	52	4	0	Q8IYB3	Serine/arginine repetitive matrix protein 1 [OS=Homo sapiens]	393	Master Protein	RLSPSAsPPRRRH
FALSE	High	Phospho	S	4	100	QSPSPSTRPIR	25	0	5	Q8IYB3	Serine/arginine repetitive matrix protein 1 [OS=Homo sapiens]	715	Master Protein	QRRQSPsPSTRPI
FALSE	High	Phospho	S	3	100	RLSPSASPPR	54	0	0	Q8IYB3	Serine/arginine repetitive matrix protein 1 [OS=Homo sapiens]	389	Master Protein	RKTRRLsPSASPP
FALSE	High	Phospho	S	3	100	RQSPSPSTRPIR	21	0	1	Q8IYB3	Serine/arginine repetitive matrix protein 1 [OS=Homo sapiens]	713	Master Protein	SPQRRQsPSPSTR
FALSE	High	Phospho	S	3	100	RRSPSLSSK	38	0	0	Q8IYB3	Serine/arginine repetitive matrix protein 1 [OS=Homo sapiens]	653	Master Protein	PVTKRRsPSLSSK
FALSE	High	Phospho	S	5	100	RRSPSLSSK	19	1	18	Q8IYB3	Serine/arginine repetitive matrix protein 1 [OS=Homo sapiens]	655	Master Protein	TKRRSPsLSSKHR
FALSE	High	Phospho	S	3	100	RRSPSPAPPPR	36	0	0	Q8IYB3	Serine/arginine repetitive matrix protein 1 [OS=Homo sapiens]	560	Master Protein	PTRRRRsPSPAPP
FALSE	High	Phospho	S	5	100	RRSPSPAPPPR	36	0	0	Q8IYB3	Serine/arginine repetitive matrix protein 1 [OS=Homo sapiens]	562	Master Protein	RRRRSPsPAPPPR
FALSE	High	Phospho	S	3	100	RRSPSPPPTR	17	0	0	Q8IYB3	Serine/arginine repetitive matrix protein 1 [OS=Homo sapiens]	549	Master Protein	RGRRRRsPSPPPT
FALSE	High	Phospho	S	5	100	RRSPSPPPTR	15	2	0	Q8IYB3	Serine/arginine repetitive matrix protein 1 [OS=Homo sapiens]	551	Master Protein	RRRRSPsPPPTRR
FALSE	High	Phospho	T	3	100	RRTASPPPPPK	3	0	0	Q8IYB3	Serine/arginine repetitive matrix protein 1 [OS=Homo sapiens]	614	Master Protein	PPPKRRtASPPPP
FALSE	High	Phospho	S	5	100	RRTASPPPPPK	3	0	0	Q8IYB3	Serine/arginine repetitive matrix protein 1 [OS=Homo sapiens]	616	Master Protein	PKRRTAsPPPPPK
FALSE	High	Phospho	T	3	100	RRTPSPPPR	26	0	0	Q8IYB3	Serine/arginine repetitive matrix protein 1 [OS=Homo sapiens]	581	Master Protein	PPPRRRtPSPPPR
FALSE	High	Phospho	S	5	100	RRTPSPPPR	26	0	0	Q8IYB3	Serine/arginine repetitive matrix protein 1 [OS=Homo sapiens]	583	Master Protein	PRRRTPsPPPRRR
FALSE	High	Phospho	T	3	100	RRTPTPPPR	10	0	0	Q8IYB3	Serine/arginine repetitive matrix protein 1 [OS=Homo sapiens]	572	Master Protein	PPRRRRtPTPPPR
FALSE	High	Phospho	T	5	100	RRTPTPPPR	10	0	0	Q8IYB3	Serine/arginine repetitive matrix protein 1 [OS=Homo sapiens]	574	Master Protein	RRRRTPtPPPRRR
FALSE	High	Phospho	S	3	100	RVSHSPPPK	15	0	0	Q8IYB3	Serine/arginine repetitive matrix protein 1 [OS=Homo sapiens]	636	Master Protein	PPKRRVsHSPPPK
FALSE	High	Phospho	S	5	100	RVSHSPPPK	15	0	0	Q8IYB3	Serine/arginine repetitive matrix protein 1 [OS=Homo sapiens]	638	Master Protein	KRRVSHsPPPKQR
FALSE	High	Phospho	S	3	100	RVSRTPEPK	34	0	0	Q8IYB3	Serine/arginine repetitive matrix protein 1 [OS=Homo sapiens]	725	Master Protein	RPIRRVsRTPEPK
FALSE	High	Phospho	T	5	100	RVSRTPEPK	30	0	4	Q8IYB3	Serine/arginine repetitive matrix protein 1 [OS=Homo sapiens]	727	Master Protein	IRRVSRtPEPKKI
FALSE	High	Phospho	S	3	100	RYSPPIQR	139	0	0	Q8IYB3	Serine/arginine repetitive matrix protein 1 [OS=Homo sapiens]	597	Master Protein	PSPRRYsPPIQRR
FALSE	High	Phospho	S	3	100	RYSPSPPPK	21	0	0	Q8IYB3	Serine/arginine repetitive matrix protein 1 [OS=Homo sapiens]	605	Master Protein	PIQRRYsPSPPPK
FALSE	High	Phospho	S	5	100	RYSPSPPPK	19	0	2	Q8IYB3	Serine/arginine repetitive matrix protein 1 [OS=Homo sapiens]	607	Master Protein	QRRYSPsPPPKRR
FALSE	High	Phospho	S	4	100	SRVSVSPGRTSGK	11	0	0	Q8IYB3	Serine/arginine repetitive matrix protein 1 [OS=Homo sapiens]	429	Master Protein	TRKSRVsVSPGRT
FALSE	High	Phospho	S	6	100	SRVSVSPGRTSGK	11	0	0	Q8IYB3	Serine/arginine repetitive matrix protein 1 [OS=Homo sapiens]	431	Master Protein	KSRVSVsPGRTSG
FALSE	High	Phospho	S	5	100	SVSGSPEPAAK	6	0	0	Q8IYB3	Serine/arginine repetitive matrix protein 1 [OS=Homo sapiens]	756	Master Protein	SRSVSGsPEPAAK
FALSE	High	Phospho	S	14	100	VPKPEPIPEPKEPSPEKNSK	6	0	0	Q8IYB3	Serine/arginine repetitive matrix protein 1 [OS=Homo sapiens]	260	Master Protein	PEPKEPsPEKNSK
FALSE	High	Phospho	S	3	100	GVSQEKEAQISSAIVSSVQSK	1	0	0	Q12872	Splicing factor, suppressor of white-apricot homolog [OS=Homo sapiens]	909	Master Protein	ERSRGVsQEKEAQ
FALSE	High	Phospho	S	15	100	SVGKVEPSSQSPGRSPR	2	4	15	Q8IUD2	ELKS/Rab6-interacting/CAST family member 1 [OS=Homo sapiens]	21	Master Protein	SQSPGRsPRLPRS
FALSE	High	Phospho	S	4	100	TFWSPELKK	3	0	0	Q8IUD2	ELKS/Rab6-interacting/CAST family member 1 [OS=Homo sapiens]	191	Master Protein	SIKTFWsPELKKE
FALSE	High	Phospho	S	6	100	GSASYSPPR	3	0	0	P0DPB5	Protein POLR1D, isoform 2 [OS=Homo sapiens]	104	Master Protein	RGSASYsPPRKRS
FALSE	High	Phospho	S	3	100	SLSAIDRAGAEVK	8	0	5	O95831	Apoptosis-inducing factor 1, mitochondrial [OS=Homo sapiens]	268	Master Protein	GTPRSLsAIDRAG
FALSE	High	Phospho	S	3	100	SRSPPRPK	5	0	0	Q8WUQ7	Splicing factor Cactin [OS=Homo sapiens]	73	Master Protein	SGMRSRsPPRPKW
FALSE	High	Phospho	S	7	100	EDSGLFSPIR	4	0	0	Q9UKA4	A-kinase anchor protein 11 [OS=Homo sapiens]	448	Master Protein	EDSGLFsPIRSSA
FALSE	High	Phospho	S	15	100	KPESPYGNLCDAPDSPRPVK	2	0	0	Q9UKA4	A-kinase anchor protein 11 [OS=Homo sapiens]	433	Master Protein	LCDAPDsPRPVKA
FALSE	High	Phospho	S	5	100	NRVPSAGDVEK	11	0	0	Q15785	Mitochondrial import receptor subunit TOM34 [OS=Homo sapiens]	186	Master Protein	TKNRVPsAGDVEK
FALSE	High	Phospho	S	9	100	AALAPAKESPR	30	0	6	Q13428-3	Isoform 3 of Treacle protein [OS=Homo sapiens]	906	Master Protein	LAPAKEsPRKGAA
FALSE	High	Phospho	T	12	100	AAPAPGKVGDVTPQVK	2	0	0	Q13428-3	Isoform 3 of Treacle protein [OS=Homo sapiens]	249	Master Protein	GKVGDVtPQVKGG
FALSE	High	Phospho	S	9	100	AASAPAKESPR	42	2	7	Q13428-3	Isoform 3 of Treacle protein [OS=Homo sapiens]	381	Master Protein	SAPAKEsPRKGAA
FALSE	High	Phospho	S	9	100	AASAPAKESPR	42	2	7	Q13428-3	Isoform 3 of Treacle protein [OS=Homo sapiens]	446	Master Protein	SAPAKEsPRKGAA
FALSE	High	Phospho	S	9	100	ASSVSTKESPAR	18	3	1	Q13428-3	Isoform 3 of Treacle protein [OS=Homo sapiens]	233	Master Protein	SVSTKEsPARKAA
FALSE	High	Phospho	T	6	100	KGAAPTPPGK	6	0	9	Q13428-3	Isoform 3 of Treacle protein [OS=Homo sapiens]	914	Master Protein	RKGAAPtPPGKTG
FALSE	High	Phospho	S	13	100	KLGAGEGGEASVSPEKTSTTSK	22	0	1	Q13428-3	Isoform 3 of Treacle protein [OS=Homo sapiens]	1379	Master Protein	GGEASVsPEKTST
FALSE	High	Phospho	S	3	100	KLSGDQPAAR	43	0	0	Q13428-3	Isoform 3 of Treacle protein [OS=Homo sapiens]	1351	Master Protein	SRKRKLsGDQPAA
FALSE	High	Phospho	T	11	100	KLSGDQPAARTPR	5	0	0	Q13428-3	Isoform 3 of Treacle protein [OS=Homo sapiens]	1359	Master Protein	DQPAARtPRSKKK
FALSE	High	Phospho	S	33	100	LDSSPSVSSTLAAKDDPDGKQEAKPQQAAGMLSPK	1	0	1	Q13428-3	Isoform 3 of Treacle protein [OS=Homo sapiens]	1258	Master Protein	QAAGMLsPKTGGK
FALSE	High	Phospho	S	10	100	TVANLLSGKSPR	63	27	8	Q13428-3	Isoform 3 of Treacle protein [OS=Homo sapiens]	156	Master Protein	NLLSGKsPRKSAE
FALSE	High	Phospho	S	6	100	AGEPNSPDAEEANSPDVTAGCDPAGVHPPR	2	0	0	Q08J23	RNA cytosine C(5)-methyltransferase NSUN2 [OS=Homo sapiens]	743	Master Protein	RAGEPNsPDAEEA
FALSE	High	Phospho	S	14	100	AGEPNSPDAEEANSPDVTAGCDPAGVHPPR	2	0	0	Q08J23	RNA cytosine C(5)-methyltransferase NSUN2 [OS=Homo sapiens]	751	Master Protein	DAEEANsPDVTAG
FALSE	High	Phospho	T	13	100	EALGLGPPAAQLTPPPAPVGLR	6	0	0	Q8IY67-2	Isoform 2 of Ribonucleoprotein PTB-binding 1 [OS=Homo sapiens]	463	Master Protein	PPAAQLtPPPAPV
FALSE	High	Phospho	S	4	100	HKMSPPPSGFGER	66	0	0	Q8IY67-2	Isoform 2 of Ribonucleoprotein PTB-binding 1 [OS=Homo sapiens]	617	Master Protein	PSRHKMsPPPSGF
FALSE	High	Phospho	S	3	100	LLSPLSSAR	20	0	0	Q8IY67-2	Isoform 2 of Ribonucleoprotein PTB-binding 1 [OS=Homo sapiens]	567	Master Protein	LKSRLLsPLSSAR
FALSE	High	Phospho	S	3	100	DRSPLRR	7	0	0	Q96PK6	RNA-binding protein 14 [OS=Homo sapiens]	215	Master Protein	FFGRDRsPLRRSP
FALSE	High	Phospho	S	11	100	LSESQLSFRRSPTK	13	9	5	Q96PK6	RNA-binding protein 14 [OS=Homo sapiens]	627	Master Protein	QLSFRRsPTKSSL
FALSE	High	Phospho	T	3	100	QPTPPFFGR	52	0	14	Q96PK6	RNA-binding protein 14 [OS=Homo sapiens]	206	Master Protein	GQARQPtPPFFGR
FALSE	High	Phospho	S	3	100	RLSESQLSFR	2	0	0	Q96PK6	RNA-binding protein 14 [OS=Homo sapiens]	618	Master Protein	SDYRRLsESQLSF
FALSE	High	Phospho	S	1	100	SPPRASYVAPLTAQPATYR	8	0	0	Q96PK6	RNA-binding protein 14 [OS=Homo sapiens]	220	Master Protein	RSPLRRsPPRASY
FALSE	High	Phospho	S	4	100	TRLSPPR	42	4	1	Q96PK6	RNA-binding protein 14 [OS=Homo sapiens]	582	Master Protein	YERTRLsPPRASY
FALSE	High	Phospho	S	5	100	LYADSDSGDDSDKR	4	0	0	O43896	Kinesin-like protein KIF1C [OS=Homo sapiens]	674	Master Protein	QRLYADsDSGDDS
FALSE	High	Phospho	S	7	100	LYADSDSGDDSDKR	4	0	0	O43896	Kinesin-like protein KIF1C [OS=Homo sapiens]	676	Master Protein	LYADSDsGDDSDK
FALSE	High	Phospho	S	8	100	MPSARPPSPPLSSWER	7	1	0	O43896	Kinesin-like protein KIF1C [OS=Homo sapiens]	915	Master Protein	PSARPPsPPLSSW
FALSE	High	Phospho	S	3	100	QRSAPDLKESGAAV	4	0	0	O43896	Kinesin-like protein KIF1C [OS=Homo sapiens]	1092	Master Protein	RMRRQRsAPDLKE
FALSE	High	Phospho	S	13	100	YFEADPPGQVAASPDPTT	7	0	0	O43598	2'-deoxynucleoside 5'-phosphate N-hydrolase 1 [OS=Homo sapiens]	169	Master Protein	PGQVAAsPDPTT
FALSE	High	Phospho	S	3	100	KVSPIKINLK	9	0	0	Q9H4I2	Zinc fingers and homeoboxes protein 3 [OS=Homo sapiens]	723	Master Protein	LAERKVsPIKINL
FALSE	High	Phospho	S	3	100	APSIHGGSGGR	103	0	66	P08727	Keratin, type I cytoskeletal 19 [OS=Homo sapiens]	35	Master Protein	VAFRAPsIHGGSG
FALSE	High	Phospho	S	15	100	QSSATSSFGGLGGGSVR	1	1	63	P08727	Keratin, type I cytoskeletal 19 [OS=Homo sapiens]	22	Master Protein	GGLGGGsVRFGPG
FALSE	High	Phospho	S	3	100	EVSPEVVR	11	0	0	Q5T200	Zinc finger CCCH domain-containing protein 13 [OS=Homo sapiens]	198	Master Protein	IIKKEVsPEVVRS
FALSE	High	Phospho	S	6	100	FVHGPSPR	9	0	0	Q5T200	Zinc finger CCCH domain-containing protein 13 [OS=Homo sapiens]	64	Master Protein	RFVHGPsPRGKGY
FALSE	High	Phospho	S	14	100	GNIETTSEDGQVFSPKKGQK	1	0	0	Q5T200	Zinc finger CCCH domain-containing protein 13 [OS=Homo sapiens]	993	Master Protein	EDGQVFsPKKGQK
FALSE	High	Phospho	S	7	100	KTSAVSSPLLDQQR	7	0	0	Q5T200	Zinc finger CCCH domain-containing protein 13 [OS=Homo sapiens]	242	Master Protein	KTSAVSsPLLDQQ
FALSE	High	Phospho	S	3	100	LRSPSNDSAHR	2	0	0	Q5T200	Zinc finger CCCH domain-containing protein 13 [OS=Homo sapiens]	1208	Master Protein	TSGRLRsPSNDSA
FALSE	High	Phospho	S	4	100	SKLSPSPSLR	5	0	0	Q5T200	Zinc finger CCCH domain-containing protein 13 [OS=Homo sapiens]	207	Master Protein	VVRSKLsPSPSLR
FALSE	High	Phospho	S	3	100	SLSPSHLTEDR	14	4	1	Q5T200	Zinc finger CCCH domain-containing protein 13 [OS=Homo sapiens]	877	Master Protein	QESRSLsPSHLTE
FALSE	High	Phospho	S	1	100	SPERPTGDLRER	1	0	0	Q5T200	Zinc finger CCCH domain-containing protein 13 [OS=Homo sapiens]	77	Master Protein	SSNYRRsPERPTG
FALSE	High	Phospho	S	10	100	STSPAGQHHSPISSR	2	0	0	Q5T200	Zinc finger CCCH domain-containing protein 13 [OS=Homo sapiens]	325	Master Protein	PAGQHHsPISSRH
FALSE	High	Phospho	T	3	100	TLTPPLRR	14	0	0	Q5T200	Zinc finger CCCH domain-containing protein 13 [OS=Homo sapiens]	364	Master Protein	SYQRTLtPPLRRS
FALSE	High	Phospho	S	3	100	GRSPDELPSAGGDGGK	5	0	0	O60610	Protein diaphanous homolog 1 [OS=Homo sapiens]	22	Master Protein	DKKKGRsPDELPS
FALSE	High	Phospho	S	10	100	TSGGDHAPDSPSGENSPAPQGR	2	0	0	Q96NY9	Crossover junction endonuclease MUS81 [OS=Homo sapiens]	95	Master Protein	GDHAPDsPSGENS
FALSE	High	Phospho	S	3	100	RYSGNMEYVISR	1	0	0	O95835	Serine/threonine-protein kinase LATS1 [OS=Homo sapiens]	278	Master Protein	SQTKRYsGNMEYV
FALSE	High	Phospho	S	3	100	SNSFNNPLGNR	3	0	0	O95835	Serine/threonine-protein kinase LATS1 [OS=Homo sapiens]	464	Master Protein	IPVRSNsFNNPLG
FALSE	High	Phospho	T	13	100	GPTSTSIDNIDGTPVRDER	6	0	1	Q5VT52	Regulation of nuclear pre-mRNA domain-containing protein 2 [OS=Homo sapiens]	723	Master Protein	IDNIDGtPVRDER
FALSE	High	Phospho	S	3	100	RMSGEPIQTVESIR	1	0	0	Q5VT52	Regulation of nuclear pre-mRNA domain-containing protein 2 [OS=Homo sapiens]	1099	Master Protein	ASNRRMsGEPIQT
FALSE	High	Phospho	S	5	100	SFNYSPNSSTSEVSSTSASK	9	0	0	Q5VT52	Regulation of nuclear pre-mRNA domain-containing protein 2 [OS=Homo sapiens]	593	Master Protein	PKSFNYsPNSSTS
FALSE	High	Phospho	S	7	100	SPPREGSQGELTPANSQSR	7	0	6	Q13098	COP9 signalosome complex subunit 1 [OS=Homo sapiens]	474	Master Protein	SPPREGsQGELTP
FALSE	High	Phospho	S	3	100	YHSVSTETPHER	1	0	0	Q86TI0	TBC1 domain family member 1 [OS=Homo sapiens]	627	Master Protein	KLMRYHsVSTETP
FALSE	High	Phospho	S	4	100	RSASASHQADIKEAR	3	2	2	Q14739	Delta(14)-sterol reductase LBR [OS=Homo sapiens]	99	Master Protein	SARRSAsASHQAD
FALSE	High	Phospho	S	3	100	SGSVYEPLK	1	0	0	Q93100	Phosphorylase b kinase regulatory subunit beta [OS=Homo sapiens]	27	Master Protein	RTKRSGsVYEPLK
FALSE	High	Phospho	S	7	100	YVPPHLSPDKK	7	0	0	Q86W56	Poly(ADP-ribose) glycohydrolase [OS=Homo sapiens]	448	Master Protein	YVPPHLsPDKKWL
FALSE	High	Phospho	S	8	100	LGSLSARSDSEATISR	10	1	0	Q5SW79	Centrosomal protein of 170 kDa [OS=Homo sapiens]	1165	Master Protein	GSLSARsDSEATI
FALSE	High	Phospho	S	3	100	QGSFTIEKPSPNIPIELIPHINK	10	0	0	Q5SW79	Centrosomal protein of 170 kDa [OS=Homo sapiens]	838	Master Protein	SLVRQGsFTIEKP
FALSE	High	Phospho	T	7	100	SRTSVQTEDDQLIAGQSAR	5	0	35	P35221	Catenin alpha-1 [OS=Homo sapiens]	658	Master Protein	SRTSVQtEDDQLI
FALSE	High	Phospho	S	18	100	SQLPTLEQDGGTQNPVSSPGMSQELR	10	7	0	P46937	Transcriptional coactivator YAP1 [OS=Homo sapiens]	367	Master Protein	TQNPVSsPGMSQE
FALSE	High	Phospho	S	3	100	VGSEHSLLDPPGK	6	0	0	Q96RT1	Erbin [OS=Homo sapiens]	1179	Master Protein	PNARVGsEHSLLD
FALSE	High	Phospho	S	8	100	EAAGPAPSPMR	2	0	0	Q12834	Cell division cycle protein 20 homolog [OS=Homo sapiens]	41	Master Protein	AAGPAPsPMRAAN
FALSE	High	Phospho	S	5	100	ALIRSPSLAK	15	0	3	Q5SW96	Low density lipoprotein receptor adapter protein 1 [OS=Homo sapiens]	14	Master Protein	GRALIRsPSLAKQ
FALSE	High	Phospho	S	3	100	RGSLLGSMK	7	0	0	Q9HDC5	Junctophilin-1 [OS=Homo sapiens]	216	Master Protein	GLFRRGsLLGSMK
FALSE	High	Phospho	S	3	100	RGSIGENQIKDEK	11	0	0	Q05682-4	Isoform 4 of Caldesmon [OS=Homo sapiens]	202	Master Protein	EKPKRGsIGENQI
FALSE	High	Phospho	S	4	100	SAESPSWTPAEHVAK	3	0	0	Q13415	Origin recognition complex subunit 1 [OS=Homo sapiens]	199	Master Protein	KSKSAEsPSWTPA
FALSE	High	Phospho	S	14	100	EVAATEEDVTRLPSPTSPFSSLSQDQAATSK	1	0	0	Q8WWI1	LIM domain only protein 7 [OS=Homo sapiens]	988	Master Protein	DVTRLPsPTSPFS
FALSE	High	Phospho	S	3	100	GESLDNLDSPR	23	0	0	Q8WWI1	LIM domain only protein 7 [OS=Homo sapiens]	1510	Master Protein	IMRRGEsLDNLDS
FALSE	High	Phospho	S	6	100	KINRLSTPIAGLDNINVFLK	1	0	0	Q8WWI1	LIM domain only protein 7 [OS=Homo sapiens]	116	Master Protein	KKINRLsTPIAGL
FALSE	High	Phospho	S	4	100	REDSFESLDSLGSR	6	0	0	Q8WWI1	LIM domain only protein 7 [OS=Homo sapiens]	246	Master Protein	HHKREDsFESLDS
FALSE	High	Phospho	S	3	100	RKSYTSDLQK	4	2	0	Q8WWI1	LIM domain only protein 7 [OS=Homo sapiens]	751	Master Protein	WKDRRKsYTSDLQ
FALSE	High	Phospho	S	3	100	RISAVEPK	3	0	0	Q8WWI1	LIM domain only protein 7 [OS=Homo sapiens]	300	Master Protein	MSYRRIsAVEPKT
FALSE	High	Phospho	S	3	100	SASVNKEPVSLPGIMR	17	0	0	Q8WWI1	LIM domain only protein 7 [OS=Homo sapiens]	1493	Master Protein	IRQRSAsVNKEPV
FALSE	High	Phospho	S	3	100	SHSPSASQSGSQLR	13	1	0	Q8WWI1	LIM domain only protein 7 [OS=Homo sapiens]	1593	Master Protein	PTPRSHsPSASQS
FALSE	High	Phospho	S	3	100	RNSYPRADTGLFSR	3	0	0	Q14134	Tripartite motif-containing protein 29 [OS=Homo sapiens]	152	Master Protein	GETRRNsYPRADT
FALSE	High	Phospho	S	3	100	SQSPKAQPQTWK	6	0	0	Q14134	Tripartite motif-containing protein 29 [OS=Homo sapiens]	552	Master Protein	SLMRSQsPKAQPQ
FALSE	High	Phospho	S	18	100	IHPMAYQLQLQAASNFKSPVK	8	1	0	P67870	Casein kinase II subunit beta [OS=Homo sapiens]	209	Master Protein	AASNFKsPVKTIR
FALSE	High	Phospho	S	3	100	HLSPYATLTVGDSSHK	1	0	0	Q9BSJ8	Extended synaptotagmin-1 [OS=Homo sapiens]	820	Master Protein	KGTKHLsPYATLT
FALSE	High	Phospho	S	3	100	TLSPEFNER	1	0	0	Q9BSJ8	Extended synaptotagmin-1 [OS=Homo sapiens]	1034	Master Protein	QKKRTLsPEFNER
FALSE	High	Phospho	T	8	100	IEKIGEGTYGVVYK	1	0	0	P06493	Cyclin-dependent kinase 1 [OS=Homo sapiens]	14	Master Protein	EKIGEGtYGVVYK
FALSE	High	Phospho	Y	6	100	IGEGTYGVVYK	12	13	35	P06493	Cyclin-dependent kinase 1 [OS=Homo sapiens]	15	Master Protein	KIGEGTyGVVYKG
FALSE	High	Phospho	T	3	100	VYTHEVVTLWYR	2	0	0	P06493	Cyclin-dependent kinase 1 [OS=Homo sapiens]	161	Master Protein	IPIRVYtHEVVTL
FALSE	High	Phospho	S	6	100	AGSRLSAEER	1	0	0	Q86Y82	Syntaxin-12 [OS=Homo sapiens]	142	Master Protein	RAGSRLsAEERQR
FALSE	High	Phospho	S	14	100	VSSPLSPLSPGIKSPTIPR	3	0	0	Q9P2B4	CTTNBP2 N-terminal-like protein [OS=Homo sapiens]	568	Master Protein	LSPGIKsPTIPRA
FALSE	High	Phospho	S	3	100	APSPTKPLRR	6	0	0	Q96FF9	Sororin [OS=Homo sapiens]	21	Master Protein	SGPRAPsPTKPLR
FALSE	High	Phospho	S	13	100	IVAHAVEVPAVQSPR	2	0	1	Q96FF9	Sororin [OS=Homo sapiens]	75	Master Protein	EVPAVQsPRRSPR
FALSE	High	Phospho	S	5	100	DVYLSPR	156	3	2	P38159	RNA-binding motif protein, X chromosome [OS=Homo sapiens]	208	Master Protein	RRDVYLsPRDDGY
FALSE	High	Phospho	S	5	100	GLPPSMER	87	0	0	P38159	RNA-binding motif protein, X chromosome [OS=Homo sapiens]	352	Master Protein	ERGLPPsMERGYP
FALSE	High	Phospho	S	3	100	SGSPKLDPSEVYLK	5	0	0	Q5TCQ9	Membrane-associated guanylate kinase, WW and PDZ domain-containing protein 3 [OS=Homo sapiens]	699	Master Protein	SIIRSGsPKLDPS
FALSE	High	Phospho	S	6	100	ALPRGSPHSDLKER	1	0	0	O75376	Nuclear receptor corepressor 1 [OS=Homo sapiens]	1281	Master Protein	RALPRGsPHSDLK
FALSE	High	Phospho	S	4	100	AQLSPGIYDDTSAR	20	0	0	O75376	Nuclear receptor corepressor 1 [OS=Homo sapiens]	1472	Master Protein	APKAQLsPGIYDD
FALSE	High	Phospho	S	21	100	KKQQQLEEEAAKPPEPEKPVSPPPVEQK	1	0	0	O75376	Nuclear receptor corepressor 1 [OS=Homo sapiens]	224	Master Protein	EPEKPVsPPPVEQ
FALSE	High	Phospho	S	5	100	NDARSPGSISYLPSFFTK	4	0	0	O75376	Nuclear receptor corepressor 1 [OS=Homo sapiens]	2184	Master Protein	QRNDARsPGSISY
FALSE	High	Phospho	S	3	100	LISPYKK	12	0	0	O14929	Histone acetyltransferase type B catalytic subunit [OS=Homo sapiens]	361	Master Protein	IKRRLIsPYKKKQ
FALSE	High	Phospho	S	3	100	SMSPFRGPK	12	2	0	Q99640	Membrane-associated tyrosine- and threonine-specific cdc2-inhibitory kinase [OS=Homo sapiens]	143	Master Protein	AVKRSMsPFRGPK
FALSE	High	Phospho	S	13	100	AFGPGLQGGSAGSPAR	12	5	67	P21333	Filamin-A [OS=Homo sapiens]	1084	Master Protein	QGGSAGsPARFTI
FALSE	High	Phospho	S	9	100	FADQHVPGSPFSVK	2	0	11	P21333	Filamin-A [OS=Homo sapiens]	2128	Master Protein	DQHVPGsPFSVKV
FALSE	High	Phospho	S	4	100	VYYSPPVAR	14	0	0	O94964	Protein SOGA1 [OS=Homo sapiens]	1017	Master Protein	GIRVYYsPPVARR
FALSE	High	Phospho	S	3	100	ARSWSPPPEVSR	1	0	0	Q9NR19	Acetyl-coenzyme A synthetase, cytoplasmic [OS=Homo sapiens]	28	Master Protein	AGGRARsWSPPPE
FALSE	High	Phospho	S	5	100	ARSWSPPPEVSR	1	0	0	Q9NR19	Acetyl-coenzyme A synthetase, cytoplasmic [OS=Homo sapiens]	30	Master Protein	GRARSWsPPPEVS
FALSE	High	Phospho	S	3	100	RLSPPSSSAASSYSFSDLNSTR	5	0	0	P50402	Emerin [OS=Homo sapiens]	49	Master Protein	TQRRRLsPPSSSA
FALSE	High	Phospho	S	7	100	TYGEPESAGPSR	1	0	6	P50402	Emerin [OS=Homo sapiens]	110	Master Protein	TYGEPEsAGPSRA
FALSE	High	Phospho	S	7	100	DSENLASPSEYPENGER	4	0	0	P52948	Nuclear pore complex protein Nup98-Nup96 [OS=Homo sapiens]	623	Master Protein	DSENLAsPSEYPE
FALSE	High	Phospho	S	6	100	AEHLESPQLGGK	1	0	0	Q9NYD6	Homeobox protein Hox-C10 [OS=Homo sapiens]	189	Master Protein	RAEHLEsPQLGGK
FALSE	High	Phospho	S	7	100	DIIRQPSEEEIIK	42	0	0	Q15121	Astrocytic phosphoprotein PEA-15 [OS=Homo sapiens]	116	Master Protein	DIIRQPsEEEIIK
FALSE	High	Phospho	S	16	100	ISEEDELDTKLTRIPSAK	2	0	0	Q15121	Astrocytic phosphoprotein PEA-15 [OS=Homo sapiens]	104	Master Protein	KLTRIPsAKKYKD
FALSE	High	Phospho	S	6	100	GLGPPSPPAPPR	19	1	1	Q13425	Beta-2-syntrophin [OS=Homo sapiens]	95	Master Protein	RGLGPPsPPAPPR
FALSE	High	Phospho	S	21	100	GLGPPSPPAPPRGPAGEAGASPPVRR	5	1	6	Q13425	Beta-2-syntrophin [OS=Homo sapiens]	110	Master Protein	AGEAGAsPPVRRV
FALSE	High	Phospho	S	3	100	RMSDEFVDSFKK	12	0	0	Q92934	Bcl2-associated agonist of cell death [OS=Homo sapiens]	118	Master Protein	RELRRMsDEFVDS
FALSE	High	Phospho	S	3	100	SRSAPPNLWAAQR	20	0	0	Q92934	Bcl2-associated agonist of cell death [OS=Homo sapiens]	99	Master Protein	FRGRSRsAPPNLW
FALSE	High	Phospho	S	4	100	GFGSEEGSR	8	1	0	Q9Y5S9	RNA-binding protein 8A [OS=Homo sapiens]	42	Master Protein	KGRGFGsEEGSRA
FALSE	High	Phospho	S	7	100	MREDYDSVEQDGDEPGPQR	6	0	6	Q9Y5S9	RNA-binding protein 8A [OS=Homo sapiens]	56	Master Protein	MREDYDsVEQDGD
FALSE	High	Phospho	S	4	100	HSPSPPPPTPTESR	55	0	0	Q92922	SWI/SNF complex subunit SMARCC1 [OS=Homo sapiens]	330	Master Protein	KRKHSPsPPPPTP
FALSE	High	Phospho	S	3	100	KHSPSPPPPTPTESR	54	0	0	Q92922	SWI/SNF complex subunit SMARCC1 [OS=Homo sapiens]	328	Master Protein	ARKRKHsPSPPPP
FALSE	High	Phospho	T	10	100	KHSPSPPPPTPTESR	2	0	52	Q92922	SWI/SNF complex subunit SMARCC1 [OS=Homo sapiens]	335	Master Protein	PSPPPPtPTESRK
FALSE	High	Phospho	S	9	100	LDSQPQETSPELPR	19	3	0	O14545	TRAF-type zinc finger domain-containing protein 1 [OS=Homo sapiens]	415	Master Protein	SQPQETsPELPRR
FALSE	High	Phospho	S	5	100	DRPGSPESPLLDAPFSR	9	0	0	Q8TF72	Protein Shroom3 [OS=Homo sapiens]	910	Master Protein	WRDRPGsPESPLL
FALSE	High	Phospho	S	3	100	SMSAEDLLER	2	0	0	Q8TF72	Protein Shroom3 [OS=Homo sapiens]	1221	Master Protein	RAGKSMsAEDLLE
FALSE	High	Phospho	S	4	100	KAVSPSSSEKR	1	0	0	Q76FK4	Nucleolar protein 8 [OS=Homo sapiens]	660	Master Protein	QDRKAVsPSSSEK
FALSE	High	Phospho	S	3	100	LRSPRGSPDGSLQTGKPSAPK	2	0	0	Q8IZL8	Proline-, glutamic acid- and leucine-rich protein 1 [OS=Homo sapiens]	477	Master Protein	DALKLRsPRGSPD
FALSE	High	Phospho	S	7	100	LRSPRGSPDGSLQTGKPSAPK	2	0	0	Q8IZL8	Proline-, glutamic acid- and leucine-rich protein 1 [OS=Homo sapiens]	481	Master Protein	LRSPRGsPDGSLQ
FALSE	High	Phospho	T	3	100	AHTPTPGIYMGRPTHSGGGGGGGGGGGGGGGGR	7	0	0	Q13595	Transformer-2 protein homolog alpha [OS=Homo sapiens]	202	Master Protein	ITKRAHtPTPGIY
FALSE	High	Phospho	S	3	100	RRSPSPYYSR	374	0	0	Q13595	Transformer-2 protein homolog alpha [OS=Homo sapiens]	260	Master Protein	YRYRRRsPSPYYS
FALSE	High	Phospho	S	5	100	RRSPSPYYSR	346	4	24	Q13595	Transformer-2 protein homolog alpha [OS=Homo sapiens]	262	Master Protein	YRRRSPsPYYSRY
FALSE	High	Phospho	S	3	100	AGSFTGTSDPEAAPAR	3	0	0	Q9Y4F5	Centrosomal protein of 170 kDa protein B [OS=Homo sapiens]	1179	Master Protein	PRKRAGsFTGTSD
FALSE	High	Phospho	S	3	100	RRSPQEGPTWSR	1	0	0	Q9Y4F5	Centrosomal protein of 170 kDa protein B [OS=Homo sapiens]	772	Master Protein	QDSRRRsPQEGPT
FALSE	High	Phospho	S	3	100	SQSFTHSPSGDPK	7	0	0	Q9Y4F5	Centrosomal protein of 170 kDa protein B [OS=Homo sapiens]	421	Master Protein	RKKRSQsFTHSPS
FALSE	High	Phospho	S	8	100	TPARPFGSVGR	3	0	0	Q9Y4F5	Centrosomal protein of 170 kDa protein B [OS=Homo sapiens]	492	Master Protein	PARPFGsVGRRSR
FALSE	High	Phospho	S	9	100	DTTKLEPASPPEDTSAEVSR	1	0	0	Q9UHL9	General transcription factor II-I repeat domain-containing protein 1 [OS=Homo sapiens]	448	Master Protein	TKLEPAsPPEDTS
FALSE	High	Phospho	S	8	100	HQQQLLASPGSSTVDNK	3	0	2	Q9C0E2	Exportin-4 [OS=Homo sapiens]	521	Master Protein	QQQLLAsPGSSTV
FALSE	High	Phospho	S	3	100	SLSLGDKEISR	10	2	0	Q9UMZ2	Synergin gamma [OS=Homo sapiens]	1075	Master Protein	SHKRSLsLGDKEI
FALSE	High	Phospho	T	3	100	SNTLNEKPALPVIR	6	0	0	Q9UMZ2	Synergin gamma [OS=Homo sapiens]	1100	Master Protein	FRDRSNtLNEKPA
FALSE	High	Phospho	S	3	100	HVSPVTPPR	20	0	6	Q13443	Disintegrin and metalloproteinase domain-containing protein 9 [OS=Homo sapiens]	758	Master Protein	SVPRHVsPVTPPR
FALSE	High	Phospho	S	5	100	SEDESETEDEEEKSQEDQEQK	21	0	0	P25205	DNA replication licensing factor MCM3 [OS=Homo sapiens]	672	Master Protein	KRSEDEsETEDEE
FALSE	High	Phospho	T	7	100	SEDESETEDEEEKSQEDQEQK	21	0	0	P25205	DNA replication licensing factor MCM3 [OS=Homo sapiens]	674	Master Protein	SEDESEtEDEEEK
FALSE	High	Phospho	S	15	100	GTSFFPTAGGFRSPSPGLFR	2	0	0	Q9HAW4	Claspin [OS=Homo sapiens]	810	Master Protein	GGFRSPsPGLFRA
FALSE	High	Phospho	T	3	100	RFTLDRLK	1	0	0	Q9HAW4	Claspin [OS=Homo sapiens]	493	Master Protein	EKVRRFtLDRLKQ
FALSE	High	Phospho	T	4	100	VFQTEAELQEVISDLQSK	2	0	0	Q92878	DNA repair protein RAD50 [OS=Homo sapiens]	690	Master Protein	CQRVFQtEAELQE
FALSE	High	Phospho	S	4	100	LAGSPIRTSEDVSQR	3	0	0	Q8WXG6	MAP kinase-activating death domain protein [OS=Homo sapiens]	1270	Master Protein	KEKLAGsPIRTSE
FALSE	High	Phospho	S	6	100	LLRPNSLR	3	0	0	Q8WXG6	MAP kinase-activating death domain protein [OS=Homo sapiens]	813	Master Protein	KLLRPNsLRLASD
FALSE	High	Phospho	S	11	100	ASGQAFELILSPR	203	0	59	P16949	Stathmin [OS=Homo sapiens]	25	Master Protein	AFELILsPRSKES
FALSE	High	Phospho	S	7	100	ELEKRASGQAFELILSPR	9	0	0	P16949	Stathmin [OS=Homo sapiens]	16	Master Protein	ELEKRAsGQAFEL
FALSE	High	Phospho	S	9	100	ESVPEFPLSPPK	133	0	0	P16949	Stathmin [OS=Homo sapiens]	38	Master Protein	VPEFPLsPPKKKD
FALSE	High	Phospho	S	3	100	RKSHEAEVLK	40	0	4	P16949	Stathmin [OS=Homo sapiens]	63	Master Protein	AEERRKsHEAEVL
FALSE	High	Phospho	S	7	100	TPAAPASPAAVPSEGSGGSTTGWR	7	0	0	P07199	Major centromere autoantigen B [OS=Homo sapiens]	156	Master Protein	TPAAPAsPAAVPS
FALSE	High	Phospho	S	13	100	KDPSGASNPSADSPLHR	3	0	0	P55317	Hepatocyte nuclear factor 3-alpha [OS=Homo sapiens]	307	Master Protein	SNPSADsPLHRGV
FALSE	High	Phospho	S	3	100	RASDDGKLTDPSK	3	0	0	P04049	RAF proto-oncogene serine/threonine-protein kinase [OS=Homo sapiens]	43	Master Protein	GYQRRAsDDGKLT
FALSE	High	Phospho	S	3	100	SASEPSLHR	22	0	0	P04049	RAF proto-oncogene serine/threonine-protein kinase [OS=Homo sapiens]	621	Master Protein	KINRSAsEPSLHR
FALSE	High	Phospho	S	3	100	RNSLPQIPMLNLEAR	1	0	0	Q14289	Protein-tyrosine kinase 2-beta [OS=Homo sapiens]	375	Master Protein	DGEKRNsLPQIPM
FALSE	High	Phospho	S	4	100	ARQSPEDVYFSK	1	0	0	P29317	Ephrin type-A receptor 2 [OS=Homo sapiens]	570	Master Protein	NQRARQsPEDVYF
FALSE	High	Phospho	S	7	100	VSIRLPSTSGSEGVPFR	3	3	0	P29317	Ephrin type-A receptor 2 [OS=Homo sapiens]	897	Master Protein	VSIRLPsTSGSEG
FALSE	High	Phospho	S	7	100	ADYDTLSLR	16	3	0	Q9Y446	Plakophilin-3 [OS=Homo sapiens]	180	Master Protein	ADYDTLsLRSLRL
FALSE	High	Phospho	S	13	100	AGGLDWPEATEVSPSR	12	1	0	Q9Y446	Plakophilin-3 [OS=Homo sapiens]	238	Master Protein	PEATEVsPSRTIR
FALSE	High	Phospho	T	5	100	GQYHTLQAGFSSR	1	0	3	Q9Y446	Plakophilin-3 [OS=Homo sapiens]	86	Master Protein	SRGQYHtLQAGFS
FALSE	High	Phospho	S	19	100	GVGGAVPGAVLEPVARAPSVR	2	0	0	Q9Y446	Plakophilin-3 [OS=Homo sapiens]	280	Master Protein	PVARAPsVRSLSL
FALSE	High	Phospho	S	1	100	SQGLSGDKTSGFRPIAKPAYSPASWSSR	5	0	0	Q9Y446	Plakophilin-3 [OS=Homo sapiens]	95	Master Protein	AGFSSRsQGLSGD
FALSE	High	Phospho	S	6	100	TLQRLSSGFDDIDLPSAVK	2	0	0	Q9Y446	Plakophilin-3 [OS=Homo sapiens]	313	Master Protein	RTLQRLsSGFDDI
FALSE	High	Phospho	S	8	100	FLMECRNSPVTK	2	0	0	Q13541	Eukaryotic translation initiation factor 4E-binding protein 1 [OS=Homo sapiens]	65	Master Protein	LMECRNsPVTKTP
FALSE	High	Phospho	S	4	100	SQPSETERLTDDY	4	0	0	P26006	Integrin alpha-3 [OS=Homo sapiens]	1042	Master Protein	EMKSQPsETERLT
FALSE	High	Phospho	S	5	100	DRSFSEGGER	1	0	0	Q07352	mRNA decay activator protein ZFP36L1 [OS=Homo sapiens]	92	Master Protein	FRDRSFsEGGERL
FALSE	High	Phospho	S	3	100	RHSVTLPSSK	21	0	0	Q07352	mRNA decay activator protein ZFP36L1 [OS=Homo sapiens]	54	Master Protein	GFPRRHsVTLPSS
FALSE	High	Phospho	S	3	100	APSRQDVYGPQPQVR	26	4	0	O60716	Catenin delta-1 [OS=Homo sapiens]	252	Master Protein	EGYRAPsRQDVYG
FALSE	High	Phospho	S	5	100	GSLASLDSLR	56	4	25	O60716	Catenin delta-1 [OS=Homo sapiens]	349	Master Protein	ERGSLAsLDSLRK
FALSE	High	Phospho	S	8	100	GSLASLDSLR	26	4	55	O60716	Catenin delta-1 [OS=Homo sapiens]	352	Master Protein	SLASLDsLRKGGP
FALSE	High	Phospho	S	15	100	HYEDGYPGGSDNYGSLSR	45	5	2	O60716	Catenin delta-1 [OS=Homo sapiens]	230	Master Protein	GSDNYGsLSRVTR
FALSE	High	Phospho	T	18	100	SLDNNYSTPNERGDHNRTLDR	7	2	1	O60716	Catenin delta-1 [OS=Homo sapiens]	916	Master Protein	RGDHNRtLDRSGD
FALSE	High	Phospho	S	6	100	SQSSHSYDDSTLPLIDR	2	0	11	O60716	Catenin delta-1 [OS=Homo sapiens]	864	Master Protein	RSQSSHsYDDSTL
FALSE	High	Phospho	S	4	100	VGGSSVDLHR	45	2	15	O60716	Catenin delta-1 [OS=Homo sapiens]	268	Master Protein	QVRVGGsSVDLHR
FALSE	High	Phospho	S	4	100	YRPSMEGYR	1	1	7	O60716	Catenin delta-1 [OS=Homo sapiens]	244	Master Protein	EERYRPsMEGYRA
FALSE	High	Phospho	S	3	100	AKSPQPPVEEEDEHFDDTVVCLDTYNCDLHFK	8	0	0	Q00839-2	Isoform 2 of Heterogeneous nuclear ribonucleoprotein U [OS=Homo sapiens]	252	Master Protein	KYSRAKsPQPPVE
FALSE	High	Phospho	S	3	100	RLSDKGLK	23	0	0	Q00839-2	Isoform 2 of Heterogeneous nuclear ribonucleoprotein U [OS=Homo sapiens]	26	Master Protein	LKKRRLsDKGLKA
FALSE	High	Phospho	T	13	100	DVDSRPEIQRLDT	10	0	2	Q8IZR5-2	Isoform 2 of CKLF-like MARVEL transmembrane domain-containing protein 4 [OS=Homo sapiens]	208	Master Protein	EIQRLDt
FALSE	High	Phospho	S	3	100	TESRDVDSRPEIQRLDT	2	0	0	Q8IZR5-2	Isoform 2 of CKLF-like MARVEL transmembrane domain-containing protein 4 [OS=Homo sapiens]	194	Master Protein	IRARTEsRDVDSR
FALSE	High	Phospho	S	3	100	SLSMVDLQDAR	3	0	0	Q5VWQ8	Disabled homolog 2-interacting protein [OS=Homo sapiens]	747	Master Protein	NGGKSLsMVDLQD
FALSE	High	Phospho	S	11	100	TNNNQILEVKSPIKQSK	1	0	0	P42568	Protein AF-9 [OS=Homo sapiens]	483	Master Protein	QILEVKsPIKQSK
FALSE	High	Phospho	S	26	100	AFAAVPTSHPPEDAPAQPPTPGPAASPEQLSFR	7	0	2	Q14160	Protein scribble homolog [OS=Homo sapiens]	1348	Master Protein	TPGPAAsPEQLSF
FALSE	High	Phospho	S	3	100	ALSPAELR	4	0	0	Q14160	Protein scribble homolog [OS=Homo sapiens]	1486	Master Protein	APERALsPAELRA
FALSE	High	Phospho	S	13	100	GGGLRLPLLPPESPGPLR	1	0	0	Q14160	Protein scribble homolog [OS=Homo sapiens]	853	Master Protein	PLLPPEsPGPLRQ
FALSE	High	Phospho	S	5	100	LRVQSPEPPAPER	14	0	0	Q14160	Protein scribble homolog [OS=Homo sapiens]	1475	Master Protein	ERLRVQsPEPPAP
FALSE	High	Phospho	S	3	100	MKSLEQDALR	7	0	0	Q14160	Protein scribble homolog [OS=Homo sapiens]	1508	Master Protein	RAARMKsLEQDAL
FALSE	High	Phospho	S	5	100	QSPASPPPLGGGAPVR	18	0	0	Q14160	Protein scribble homolog [OS=Homo sapiens]	1448	Master Protein	SRQSPAsPPPLGG
FALSE	High	Phospho	S	3	100	RVSLVGADDLR	15	0	0	Q14160	Protein scribble homolog [OS=Homo sapiens]	1378	Master Protein	GPPKRVsLVGADD
FALSE	High	Phospho	S	8	100	KLEDVKNSPTFK	4	0	0	P55327	Tumor protein D52 [OS=Homo sapiens]	171	Master Protein	LEDVKNsPTFKSF
FALSE	High	Phospho	S	7	100	NSPTFKSFEEKVENLK	8	0	0	P55327	Tumor protein D52 [OS=Homo sapiens]	176	Master Protein	NSPTFKsFEEKVE
FALSE	High	Phospho	S	7	100	NSPTFKSFEER	6	1	0	Q16890	Tumor protein D53 [OS=Homo sapiens]	149	Master Protein	NSPTFKsFEERVE
FALSE	High	Phospho	S	3	100	AISPEGEDRFYR	1	0	0	A7KAX9	Rho GTPase-activating protein 32 [OS=Homo sapiens]	1820	Master Protein	HAAKAIsPEGEDR
FALSE	High	Phospho	S	22	100	DAETGSSQCQTPGSTASSEPVSPLQEK	1	0	0	A7KAX9	Rho GTPase-activating protein 32 [OS=Homo sapiens]	856	Master Protein	ASSEPVsPLQEKL
FALSE	High	Phospho	S	6	100	DATNRSPTQIVK	9	0	0	A7KAX9	Rho GTPase-activating protein 32 [OS=Homo sapiens]	952	Master Protein	RDATNRsPTQIVK
FALSE	High	Phospho	S	3	100	SKSDPGKTGLLSVAEGK	1	4	0	A7KAX9	Rho GTPase-activating protein 32 [OS=Homo sapiens]	1796	Master Protein	IHLRSKsDPGKTG
FALSE	High	Phospho	S	6	100	VVYAFSPK	6	0	0	A7KAX9	Rho GTPase-activating protein 32 [OS=Homo sapiens]	892	Master Protein	KVVYAFsPKIGRK
FALSE	High	Phospho	S	12	100	SAGAGSPARPPSPR	1	0	0	P83369	U7 snRNA-associated Sm-like protein LSm11 [OS=Homo sapiens]	21	Master Protein	SPARPPsPRLDVS
FALSE	High	Phospho	S	4	100	KRQSPEPSPVTLGR	9	0	0	Q9NRL2	Bromodomain adjacent to zinc finger domain protein 1A [OS=Homo sapiens]	1413	Master Protein	RCRKRQsPEPSPV
FALSE	High	Phospho	S	5	100	ILSQSTDSLNMR	12	16	0	Q92974	Rho guanine nucleotide exchange factor 2 [OS=Homo sapiens]	174	Master Protein	RRILSQsTDSLNM
FALSE	High	Phospho	S	8	100	ILSQSTDSLNMR	5	3	20	Q92974	Rho guanine nucleotide exchange factor 2 [OS=Homo sapiens]	177	Master Protein	LSQSTDsLNMRNR
FALSE	High	Phospho	S	24	100	LQDSSDPDTGSEEEGSSRLSPPHSPRDFTR	2	0	0	Q92974	Rho guanine nucleotide exchange factor 2 [OS=Homo sapiens]	960	Master Protein	RLSPPHsPRDFTR
FALSE	High	Phospho	S	12	100	NFEDRERQELGSPEER	1	0	1	Q92974	Rho guanine nucleotide exchange factor 2 [OS=Homo sapiens]	932	Master Protein	ERQELGsPEERLQ
FALSE	High	Phospho	S	3	100	SESLESPRGER	3	0	0	Q92974	Rho guanine nucleotide exchange factor 2 [OS=Homo sapiens]	645	Master Protein	GLFRSEsLESPRG
FALSE	High	Phospho	S	1	100	SLPAGDALYLSFNPPQPSR	1	0	0	Q92974	Rho guanine nucleotide exchange factor 2 [OS=Homo sapiens]	886	Master Protein	VDPRRRsLPAGDA
FALSE	High	Phospho	S	14	100	VLDTSSLTQSAPASPTNK	1	0	0	Q8N122	Regulatory-associated protein of mTOR [OS=Homo sapiens]	863	Master Protein	TQSAPAsPTNKGV
FALSE	High	Phospho	S	4	100	ILKSPEIQR	27	0	17	P36578	Large ribosomal subunit protein uL4 [OS=Homo sapiens]	295	Master Protein	LSRILKsPEIQRA
FALSE	High	Phospho	S	3	100	KLSPTKEAFGEQPLQLTTKPDLLAWDPAR	8	0	0	O00257	E3 SUMO-protein ligase CBX4 [OS=Homo sapiens]	349	Master Protein	AGSRKLsPTKEAF
FALSE	High	Phospho	S	6	100	ELPPLSPSLSR	8	0	0	Q86UU1	Pleckstrin homology-like domain family B member 1 [OS=Homo sapiens]	461	Master Protein	RELPPLsPSLSRR
FALSE	High	Phospho	S	9	100	KGGHERPPSPGLR	1	0	0	Q86UU1	Pleckstrin homology-like domain family B member 1 [OS=Homo sapiens]	324	Master Protein	GHERPPsPGLRGL
FALSE	High	Phospho	S	4	100	RALSPLPTR	1	0	0	Q86UU1	Pleckstrin homology-like domain family B member 1 [OS=Homo sapiens]	470	Master Protein	LSRRALsPLPTRT
FALSE	High	Phospho	S	7	100	TLQPPESPRLGR	2	0	0	Q86UU1	Pleckstrin homology-like domain family B member 1 [OS=Homo sapiens]	443	Master Protein	TLQPPEsPRLGRR
FALSE	High	Phospho	S	1	100	SAGEEEDGPVLTDEQK	7	0	0	Q66PJ3	ADP-ribosylation factor-like protein 6-interacting protein 4 [OS=Homo sapiens]	148	Master Protein	LDQWHRsAGEEED
FALSE	High	Phospho	S	6	100	VVKPKSPEPEATLTFPFLDK	4	0	0	Q9UPQ0	LIM and calponin homology domains-containing protein 1 [OS=Homo sapiens]	718	Master Protein	KVVKPKsPEPEAT
FALSE	High	Phospho	S	6	100	LSSQISAGEEKWNSVSPASAGK	13	0	11	Q86UE4	Protein LYRIC [OS=Homo sapiens]	298	Master Protein	KLSSQIsAGEEKW
FALSE	High	Phospho	S	16	100	LSSQISAGEEKWNSVSPASAGKR	4	3	15	Q86UE4	Protein LYRIC [OS=Homo sapiens]	308	Master Protein	EKWNSVsPASAGK
FALSE	High	Phospho	S	7	100	SETSWESPK	81	1	0	Q86UE4	Protein LYRIC [OS=Homo sapiens]	568	Master Protein	SETSWEsPKQIKK
FALSE	High	Phospho	T	12	100	TVEVAEGEAVRTPQSVTAK	3	0	0	Q86UE4	Protein LYRIC [OS=Homo sapiens]	143	Master Protein	EGEAVRtPQSVTA
FALSE	High	Phospho	S	3	100	QGSFRGFPALSQK	12	0	0	P49757	Protein numb homolog [OS=Homo sapiens]	276	Master Protein	QLARQGsFRGFPA
FALSE	High	Phospho	S	4	100	RTPSEADRWLEEVSK	15	18	1	P49757	Protein numb homolog [OS=Homo sapiens]	438	Master Protein	GHRRTPsEADRWL
FALSE	High	Phospho	T	8	100	AKKPAGATPK	11	0	5	P16401	Histone H1.5 [OS=Homo sapiens]	138	Master Protein	KKPAGAtPKKAKK
FALSE	High	Phospho	S	7	100	GVAPADSPEAPR	2	0	0	Q9P2G1	Ankyrin repeat and IBR domain-containing protein 1 [OS=Homo sapiens]	737	Master Protein	GVAPADsPEAPRR
FALSE	High	Phospho	S	6	100	KGGEESLRAK	1	0	0	Q9Y2F5	Little elongation complex subunit 1 [OS=Homo sapiens]	804	Master Protein	RKGGEEsLRAKSE
FALSE	High	Phospho	S	3	100	RKSLFINHHPPGQIAR	1	0	0	Q8ND76	Cyclin-Y [OS=Homo sapiens]	83	Master Protein	VREKRKsLFINHH
FALSE	High	Phospho	S	3	100	SASADNLTLPR	21	0	0	Q8ND76	Cyclin-Y [OS=Homo sapiens]	326	Master Protein	ARKRSAsADNLTL
FALSE	High	Phospho	T	6	100	VHGEPTSDLSDID	2	0	0	O95696	Bromodomain-containing protein 1 [OS=Homo sapiens]	1051	Master Protein	RVHGEPtSDLSDI
FALSE	High	Phospho	S	7	100	VHGEPTSDLSDID	2	0	0	O95696	Bromodomain-containing protein 1 [OS=Homo sapiens]	1052	Master Protein	VHGEPTsDLSDID
FALSE	High	Phospho	S	14	100	GFGFGQGAGALVHSE	24	0	1	P21291	Cysteine and glycine-rich protein 1 [OS=Homo sapiens]	192	Master Protein	AGALVHsE
FALSE	High	Phospho	T	5	100	HAEATLGSGNLR	17	0	0	Q7L9L4	MOB kinase activator 1B [OS=Homo sapiens]	35	Master Protein	LKHAEAtLGSGNL
FALSE	High	Phospho	S	4	100	RAFSTEK	2	0	0	Q9NZ32	Actin-related protein 10 [OS=Homo sapiens]	414	Master Protein	LMKRAFsTEK
FALSE	High	Phospho	S	3	100	TLSSSAQEDIIR	16	3	0	Q9H788	SH2 domain-containing protein 4A [OS=Homo sapiens]	315	Master Protein	GVVRTLsSSAQED
FALSE	High	Phospho	S	10	100	RREEGPPPPSPDGASSDAEPEPPSGR	4	0	31	Q9NTJ3	Structural maintenance of chromosomes protein 4 [OS=Homo sapiens]	22	Master Protein	EGPPPPsPDGASS
FALSE	High	Phospho	S	3	100	TESPATAAETASEELDNR	13	3	12	Q9NTJ3	Structural maintenance of chromosomes protein 4 [OS=Homo sapiens]	41	Master Protein	PSGRTEsPATAAE
FALSE	High	Phospho	S	7	100	DSNAPKSPLTGYVR	2	0	0	Q9NP66	High mobility group protein 20A [OS=Homo sapiens]	105	Master Protein	DSNAPKsPLTGYV
FALSE	High	Phospho	S	6	100	GFSANSARLPGVSR	14	8	0	P04259	Keratin, type II cytoskeletal 6B [OS=Homo sapiens]	22	Master Protein	RGFSANsARLPGV
FALSE	High	Phospho	S	7	100	SGFSSISVSR	12	0	2	P04259	Keratin, type II cytoskeletal 6B [OS=Homo sapiens]	37	Master Protein	SGFSSIsVSRSRG
FALSE	High	Phospho	S	1	100	SLYGLGGSK	94	0	12	P04259	Keratin, type II cytoskeletal 6B [OS=Homo sapiens]	60	Master Protein	AGFGSRsLYGLGG
FALSE	High	Phospho	S	6	100	GFSANSARLPGVSR	14	8	0	P02538	Keratin, type II cytoskeletal 6A [OS=Homo sapiens]	22	Master Protein	RGFSANsARLPGV
FALSE	High	Phospho	S	7	100	SGFSSVSVSR	28	0	10	P02538	Keratin, type II cytoskeletal 6A [OS=Homo sapiens]	37	Master Protein	SGFSSVsVSRSRG
FALSE	High	Phospho	S	1	100	SLYGLGGSK	94	0	12	P02538	Keratin, type II cytoskeletal 6A [OS=Homo sapiens]	60	Master Protein	AGFGSRsLYGLGG
FALSE	High	Phospho	S	9	100	LGGPEGPGSPLLAT	3	0	0	Q9C086	INO80 complex subunit B [OS=Homo sapiens]	351	Master Protein	GPEGPGsPLLAT
FALSE	High	Phospho	T	10	100	DSAIPVESDTDDEGAPR	3	1	4	Q96D46	60S ribosomal export protein NMD3 [OS=Homo sapiens]	470	Master Protein	IPVESDtDDEGAP
FALSE	High	Phospho	S	8	100	DSAIPVESDTDDEGAPR	5	1	2	Q96D46	60S ribosomal export protein NMD3 [OS=Homo sapiens]	468	Master Protein	SAIPVEsDTDDEG
FALSE	High	Phospho	S	3	100	RFSLSVPR	15	0	0	Q07002	Cyclin-dependent kinase 18 [OS=Homo sapiens]	14	Master Protein	NFKRRFsLSVPRT
FALSE	High	Phospho	S	3	100	RFSMEDVSK	10	0	0	Q07002	Cyclin-dependent kinase 18 [OS=Homo sapiens]	89	Master Protein	QNQRRFsMEDVSK
FALSE	High	Phospho	S	3	100	RLSLPMDIR	11	0	0	Q07002	Cyclin-dependent kinase 18 [OS=Homo sapiens]	98	Master Protein	DVSKRLsLPMDIR
FALSE	High	Phospho	S	4	100	HLPSPPTLDSIITEYLR	1	0	0	Q9Y4B6	DDB1- and CUL4-associated factor 1 [OS=Homo sapiens]	1000	Master Protein	LDRHLPsPPTLDS
FALSE	High	Phospho	S	3	100	RQSFASLALR	5	0	0	Q12955	Ankyrin-3 [OS=Homo sapiens]	1459	Master Protein	KTDRRQsFASLAL
FALSE	High	Phospho	S	3	100	NASVPNLR	2	0	0	Q9H019	Mitochondrial fission regulator 1-like [OS=Homo sapiens]	103	Master Protein	VMQRNAsVPNLRG
FALSE	High	Phospho	S	3	100	ANSGGVDLDSSGEFASIEK	2	0	0	Q92766	Ras-responsive element-binding protein 1 [OS=Homo sapiens]	1167	Master Protein	SRPRANsGGVDLD
FALSE	High	Phospho	S	16	100	SQSDLDDQHDYDSVASDEDTDQEPLR	3	0	0	Q9Y2X7	ARF GTPase-activating protein GIT1 [OS=Homo sapiens]	388	Master Protein	DYDSVAsDEDTDQ
FALSE	High	Phospho	S	13	100	SQSDLDDQHDYDSVASDEDTDQEPLR	1	0	2	Q9Y2X7	ARF GTPase-activating protein GIT1 [OS=Homo sapiens]	385	Master Protein	DQHDYDsVASDED
FALSE	High	Phospho	S	5	100	EVKGSPSFLK	6	0	0	Q5T0W9	Protein FAM83B [OS=Homo sapiens]	764	Master Protein	KKEVKGsPSFLKK
FALSE	High	Phospho	S	2	100	HSYAGEQPETVPYLLLNR	30	0	0	Q5T0W9	Protein FAM83B [OS=Homo sapiens]	388	Master Protein	ENWKRHsYAGEQP
FALSE	High	Phospho	S	5	100	KPSDSLSVASSSR	1	0	0	Q5T0W9	Protein FAM83B [OS=Homo sapiens]	422	Master Protein	WKKPSDsLSVASS
FALSE	High	Phospho	S	3	100	RRSFPLFDNSK	3	0	0	Q5T0W9	Protein FAM83B [OS=Homo sapiens]	664	Master Protein	NLLKRRsFPLFDN
FALSE	High	Phospho	S	1	100	SFNGTDNHIR	13	0	0	Q5T0W9	Protein FAM83B [OS=Homo sapiens]	466	Master Protein	NSNVRRsFNGTDN
FALSE	High	Phospho	S	3	100	AVSLDSPVSVGSSPPVK	4	0	0	Q9Y6Q9	Nuclear receptor coactivator 3 [OS=Homo sapiens]	857	Master Protein	PYNRAVsLDSPVS
FALSE	High	Phospho	S	4	100	TPGSRQASPTEVVER	3	0	0	Q8TB72	Pumilio homolog 2 [OS=Homo sapiens]	178	Master Protein	FNRTPGsRQASPT
FALSE	High	Phospho	S	8	100	TPGSRQASPTEVVER	3	0	0	Q8TB72	Pumilio homolog 2 [OS=Homo sapiens]	182	Master Protein	PGSRQAsPTEVVE
FALSE	High	Phospho	S	5	100	SEFGSVDGPLPHPR	1	0	0	Q5JRA6	Transport and Golgi organization protein 1 homolog [OS=Homo sapiens]	1706	Master Protein	PRSEFGsVDGPLP
FALSE	High	Phospho	S	9	100	AALAPAKESPR	30	0	6	Q13428-7	Isoform 7 of Treacle protein [OS=Homo sapiens]	906	Master Protein	LAPAKEsPRKGAA
FALSE	High	Phospho	T	12	100	AAPAPGKVGDVTPQVK	2	0	0	Q13428-7	Isoform 7 of Treacle protein [OS=Homo sapiens]	249	Master Protein	GKVGDVtPQVKGG
FALSE	High	Phospho	S	9	100	AASAPAKESPR	42	2	7	Q13428-7	Isoform 7 of Treacle protein [OS=Homo sapiens]	381	Master Protein	SAPAKEsPRKGAA
FALSE	High	Phospho	S	9	100	AASAPAKESPR	42	2	7	Q13428-7	Isoform 7 of Treacle protein [OS=Homo sapiens]	446	Master Protein	SAPAKEsPRKGAA
FALSE	High	Phospho	S	9	100	ASSVSTKESPAR	18	3	1	Q13428-7	Isoform 7 of Treacle protein [OS=Homo sapiens]	233	Master Protein	SVSTKEsPARKAA
FALSE	High	Phospho	T	6	100	KGAAPTPPGK	6	0	9	Q13428-7	Isoform 7 of Treacle protein [OS=Homo sapiens]	914	Master Protein	RKGAAPtPPGKTG
FALSE	High	Phospho	S	13	100	KLGAGEGGEASVSPEKTSTTSK	22	0	1	Q13428-7	Isoform 7 of Treacle protein [OS=Homo sapiens]	1341	Master Protein	GGEASVsPEKTST
FALSE	High	Phospho	S	3	100	KLSGDQPAAR	43	0	0	Q13428-7	Isoform 7 of Treacle protein [OS=Homo sapiens]	1313	Master Protein	SRKRKLsGDQPAA
FALSE	High	Phospho	T	11	100	KLSGDQPAARTPR	5	0	0	Q13428-7	Isoform 7 of Treacle protein [OS=Homo sapiens]	1321	Master Protein	DQPAARtPRSKKK
FALSE	High	Phospho	S	33	100	LDSSPSVSSTLAAKDDPDGKQEAKPQQAAGMLSPK	1	0	1	Q13428-7	Isoform 7 of Treacle protein [OS=Homo sapiens]	1220	Master Protein	QAAGMLsPKTGGK
FALSE	High	Phospho	S	25	100	ISDGKKQEGPATQVDSAVGTLPATSPQSTSVQAK	1	1	0	Q13428-7	Isoform 7 of Treacle protein [OS=Homo sapiens]	1073	Master Protein	GTLPATsPQSTSV
FALSE	High	Phospho	S	10	100	TVANLLSGKSPR	63	27	8	Q13428-7	Isoform 7 of Treacle protein [OS=Homo sapiens]	156	Master Protein	NLLSGKsPRKSAE
FALSE	High	Phospho	S	3	100	AYSGSDLPSSSSGGANGTAGGGGGAR	3	0	0	Q8NHG8	E3 ubiquitin-protein ligase ZNRF2 [OS=Homo sapiens]	19	Master Protein	GRTRAYsGSDLPS
FALSE	High	Phospho	S	7	100	DRPVGGSPGGPR	6	0	0	Q8NHG8	E3 ubiquitin-protein ligase ZNRF2 [OS=Homo sapiens]	135	Master Protein	DRPVGGsPGGPRL
FALSE	High	Phospho	S	8	100	LSSSDRYSDASDDSFSEPR	1	0	0	Q9NRF8	CTP synthase 2 [OS=Homo sapiens]	568	Master Protein	SSSDRYsDASDDS
FALSE	High	Phospho	S	11	100	LSSSDRYSDASDDSFSEPR	1	0	0	Q9NRF8	CTP synthase 2 [OS=Homo sapiens]	571	Master Protein	DRYSDAsDDSFSE
FALSE	High	Phospho	S	9	100	MSMTGAGKSPPSVQSLAMR	1	0	0	Q96KQ7	Histone-lysine N-methyltransferase EHMT2 [OS=Homo sapiens]	140	Master Protein	MTGAGKsPPSVQS
FALSE	High	Phospho	S	2	100	ASWESLDEEWRAPQAGSR	1	0	0	Q00587	Cdc42 effector protein 1 [OS=Homo sapiens]	350	Master Protein	LPQARAsWESLDE
FALSE	High	Phospho	S	4	100	NAISLPQLNQAAYDSLVVGK	5	0	0	Q00587	Cdc42 effector protein 1 [OS=Homo sapiens]	121	Master Protein	IIKNAIsLPQLNQ
FALSE	High	Phospho	S	4	100	RSDSLLSFR	6	0	0	Q00587	Cdc42 effector protein 1 [OS=Homo sapiens]	192	Master Protein	GLRRSDsLLSFRL
FALSE	High	Phospho	S	5	100	LDIDSPPITAR	9	0	26	P14618-2	Isoform M1 of Pyruvate kinase PKM [OS=Homo sapiens]	37	Master Protein	CRLDIDsPPITAR
FALSE	High	Phospho	S	14	100	VTDKVLTANSNPSSPSAAK	3	0	0	Q9NV56	MRG/MORF4L-binding protein [OS=Homo sapiens]	195	Master Protein	ANSNPSsPSAAKR
FALSE	High	Phospho	S	3	100	VPSYDSFDSEDYPAALPNHKPK	2	0	0	P14921	Protein C-ets-1 [OS=Homo sapiens]	282	Master Protein	SLQRVPsYDSFDS
FALSE	High	Phospho	S	9	100	HGLQLGAQSPGR	2	0	0	Q8N1G0	Zinc finger protein 687 [OS=Homo sapiens]	1057	Master Protein	LQLGAQsPGRGTT
FALSE	High	Phospho	S	3	100	KLSPTEPK	13	0	0	O14828	Secretory carrier-associated membrane protein 3 [OS=Homo sapiens]	76	Master Protein	QPSRKLsPTEPKN
FALSE	High	Phospho	S	2	100	MSADMSEIEAR	10	0	0	O43318	Mitogen-activated protein kinase kinase kinase 7 [OS=Homo sapiens]	389	Master Protein	SEGKRMsADMSEI
FALSE	High	Phospho	S	3	100	RRSIQDLTVTGTEPGQVSSR	2	0	0	O43318	Mitogen-activated protein kinase kinase kinase 7 [OS=Homo sapiens]	439	Master Protein	GQPRRRsIQDLTV
FALSE	High	Phospho	S	10	100	EALAEAALESPRPALVR	20	0	0	O14745	Na(+)/H(+) exchange regulatory cofactor NHE-RF1 [OS=Homo sapiens]	280	Master Protein	AEAALEsPRPALV
FALSE	High	Phospho	S	5	100	VRPASTGGLSLLPPPPGGK	8	4	0	Q9NVZ3	Adaptin ear-binding coat-associated protein 2 [OS=Homo sapiens]	181	Master Protein	PRVRPAsTGGLSL
FALSE	High	Phospho	S	2	100	RSWGQQAQEYQEQK	3	0	0	Q5VZK9	F-actin-uncapping protein LRRC16A [OS=Homo sapiens]	1331	Master Protein	QEVSRRsWGQQAQ
FALSE	High	Phospho	S	5	100	DAPISPASIASSSSTPSSK	3	0	0	Q04727	Transducin-like enhancer protein 4 [OS=Homo sapiens]	292	Master Protein	KKDAPIsPASIAS
FALSE	High	Phospho	S	9	100	AEGEPQEESPLKSK	80	0	0	Q9NYF8-4	Isoform 4 of Bcl-2-associated transcription factor 1 [OS=Homo sapiens]	177	Master Protein	GEPQEEsPLKSKS
FALSE	High	Phospho	S	3	100	EESPLRIK	133	3	2	Q9NYF8-4	Isoform 4 of Bcl-2-associated transcription factor 1 [OS=Homo sapiens]	358	Master Protein	STFREEsPLRIKM
FALSE	High	Phospho	S	4	100	FLKSPPLHK	9	0	0	Q9NYF8-4	Isoform 4 of Bcl-2-associated transcription factor 1 [OS=Homo sapiens]	339	Master Protein	TGKFLKsPPLHKN
FALSE	High	Phospho	S	4	100	IDISPSTLR	246	46	28	Q9NYF8-4	Isoform 4 of Bcl-2-associated transcription factor 1 [OS=Homo sapiens]	485	Master Protein	HRRIDIsPSTLRK
FALSE	High	Phospho	S	13	100	NTPSQHSHSIQHSPER	18	0	0	Q9NYF8-4	Isoform 4 of Bcl-2-associated transcription factor 1 [OS=Homo sapiens]	268	Master Protein	SHSIQHsPERSGS
FALSE	High	Phospho	S	3	100	QKSPEIHR	34	0	0	Q9NYF8-4	Isoform 4 of Bcl-2-associated transcription factor 1 [OS=Homo sapiens]	475	Master Protein	HSTRQKsPEIHRR
FALSE	High	Phospho	T	12	100	RPKEEEWDPEYTPK	1	0	1	Q9NYF8-4	Isoform 4 of Bcl-2-associated transcription factor 1 [OS=Homo sapiens]	667	Master Protein	EWDPEYtPKSKKY
FALSE	High	Phospho	S	1	100	SPAKTIAPQNAPR	16	0	0	Q9NYF8-4	Isoform 4 of Bcl-2-associated transcription factor 1 [OS=Homo sapiens]	300	Master Protein	HIPSRRsPAKTIA
FALSE	High	Phospho	S	12	100	TIAPQNAPRDESRGR	1	0	0	Q9NYF8-4	Isoform 4 of Bcl-2-associated transcription factor 1 [OS=Homo sapiens]	315	Master Protein	NAPRDEsRGRSSF
FALSE	High	Phospho	S	7	100	YSPSQNSPIHHIPSRRSPAK	2	0	0	Q9NYF8-4	Isoform 4 of Bcl-2-associated transcription factor 1 [OS=Homo sapiens]	290	Master Protein	YSPSQNsPIHHIP
FALSE	High	Phospho	S	3	100	KLSPPPLPPR	9	0	0	O00750	Phosphatidylinositol 4-phosphate 3-kinase C2 domain-containing subunit beta [OS=Homo sapiens]	155	Master Protein	GSCKKLsPPPLPP
FALSE	High	Phospho	S	11	100	ASSKRPATADSPKPSAK	3	2	0	Q03111	Protein ENL [OS=Homo sapiens]	292	Master Protein	RPATADsPKPSAK
FALSE	High	Phospho	T	7	100	ELVEPLTPSGEAPNQALLR	31	2	0	P00533	Epidermal growth factor receptor [OS=Homo sapiens]	693	Master Protein	ELVEPLtPSGEAP
FALSE	High	Phospho	S	6	100	GSHQISLDNPDYQQDFFPK	3	0	1	P00533	Epidermal growth factor receptor [OS=Homo sapiens]	1166	Master Protein	KGSHQIsLDNPDY
FALSE	High	Phospho	S	5	100	MHLPSPTDSNFYR	11	0	0	P00533	Epidermal growth factor receptor [OS=Homo sapiens]	991	Master Protein	ERMHLPsPTDSNF
FALSE	High	Phospho	S	7	100	LSSLRASTSKSESSQK	17	3	12	P62753	Small ribosomal subunit protein eS6 [OS=Homo sapiens]	240	Master Protein	LSSLRAsTSKSES
FALSE	High	Phospho	S	5	100	KLENSPLGEALR	4	0	0	Q9NX40	OCIA domain-containing protein 1 [OS=Homo sapiens]	108	Master Protein	FKKLENsPLGEAL
FALSE	High	Phospho	S	3	100	SFSMQDLR	5	0	0	Q9H6H4	Receptor expression-enhancing protein 4 [OS=Homo sapiens]	152	Master Protein	GRLRSFsMQDLRS
FALSE	High	Phospho	S	3	100	SQSLRVVK	6	0	0	Q9H6H4	Receptor expression-enhancing protein 4 [OS=Homo sapiens]	224	Master Protein	PLIRSQsLRVVKR
FALSE	High	Phospho	T	6	100	AKGSETPGATPGSK	1	0	0	O75533	Splicing factor 3B subunit 1 [OS=Homo sapiens]	244	Master Protein	RAKGSEtPGATPG
FALSE	High	Phospho	T	10	100	AKGSETPGATPGSK	1	0	0	O75533	Splicing factor 3B subunit 1 [OS=Homo sapiens]	248	Master Protein	SETPGAtPGSKIW
FALSE	High	Phospho	T	13	100	RWDQTADQTPGATPK	9	0	0	O75533	Splicing factor 3B subunit 1 [OS=Homo sapiens]	211	Master Protein	DQTPGAtPKKLSS
FALSE	High	Phospho	S	5	100	TMIISPERLDPFADGGKTPDPK	5	0	0	O75533	Splicing factor 3B subunit 1 [OS=Homo sapiens]	129	Master Protein	RRTMIIsPERLDP
FALSE	High	Phospho	T	13	100	VLPPPAGYVPIRTPAR	12	0	0	O75533	Splicing factor 3B subunit 1 [OS=Homo sapiens]	426	Master Protein	GYVPIRtPARKLT
FALSE	High	Phospho	T	4	100	WDETPGRAK	4	0	0	O75533	Splicing factor 3B subunit 1 [OS=Homo sapiens]	235	Master Protein	SLRWDEtPGRAKG
FALSE	High	Phospho	S	4	100	AVHSPIRSQPVTLPEAR	1	0	0	Q7RTP6	[F-actin]-monooxygenase MICAL3 [OS=Homo sapiens]	1221	Master Protein	DLKAVHsPIRSQP
FALSE	High	Phospho	S	4	100	RPDSPTRPTLR	15	0	0	Q7RTP6	[F-actin]-monooxygenase MICAL3 [OS=Homo sapiens]	1649	Master Protein	KERRPDsPTRPTL
FALSE	High	Phospho	S	5	100	SSLFSPRR	3	0	0	Q7RTP6	[F-actin]-monooxygenase MICAL3 [OS=Homo sapiens]	1704	Master Protein	KRSSLFsPRRNKK
FALSE	High	Phospho	S	3	100	RPSQNAISFFNVGHSK	6	0	0	Q9BXB4	Oxysterol-binding protein-related protein 11 [OS=Homo sapiens]	189	Master Protein	ISQRRPsQNAISF
FALSE	High	Phospho	S	10	100	SFSLASSSNSPISQR	5	0	0	Q9BXB4	Oxysterol-binding protein-related protein 11 [OS=Homo sapiens]	181	Master Protein	LASSSNsPISQRR
FALSE	High	Phospho	S	5	100	KVMDSDEDDDY	14	0	0	O14737	Programmed cell death protein 5 [OS=Homo sapiens]	119	Master Protein	RRKVMDsDEDDDY
FALSE	High	Phospho	S	7	100	AFAGPLSPAKAEDFR	5	0	0	Q86XL3	Ankyrin repeat and LEM domain-containing protein 2 [OS=Homo sapiens]	528	Master Protein	AFAGPLsPAKAED
FALSE	High	Phospho	S	3	100	NNSPPTVGAFGHTR	13	0	0	Q86XL3	Ankyrin repeat and LEM domain-containing protein 2 [OS=Homo sapiens]	662	Master Protein	NAARNNsPPTVGA
FALSE	High	Phospho	S	5	100	LVRLSSDSFAR	7	1	0	Q9HB09	Bcl-2-like protein 12 [OS=Homo sapiens]	242	Master Protein	SKLVRLsSDSFAR
FALSE	High	Phospho	S	10	100	SSSSSGVPYSPAIPNK	2	2	0	Q9UPT5	Exocyst complex component 7 [OS=Homo sapiens]	250	Master Protein	SSGVPYsPAIPNK
FALSE	High	Phospho	S	3	100	ERSPSPLR	14	0	0	Q9Y2V2	Calcium-regulated heat-stable protein 1 [OS=Homo sapiens]	30	Master Protein	PRSRERsPSPLRG
FALSE	High	Phospho	S	5	100	ERSPSPLRGNVVPSPLPTR	8	0	0	Q9Y2V2	Calcium-regulated heat-stable protein 1 [OS=Homo sapiens]	32	Master Protein	SRERSPsPLRGNV
FALSE	High	Phospho	S	14	100	ERSPSPLRGNVVPSPLPTR	7	1	0	Q9Y2V2	Calcium-regulated heat-stable protein 1 [OS=Homo sapiens]	41	Master Protein	RGNVVPsPLPTRR
FALSE	High	Phospho	S	3	100	TFSATVR	15	1	0	Q9Y2V2	Calcium-regulated heat-stable protein 1 [OS=Homo sapiens]	52	Master Protein	RRTRTFsATVRAS
FALSE	High	Phospho	S	10	100	ALAMPGRPESPPVFR	13	0	0	Q63ZY3	KN motif and ankyrin repeat domain-containing protein 2 [OS=Homo sapiens]	375	Master Protein	MPGRPEsPPVFRS
FALSE	High	Phospho	S	5	100	ERVPSVAEAPQLRPAGTAAAK	9	0	0	Q63ZY3	KN motif and ankyrin repeat domain-containing protein 2 [OS=Homo sapiens]	540	Master Protein	PRERVPsVAEAPQ
FALSE	High	Phospho	S	14	100	QADPQPQAWPPPDSPVRVDTVR	1	0	0	Q63ZY3	KN motif and ankyrin repeat domain-containing protein 2 [OS=Homo sapiens]	323	Master Protein	AWPPPDsPVRVDT
FALSE	High	Phospho	T	4	100	KRETDDEGEDD	15	0	0	Q92688	Acidic leucine-rich nuclear phosphoprotein 32 family member B [OS=Homo sapiens]	244	Master Protein	EKRKREtDDEGED
FALSE	High	Phospho	S	8	100	FKIDSNISPK	20	0	0	Q9H501	ESF1 homolog [OS=Homo sapiens]	153	Master Protein	KIDSNIsPKKDSK
FALSE	High	Phospho	S	7	100	SAKDGTSPEEEIEIER	6	2	0	Q9H501	ESF1 homolog [OS=Homo sapiens]	694	Master Protein	SAKDGTsPEEEIE
FALSE	High	Phospho	S	12	100	TLDSGTSEIVKSPR	19	0	0	Q9H501	ESF1 homolog [OS=Homo sapiens]	198	Master Protein	TSEIVKsPRIECS
FALSE	High	Phospho	S	5	100	RVPLSPLSLLAGPADAR	1	0	0	Q53ET0	CREB-regulated transcription coactivator 2 [OS=Homo sapiens]	433	Master Protein	HRRVPLsPLSLLA
FALSE	High	Phospho	S	12	100	ASESPARGPSGSPR	2	9	1	O43237	Cytoplasmic dynein 1 light intermediate chain 2 [OS=Homo sapiens]	391	Master Protein	ARGPSGsPRTQGR
FALSE	High	Phospho	S	15	100	DFQDYMEPEEGCQGSPQR	4	0	0	O43237	Cytoplasmic dynein 1 light intermediate chain 2 [OS=Homo sapiens]	194	Master Protein	EEGCQGsPQRRGP
FALSE	High	Phospho	S	4	100	RPASPSSPEHLPATPAESPAQR	5	0	0	Q9H7L9	Sin3 histone deacetylase corepressor complex component SDS3 [OS=Homo sapiens]	234	Master Protein	SPKRPAsPSSPEH
FALSE	High	Phospho	S	14	100	ASSPHGLGSPLVASPR	1	0	0	Q8IZW8	Tensin-4 [OS=Homo sapiens]	253	Master Protein	GSPLVAsPRLEKR
FALSE	High	Phospho	S	4	100	TPHSPPLAK	2	0	0	Q8IZW8	Tensin-4 [OS=Homo sapiens]	350	Master Protein	QPRTPHsPPLAKE
FALSE	High	Phospho	S	6	100	GVNTFSPEGR	1	0	52	P28066	Proteasome subunit alpha type-5 [OS=Homo sapiens]	16	Master Protein	RGVNTFsPEGRLF
FALSE	High	Phospho	S	5	100	ISNLSPEEEQGLWK	1	0	0	Q5HYJ3	Protein FAM76B [OS=Homo sapiens]	193	Master Protein	HKISNLsPEEEQG
FALSE	High	Phospho	S	6	100	LDPPPSPHSNR	6	0	0	Q96P47	Arf-GAP with GTPase, ANK repeat and PH domain-containing protein 3 [OS=Homo sapiens]	538	Master Protein	KLDPPPsPHSNRK
FALSE	High	Phospho	S	12	100	GPGGSQGSQGPSPQGAR	2	0	0	Q96MG7	Non-structural maintenance of chromosomes element 3 homolog [OS=Homo sapiens]	64	Master Protein	QGSQGPsPQGARR
FALSE	High	Phospho	S	3	100	NQSPVLEPVGR	1	0	0	P51812	Ribosomal protein S6 kinase alpha-3 [OS=Homo sapiens]	715	Master Protein	ALNRNQsPVLEPV
FALSE	High	Phospho	S	5	100	AVVVSPKEENK	4	0	0	O75909-1	Isoform 3 of Cyclin-K [OS=Homo sapiens]	340	Master Protein	KRAVVVsPKEENK
FALSE	High	Phospho	S	3	100	KPSPQPSSPR	7	0	7	O75909-1	Isoform 3 of Cyclin-K [OS=Homo sapiens]	324	Master Protein	QQPKKPsPQPSSP
FALSE	High	Phospho	S	3	100	RFSPSQVPIQTR	3	0	0	Q08AD1	Calmodulin-regulated spectrin-associated protein 2 [OS=Homo sapiens]	1019	Master Protein	PRLRRFsPSQVPI
FALSE	High	Phospho	S	9	100	SESVEGFLSPSR	5	0	1	Q08AD1	Calmodulin-regulated spectrin-associated protein 2 [OS=Homo sapiens]	1319	Master Protein	SVEGFLsPSRCGS
FALSE	High	Phospho	S	3	100	SISNEGLTLNNSHVSK	6	0	0	Q08AD1	Calmodulin-regulated spectrin-associated protein 2 [OS=Homo sapiens]	464	Master Protein	GITRSIsNEGLTL
FALSE	High	Phospho	S	3	100	AASADYLRPR	7	0	0	Q9NRA8	Eukaryotic translation initiation factor 4E transporter [OS=Homo sapiens]	577	Master Protein	FQTRAAsADYLRP
FALSE	High	Phospho	S	3	100	APSPPLSQVFQTR	18	0	0	Q9NRA8	Eukaryotic translation initiation factor 4E transporter [OS=Homo sapiens]	564	Master Protein	LGQRAPsPPLSQV
FALSE	High	Phospho	S	3	100	IPSPIGFTPGPQQLLGDPFQGMR	6	0	0	Q9NRA8	Eukaryotic translation initiation factor 4E transporter [OS=Homo sapiens]	587	Master Protein	LRPRIPsPIGFTP
FALSE	High	Phospho	S	3	100	SSSPVGLAK	6	2	0	Q9NRA8	Eukaryotic translation initiation factor 4E transporter [OS=Homo sapiens]	951	Master Protein	PSQRSSsPVGLAK
FALSE	High	Phospho	S	5	100	APSASPLALHASR	4	0	0	Q8N3F8	MICAL-like protein 1 [OS=Homo sapiens]	486	Master Protein	PRAPSAsPLALHA
FALSE	High	Phospho	S	8	100	VEQMPQASPGLAPR	8	0	0	Q8N3F8	MICAL-like protein 1 [OS=Homo sapiens]	578	Master Protein	EQMPQAsPGLAPR
FALSE	High	Phospho	S	3	100	KGSPYHTGQLHPAVR	1	0	0	Q92729	Receptor-type tyrosine-protein phosphatase U [OS=Homo sapiens]	863	Master Protein	PCGRKGsPYHTGQ
FALSE	High	Phospho	S	14	100	SGGVTEASSLLGGSPR	2	3	0	Q92729	Receptor-type tyrosine-protein phosphatase U [OS=Homo sapiens]	853	Master Protein	SSLLGGsPRRPCG
FALSE	High	Phospho	S	7	100	SAVRPASLNLNR	6	0	0	Q96N67	Dedicator of cytokinesis protein 7 [OS=Homo sapiens]	888	Master Protein	SAVRPAsLNLNRS
FALSE	High	Phospho	S	1	100	SMSIDDTPR	2	0	1	Q96N67	Dedicator of cytokinesis protein 7 [OS=Homo sapiens]	180	Master Protein	DDLKRRsMSIDDT
FALSE	High	Phospho	S	3	100	SPSGSAFGSQENLR	6	0	0	Q96N67	Dedicator of cytokinesis protein 7 [OS=Homo sapiens]	1432	Master Protein	PPERSPsGSAFGS
FALSE	High	Phospho	S	9	100	AGGPTTPLSPTR	27	3	11	P20700	Lamin-B1 [OS=Homo sapiens]	23	Master Protein	GPTTPLsPTRLSR
FALSE	High	Phospho	S	4	100	LKLSPSPSSR	25	5	22	P20700	Lamin-B1 [OS=Homo sapiens]	391	Master Protein	EERLKLsPSPSSR
FALSE	High	Phospho	S	4	100	LSPSPSSR	20	5	56	P20700	Lamin-B1 [OS=Homo sapiens]	393	Master Protein	RLKLSPsPSSRVT
FALSE	High	Phospho	T	15	100	YGQFSGLNPGGRPITPPRNSAK	5	0	0	P62136	Serine/threonine-protein phosphatase PP1-alpha catalytic subunit [OS=Homo sapiens]	320	Master Protein	PGGRPItPPRNSA
FALSE	High	Phospho	S	12	100	GPIAQWADGAISPNGHRPQLR	1	0	0	Q9Y4E1-1	Isoform 5 of WASH complex subunit 2C [OS=Homo sapiens]	1052	Master Protein	WADGAIsPNGHRP
FALSE	High	Phospho	S	3	100	SLSESSVIMDR	5	0	0	Q9H2Y7	Zinc finger protein 106 [OS=Homo sapiens]	861	Master Protein	ARKRSLsESSVIM
FALSE	High	Phospho	S	3	100	FSSVSSPQPR	3	2	7	Q9P206	Uncharacterized protein KIAA1522 [OS=Homo sapiens]	339	Master Protein	SLGRFSsVSSPQP
FALSE	High	Phospho	S	10	100	GGWDHGDTQSIQSSR	3	0	0	Q9P206	Uncharacterized protein KIAA1522 [OS=Homo sapiens]	93	Master Protein	DHGDTQsIQSSRT
FALSE	High	Phospho	S	8	100	GLAGPPASPGK	10	0	0	Q9P206	Uncharacterized protein KIAA1522 [OS=Homo sapiens]	545	Master Protein	LAGPPAsPGKAQP
FALSE	High	Phospho	S	9	100	KLQLERPVSPETQADLQR	18	1	0	Q9P206	Uncharacterized protein KIAA1522 [OS=Homo sapiens]	929	Master Protein	QLERPVsPETQAD
FALSE	High	Phospho	S	3	100	KPSVGVPPPASPSYPR	9	0	11	Q9P206	Uncharacterized protein KIAA1522 [OS=Homo sapiens]	971	Master Protein	PVARKPsVGVPPP
FALSE	High	Phospho	S	6	100	VPAPFSPPPSKPR	4	0	0	Q9P206	Uncharacterized protein KIAA1522 [OS=Homo sapiens]	612	Master Protein	KVPAPFsPPPSKP
FALSE	High	Phospho	S	3	100	HKSGSMEEDVDTSPGGDYYTSPSSPTSSSR	1	0	0	P08651	Nuclear factor 1 C-type [OS=Homo sapiens]	284	Master Protein	GSKRHKsGSMEED
FALSE	High	Phospho	S	12	100	NWTEDMEGGISSPVKK	7	7	0	P08651	Nuclear factor 1 C-type [OS=Homo sapiens]	323	Master Protein	MEGGISsPVKKTE
FALSE	High	Phospho	S	12	100	TEMDKSPFNSPSPQDSPR	1	1	2	P08651	Nuclear factor 1 C-type [OS=Homo sapiens]	339	Master Protein	SPFNSPsPQDSPR
FALSE	High	Phospho	S	6	100	TEMDKSPFNSPSPQDSPR	2	0	2	P08651	Nuclear factor 1 C-type [OS=Homo sapiens]	333	Master Protein	KTEMDKsPFNSPS
FALSE	High	Phospho	S	3	100	AGSAPLAEDVQVDPR	2	0	0	P31152	Mitogen-activated protein kinase 4 [OS=Homo sapiens]	386	Master Protein	RDPRAGsAPLAED
FALSE	High	Phospho	S	3	100	SESPPPLSDPK	8	2	3	Q15059	Bromodomain-containing protein 3 [OS=Homo sapiens]	263	Master Protein	TASRSEsPPPLSD
FALSE	High	Phospho	S	22	100	DGTAPPPQSPGSPGTGQDEEWSDEESPR	23	0	0	Q9UKS6	Protein kinase C and casein kinase substrate in neurons protein 3 [OS=Homo sapiens]	354	Master Protein	GQDEEWsDEESPR
FALSE	High	Phospho	S	9	100	DGTAPPPQSPGSPGTGQDEEWSDEESPRK	3	0	13	Q9UKS6	Protein kinase C and casein kinase substrate in neurons protein 3 [OS=Homo sapiens]	341	Master Protein	TAPPPQsPGSPGT
FALSE	High	Phospho	S	6	100	GALQRSKTLMNLFFK	2	0	0	Q9H5P4-1	Isoform 2 of PDZ domain-containing protein 7 [OS=Homo sapiens]	464	Master Protein	KGALQRsKTLMNL
FALSE	High	Phospho	T	8	100	GALQRSKTLMNLFFK	2	0	0	Q9H5P4-1	Isoform 2 of PDZ domain-containing protein 7 [OS=Homo sapiens]	466	Master Protein	ALQRSKtLMNLFF
FALSE	High	Phospho	S	3	100	TPSSEEISPTKFPGLYR	9	4	0	Q15311	RalA-binding protein 1 [OS=Homo sapiens]	29	Master Protein	GLTRTPsSEEISP
FALSE	High	Phospho	S	3	100	RGSVSSVSPKPPSSFK	2	0	0	Q9NZJ0	Denticleless protein homolog [OS=Homo sapiens]	485	Master Protein	PINRRGsVSSVSP
FALSE	High	Phospho	S	3	100	RHSPPIEK	8	0	0	Q8IZD4	mRNA-decapping enzyme 1B [OS=Homo sapiens]	283	Master Protein	EEPRRHsPPIEKQ
FALSE	High	Phospho	S	3	100	SLSYEEPR	6	0	1	Q8IZD4	mRNA-decapping enzyme 1B [OS=Homo sapiens]	275	Master Protein	GVVRSLsYEEPRR
FALSE	High	Phospho	S	6	100	KPEEESPRKDDAK	21	0	0	P49321	Nuclear autoantigenic sperm protein [OS=Homo sapiens]	726	Master Protein	RKPEEEsPRKDDA
FALSE	High	Phospho	S	12	100	GALRLRGGAPGSAAGFR	1	0	0	Q71F78	Putative lung carcinoma-associated protein 10 [OS=Homo sapiens]	37	Master Protein	RGGAPGsAAGFRA
FALSE	High	Phospho	S	14	100	KLEKEEEEGISQESSEEEQ	50	27	9	P17096-2	Isoform HMG-Y of High mobility group protein HMG-I/HMG-Y [OS=Homo sapiens]	91	Master Protein	EGISQEsSEEEQ
FALSE	High	Phospho	S	15	100	KLEKEEEEGISQESSEEEQ	45	26	15	P17096-2	Isoform HMG-Y of High mobility group protein HMG-I/HMG-Y [OS=Homo sapiens]	92	Master Protein	GISQESsEEEQ
FALSE	High	Phospho	S	11	100	KLEKEEEEGISQESSEEEQ	18	15	53	P17096-2	Isoform HMG-Y of High mobility group protein HMG-I/HMG-Y [OS=Homo sapiens]	88	Master Protein	EEEEGIsQESSEE
FALSE	High	Phospho	T	12	100	KQPPKEPSEVPTPK	25	0	2	P17096-2	Isoform HMG-Y of High mobility group protein HMG-I/HMG-Y [OS=Homo sapiens]	42	Master Protein	EPSEVPtPKRPRG
FALSE	High	Phospho	S	16	100	GQTPLTEGSEDLDGHSDPEESFAR	7	0	0	Q86VR2	Reticulophagy regulator 3 [OS=Homo sapiens]	320	Master Protein	EDLDGHsDPEESF
FALSE	High	Phospho	S	9	100	GQTPLTEGSEDLDGHSDPEESFAR	2	0	5	Q86VR2	Reticulophagy regulator 3 [OS=Homo sapiens]	313	Master Protein	TPLTEGsEDLDGH
FALSE	High	Phospho	S	10	100	IEAIRGQILSKLK	2	0	0	P61812	Transforming growth factor beta-2 proprotein [OS=Homo sapiens]	46	Master Protein	IRGQILsKLKLTS
FALSE	High	Phospho	S	6	100	IIEQLSPQAATSR	1	0	0	Q03468	DNA excision repair protein ERCC-6 [OS=Homo sapiens]	158	Master Protein	KIIEQLsPQAATS
FALSE	High	Phospho	S	4	100	AYSSPSTTPEAR	3	0	0	Q9UPU9	Protein Smaug homolog 1 [OS=Homo sapiens]	420	Master Protein	PIKAYSsPSTTPE
FALSE	High	Phospho	S	3	100	KPSPAQAAETPALELPLPSVPAPAPL	5	0	0	Q8WX92	Negative elongation factor B [OS=Homo sapiens]	557	Master Protein	LDHRKPsPAQAAE
FALSE	High	Phospho	T	6	100	AVDITTPK	11	1	16	O75475	PC4 and SFRS1-interacting protein [OS=Homo sapiens]	141	Master Protein	KAVDITtPKAARR
FALSE	High	Phospho	S	22	100	QVETEEAGVVTTATASVNLKVSPK	2	1	0	O75475	PC4 and SFRS1-interacting protein [OS=Homo sapiens]	177	Master Protein	SVNLKVsPKRGRP
FALSE	High	Phospho	S	9	100	TGVTSTSDSEEEGDDQEGEK	94	11	7	O75475	PC4 and SFRS1-interacting protein [OS=Homo sapiens]	275	Master Protein	VTSTSDsEEEGDD
FALSE	High	Phospho	S	7	100	TGVTSTSDSEEEGDDQEGEKKR	63	15	27	O75475	PC4 and SFRS1-interacting protein [OS=Homo sapiens]	273	Master Protein	TGVTSTsDSEEEG
FALSE	High	Phospho	S	7	100	YVDEENSDGETSNHR	1	0	0	Q8N9T8	Protein KRI1 homolog [OS=Homo sapiens]	136	Master Protein	YVDEENsDGETSN
FALSE	High	Phospho	S	13	100	KGPDEAEESQYDSGIESLR	2	0	0	O00221	NF-kappa-B inhibitor epsilon [OS=Homo sapiens]	157	Master Protein	EESQYDsGIESLR
FALSE	High	Phospho	T	5	100	DAFLTRLQSK	4	0	0	Q5SRE5	Nucleoporin NUP188 [OS=Homo sapiens]	903	Master Protein	IRDAFLtRLQSKI
FALSE	High	Phospho	S	9	100	DAFLTRLQSK	4	0	0	Q5SRE5	Nucleoporin NUP188 [OS=Homo sapiens]	907	Master Protein	FLTRLQsKIEDMR
FALSE	High	Phospho	S	13	100	GAPSSPATGVLPSPQGK	6	0	12	Q5SRE5	Nucleoporin NUP188 [OS=Homo sapiens]	1717	Master Protein	ATGVLPsPQGKST
FALSE	High	Phospho	S	3	100	RPSPTSGDSRPAAGR	2	0	0	Q8N1G1	RNA exonuclease 1 homolog [OS=Homo sapiens]	459	Master Protein	RPARRPsPTSGDS
FALSE	High	Phospho	S	12	100	AAGISLIVPGKSPTR	12	0	0	P47736	Rap1 GTPase-activating protein 1 [OS=Homo sapiens]	484	Master Protein	LIVPGKsPTRKKS
FALSE	High	Phospho	S	5	100	AGLGSPERPPK	32	0	17	Q9H6F5	Coiled-coil domain-containing protein 86 [OS=Homo sapiens]	58	Master Protein	QRAGLGsPERPPK
FALSE	High	Phospho	S	17	100	ALVEFESNPEETREPGSPPSVQR	45	9	1	Q9H6F5	Coiled-coil domain-containing protein 86 [OS=Homo sapiens]	47	Master Protein	ETREPGsPPSVQR
FALSE	High	Phospho	S	4	100	APGSPRGQHEPSKPPPAGETVTGGFGAK	6	0	0	Q9H6F5	Coiled-coil domain-containing protein 86 [OS=Homo sapiens]	188	Master Protein	TPRAPGsPRGQHE
FALSE	High	Phospho	S	8	100	LGGLRPESPESLTSVSR	66	0	0	Q9H6F5	Coiled-coil domain-containing protein 86 [OS=Homo sapiens]	18	Master Protein	GGLRPEsPESLTS
FALSE	High	Phospho	S	20	100	LQQGAGLESPQGQPEPGAASPQR	1	0	0	Q9H6F5	Coiled-coil domain-containing protein 86 [OS=Homo sapiens]	91	Master Protein	PEPGAAsPQRQQD
FALSE	High	Phospho	S	8	100	DNTFFRESPVGR	42	1	0	Q8NEY8	Periphilin-1 [OS=Homo sapiens]	133	Master Protein	NTFFREsPVGRKD
FALSE	High	Phospho	S	3	100	DTSPSSGSAVSSSK	8	5	1	Q8NEY8	Periphilin-1 [OS=Homo sapiens]	205	Master Protein	KTSRDTsPSSGSA
FALSE	High	Phospho	S	3	100	ERSPYKR	4	0	0	Q8NEY8	Periphilin-1 [OS=Homo sapiens]	121	Master Protein	HYARERsPYKRDN
FALSE	High	Phospho	S	8	100	LTQYHGGSLPNVSQLR	1	0	0	Q6UUV7	CREB-regulated transcription coactivator 3 [OS=Homo sapiens]	62	Master Protein	TQYHGGsLPNVSQ
FALSE	High	Phospho	S	3	100	ARSPTDDKVK	6	0	0	Q13523	Serine/threonine-protein kinase PRP4 homolog [OS=Homo sapiens]	257	Master Protein	KIGKARsPTDDKV
FALSE	High	Phospho	S	3	100	KKSPIINESR	31	0	0	Q13523	Serine/threonine-protein kinase PRP4 homolog [OS=Homo sapiens]	277	Master Protein	SKDRKKsPIINES
FALSE	High	Phospho	S	5	100	SKDASPINRWSPTR	8	0	0	Q13523	Serine/threonine-protein kinase PRP4 homolog [OS=Homo sapiens]	431	Master Protein	ERSKDAsPINRWS
FALSE	High	Phospho	S	11	100	SKDASPINRWSPTR	7	1	0	Q13523	Serine/threonine-protein kinase PRP4 homolog [OS=Homo sapiens]	437	Master Protein	SPINRWsPTRRRS
FALSE	High	Phospho	S	6	100	ILPPLSPPQHR	6	0	0	Q8TCU4	Centrosome-associated protein ALMS1 [OS=Homo sapiens]	92	Master Protein	RILPPLsPPQHRY
FALSE	High	Phospho	Y	4	100	IYQYIQSR	6	0	0	Q9Y463	Dual specificity tyrosine-phosphorylation-regulated kinase 1B [OS=Homo sapiens]	273	Master Protein	GQRIYQyIQSRFY
FALSE	High	Phospho	S	7	100	KVEEEGSPGDPDHEASTQGR	20	0	0	Q9NZT2	Opioid growth factor receptor [OS=Homo sapiens]	315	Master Protein	KVEEEGsPGDPDH
FALSE	High	Phospho	S	18	100	SQGDEAGGHGEDRPEPLSPK	48	0	0	Q9NZT2	Opioid growth factor receptor [OS=Homo sapiens]	378	Master Protein	DRPEPLsPKESKK
FALSE	High	Phospho	S	8	100	LTFDTTFSPNTGKK	13	3	35	P45880	Voltage-dependent anion-selective channel protein 2 [OS=Homo sapiens]	115	Master Protein	TFDTTFsPNTGKK
FALSE	High	Phospho	S	12	100	ALAQAGRGEDRSPPTAL	1	0	0	Q9BUB5	MAP kinase-interacting serine/threonine-protein kinase 1 [OS=Homo sapiens]	460	Master Protein	GRGEDRsPPTAL
FALSE	High	Phospho	S	5	100	QERLSPEVAPPAHR	15	0	0	Q8TAD8	Smad nuclear-interacting protein 1 [OS=Homo sapiens]	35	Master Protein	VKQERLsPEVAPP
FALSE	High	Phospho	S	8	100	RPDHSGGSPSPPTSEPAR	14	3	1	Q8TAD8	Smad nuclear-interacting protein 1 [OS=Homo sapiens]	52	Master Protein	PDHSGGsPSPPTS
FALSE	High	Phospho	S	10	100	RPDHSGGSPSPPTSEPAR	10	0	8	Q8TAD8	Smad nuclear-interacting protein 1 [OS=Homo sapiens]	54	Master Protein	HSGGSPsPPTSEP
FALSE	High	Phospho	S	8	100	IACEEEFSDSEEEGEGGRK	2	0	0	Q13547	Histone deacetylase 1 [OS=Homo sapiens]	421	Master Protein	ACEEEFsDSEEEG
FALSE	High	Phospho	S	10	100	IACEEEFSDSEEEGEGGRK	1	0	1	Q13547	Histone deacetylase 1 [OS=Homo sapiens]	423	Master Protein	EEEFSDsEEEGEG
FALSE	High	Phospho	T	7	100	AAKVPSTPPPK	6	3	0	Q9H7N4	Splicing factor, arginine/serine-rich 19 [OS=Homo sapiens]	976	Master Protein	AAKVPStPPPKAA
FALSE	High	Phospho	S	18	100	EAASSSSGTQPAPPAPASPWDSKK	5	0	0	Q9H7N4	Splicing factor, arginine/serine-rich 19 [OS=Homo sapiens]	548	Master Protein	APPAPAsPWDSKK
FALSE	High	Phospho	S	15	100	FDIYDPFHPTDEAYSPPPAPEQK	4	0	0	Q9H7N4	Splicing factor, arginine/serine-rich 19 [OS=Homo sapiens]	239	Master Protein	PTDEAYsPPPAPE
FALSE	High	Phospho	S	8	100	GAEETSWSGEER	5	0	0	Q9H7N4	Splicing factor, arginine/serine-rich 19 [OS=Homo sapiens]	965	Master Protein	AEETSWsGEERAA
FALSE	High	Phospho	S	3	100	QRSPSPAPAPAPAAAAGPPTR	7	0	0	Q9H7N4	Splicing factor, arginine/serine-rich 19 [OS=Homo sapiens]	498	Master Protein	ERYRQRsPSPAPA
FALSE	High	Phospho	S	5	100	QRSPSPAPAPAPAAAAGPPTR	7	0	0	Q9H7N4	Splicing factor, arginine/serine-rich 19 [OS=Homo sapiens]	500	Master Protein	YRQRSPsPAPAPA
FALSE	High	Phospho	S	3	100	RRSASPPPATSSSSSSR	2	0	0	Q9H7N4	Splicing factor, arginine/serine-rich 19 [OS=Homo sapiens]	612	Master Protein	RRRRRRsASPPPA
FALSE	High	Phospho	S	5	100	RRSASPPPATSSSSSSR	2	0	0	Q9H7N4	Splicing factor, arginine/serine-rich 19 [OS=Homo sapiens]	614	Master Protein	RRRRSAsPPPATS
FALSE	High	Phospho	T	10	100	GSDYSWSYQTPPSSPSSSSSR	1	0	0	Q765P7	Protein MTSS 2 [OS=Homo sapiens]	260	Master Protein	YSWSYQtPPSSPS
FALSE	High	Phospho	S	6	100	IDDRDSDEEGASDR	15	0	0	Q8TDD1	ATP-dependent RNA helicase DDX54 [OS=Homo sapiens]	782	Master Protein	KIDDRDsDEEGAS
FALSE	High	Phospho	S	5	100	IANISGDGQKWWIR	2	0	0	O60449	Lymphocyte antigen 75 [OS=Homo sapiens]	867	Master Protein	NKIANIsGDGQKW
FALSE	High	Phospho	S	10	100	ELLHSVHPESPNLK	3	0	0	Q9Y217	Myotubularin-related protein 6 [OS=Homo sapiens]	561	Master Protein	HSVHPEsPNLKTS
FALSE	High	Phospho	S	3	100	RLSSTSLASGHSVR	9	0	0	Q9BZL6	Serine/threonine-protein kinase D2 [OS=Homo sapiens]	197	Master Protein	ARKRRLsSTSLAS
FALSE	High	Phospho	S	4	100	RTGSNAAQYK	5	2	0	Q8N556	Actin filament-associated protein 1 [OS=Homo sapiens]	548	Master Protein	VVKRTGsNAAQYK
FALSE	High	Phospho	S	8	100	SGTSSPQSPVFR	35	0	0	Q8N556	Actin filament-associated protein 1 [OS=Homo sapiens]	668	Master Protein	GTSSPQsPVFRHR
FALSE	High	Phospho	S	3	100	TDSTSDGRPAWMR	54	22	0	Q14204	Cytoplasmic dynein 1 heavy chain 1 [OS=Homo sapiens]	4368	Master Protein	KKTRTDsTSDGRP
FALSE	High	Phospho	S	9	100	YFSQESEVSE	3	0	0	Q6KB66	Keratin, type II cytoskeletal 80 [OS=Homo sapiens]	451	Master Protein	SQESEVsE
FALSE	High	Phospho	S	3	100	KRSSSEDAESLAPR	20	5	0	Q4G0J3	La-related protein 7 [OS=Homo sapiens]	298	Master Protein	TGKRKRsSSEDAE
FALSE	High	Phospho	S	8	100	SRPTSEGSDIESTEPQK	8	0	0	Q4G0J3	La-related protein 7 [OS=Homo sapiens]	261	Master Protein	RPTSEGsDIESTE
FALSE	High	Phospho	S	8	100	NAEAVLQSPGLSGK	5	0	0	Q13045	Protein flightless-1 homolog [OS=Homo sapiens]	856	Master Protein	AEAVLQsPGLSGK
FALSE	High	Phospho	S	4	100	HIISATSLSTSPTELGSR	2	0	0	Q5JSZ5	Protein PRRC2B [OS=Homo sapiens]	219	Master Protein	GGRHIIsATSLST
FALSE	High	Phospho	S	3	100	QQSIEDKEDKPPPR	4	0	0	Q5JSZ5	Protein PRRC2B [OS=Homo sapiens]	480	Master Protein	SMFRQQsIEDKED
FALSE	High	Phospho	S	3	100	KQSVFSAPSLSAGASAAEPLDR	7	0	0	Q14573	Inositol 1,4,5-trisphosphate receptor type 3 [OS=Homo sapiens]	934	Master Protein	VLSRKQsVFSAPS
FALSE	High	Phospho	S	9	100	ASAPERTPSPAPK	14	5	0	Q63ZY6	Putative methyltransferase NSUN5C [OS=Homo sapiens]	260	Master Protein	APERTPsPAPKRK
FALSE	High	Phospho	T	7	100	ASAPERTPSPAPK	3	5	11	Q63ZY6	Putative methyltransferase NSUN5C [OS=Homo sapiens]	258	Master Protein	ASAPERtPSPAPK
FALSE	High	Phospho	S	11	100	QLEEPGAGTPSPVRLHALAGFQQR	1	0	0	Q63ZY6	Putative methyltransferase NSUN5C [OS=Homo sapiens]	143	Master Protein	PGAGTPsPVRLHA
FALSE	High	Phospho	S	7	100	AAAYDISEDEED	37	0	0	P49585	Choline-phosphate cytidylyltransferase A [OS=Homo sapiens]	362	Master Protein	AAAYDIsEDEED
FALSE	High	Phospho	S	6	100	MLQAISPK	5	0	5	P49585	Choline-phosphate cytidylyltransferase A [OS=Homo sapiens]	315	Master Protein	RMLQAIsPKQSPS
FALSE	High	Phospho	S	3	100	SPSPSFRWPFSGK	2	0	0	P49585	Choline-phosphate cytidylyltransferase A [OS=Homo sapiens]	331	Master Protein	TRERSPsPSFRWP
FALSE	High	Phospho	S	17	100	ELSESVQQQSTPVPLISPKR	3	0	0	Q9ULU4	MYND-type zinc finger-containing chromatin reader ZMYND8 [OS=Homo sapiens]	547	Master Protein	TPVPLIsPKRQIR
FALSE	High	Phospho	S	3	100	RISLSDMPR	2	2	0	Q9ULU4	MYND-type zinc finger-containing chromatin reader ZMYND8 [OS=Homo sapiens]	425	Master Protein	GTGRRIsLSDMPR
FALSE	High	Phospho	S	3	100	DASPSKEER	7	0	0	Q9BUQ8	Probable ATP-dependent RNA helicase DDX23 [OS=Homo sapiens]	14	Master Protein	KKDRDAsPSKEER
FALSE	High	Phospho	S	4	100	SSLSPGRGKDFK	15	0	0	Q9BUQ8	Probable ATP-dependent RNA helicase DDX23 [OS=Homo sapiens]	109	Master Protein	RKRSSLsPGRGKD
FALSE	High	Phospho	S	3	100	SFSPKSPLELGEK	7	0	0	Q15742	NGFI-A-binding protein 2 [OS=Homo sapiens]	159	Master Protein	GSARSFsPKSPLE
FALSE	High	Phospho	S	7	100	SLGLSLSGGDQEDAGR	6	0	0	Q9UJ70	N-acetyl-D-glucosamine kinase [OS=Homo sapiens]	76	Master Protein	SLGLSLsGGDQED
FALSE	High	Phospho	S	5	100	EKEISDDEAEEEK	2	0	0	P08238	Heat shock protein HSP 90-beta [OS=Homo sapiens]	226	Master Protein	EREKEIsDDEAEE
FALSE	High	Phospho	S	6	100	IEDVGSDEEDDSGKDK	59	0	0	P08238	Heat shock protein HSP 90-beta [OS=Homo sapiens]	255	Master Protein	KIEDVGsDEEDDS
FALSE	High	Phospho	S	14	100	TLSNAEDYLDDEDSD	5	0	0	Q92882	Osteoclast-stimulating factor 1 [OS=Homo sapiens]	213	Master Protein	YLDDEDsD
FALSE	High	Phospho	S	4	100	KTSSDDESEEDEDDLLQR	6	2	1	Q9Y5J1	U3 small nucleolar RNA-associated protein 18 homolog [OS=Homo sapiens]	206	Master Protein	TKRKTSsDDESEE
FALSE	High	Phospho	S	8	100	KTSSDDESEEDEDDLLQR	7	0	2	Q9Y5J1	U3 small nucleolar RNA-associated protein 18 homolog [OS=Homo sapiens]	210	Master Protein	TSSDDEsEEDEDD
FALSE	High	Phospho	S	7	100	VQEHEDSGDSEVENEAK	12	1	1	Q9Y5J1	U3 small nucleolar RNA-associated protein 18 homolog [OS=Homo sapiens]	121	Master Protein	VQEHEDsGDSEVE
FALSE	High	Phospho	S	10	100	VQEHEDSGDSEVENEAK	13	1	0	Q9Y5J1	U3 small nucleolar RNA-associated protein 18 homolog [OS=Homo sapiens]	124	Master Protein	HEDSGDsEVENEA
FALSE	High	Phospho	S	3	100	ASSLGEIDESSELR	22	2	0	Q16513	Serine/threonine-protein kinase N2 [OS=Homo sapiens]	583	Master Protein	APPRASsLGEIDE
FALSE	High	Phospho	T	20	100	GREDVSNFDDEFTSEAPILTPPREPR	28	11	0	Q16513	Serine/threonine-protein kinase N2 [OS=Homo sapiens]	958	Master Protein	SEAPILtPPREPR
FALSE	High	Phospho	S	4	100	DRNSWGGFSEK	14	0	0	Q8WXF7	Atlastin-1 [OS=Homo sapiens]	10	Master Protein	NRRDRNsWGGFSE
FALSE	High	Phospho	S	5	100	ALAPSPPAEFIYYCVDEDELKR	1	0	0	Q9UIS9-7	Isoform 7 of Methyl-CpG-binding domain protein 1 [OS=Homo sapiens]	311	Master Protein	PRALAPsPPAEFI
FALSE	High	Phospho	S	4	100	SKFSPQKEASPAAK	7	0	0	Q9NS91	E3 ubiquitin-protein ligase RAD18 [OS=Homo sapiens]	158	Master Protein	ENKSKFsPQKEAS
FALSE	High	Phospho	S	3	100	AHSPASLSFASYR	3	0	0	Q9UKK3	Protein mono-ADP-ribosyltransferase PARP4 [OS=Homo sapiens]	1335	Master Protein	PTARAHsPASLSF
FALSE	High	Phospho	S	7	100	ALASEKSPTADAKPAPK	3	0	0	O00515	Ladinin-1 [OS=Homo sapiens]	272	Master Protein	ALASEKsPTADAK
FALSE	High	Phospho	S	6	100	GVPEKSPVLEK	23	0	0	O00515	Ladinin-1 [OS=Homo sapiens]	177	Master Protein	KGVPEKsPVLEKS
FALSE	High	Phospho	S	3	100	NLSSTTDDEAPR	2	0	0	O00515	Ladinin-1 [OS=Homo sapiens]	38	Master Protein	RRHRNLsSTTDDE
FALSE	High	Phospho	S	3	100	SASMKLPDNTVK	25	0	0	O00515	Ladinin-1 [OS=Homo sapiens]	394	Master Protein	TLTRSAsMKLPDN
FALSE	High	Phospho	S	6	100	LQAKESPQR	6	0	0	Q15061	WD repeat-containing protein 43 [OS=Homo sapiens]	77	Master Protein	RLQAKEsPQRKKR
FALSE	High	Phospho	T	7	100	NYDPKVTPDPER	1	0	0	O76094	Signal recognition particle subunit SRP72 [OS=Homo sapiens]	571	Master Protein	NYDPKVtPDPERW
FALSE	High	Phospho	S	3	100	GRSFAGNLNTYK	54	0	0	Q01813	ATP-dependent 6-phosphofructokinase, platelet type [OS=Homo sapiens]	386	Master Protein	VRLRGRsFAGNLN
FALSE	High	Phospho	S	6	100	AVPPVSPELR	24	3	0	Q96JM3	Chromosome alignment-maintaining phosphoprotein 1 [OS=Homo sapiens]	416	Master Protein	KAVPPVsPELRKP
FALSE	High	Phospho	S	3	100	GGSPDLWK	26	0	0	Q96JM3	Chromosome alignment-maintaining phosphoprotein 1 [OS=Homo sapiens]	476	Master Protein	KSSRGGsPDLWKS
FALSE	High	Phospho	S	16	100	KPALFPEPAKTAPPASPEAR	2	0	0	Q96JM3	Chromosome alignment-maintaining phosphoprotein 1 [OS=Homo sapiens]	542	Master Protein	KTAPPAsPEARKR
FALSE	High	Phospho	S	7	100	KPGPPLSPEIR	13	3	1	Q96JM3	Chromosome alignment-maintaining phosphoprotein 1 [OS=Homo sapiens]	427	Master Protein	KPGPPLsPEIRSP
FALSE	High	Phospho	S	5	100	KPSGSPDLWK	4	0	0	Q96JM3	Chromosome alignment-maintaining phosphoprotein 1 [OS=Homo sapiens]	445	Master Protein	LRKPSGsPDLWKL
FALSE	High	Phospho	S	3	100	KPSPSESPEPWKPFPAVSPEPR	9	1	8	Q96JM3	Chromosome alignment-maintaining phosphoprotein 1 [OS=Homo sapiens]	282	Master Protein	PEPRKPsPSESPE
FALSE	High	Phospho	S	7	100	KTAPTLSPEHWK	4	0	0	Q96JM3	Chromosome alignment-maintaining phosphoprotein 1 [OS=Homo sapiens]	405	Master Protein	KTAPTLsPEHWKA
FALSE	High	Phospho	S	6	100	LAPVPSPEPQKPAPVSPESVK	4	1	2	Q96JM3	Chromosome alignment-maintaining phosphoprotein 1 [OS=Homo sapiens]	204	Master Protein	KLAPVPsPEPQKP
FALSE	High	Phospho	S	7	100	RPAPAVSPGSWKPGPPGSPRPWK	3	1	0	Q96JM3	Chromosome alignment-maintaining phosphoprotein 1 [OS=Homo sapiens]	308	Master Protein	RPAPAVsPGSWKP
FALSE	High	Phospho	S	18	100	RPAPAVSPGSWKPGPPGSPRPWK	4	0	0	Q96JM3	Chromosome alignment-maintaining phosphoprotein 1 [OS=Homo sapiens]	319	Master Protein	KPGPPGsPRPWKS
FALSE	High	Phospho	S	5	100	SPPASPESWK	2	0	0	Q96JM3	Chromosome alignment-maintaining phosphoprotein 1 [OS=Homo sapiens]	386	Master Protein	WKSPPAsPESWKS
FALSE	High	Phospho	T	12	100	AFGSGIDIKPGTPPIAGR	15	0	0	Q9Y520	Protein PRRC2C [OS=Homo sapiens]	2673	Master Protein	IDIKPGtPPIAGR
FALSE	High	Phospho	S	5	100	LGPISPPQPPSVSAWNKPLTSFGSAPSSEGAK	1	0	0	Q9Y520	Protein PRRC2C [OS=Homo sapiens]	2013	Master Protein	KKLGPIsPPQPPS
FALSE	High	Phospho	S	5	100	LPDLSPVENKEHKPGPIGK	1	0	0	Q9Y520	Protein PRRC2C [OS=Homo sapiens]	2105	Master Protein	QKLPDLsPVENKE
FALSE	High	Phospho	S	19	100	TTTAAGSSHSRPGVPVEGSPGRNPGV	1	0	0	Q8NE01	Metal transporter CNNM3 [OS=Homo sapiens]	700	Master Protein	GVPVEGsPGRNPG
FALSE	High	Phospho	T	9	100	EGSQGEPWTPTANLK	1	0	0	A0AVK6	Transcription factor E2F8 [OS=Homo sapiens]	58	Master Protein	SQGEPWtPTANLK
FALSE	High	Phospho	S	7	100	AGEQQLSEPEDMEMEAGDTDDPPR	6	0	0	Q93009	Ubiquitin carboxyl-terminal hydrolase 7 [OS=Homo sapiens]	18	Master Protein	AGEQQLsEPEDME
FALSE	High	Phospho	T	10	100	SLSDNGQPGTPDPADSGGTSAK	6	0	0	O75691	Small subunit processome component 20 homolog [OS=Homo sapiens]	1741	Master Protein	DNGQPGtPDPADS
FALSE	High	Phospho	S	11	100	SSDQPLTVPVSPK	43	1	0	Q9ULW0	Targeting protein for Xklp2 [OS=Homo sapiens]	738	Master Protein	PLTVPVsPKFSTR
FALSE	High	Phospho	S	9	100	VLPITVPKSPAFALK	4	0	0	Q9ULW0	Targeting protein for Xklp2 [OS=Homo sapiens]	486	Master Protein	PITVPKsPAFALK
FALSE	High	Phospho	S	4	100	KVLSPTAAKPSPFEGK	7	0	0	Q96QC0	Serine/threonine-protein phosphatase 1 regulatory subunit 10 [OS=Homo sapiens]	313	Master Protein	KKKKVLsPTAAKP
FALSE	High	Phospho	S	3	100	AISSANLLVR	17	0	0	Q32P44	Echinoderm microtubule-associated protein-like 3 [OS=Homo sapiens]	176	Master Protein	LSRKAIsSANLLV
FALSE	High	Phospho	S	5	100	EAPGSPPLSPR	13	0	0	Q86UU0	B-cell CLL/lymphoma 9-like protein [OS=Homo sapiens]	21	Master Protein	RREAPGsPPLSPR
FALSE	High	Phospho	S	9	100	EAPGSPPLSPR	2	0	11	Q86UU0	B-cell CLL/lymphoma 9-like protein [OS=Homo sapiens]	25	Master Protein	PGSPPLsPRGHCP
FALSE	High	Phospho	S	4	100	GLLSPPMGQSGLR	2	0	0	Q86UU0	B-cell CLL/lymphoma 9-like protein [OS=Homo sapiens]	750	Master Protein	GGRGLLsPPMGQS
FALSE	High	Phospho	S	3	100	SVSVDSGEQREAGTPSLDSEAK	2	0	0	Q86UU0	B-cell CLL/lymphoma 9-like protein [OS=Homo sapiens]	118	Master Protein	KRDRSVsVDSGEQ
FALSE	High	Phospho	S	3	100	LASPSGSTSSGLEVVAPEGTSAPGGGPGTLDDSATICR	1	0	0	Q13263	Transcription intermediary factor 1-beta [OS=Homo sapiens]	594	Master Protein	EGPRLAsPSGSTS
FALSE	High	Phospho	S	1	100	SGEGEVSGLMR	38	3	0	Q13263	Transcription intermediary factor 1-beta [OS=Homo sapiens]	473	Master Protein	GVKRSRsGEGEVS
FALSE	High	Phospho	S	9	100	GKGEKEPPSPGMER	10	0	0	P56182	Ribosomal RNA processing protein 1 homolog A [OS=Homo sapiens]	383	Master Protein	GEKEPPsPGMERK
FALSE	High	Phospho	S	3	100	AVSMDNSNKYTK	5	0	0	O43524	Forkhead box protein O3 [OS=Homo sapiens]	253	Master Protein	PRRRAVsMDNSNK
FALSE	High	Phospho	S	4	100	KYESDEDSLGSSGR	1	0	0	O00418	Eukaryotic elongation factor 2 kinase [OS=Homo sapiens]	470	Master Protein	SNRKYEsDEDSLG
FALSE	High	Phospho	S	11	100	KQQQEPTGEPSPK	15	3	0	P52926	High mobility group protein HMGI-C [OS=Homo sapiens]	44	Master Protein	EPTGEPsPKRPRG
FALSE	High	Phospho	S	6	100	DAEPPSPTPAGPPR	1	0	0	O43306	Adenylate cyclase type 6 [OS=Homo sapiens]	54	Master Protein	RDAEPPsPTPAGP
FALSE	High	Phospho	S	5	100	EARNSWDSPAFSNDVIR	1	0	0	Q6DN90	IQ motif and SEC7 domain-containing protein 1 [OS=Homo sapiens]	512	Master Protein	HKEARNsWDSPAF
FALSE	High	Phospho	S	4	100	LRDSPPPKLK	4	0	0	Q9NQU5	Serine/threonine-protein kinase PAK 6 [OS=Homo sapiens]	616	Master Protein	MKRLRDsPPPKLK
FALSE	High	Phospho	S	17	100	TAPATGQLPGRSSPAGSPR	2	0	6	Q9NQU5	Serine/threonine-protein kinase PAK 6 [OS=Homo sapiens]	351	Master Protein	RSSPAGsPRTWHA
FALSE	High	Phospho	S	29	100	ILDPNTGEPAPVLSSPPPADVSTFLAFPSPEKLLR	1	0	0	P46060	Ran GTPase-activating protein 1 [OS=Homo sapiens]	442	Master Protein	TFLAFPsPEKLLR
FALSE	High	Phospho	S	3	100	RLSVLEEEATEGGTSR	2	0	0	O75808	Calpain-15 [OS=Homo sapiens]	296	Master Protein	LSGKRLsVLEEEA
FALSE	High	Phospho	S	6	100	RQYHESEEESEEEEAA	1	0	0	Q8N9N8	Probable RNA-binding protein EIF1AD [OS=Homo sapiens]	155	Master Protein	RRQYHEsEEESEE
FALSE	High	Phospho	S	10	100	RQYHESEEESEEEEAA	1	0	0	Q8N9N8	Probable RNA-binding protein EIF1AD [OS=Homo sapiens]	159	Master Protein	HESEEEsEEEEAA
FALSE	High	Phospho	S	3	100	NLSNEELTK	4	0	0	Q0JRZ9	F-BAR domain only protein 2 [OS=Homo sapiens]	403	Master Protein	QMNRNLsNEELTK
FALSE	High	Phospho	S	3	100	NYSVGSRPLKPLSPLR	8	0	0	O60825	6-phosphofructo-2-kinase/fructose-2,6-bisphosphatase 2 [OS=Homo sapiens]	483	Master Protein	RRPRNYsVGSRPL
FALSE	High	Phospho	S	3	100	RNSFTPLSSSNTIR	18	0	0	O60825	6-phosphofructo-2-kinase/fructose-2,6-bisphosphatase 2 [OS=Homo sapiens]	466	Master Protein	VRMRRNsFTPLSS
FALSE	High	Phospho	S	20	100	SLGSVQAPSYGARPVSSAASVYAGAGGSGSR	13	4	25	P05783	Keratin, type I cytoskeletal 18 [OS=Homo sapiens]	34	Master Protein	PVSSAAsVYAGAG
FALSE	High	Phospho	S	1	100	STFSTNYR	13	0	23	P05783	Keratin, type I cytoskeletal 18 [OS=Homo sapiens]	7	Master Protein	MSFTTRsTFSTNY
FALSE	High	Phospho	Y	12	100	VLLSADLKGFQYFSTLEEAEKHLR	2	0	0	Q86WA9	Sodium-independent sulfate anion transporter [OS=Homo sapiens]	569	Master Protein	DLKGFQyFSTLEE
FALSE	High	Phospho	S	3	100	RLSLPADIR	8	0	0	Q00537	Cyclin-dependent kinase 17 [OS=Homo sapiens]	146	Master Protein	DLNKRLsLPADIR
FALSE	High	Phospho	S	3	100	RLSLTLR	3	0	0	Q00537	Cyclin-dependent kinase 17 [OS=Homo sapiens]	9	Master Protein	KFKRRLsLTLRGS
FALSE	High	Phospho	S	15	100	STLTTLPFPGAEANSPGKAEAEKPR	3	0	0	Q96GV9	Macrophage immunometabolism regulator [OS=Homo sapiens]	25	Master Protein	PGAEANsPGKAEA
FALSE	High	Phospho	T	3	100	DRTPPLLYR	51	0	0	Q96T37	RNA-binding protein 15 [OS=Homo sapiens]	568	Master Protein	RGARDRtPPLLYR
FALSE	High	Phospho	S	3	100	GGSREYDTGGGSSSSR	3	0	0	Q96T37	RNA-binding protein 15 [OS=Homo sapiens]	109	Master Protein	SSSRGGsREYDTG
FALSE	High	Phospho	S	5	100	HLDRSPESDRPR	17	6	3	Q96T37	RNA-binding protein 15 [OS=Homo sapiens]	656	Master Protein	GRHLDRsPESDRP
FALSE	High	Phospho	S	7	100	LLLERPSPIRDR	62	0	0	Q96T37	RNA-binding protein 15 [OS=Homo sapiens]	700	Master Protein	LLLERPsPIRDRR
FALSE	High	Phospho	S	3	100	SLSPGGAALGYR	62	1	0	Q96T37	RNA-binding protein 15 [OS=Homo sapiens]	294	Master Protein	GGQRSLsPGGAAL
FALSE	High	Phospho	S	16	100	GIINDDEDDEDLMMASGRPR	2	0	0	O75717	WD repeat and HMG-box DNA-binding protein 1 [OS=Homo sapiens]	367	Master Protein	EDLMMAsGRPRQR
FALSE	High	Phospho	S	17	100	TGSSLLKEEEEDGQEGSIHNLPLVTSQRPFYDGPMPTPR	1	0	0	O75717	WD repeat and HMG-box DNA-binding protein 1 [OS=Homo sapiens]	407	Master Protein	EDGQEGsIHNLPL
FALSE	High	Phospho	S	6	100	KASSPSPLTIGTPESQR	1	0	0	Q9NPI6	mRNA-decapping enzyme 1A [OS=Homo sapiens]	525	Master Protein	RKASSPsPLTIGT
FALSE	High	Phospho	T	4	100	AAATPESQEPQAK	4	0	1	P49006	MARCKS-related protein [OS=Homo sapiens]	148	Master Protein	EGKAAAtPESQEP
FALSE	High	Phospho	S	5	100	LSGLSFKR	9	0	0	P49006	MARCKS-related protein [OS=Homo sapiens]	104	Master Protein	FKLSGLsFKRNRK
FALSE	High	Phospho	T	3	100	AHTFSAQSGYR	9	0	0	Q8N8Z6	Discoidin, CUB and LCCL domain-containing protein 1 [OS=Homo sapiens]	614	Master Protein	HVLRAHtFSAQSG
FALSE	High	Phospho	S	6	100	DYDDMSPR	26	0	3	P61978-2	Isoform 2 of Heterogeneous nuclear ribonucleoprotein K [OS=Homo sapiens]	284	Master Protein	RDYDDMsPRRGPP
FALSE	High	Phospho	S	9	100	IILDLISESPIKGR	3	0	1	P61978-2	Isoform 2 of Heterogeneous nuclear ribonucleoprotein K [OS=Homo sapiens]	216	Master Protein	LDLISEsPIKGRA
FALSE	High	Phospho	S	10	100	NSASATTPLSGNSSR	2	3	1	Q9Y608	Leucine-rich repeat flightless-interacting protein 2 [OS=Homo sapiens]	320	Master Protein	SATTPLsGNSSRR
FALSE	High	Phospho	T	4	100	VQLTQLKESFQQVQLER	2	0	0	H3BSY2	Golgin subfamily A member 8M [OS=Homo sapiens]	225	Master Protein	LLKVQLtQLKESF
FALSE	High	Phospho	S	9	100	VQLTQLKESFQQVQLER	2	0	0	H3BSY2	Golgin subfamily A member 8M [OS=Homo sapiens]	230	Master Protein	LTQLKEsFQQVQL
FALSE	High	Phospho	S	5	100	SLSQSFENLLDEPAYGLIQK	1	0	0	Q8TC07-3	Isoform 3 of TBC1 domain family member 15 [OS=Homo sapiens]	213	Master Protein	NKSLSQsFENLLD
FALSE	High	Phospho	S	21	100	AVAAQEEPDKEGKEKPHAGVSPR	1	0	0	Q5VWQ0	Lysine-specific demethylase 9 [OS=Homo sapiens]	81	Master Protein	KPHAGVsPRGVKR
FALSE	High	Phospho	S	7	100	AYQDQISPVPGAPK	1	0	0	Q969V6	Myocardin-related transcription factor A [OS=Homo sapiens]	385	Master Protein	AYQDQIsPVPGAP
FALSE	High	Phospho	S	13	100	ASAGTPSLSAGVSPK	5	0	0	Q8TEK3-1	Isoform 2 of Histone-lysine N-methyltransferase, H3 lysine-79 specific [OS=Homo sapiens]	1104	Master Protein	SLSAGVsPKRRAL
FALSE	High	Phospho	S	6	100	NSLPASPAHQLSSSPR	1	0	0	Q8TEK3-1	Isoform 2 of Histone-lysine N-methyltransferase, H3 lysine-79 specific [OS=Homo sapiens]	1001	Master Protein	RNSLPAsPAHQLS
FALSE	High	Phospho	S	14	100	AGLESGAEPGDGDSDTTK	18	1	0	O60832	H/ACA ribonucleoprotein complex subunit DKC1 [OS=Homo sapiens]	494	Master Protein	EPGDGDsDTTKKK
FALSE	High	Phospho	S	8	100	AKEVELVSE	16	0	0	O60832	H/ACA ribonucleoprotein complex subunit DKC1 [OS=Homo sapiens]	513	Master Protein	KEVELVsE
FALSE	High	Phospho	S	6	100	SSQFGSLEF	1	0	0	Q8NHZ8	Anaphase-promoting complex subunit CDC26 [OS=Homo sapiens]	82	Master Protein	RSSQFGsLEF
FALSE	High	Phospho	S	7	100	ISVGRLSPQQESSASSKR	2	0	0	P15822	Zinc finger protein 40 [OS=Homo sapiens]	1735	Master Protein	ISVGRLsPQQESS
FALSE	High	Phospho	S	6	100	DLLHPSPEEEKRK	11	0	0	P42677	Small ribosomal subunit protein eS27 [OS=Homo sapiens]	11	Master Protein	KDLLHPsPEEEKR
FALSE	High	Phospho	S	16	100	ADVVPQQADPEFPRASPR	10	0	0	Q5T5Y3	Calmodulin-regulated spectrin-associated protein 1 [OS=Homo sapiens]	563	Master Protein	PEFPRAsPRALGL
FALSE	High	Phospho	S	8	100	SLVESVSSSPNKESNEEEQVWHFLGK	5	1	0	Q9H2U2	Inorganic pyrophosphatase 2, mitochondrial [OS=Homo sapiens]	316	Master Protein	LVESVSsSPNKES
FALSE	High	Phospho	S	10	100	TKEVYELLDSPGKVLLQSK	1	0	0	P22234	Bifunctional phosphoribosylaminoimidazole carboxylase/phosphoribosylaminoimidazole succinocarboxamide synthetase [OS=Homo sapiens]	27	Master Protein	VYELLDsPGKVLL
FALSE	High	Phospho	S	13	100	GGSLPQEDPPTWSEEEDGASER	1	0	0	Q3KR16	Pleckstrin homology domain-containing family G member 6 [OS=Homo sapiens]	668	Master Protein	EDPPTWsEEEDGA
FALSE	High	Phospho	S	1	100	SAPELPEGILK	1	0	0	Q3KR16	Pleckstrin homology domain-containing family G member 6 [OS=Homo sapiens]	645	Master Protein	QAPQRRsAPELPE
FALSE	High	Phospho	S	11	100	SLPSSSQLKGSPQAISR	9	0	1	Q8WYP5	Protein ELYS [OS=Homo sapiens]	1160	Master Protein	SSQLKGsPQAISR
FALSE	High	Phospho	S	14	100	STPLASPSPSPGRSPQR	10	7	2	Q8WYP5	Protein ELYS [OS=Homo sapiens]	1222	Master Protein	SPSPGRsPQRLKE
FALSE	High	Phospho	S	4	100	RPVSPGKDITAR	2	0	0	P31629	Transcription factor HIVEP2 [OS=Homo sapiens]	2118	Master Protein	SPRRPVsPGKDIT
FALSE	High	Phospho	S	7	100	RVTQHESDNENEIQIQNK	1	0	0	Q5VZL5	Zinc finger MYM-type protein 4 [OS=Homo sapiens]	122	Master Protein	RVTQHEsDNENEI
FALSE	High	Phospho	S	6	100	LVLAESPQPK	7	0	0	P78312	Protein FAM193A [OS=Homo sapiens]	1144	Master Protein	KLVLAEsPQPKGK
FALSE	High	Phospho	S	16	100	NHSVNEEEQEEQGEGSEDEWEQVGPR	13	0	0	Q14694	Ubiquitin carboxyl-terminal hydrolase 10 [OS=Homo sapiens]	576	Master Protein	EEQGEGsEDEWEQ
FALSE	High	Phospho	S	4	100	GKQSPPGPGKAPLTSGIDSSTLAPSNLK	4	0	0	O75362	Zinc finger protein 217 [OS=Homo sapiens]	795	Master Protein	SAKGKQsPPGPGK
FALSE	High	Phospho	S	6	100	SVRIPSPNILK	6	0	0	Q5VUA4	Zinc finger protein 318 [OS=Homo sapiens]	2101	Master Protein	RSVRIPsPNILKT
FALSE	High	Phospho	S	11	100	AAAAAATAPPSPGPAQPGPR	12	0	1	Q6SPF0	Sterile alpha motif domain-containing protein 1 [OS=Homo sapiens]	161	Master Protein	AATAPPsPGPAQP
FALSE	High	Phospho	S	3	100	SASPTVPR	3	0	0	Q92817	Envoplakin [OS=Homo sapiens]	2025	Master Protein	RCYRSAsPTVPRS
FALSE	High	Phospho	S	3	100	SNSEDKLNSK	1	0	0	Q9H2G2	STE20-like serine/threonine-protein kinase [OS=Homo sapiens]	372	Master Protein	KTERSNsEDKLNS
FALSE	High	Phospho	S	6	100	TKDSGSISLQETR	7	4	0	Q9H2G2	STE20-like serine/threonine-protein kinase [OS=Homo sapiens]	779	Master Protein	KTKDSGsISLQET
FALSE	High	Phospho	T	13	100	VADPDHDHTGFLTEYVATR	11	2	0	P28482	Mitogen-activated protein kinase 1 [OS=Homo sapiens]	185	Master Protein	DHTGFLtEYVATR
FALSE	High	Phospho	S	10	100	AAESETPGKSPEKKPK	14	1	0	O76021	Ribosomal L1 domain-containing protein 1 [OS=Homo sapiens]	427	Master Protein	SETPGKsPEKKPK
FALSE	High	Phospho	S	5	100	ATNESEDEIPQLVPIGK	3	4	0	O76021	Ribosomal L1 domain-containing protein 1 [OS=Homo sapiens]	361	Master Protein	VKATNEsEDEIPQ
FALSE	High	Phospho	T	3	100	FFTTPSK	1	0	0	O76021	Ribosomal L1 domain-containing protein 1 [OS=Homo sapiens]	464	Master Protein	PEAKFFtTPSKSV
FALSE	High	Phospho	S	4	100	ALESPERPFLAILGGAK	10	0	6	P00558	Phosphoglycerate kinase 1 [OS=Homo sapiens]	203	Master Protein	FAKALEsPERPFL
FALSE	High	Phospho	S	5	100	ASSHSSQTQGGGSVTK	10	32	61	P02545-2	Isoform C of Prelamin-A/C [OS=Homo sapiens]	406	Master Protein	GRASSHsSQTQGG
FALSE	High	Phospho	S	4	100	GRASSHSSQTQGGGSVTK	2	1	0	P02545-2	Isoform C of Prelamin-A/C [OS=Homo sapiens]	403	Master Protein	RSRGRAsSHSSQT
FALSE	High	Phospho	S	4	100	KLESTESR	1	0	20	P02545-2	Isoform C of Prelamin-A/C [OS=Homo sapiens]	423	Master Protein	KKRKLEsTESRSS
FALSE	High	Phospho	S	7	100	LDNARQSAER	4	0	0	P02545-2	Isoform C of Prelamin-A/C [OS=Homo sapiens]	277	Master Protein	LDNARQsAERNSN
FALSE	High	Phospho	S	12	100	LLEGEEERLRLSPSPTSQR	12	0	0	P02545-2	Isoform C of Prelamin-A/C [OS=Homo sapiens]	390	Master Protein	EERLRLsPSPTSQ
FALSE	High	Phospho	S	6	100	LRLSPSPTSQR	62	3	142	P02545-2	Isoform C of Prelamin-A/C [OS=Homo sapiens]	392	Master Protein	RLRLSPsPTSQRS
FALSE	High	Phospho	S	3	100	NKSNEDQSMGNWQIK	3	0	10	P02545-2	Isoform C of Prelamin-A/C [OS=Homo sapiens]	458	Master Protein	VRLRNKsNEDQSM
FALSE	High	Phospho	S	11	100	SGAQASSTPLSPTR	21	17	24	P02545-2	Isoform C of Prelamin-A/C [OS=Homo sapiens]	22	Master Protein	ASSTPLsPTRITR
FALSE	High	Phospho	S	7	100	GISQDRSPLVK	2	0	0	Q5T5U3	Rho GTPase-activating protein 21 [OS=Homo sapiens]	616	Master Protein	GISQDRsPLVKVR
FALSE	High	Phospho	S	12	100	FPDRLAEDEGDSEPEAVGQSR	4	0	0	Q9UIG0	Tyrosine-protein kinase BAZ1B [OS=Homo sapiens]	1468	Master Protein	AEDEGDsEPEAVG
FALSE	High	Phospho	S	5	100	SLSGSPLK	28	1	0	Q9UIG0	Tyrosine-protein kinase BAZ1B [OS=Homo sapiens]	349	Master Protein	KKSLSGsPLKVKN
FALSE	High	Phospho	T	5	100	ALPQTPRPR	55	0	0	Q9UQ35	Serine/arginine repetitive matrix protein 2 [OS=Homo sapiens]	1492	Master Protein	PKALPQtPRPRSR
FALSE	High	Phospho	S	8	100	AQSGSDSSPEPKAPAPR	16	2	1	Q9UQ35	Serine/arginine repetitive matrix protein 2 [OS=Homo sapiens]	1621	Master Protein	QSGSDSsPEPKAP
FALSE	High	Phospho	S	7	100	AQSGSDSSPEPKAPAPR	15	2	2	Q9UQ35	Serine/arginine repetitive matrix protein 2 [OS=Homo sapiens]	1620	Master Protein	AQSGSDsSPEPKA
FALSE	High	Phospho	T	3	100	AQTPPGPSLSGSK	23	4	11	Q9UQ35	Serine/arginine repetitive matrix protein 2 [OS=Homo sapiens]	1003	Master Protein	PKVKAQtPPGPSL
FALSE	High	Phospho	S	3	100	ARSRTPPSAPSQSR	11	0	0	Q9UQ35	Serine/arginine repetitive matrix protein 2 [OS=Homo sapiens]	2407	Master Protein	LLDRARsRTPPSA
FALSE	High	Phospho	T	5	100	ARSRTPPSAPSQSR	11	0	0	Q9UQ35	Serine/arginine repetitive matrix protein 2 [OS=Homo sapiens]	2409	Master Protein	DRARSRtPPSAPS
FALSE	High	Phospho	S	3	100	CRSPGMLEPLGSSR	8	0	0	Q9UQ35	Serine/arginine repetitive matrix protein 2 [OS=Homo sapiens]	2132	Master Protein	PLDRCRsPGMLEP
FALSE	High	Phospho	T	6	100	DGLPRTPSRR	13	0	0	Q9UQ35	Serine/arginine repetitive matrix protein 2 [OS=Homo sapiens]	1434	Master Protein	KDGLPRtPSRRSR
FALSE	High	Phospho	S	4	100	DKFSPFPVQDRPESSLVFK	3	0	6	Q9UQ35	Serine/arginine repetitive matrix protein 2 [OS=Homo sapiens]	1188	Master Protein	RQKDKFsPFPVQD
FALSE	High	Phospho	T	5	100	DTLRTPPRER	23	0	0	Q9UQ35	Serine/arginine repetitive matrix protein 2 [OS=Homo sapiens]	1208	Master Protein	FKDTLRtPPRERS
FALSE	High	Phospho	T	8	100	EGRPPEPTPAK	4	0	0	Q9UQ35	Serine/arginine repetitive matrix protein 2 [OS=Homo sapiens]	2599	Master Protein	GRPPEPtPAKRKR
FALSE	High	Phospho	S	5	100	ELSNSPLRENSFGSPLEFR	5	0	0	Q9UQ35	Serine/arginine repetitive matrix protein 2 [OS=Homo sapiens]	1320	Master Protein	HKELSNsPLRENS
FALSE	High	Phospho	S	6	100	GEFSASPMLK	22	4	9	Q9UQ35	Serine/arginine repetitive matrix protein 2 [OS=Homo sapiens]	1124	Master Protein	RGEFSAsPMLKSG
FALSE	High	Phospho	S	3	100	GRSPSPKPR	5	0	0	Q9UQ35	Serine/arginine repetitive matrix protein 2 [OS=Homo sapiens]	1762	Master Protein	TSRRGRsPSPKPR
FALSE	High	Phospho	S	5	100	GRSPSPKPR	5	0	0	Q9UQ35	Serine/arginine repetitive matrix protein 2 [OS=Homo sapiens]	1764	Master Protein	RRGRSPsPKPRGL
FALSE	High	Phospho	S	9	100	KPIDSLRDSR	13	0	0	Q9UQ35	Serine/arginine repetitive matrix protein 2 [OS=Homo sapiens]	2688	Master Protein	IDSLRDsRSLSYS
FALSE	High	Phospho	S	12	100	MALPPQEDATASPPR	91	20	0	Q9UQ35	Serine/arginine repetitive matrix protein 2 [OS=Homo sapiens]	1179	Master Protein	QEDATAsPPRQKD
FALSE	High	Phospho	S	10	100	MSCFSRPSMSPTPLDR	1	0	0	Q9UQ35	Serine/arginine repetitive matrix protein 2 [OS=Homo sapiens]	2123	Master Protein	FSRPSMsPTPLDR
FALSE	High	Phospho	S	8	100	MTSERAPSPSSR	41	0	0	Q9UQ35	Serine/arginine repetitive matrix protein 2 [OS=Homo sapiens]	2426	Master Protein	TSERAPsPSSRMG
FALSE	High	Phospho	T	7	100	NHSGSRTPPVALNSSR	17	0	0	Q9UQ35	Serine/arginine repetitive matrix protein 2 [OS=Homo sapiens]	2104	Master Protein	NHSGSRtPPVALN
FALSE	High	Phospho	S	5	100	NHSGSRTPPVALNSSR	16	1	0	Q9UQ35	Serine/arginine repetitive matrix protein 2 [OS=Homo sapiens]	2102	Master Protein	TRNHSGsRTPPVA
FALSE	High	Phospho	S	3	100	NHSGSRTPPVALNSSR	4	1	12	Q9UQ35	Serine/arginine repetitive matrix protein 2 [OS=Homo sapiens]	2100	Master Protein	PATRNHsGSRTPP
FALSE	High	Phospho	T	15	100	QGSITSPQANEQSVTPQRR	37	1	2	Q9UQ35	Serine/arginine repetitive matrix protein 2 [OS=Homo sapiens]	866	Master Protein	ANEQSVtPQRRSC
FALSE	High	Phospho	S	6	100	QSHSESPSLQSK	23	1	2	Q9UQ35	Serine/arginine repetitive matrix protein 2 [OS=Homo sapiens]	1083	Master Protein	RQSHSEsPSLQSK
FALSE	High	Phospho	T	3	100	RETPSPRPMR	37	0	0	Q9UQ35	Serine/arginine repetitive matrix protein 2 [OS=Homo sapiens]	2738	Master Protein	HKRRREtPSPRPM
FALSE	High	Phospho	S	5	100	RETPSPRPMR	37	0	0	Q9UQ35	Serine/arginine repetitive matrix protein 2 [OS=Homo sapiens]	2740	Master Protein	RRRETPsPRPMRH
FALSE	High	Phospho	S	3	100	RPSPQPSPR	31	0	0	Q9UQ35	Serine/arginine repetitive matrix protein 2 [OS=Homo sapiens]	2702	Master Protein	VERRRPsPQPSPR
FALSE	High	Phospho	S	8	100	RRPSPQPSPR	11	0	16	Q9UQ35	Serine/arginine repetitive matrix protein 2 [OS=Homo sapiens]	2706	Master Protein	RPSPQPsPRDQQS
FALSE	High	Phospho	S	6	100	RSPSVSSPEPAEK	11	2	5	Q9UQ35	Serine/arginine repetitive matrix protein 2 [OS=Homo sapiens]	1731	Master Protein	RRSPSVsSPEPAE
FALSE	High	Phospho	S	4	100	RVPSPTPAPK	80	4	0	Q9UQ35	Serine/arginine repetitive matrix protein 2 [OS=Homo sapiens]	2581	Master Protein	ALKRVPsPTPAPK
FALSE	High	Phospho	S	8	100	SATRPSPSPER	47	2	1	Q9UQ35	Serine/arginine repetitive matrix protein 2 [OS=Homo sapiens]	353	Master Protein	ATRPSPsPERSST
FALSE	High	Phospho	S	6	100	SATRPSPSPERSSTGPEPPAPTPLLAER	41	2	2	Q9UQ35	Serine/arginine repetitive matrix protein 2 [OS=Homo sapiens]	351	Master Protein	KSATRPsPSPERS
FALSE	High	Phospho	S	6	100	SGAGSSPETK	4	0	4	Q9UQ35	Serine/arginine repetitive matrix protein 2 [OS=Homo sapiens]	1219	Master Protein	RSGAGSsPETKEQ
FALSE	High	Phospho	S	4	100	SGMSPEQSR	21	2	0	Q9UQ35	Serine/arginine repetitive matrix protein 2 [OS=Homo sapiens]	1132	Master Protein	MLKSGMsPEQSRF
FALSE	High	Phospho	S	4	100	SGSSPEVKDKPR	6	7	1	Q9UQ35	Serine/arginine repetitive matrix protein 2 [OS=Homo sapiens]	1601	Master Protein	RSRSGSsPEVKDK
FALSE	High	Phospho	S	3	100	SGSSPEVKDKPR	4	7	3	Q9UQ35	Serine/arginine repetitive matrix protein 2 [OS=Homo sapiens]	1600	Master Protein	RRSRSGsSPEVKD
FALSE	High	Phospho	S	9	100	SGTPPRQGSITSPQANEQSVTPQRR	8	12	19	Q9UQ35	Serine/arginine repetitive matrix protein 2 [OS=Homo sapiens]	854	Master Protein	TPPRQGsITSPQA
FALSE	High	Phospho	S	5	100	SLSYSPVER	26	1	5	Q9UQ35	Serine/arginine repetitive matrix protein 2 [OS=Homo sapiens]	2694	Master Protein	SRSLSYsPVERRR
FALSE	High	Phospho	S	3	100	SLSYSPVER	15	1	16	Q9UQ35	Serine/arginine repetitive matrix protein 2 [OS=Homo sapiens]	2692	Master Protein	RDSRSLsYSPVER
FALSE	High	Phospho	T	3	100	SLTRSPPAIR	11	0	0	Q9UQ35	Serine/arginine repetitive matrix protein 2 [OS=Homo sapiens]	2069	Master Protein	RGKRSLtRSPPAI
FALSE	High	Phospho	S	5	100	SLTRSPPAIR	11	0	0	Q9UQ35	Serine/arginine repetitive matrix protein 2 [OS=Homo sapiens]	2071	Master Protein	KRSLTRsPPAIRR
FALSE	High	Phospho	S	3	100	SRSPLAIR	5	0	0	Q9UQ35	Serine/arginine repetitive matrix protein 2 [OS=Homo sapiens]	2046	Master Protein	KRSRSRsPLAIRR
FALSE	High	Phospho	S	1	100	SRSPLAIR	4	0	1	Q9UQ35	Serine/arginine repetitive matrix protein 2 [OS=Homo sapiens]	2044	Master Protein	PRKRSRsRSPLAI
FALSE	High	Phospho	S	1	100	SRSPQRPGWSR	6	0	0	Q9UQ35	Serine/arginine repetitive matrix protein 2 [OS=Homo sapiens]	534	Master Protein	PQRRGRsRSPQRP
FALSE	High	Phospho	S	3	100	SRSPQRPGWSR	6	0	0	Q9UQ35	Serine/arginine repetitive matrix protein 2 [OS=Homo sapiens]	536	Master Protein	RRGRSRsPQRPGW
FALSE	High	Phospho	S	5	100	SRSPSSPELNNK	4	5	4	Q9UQ35	Serine/arginine repetitive matrix protein 2 [OS=Homo sapiens]	1501	Master Protein	PRSRSPsSPELNN
FALSE	High	Phospho	S	3	100	SRSPSSPELNNK	12	1	0	Q9UQ35	Serine/arginine repetitive matrix protein 2 [OS=Homo sapiens]	1499	Master Protein	PRPRSRsPSSPEL
FALSE	High	Phospho	S	1	100	SRSPSSPELNNK	9	1	3	Q9UQ35	Serine/arginine repetitive matrix protein 2 [OS=Homo sapiens]	1497	Master Protein	QTPRPRsRSPSSP
FALSE	High	Phospho	S	1	100	SRSRTPLLPR	2	0	0	Q9UQ35	Serine/arginine repetitive matrix protein 2 [OS=Homo sapiens]	2030	Master Protein	PAIRRRsRSRTPL
FALSE	High	Phospho	S	3	100	SRSRTPLLPR	2	0	0	Q9UQ35	Serine/arginine repetitive matrix protein 2 [OS=Homo sapiens]	2032	Master Protein	IRRRSRsRTPLLP
FALSE	High	Phospho	T	5	100	SRSRTPLLPR	2	0	0	Q9UQ35	Serine/arginine repetitive matrix protein 2 [OS=Homo sapiens]	2034	Master Protein	RRSRSRtPLLPRK
FALSE	High	Phospho	S	10	100	SSGHSSSELSPDAVEK	6	0	1	Q9UQ35	Serine/arginine repetitive matrix protein 2 [OS=Homo sapiens]	1387	Master Protein	HSSSELsPDAVEK
FALSE	High	Phospho	S	5	100	SSGHSSSELSPDAVEK	2	0	5	Q9UQ35	Serine/arginine repetitive matrix protein 2 [OS=Homo sapiens]	1382	Master Protein	TRSSGHsSSELSP
FALSE	High	Phospho	S	10	100	THTTALAGRSPSPASGR	14	0	7	Q9UQ35	Serine/arginine repetitive matrix protein 2 [OS=Homo sapiens]	295	Master Protein	TALAGRsPSPASG
FALSE	High	Phospho	S	12	100	THTTALAGRSPSPASGR	21	0	0	Q9UQ35	Serine/arginine repetitive matrix protein 2 [OS=Homo sapiens]	297	Master Protein	LAGRSPsPASGRR
FALSE	High	Phospho	S	12	100	TPAAAAAMNLASPR	10	0	0	Q9UQ35	Serine/arginine repetitive matrix protein 2 [OS=Homo sapiens]	2272	Master Protein	AAMNLAsPRTAVA
FALSE	High	Phospho	T	5	100	TVARTPLGQR	17	0	0	Q9UQ35	Serine/arginine repetitive matrix protein 2 [OS=Homo sapiens]	1531	Master Protein	QKTVARtPLGQRS
FALSE	High	Phospho	S	6	100	VKAIISPR	15	0	0	Q9UQ35	Serine/arginine repetitive matrix protein 2 [OS=Homo sapiens]	924	Master Protein	KVKAIIsPRQRSH
FALSE	High	Phospho	T	5	100	VKPETPPRQSHSGSISPYPK	41	1	0	Q9UQ35	Serine/arginine repetitive matrix protein 2 [OS=Homo sapiens]	983	Master Protein	TKVKPEtPPRQSH
FALSE	High	Phospho	S	16	100	VKPETPPRQSHSGSISPYPK	15	13	14	Q9UQ35	Serine/arginine repetitive matrix protein 2 [OS=Homo sapiens]	994	Master Protein	SHSGSIsPYPKVK
FALSE	High	Phospho	S	8	100	LTFDSSFSPNTGKK	30	1	30	P21796	Voltage-dependent anion-selective channel protein 1 [OS=Homo sapiens]	104	Master Protein	TFDSSFsPNTGKK
FALSE	High	Phospho	S	6	100	HTGPNSPDTANDGFVR	28	1	13	P31943	Heterogeneous nuclear ribonucleoprotein H [OS=Homo sapiens]	104	Master Protein	KHTGPNsPDTAND
FALSE	High	Phospho	S	6	100	GLLYDSDEEDEERPAR	131	0	0	P49736	DNA replication licensing factor MCM2 [OS=Homo sapiens]	139	Master Protein	RGLLYDsDEEDEE
FALSE	High	Phospho	S	4	100	KADSDSEDKGEESKPK	15	0	0	P83916	Chromobox protein homolog 1 [OS=Homo sapiens]	89	Master Protein	GKRKADsDSEDKG
FALSE	High	Phospho	S	15	100	GLGKPGGQGDAIQLSPK	1	0	0	Q5VV41	Rho guanine nucleotide exchange factor 16 [OS=Homo sapiens]	174	Master Protein	GDAIQLsPKLQAL
FALSE	High	Phospho	S	3	100	HQSFGAAVLSR	13	0	0	Q5VV41	Rho guanine nucleotide exchange factor 16 [OS=Homo sapiens]	107	Master Protein	TPARHQsFGAAVL
FALSE	High	Phospho	S	33	100	SQQQQQQQGLAPPAQPPAPPSATLPAGAAAPPSPPFSFQLPR	1	0	0	P47974	mRNA decay activator protein ZFP36L2 [OS=Homo sapiens]	426	Master Protein	GAAAPPsPPFSFQ
FALSE	High	Phospho	S	9	100	SDKNQQGFSPK	2	0	0	Q9NS87	Kinesin-like protein KIF15 [OS=Homo sapiens]	568	Master Protein	KNQQGFsPKAQKE
FALSE	High	Phospho	S	3	100	VLSPLIIK	4	0	0	Q8NCN4	E3 ubiquitin-protein ligase RNF169 [OS=Homo sapiens]	403	Master Protein	PDGRVLsPLIIKS
FALSE	High	Phospho	S	8	100	ASSVGVLSPQKK	1	0	0	Q9UGU5	HMG domain-containing protein 4 [OS=Homo sapiens]	497	Master Protein	SSVGVLsPQKKSP
FALSE	High	Phospho	S	4	100	LILSPKEK	6	0	0	Q9UGU5	HMG domain-containing protein 4 [OS=Homo sapiens]	197	Master Protein	KMKLILsPKEKGS
FALSE	High	Phospho	S	9	100	DAGGPRPESPVPAGR	6	0	0	Q9BVG9	Phosphatidylserine synthase 2 [OS=Homo sapiens]	16	Master Protein	GGPRPEsPVPAGR
FALSE	High	Phospho	S	3	100	KLSLPTDLKPDLDVKDNSFSR	1	0	0	Q5T5C0	Syntaxin-binding protein 5 [OS=Homo sapiens]	759	Master Protein	KMSRKLsLPTDLK
FALSE	High	Phospho	T	13	100	IFPPETSASVAATPPPSTASAPAAVNSSASADKPLSNMK	1	0	0	P09874	Poly [ADP-ribose] polymerase 1 [OS=Homo sapiens]	368	Master Protein	SASVAAtPPPSTA
FALSE	High	Phospho	T	4	100	GGGTPDANSLAPPGK	5	0	0	Q9BRQ0	Pygopus homolog 2 [OS=Homo sapiens]	302	Master Protein	SGRGGGtPDANSL
FALSE	High	Phospho	S	19	100	EGTLTQVPLAPPPPGAPPSPAPAR	14	0	1	P48634	Protein PRRC2A [OS=Homo sapiens]	1147	Master Protein	PPGAPPsPAPARF
FALSE	High	Phospho	T	4	100	ERGTPPVDPK	16	0	0	P48634	Protein PRRC2A [OS=Homo sapiens]	782	Master Protein	MLRERGtPPVDPK
FALSE	High	Phospho	S	5	100	ERSDSGGSSSEPFDR	2	0	0	P48634	Protein PRRC2A [OS=Homo sapiens]	761	Master Protein	PRERSDsGGSSSE
FALSE	High	Phospho	S	4	100	KGNSPNSEPPTPK	5	0	8	P48634	Protein PRRC2A [OS=Homo sapiens]	380	Master Protein	DGKKGNsPNSEPP
FALSE	High	Phospho	S	3	100	KQSSSEISLAVER	8	0	0	P48634	Protein PRRC2A [OS=Homo sapiens]	456	Master Protein	RQRRKQsSSEISL
FALSE	High	Phospho	S	7	100	LIPGPLSPVAR	40	0	0	P48634	Protein PRRC2A [OS=Homo sapiens]	1219	Master Protein	LIPGPLsPVARGG
FALSE	High	Phospho	T	13	100	RGDKEAPPPVLLTPK	3	0	5	P48634	Protein PRRC2A [OS=Homo sapiens]	1347	Master Protein	PPPVLLtPKAVGT
FALSE	High	Phospho	S	3	100	TASETRSEGSEYEEIPK	18	1	0	P48634	Protein PRRC2A [OS=Homo sapiens]	1085	Master Protein	PRGRTAsETRSEG
FALSE	High	Phospho	S	10	100	TASETRSEGSEYEEIPK	6	2	11	P48634	Protein PRRC2A [OS=Homo sapiens]	1092	Master Protein	ETRSEGsEYEEIP
FALSE	High	Phospho	S	5	100	GTDDSPKDSQEDLQER	2	0	0	Q969E4	Transcription elongation factor A protein-like 3 [OS=Homo sapiens]	121	Master Protein	DRGTDDsPKDSQE
FALSE	High	Phospho	S	4	100	GPLSPFNSR	1	0	0	A1L390	Pleckstrin homology domain-containing family G member 3 [OS=Homo sapiens]	76	Master Protein	NVKGPLsPFNSRA
FALSE	High	Phospho	S	4	100	RRESLSYIPK	4	0	0	A1L390	Pleckstrin homology domain-containing family G member 3 [OS=Homo sapiens]	741	Master Protein	SVRRREsLSYIPK
FALSE	High	Phospho	S	3	100	SHSVPENMVEPPLSGR	4	0	0	A1L390	Pleckstrin homology domain-containing family G member 3 [OS=Homo sapiens]	1081	Master Protein	PVNRSHsVPENMV
FALSE	High	Phospho	S	5	100	FTGLSKEELLK	2	0	3	P08195	Amino acid transporter heavy chain SLC3A2 [OS=Homo sapiens]	165	Master Protein	AKFTGLsKEELLK
FALSE	High	Phospho	S	3	100	AASPPSYTLDLGESQLAPPPSK	3	0	0	Q9ULQ0	Striatin-interacting protein 2 [OS=Homo sapiens]	318	Master Protein	KSMRAAsPPSYTL
FALSE	High	Phospho	S	8	100	SAGGRPGSGPQLGTGR	13	0	0	O14908	PDZ domain-containing protein GIPC1 [OS=Homo sapiens]	232	Master Protein	AGGRPGsGPQLGT
FALSE	High	Phospho	S	6	100	AGLRVSAPEVSVGHK	3	0	0	Q09666	Neuroblast differentiation-associated protein AHNAK [OS=Homo sapiens]	332	Master Protein	KAGLRVsAPEVSV
FALSE	High	Phospho	S	5	100	ASLGSLEGEAEAEASSPK	26	3	29	Q09666	Neuroblast differentiation-associated protein AHNAK [OS=Homo sapiens]	5752	Master Protein	SKASLGsLEGEAE
FALSE	High	Phospho	S	13	100	DDGVFVQEVTQNSPAAR	7	0	1	Q09666	Neuroblast differentiation-associated protein AHNAK [OS=Homo sapiens]	41	Master Protein	QEVTQNsPAARTG
FALSE	High	Phospho	S	10	100	EGAKDIDISSPEFK	5	3	0	Q09666	Neuroblast differentiation-associated protein AHNAK [OS=Homo sapiens]	177	Master Protein	KDIDISsPEFKIK
FALSE	High	Phospho	S	7	100	FGFGAKSPKADIK	1	0	0	Q09666	Neuroblast differentiation-associated protein AHNAK [OS=Homo sapiens]	4986	Master Protein	FGFGAKsPKADIK
FALSE	High	Phospho	T	3	100	FGTFGGLGSK	3	0	0	Q09666	Neuroblast differentiation-associated protein AHNAK [OS=Homo sapiens]	5824	Master Protein	GKLKFGtFGGLGS
FALSE	High	Phospho	S	9	100	FKAEAPLPSPK	14	0	0	Q09666	Neuroblast differentiation-associated protein AHNAK [OS=Homo sapiens]	5110	Master Protein	AEAPLPsPKLEGE
FALSE	High	Phospho	S	4	100	GDRSPEPGQTWTR	145	0	0	Q09666	Neuroblast differentiation-associated protein AHNAK [OS=Homo sapiens]	93	Master Protein	HRKGDRsPEPGQT
FALSE	High	Phospho	S	6	100	GGVTGSPEASISGSKGDLK	50	0	3	Q09666	Neuroblast differentiation-associated protein AHNAK [OS=Homo sapiens]	5731	Master Protein	KGGVTGsPEASIS
[truncated: 1,393 more rows]
