# Supplementary material for: SCAMP3-Driven Regulation of ERK1/2 and Autophagy Phosphoproteomics Signatures in Triple-Negative Breast Cancer
Source: Int J Mol Sci. 2025 Oct 1;26(19):9577. doi: 10.3390/ijms26199577 (PMC12525412; doi:10.3390/ijms26199577)
Supplement: Supplementary file 1 [file ijms-26-09577-s001.zip › Table S6.xlsx]

## Sheet: PeptideGroups
Table S6:Peptide profiling from phosphoproteomics analysis of TNBC cells, including phosphorylated and non-phosphorylated peptides.
Checked	Confidence	Annotated Sequence	Modifications	Qvality PEP	Qvality q-value	# Protein Groups	# Proteins	# Isoforms	# PSMs	Master Protein Accessions	Positions in Master Proteins	Modifications in Master Proteins	# Missed Cleavages	Theo. MH+ [Da]	Abundance Ratio: (F5, SC3-KO Basal) / (F5, Internal Control)	Abundance Ratio: (F5, SC3-KO EGF) / (F5, Internal Control)	Abundance Ratio: (F5, SC3-KO Treatment) / (F5, Internal Control)	Abundance Ratio: (F5, WT Basal) / (F5, Internal Control)	Abundance Ratio: (F5, WT EGF) / (F5, Internal Control)	Abundance Ratio: (F5, WT Treatment) / (F5, Internal Control)	Abundance Ratio: (F6, SC3-KO Basal) / (F6, Internal Control)	Abundance Ratio: (F6, SC3-KO EGF) / (F6, Internal Control)	Abundance Ratio: (F6, SC3-KO Treatment) / (F6, Internal Control)	Abundance Ratio: (F6, WT Basal) / (F6, Internal Control)	Abundance Ratio: (F6, WT EGF) / (F6, Internal Control)	Abundance Ratio: (F6, WT Treatment) / (F6, Internal Control)	Abundance Ratio: (F7, SC3-KO Basal) / (F7, Internal Control)	Abundance Ratio: (F7, SC3-KO EGF) / (F7, Internal Control)	Abundance Ratio: (F7, SC3-KO Treatment) / (F7, Internal Control)	Abundance Ratio: (F7, WT Basal) / (F7, Internal Control)	Abundance Ratio: (F7, WT EGF) / (F7, Internal Control)	Abundance Ratio: (F7, WT Treatment) / (F7, Internal Control)	Abundances (Grouped): F5, Internal Control	Abundances (Grouped): F5, SC3-KO Basal	Abundances (Grouped): F5, SC3-KO EGF	Abundances (Grouped): F5, SC3-KO Treatment	Abundances (Grouped): F5, WT Basal	Abundances (Grouped): F5, WT EGF	Abundances (Grouped): F5, WT Treatment	Abundances (Grouped): F6, Internal Control	Abundances (Grouped): F6, SC3-KO Basal	Abundances (Grouped): F6, SC3-KO EGF	Abundances (Grouped): F6, SC3-KO Treatment	Abundances (Grouped): F6, WT Basal	Abundances (Grouped): F6, WT EGF	Abundances (Grouped): F6, WT Treatment	Abundances (Grouped): F7, Internal Control	Abundances (Grouped): F7, SC3-KO Basal	Abundances (Grouped): F7, SC3-KO EGF
FALSE	High	[K].AAAAAAALQAK.[S]	1xTMT6plex [K11]; 1xTMT6plex [N-Term]	0.000150375	0.000218806	1	1	1	13	P36578	P36578 [354-364]		0	1414.88	1.123	0.904	1.38	1.415	1.151	1.19													257.2	288.9	232.6	355.1	364	296.1	306.2
FALSE	High	[R].IVVAGNNEDVSFSRPADLDLIQSTPFKPLALKTPPR.[V]	2xTMT6plex [K27; K32]; 1xTMT6plex [N-Term]; 1xPhospho [T33(100)]	6.37968e-05	0.000218806	1	5	1	3	Q9GZY8	Q9GZY8 [83-118]	Q9GZY8 1xPhospho [T115(100)]	1	4673.57							1.189	1.112	1.236	1.326	1.416	1.084	1.563	0.943	0.772	0.821	0.485	1.161								125.1	148.8	139.1	154.7	166	177.2	135.6	156.2	244.2	147.2
FALSE	High	[K].IVVEEGSKNIR.[L]	1xTMT6plex [K8]; 1xTMT6plex [N-Term]	0.000159804	0.000218806	1	2	1	3	O00330	O00330 [113-123]		1	1702.03							1.014	1.461	1.203	1.521	1.391	1.12	1.562	1.076	1.169	1.074	4.721	1.472								117.3	118.9	171.4	141.2	178.4	163.2	131.4	89.3	139.5	96.1
FALSE	High	[R].IVVFQYSDGKLQTVAEKEVK.[G]	3xTMT6plex [K10; K17; K20]; 1xTMT6plex [N-Term]	1.93938e-05	0.000218806	1	2	1	3	Q16531	Q16531 [848-867]		2	3197.9							2.024	3.723	3.02	2.009	2.156	1.521	1.462	1.341	1.429	1.166	0.469	0.994								70.9	143.5	263.9	214.1	142.4	152.9	107.9	127.8	186.8	171.3
FALSE	High	[K].LVVLGSGGVGK.[S]	1xTMT6plex [K11]; 1xTMT6plex [N-Term]	0.000132999	0.000218806	1	5	1	11	P61224	P61224 [6-16]		0	1443.93							3.697	3.522	2.508	1.522	1.794	1.993	0.869	1.2	1.518	0.826	0.795	0.714								66	244	232.4	165.6	100.5	118.4	131.5	150.5	130.7	180.7
FALSE	High	[K].LVVVGAGGVGK.[S]	1xTMT6plex [K11]; 1xTMT6plex [N-Term]	0.000141571	0.000218806	2	5	1	3	P01116; P01111	P01116 [6-16]; P01111 [6-16]		0	1413.92							10.056	9.171	6.458	4.384	4.17	3.419	1.437	1.049	1.132	1.095	0.855	0.63								26.3	264.9	241.6	170.1	115.5	109.8	90.1	150.3	216	157.6
FALSE	High	[RK].LVVVGGGGVGK.[S]	1xTMT6plex [K11]; 1xTMT6plex [N-Term]	0.000276283	0.000218806	1	3	1	6	P62070	P62070 [17-27]		0	1399.9	1.955	0.962	1.907	1.567	1.373	1.792	6.279	6.279	4.514	3.216	2.9	1.927	1.177	1.01	1.021	1.014	0.325	0.912	68.8	134.6	66.2	131.3	107.9	94.5	123.3	25.4	159.5	159.5	114.7	81.7	73.7	49	109.9	129.3	111
FALSE	High	[K].IVVVTAGVR.[Q]	1xTMT6plex [N-Term]	0.000327783	0.000218806	1	1	1	25	P07195	P07195 [92-100]		0	1142.75	2.002	1.88	3.097	4.087	2.81	1.855	20.748	24.852	19.117	14.982	13.972	7.571	1.393	1.132	1.313	1.153	2.105	0.969	38.7	77.4	72.7	119.7	158	108.6	71.7	7.1	147.1	176.1	135.5	106.2	99	53.7	80.4	111.9	91
FALSE	High	[K].IVVVTAGVRQQEGESR.[L]	1xTMT6plex [N-Term]	4.62462e-05	0.000218806	1	1	1	14	P07195	P07195 [92-107]		1	1957.1	2.792	1.438	3.285	1.916	2.315	3.261	1.751	1.476	1.636	1.511	1.263	1.35	1.639	1.157	1.206	1.154	3.415	1.444	42.4	118.3	60.9	139.2	81.2	98.1	138.1	68	119.1	100.4	111.3	102.8	85.9	91.8	67.4	110.5	78
FALSE	High	[R].LVYDGIRDIR.[K]	1xTMT6plex [N-Term]	0.000182465	0.000218806	1	3	1	18	P35221	P35221 [617-626]		1	1448.84	0.347	0.491	0.487	0.877	1.075	0.451	0.705	1.073	1.84	1.415	1.307	0.851	5.323	1.978	2.339	2.61	7.907	2.513	130.7	45.3	64.1	63.6	114.6	140.5	59	87.8	61.9	94.2	161.6	124.3	114.8	74.8	32.2	171.5	63.7
FALSE	High	[R].LVYDGIRDIRK.[A]	1xTMT6plex [K11]; 1xTMT6plex [N-Term]	0.000353786	0.000218806	1	3	1	16	P35221	P35221 [617-627]		2	1806.1	0.353	0.599	0.547	0.72	0.719	0.514	0.554	0.708	1.307	1.037	0.871	0.693	6.084	1.791	2.104	2.392	3.341	3.3	147.5	52	88.3	80.7	106.2	106.1	75.8	115.2	63.8	81.5	150.5	119.5	100.3	79.8	36.6	222.7	65.6
FALSE	High	[K].IVYGHLDDPASQEIER.[G]	1xTMT6plex [N-Term]	0.000140587	0.000218806	1	1	1	2	Q99798	Q99798 [69-84]		0	2071.07	0.834	1.278	0.827	0.643	1.504	0.984	0.715	0.983	1.082	1.045	0.916	1.022							144.6	120.6	184.8	119.7	93	217.5	142.3	159.3	113.9	156.6	172.3	166.5	146	162.9
FALSE	High	[R].LWDHATMTEVK.[S]	1xTMT6plex [K11]; 1xTMT6plex [N-Term]	0.000172901	0.000218806	1	2	1	7	Q9Y3F4	Q9Y3F4 [168-178]		0	1788.97	2.231	1.455	2.961	2.974	2.409	3.39	1.406	1.509	1.717	2.455	2.615	1.629	1.835	1.294	1.244	1.283	2.807	1.75	39.1	87.1	56.8	115.6	116.2	94.1	132.4	58.5	82.2	88.3	100.5	143.6	153	95.3	65.8	120.6	85.1
FALSE	High	[K].IWDLEGKIIVDELKQEVISTSSK.[A]	3xTMT6plex [K7; K14; K23]; 1xTMT6plex [N-Term]	0.000191605	0.000218806	1	1	1	1	P63244	P63244 [258-280]		2	3547.08							1.193	1.94	1.962	1.744	1.691	1.162														196.4	234.3	381.1	385.4	342.5	332.1	228.3
FALSE	High	[K].IWDIGGQPR.[F]	1xTMT6plex [N-Term]	0.000371298	0.000218806	1	3	1	2	Q9NVJ2	Q9NVJ2 [69-77]		0	1270.71													1.025	0.896	0.985	1.235	1.09	1.071															287.6	294.8	257.7
FALSE	High	[K].IWDLNMENRPVETYQVHEYLR.[S]	1xTMT6plex [N-Term]	0.00014189	0.000218806	1	2	1	1	P63151	P63151 [310-330]		0	2934.48													0.543	0.345	0.383	0.447	0.896	0.548															504.6	273.9	174.1
FALSE	High	[R].LWDLTTGTTTR.[R]	1xTMT6plex [N-Term]	0.000164935	0.000218806	1	1	1	20	P63244	P63244 [89-99]		0	1493.82	1.794	1.146	2.285	3.862	2.283	1.868	1.252	1.584	1.242	1.077	1.007	1.017	1.48	1.329	1.591	1.341	1.351	1.92	44.9	80.6	51.5	102.6	173.5	102.6	83.9	90.1	112.8	142.8	111.9	97.1	90.7	91.6	72.2	107	96
FALSE	High	[R].IWDTTQKEHLLK.[Y]	2xTMT6plex [K7; K12]; 1xTMT6plex [N-Term]	0.00016194	0.000218806	1	1	1	4	O75083	O75083 [84-95]		1	2199.31	0.373	0.758	1.11	2.299	1.846	1.499							1.703	1.552	1.684	3.255	7.021	2.942	105	39.1	79.6	116.5	241.3	193.7	157.3								60.9	103.8	94.6
FALSE	High	[R].IVTSTYKDGKGAR.[Y]	2xTMT6plex [K7; K10]; 1xTMT6plex [N-Term]	0.000192118	0.000218806	1	1	1	16	Q9UBR2	Q9UBR2 [275-287]		2	2083.25	6.107	1.488	7.251	4.592	1.375	17.053	2.666	2.325	2.766	4.007	4.059	3.541	2.68	1.672	1.763	4.111	0.259	9.581	17.9	109.4	26.6	129.8	82.2	24.6	305.4	31.9	85.2	74.3	88.4	128	129.7	113.1	35.8	95.8	59.8
FALSE	High	[R].IVTSTYKDGK.[G]	2xTMT6plex [K7; K10]; 1xTMT6plex [N-Term]	0.000224289	0.000218806	1	1	1	19	Q9UBR2	Q9UBR2 [275-284]		1	1799.09	2.164	1.107	2.881	5.622	2.327	3.358	2.003	2.574	2.273	3.772	3.76	1.546	2.108	1.85	1.978	3.418	0.556	3.652	33.6	72.8	37.2	96.9	189.1	78.3	113	44.8	89.7	115.3	101.8	168.9	168.4	69.2	49.5	104.4	91.6
FALSE	High	[K].LVTSGAESGNLNTSPSSNQTR.[N]	1xTMT6plex [N-Term]; 1xPhospho [S14(100)]	3.76754e-05	0.000218806	1	3	1	4	Q8NHV4	Q8NHV4 [503-523]	Q8NHV4 1xPhospho [S516(100)]	0	2429.15	0.8	0.975	0.427	0.304	0.598	0.622	0.214	0.101	0.328	0.523	0.531	0.537							225.4	180.2	219.8	96.2	68.4	134.8	140.2	319.9	68.4	32.4	105.1	167.4	169.7	171.9
FALSE	High	[R].IVTSEEVIIR.[D]	1xTMT6plex [N-Term]	0.000152566	0.000218806	1	5	1	3	Q9Y639	Q9Y639 [150-159]		0	1387.84													0.689	0.462	0.512	0.587	0.446	0.557															493.8	340.3	228.2
FALSE	High	[K].IVRGDQPAASGDSDDDEPPPLPR.[L]	1xTMT6plex [N-Term]	7.78913e-05	0.000218806	1	2	1	1	O00264	O00264 [45-67]		1	2633.3							0.208	0.176	0.364	0.375	0.282	0.597														699.6	145.6	123.1	254.7	262.2	197.1	417.7
FALSE	High	[K].IVRGDQPAASGDSDDDEPPPLPR.[L]	1xTMT6plex [N-Term]; 1xPhospho [S13(100)]	4.46407e-06	0.000218806	1	2	1	16	O00264	O00264 [45-67]	O00264 1xPhospho [S57(100)]	1	2713.27							0.502	1.482	1.275	0.793	0.998	0.745	1.513	1.188	1.504	1.337	5.392	1.558								145.2	72.9	215.1	185	115.1	144.8	108.2	82.5	124.9	98
FALSE	High	[K].LVRLSSDSFAR.[L]	1xTMT6plex [N-Term]; 1xPhospho [S5(100)]	0.000437089	0.000218806	1	2	2	5	Q9HB09	Q9HB09 [238-248]	Q9HB09 1xPhospho [S242(100)]	1	1559.81	1.075	0.825	0.771	0.889	1.217	1.082							0.908	0.758	0.764	1.205	3.245	1.607	140.8	151.4	116.2	108.7	125.2	171.4	152.3								119.5	108.5	90.6
FALSE	High	[K].LVRPPVQVYGIEGR.[Y]	1xTMT6plex [N-Term]	0.00014385	0.000218806	1	1	1	5	P48047	P48047 [27-40]		0	1812.07	1.922	1.186	2.346	2.314	1.034	1.899	1.334	1.298	1.351	0.834	0.835	0.93	0.869	0.693	0.793	1.28	0.367	0.714	58.3	112.1	69.2	136.9	135	60.3	110.8	91.4	122	118.7	123.5	76.3	76.4	85.1	126.7	110	87.7
FALSE	High	[K].LVSESSDVLPK.[-]	1xTMT6plex [K11]; 1xTMT6plex [N-Term]	0.0001433	0.000218806	1	2	1	18	P05787	P05787 [473-483]		0	1631.96	1.979	1.064	1.709	1.826	1.627	2.434	1.418	1.363	1.321	1.007	0.931	0.978	1.147	1.218	1.048	1.075	1.064	1.166	60.3	119.3	64.2	103.1	110.1	98.2	146.8	87.3	123.7	118.9	115.3	87.9	81.2	85.4	90.5	103.8	110.2
FALSE	High	[K].LVSEYMSK.[K]	1xTMT6plex [K8]; 1xTMT6plex [N-Term]	0.000418405	0.000218806	1	1	1	8	P11766	P11766 [331-338]		0	1414.8	1.301	1.02	1.588	2.718	1.132	1.15	0.852	1.465	1.463	1.324	1.269	0.944	1.167	1.122	1.161	1.077	1.071	1.156	64.2	83.6	65.6	102	174.6	72.7	73.9	90.6	77.2	132.7	132.6	120	115	85.5	91.5	106.9	102.7
FALSE	High	[K].LVSEYMSKK.[I]	2xTMT6plex [K8; K9]; 1xTMT6plex [N-Term]	0.000301134	0.000218806	1	1	1	5	P11766	P11766 [331-339]		1	1772.06	2.231	2.036	5.212	4.986	3.252	2.037	4.346	10.922	8.93	6.258	5.664	3.238	4.628	4.535	5.17	3.599	3.142	2.261	31.8	71	64.7	165.7	158.5	103.4	64.8	19.3	83.9	210.8	172.4	120.8	109.3	62.5	27.2	125.7	123.2
FALSE	High	[K].IVSGKDYNVTANSK.[L]	2xTMT6plex [K5; K14]; 1xTMT6plex [N-Term]	4.99394e-05	0.000218806	1	4	1	44	P00338	P00338 [77-90]		1	2183.26	3.488	3.049	8.918	13.01	4.934	3.62	6.265	18.436	13.325	8.587	8.12	3.325	14.225	11.68	14.541	11.776	1.404	6.725	17	59.3	51.8	151.5	221	83.8	61.5	13.2	82.9	244	176.4	113.7	107.5	44	11	155.9	128
FALSE	High	[K].LWEEQLAAAK.[A]	1xTMT6plex [K10]; 1xTMT6plex [N-Term]	0.000142793	0.000218806	1	2	1	11	P14314	P14314 [197-206]		0	1616.94	0.848	1.361	0.649	0.928	1.152	0.737	0.591	0.355	0.391	0.915	0.989	0.82	2.129	0.956	0.84	0.575	0.627	1.172	92.7	78.6	126.2	60.2	86	106.8	68.4	139.4	82.4	49.5	54.5	127.6	137.9	114.3	106.3	226.2	101.6
FALSE	High	[R].LVSLIGSKTQIPTQR.[Y]	1xTMT6plex [K8]; 1xTMT6plex [N-Term]	4.16254e-05	0.000218806	1	2	1	5	P25786	P25786 [108-122]		1	2099.3							1.927	1.152	1.746	1.073	1.003	1.375	1.112	0.642	0.645	0.507	0.553	0.992								103.7	199.8	119.5	181.1	111.3	104.1	142.6	208.7	232.2	133.9
FALSE	High	[R].LVSPGSANETSSILVESVTR.[S]	1xTMT6plex [N-Term]	5.13143e-05	0.000218806	1	7	1	4	O75369-8	O75369-8 [2507-2526]		0	2275.23	0.973	0.822	0.695	1.037	0.803	0.91	0.962	2.008	1.248	0.838	0.778	0.816							164	159.7	134.8	114	170.2	131.8	149.2	140.7	135.4	282.5	175.6	117.9	109.5	114.8
FALSE	High	[R].LVSPGSANETSSILVESVTR.[S]	1xTMT6plex [N-Term]; 1xPhospho [S3(100)]	6.16156e-05	0.000218806	1	7	1	2	O75369-8	O75369-8 [2507-2526]	O75369-8 1xPhospho [S2509(100)]	0	2355.2	0.615	0.876	0.511	0.753	0.781	0.987	0.426	0.421	0.509	1.16	0.684	0.933							188.4	115.8	165.1	96.2	141.8	147	186	206.5	87.9	87	105	239.5	141.1	192.7
FALSE	High	[R].LVSQEPKALVSEWKEPQAK.[N]	3xTMT6plex [K7; K14; K19]; 1xTMT6plex [N-Term]	0.000138022	0.000218806	1	1	1	1	Q16531	Q16531 [478-496]		2	3083.83	5.1	1.42	3.557	1.141	0.729	3.877													124.8	636.6	177.3	444	142.4	91	484
FALSE	High	[R].IVSRPEELREDDVGTGAGLLEIK.[K]	1xTMT6plex [K23]; 1xTMT6plex [N-Term]	5.54911e-05	0.000218806	1	2	1	2	P49368	P49368 [331-353]		1	2954.66							0.789	0.835	0.802	0.722	0.704	0.684	0.654	0.542	0.535	0.636	0.139	0.76								188.5	148.8	157.3	151.2	136.1	132.7	129	247.6	161.9	134.2
FALSE	High	[R].IVSRPEELREDDVGTGAGLLEIKK.[I]	2xTMT6plex [K23; K24]; 1xTMT6plex [N-Term]	0.000154718	0.000218806	1	2	1	1	P49368	P49368 [331-354]		2	3311.91													0.58	0.411	0.477	0.548	0.318	0.635															529.2	307	217.4
FALSE	High	[R].LVSSDPEINTK.[K]	1xTMT6plex [K11]; 1xTMT6plex [N-Term]	0.000157858	0.000218806	1	1	1	16	Q9Y266	Q9Y266 [257-267]		0	1660.95	1.137	1.165	1.277	0.87	0.924	1.103	0.961	1.102	1.493	1.087	0.977	1.009							141.7	161.1	165.1	180.9	123.3	131	156.3	136.4	131	150.3	203.6	148.3	133.3	137.6
FALSE	High	[R].LVSSDPEINTKK.[I]	2xTMT6plex [K11; K12]; 1xTMT6plex [N-Term]	0.000154232	0.000218806	1	1	1	8	Q9Y266	Q9Y266 [257-268]		1	2018.21	3.566	2.034	5.153	2.837	2.066	2.635	2.081	3.175	2.525	2.032	1.825	1.705	2.442	2.317	2.3	1.976	1.079	1.942	37.3	133.1	75.9	192.3	105.9	77.1	98.4	49.6	103.2	157.5	125.3	100.8	90.5	84.6	51.2	125	118.6
FALSE	High	[R].IVTDRETGSSK.[G]	1xTMT6plex [K11]; 1xTMT6plex [N-Term]	0.000230099	0.000218806	1	1	1	10	P19338	P19338 [600-610]		1	1650.94	0.46	0.758	0.428	0.244	0.572	0.3	0.425	0.219	0.196	0.383	0.488	0.673	0.656	0.477	0.553	0.256	0.168	0.396	166.7	76.7	126.4	71.3	40.7	95.4	50	207.3	88	45.4	40.6	79.4	101.2	139.4	220	144.2	105
FALSE	High	[R].LVSNHSLHETSSVFVDSLTK.[A]	1xTMT6plex [K20]; 1xTMT6plex [N-Term]	0.000119869	0.000218806	1	2	1	2	P21333	P21333 [2521-2540]		0	2658.45							1.061	0.576	0.675	1.275	1.092	0.778														325.2	345	187.5	219.6	414.6	355.2	252.9
FALSE	High	[R].LVREIAQDFKTDLR.[F]	1xTMT6plex [K10]; 1xTMT6plex [N-Term]	0.000109095	0.000218806	1	3	1	1	P84243	P84243 [71-84]		2	2162.27													3.198	3.595	5.529	3.618	0.869	2.537															103.2	330.1	371
FALSE	High	[R].LWGLTEMFPER.[V]	1xTMT6plex [N-Term]	0.000226735	0.000218806	1	1	1	2	Q9NS69	Q9NS69 [48-58]		0	1607.85							3.244	1.606	1.261	1.177	1.166	1.406	1.091	0.692	0.593	0.539	1.468	1.157								87	282.2	139.7	109.7	102.4	101.4	122.3	176.7	192.8	122.2
FALSE	High	[K].IWPGYSELPAVKK.[M]	2xTMT6plex [K12; K13]; 1xTMT6plex [N-Term]	0.000185107	0.000218806	1	10	1	1	P21127-2	P21127-2 [648-660]		1	2175.31													1.867	1.08	1.22	0.989	0.736	1.194															259.7	484.9	280.5
FALSE	High	[R].LYIDSYEKDVAK.[I]	2xTMT6plex [K8; K12]; 1xTMT6plex [N-Term]	0.0003985	0.000218806	1	3	1	3	P36871	P36871 [516-527]		1	2131.23							1.396	3.127	2.108	1.602	1.511	1.269	1.172	1.302	1.364	1.106	0.353	0.942								91.3	127.5	285.4	192.4	146.3	137.9	115.9	138.6	162.5	180.4
FALSE	High	[R].LYIGLAGLATDVQTVAQR.[L]	1xTMT6plex [N-Term]	9.38875e-05	0.000218806	1	1	1	1	P49720	P49720 [49-66]		0	2118.21	1.873	1.354	1.093	1.357	1.326	1.475													221.6	414.9	300	242.3	300.7	293.8	326.8
FALSE	High	[K].LYINHTPPPLSKSKER.[E]	2xTMT6plex [K12; K14]; 1xTMT6plex [N-Term]; 1xPhospho [S/Y/T]	0.000161359	0.000218806	1	2	2	20	Q8NI27	Q8NI27 [1438-1453]		2	2647.49	1.055	0.994	0.737	0.789	0.747	0.974	0.588	0.65	0.942	0.881	0.815	0.691	1.391	1.135	1.085	1.515	2.187	1.377	110.5	116.6	109.9	81.4	87.2	82.6	107.7	126.9	74.6	82.4	119.5	111.8	103.4	87.7	72	100.2	81.7
FALSE	High	[K].LYPAAVDTIVAIMAEGK.[Q]	1xTMT6plex [K17]; 1xTMT6plex [N-Term]	0.000126818	0.000218806	1	3	1	2	Q9ULC4	Q9ULC4 [123-139]		0	2220.27							1.216	1.418	0.908	1.084	1.004	1.357	0.916	1.282	1.183	0.873	7.383	1.634								123.1	149.7	174.6	111.7	133.4	123.6	167	78.3	71.7	100.3
FALSE	High	[K].IYQGEDLPHPK.[S]	1xTMT6plex [K11]; 1xTMT6plex [N-Term]	0.000156812	0.000218806	1	1	1	11	Q6DD88	Q6DD88 [331-341]		0	1754.98	1.001	1.058	1.146	1.575	1.278	1.316	0.758	2.211	1.255	0.958	1.01	0.848	0.66	1.973	1.173	0.953	1.037	0.862	84.9	85	89.8	97.4	133.7	108.5	111.7	96.8	73.3	213.9	121.4	92.7	97.7	82	79.8	52.7	157.4
FALSE	High	[K].LYQGGPGGGSGGGGSGASGGPTIEEVD.[-]	1xTMT6plex [N-Term]	0.000244337	0.000218806	1	1	1	1	P54652	P54652 [613-639]		0	2549.2													0.494	0.636	0.565	0.971	2.314	1.277															289.4	143	184
FALSE	High	[K].IYQIYEGTSQIQR.[L]	1xTMT6plex [N-Term]	0.000196123	0.000218806	1	2	1	7	P11310	P11310 [396-408]		0	1827.98	1.277	1.404	0.933	0.967	0.644	0.98	0.528	0.543	0.504	0.775	0.721	0.875	0.599	0.568	0.541	0.706	1.19	0.738	97.9	124.9	137.4	91.3	94.7	63	95.9	136.1	71.8	73.9	68.6	105.5	98.2	119.1	135.2	81	76.7
FALSE	High	[K].IYQNIQDGSLDLNAAESGVQHKPSAPQGGR.[L]	1xTMT6plex [K22]; 1xTMT6plex [N-Term]	0.000103482	0.000218806	1	1	1	1	P61106	P61106 [172-201]		0	3608.88	1.237	0.895	0.783	0.697	0.629	1.326													319.9	395.5	286.1	250.3	222.8	201.1	424.2
FALSE	High	[K].LYQSAGGMPGGMPGGFPGGGAPPSGGASSGPTIEEVD.[-]	1xTMT6plex [N-Term]	0.000137613	0.000218806	1	1	1	5	P11142	P11142 [610-646]		0	3575.66	0.663	0.644	0.434	0.68	0.504	0.805							0.699	0.489	0.529	0.688	1.195	0.924	214.3	142.1	138.1	93	145.6	107.9	172.5								196.7	137.4	96.1
FALSE	High	[R].LYQTDPSGTYHAWK.[A]	1xTMT6plex [K14]; 1xTMT6plex [N-Term]	6.30112e-05	0.000218806	1	5	1	12	O14818	O14818 [144-157]		0	2125.11	1.114	1.343	1.241	2.389	2.124	1.132	1.201	2.265	2.243	2.616	2.492	1.64	1.341	1.487	1.546	1.518	1.225	2.634	60.6	67.5	81.3	75.2	144.7	128.6	68.6	56.1	67.4	127.1	125.8	146.7	139.8	92	66.8	89.6	99.4
FALSE	High	[R].LYQTDPSGTYHAWKANAIGR.[SG]	1xTMT6plex [K14]; 1xTMT6plex [N-Term]	4.33646e-05	0.000218806	1	5	1	4	O14818	O14818 [144-163]		1	2707.44	1.099	1.307	1.611	1.163	1.148	1.368	2.862	2.927	2.664	2.18	1.756	2.245	1.3	1.063	1.147	0.774	0.799	0.811	83.2	91.4	108.8	134.1	96.8	95.5	113.8	43	123.1	125.9	114.6	93.7	75.5	96.5	102.1	132.8	108.6
FALSE	High	[R].LYQVEYAFK.[A]	1xTMT6plex [K9]; 1xTMT6plex [N-Term]	0.000167419	0.000218806	1	1	1	8	P60900	P60900 [22-30]		0	1618.92	1.927	2.69	3.814	3.113	2.402	2.006	2.87	6.471	5.389	5.483	4.755	2.378	1.505	1.522	1.63	1.06	1.262	1.218	39.9	77	107.4	152.4	124.3	95.9	80.1	26.6	76.3	171.9	143.2	145.7	126.3	63.2	72.8	109.6	110.8
FALSE	High	[R].LYQYPNFAGPHAALANK.[S]	1xTMT6plex [K17]; 1xTMT6plex [N-Term]	6.45102e-05	0.000218806	1	3	1	4	Q9BY44	Q9BY44 [200-216]		0	2333.28	1.618	0.96	1.434	2.461	0.89	1.518							0.773	0.925	1.021	1.069	0.047	0.947	106.2	171.8	101.9	152.3	261.2	94.5	161.2								181.8	140.5	168.2
FALSE	High	[R].IYSHSLLPVLR.[S]	1xTMT6plex [N-Term]	0.000193423	0.000218806	1	1	1	2	P22102	P22102 [661-671]		0	1526.93							3.152	3.228	2.375	1.564	1.777	1.781	1.27	1.422	1.319	0.934	0.857	1.467								69.5	219.2	224.4	165.1	108.7	123.6	123.8	128.9	163.7	183.3
FALSE	High	[R].LYSLALHPNAFKR.[L]	1xTMT6plex [K12]; 1xTMT6plex [N-Term]	0.000358794	0.000218806	1	2	1	2	P78527	P78527 [1063-1075]		1	1988.18							4.149	3.836	3.636	2.218	2.497	2.406	1.673	2.055	1.69	1.155	1.336	1.798								52.8	218.9	202.4	191.8	117	131.8	126.9	98.8	165.4	203.2
FALSE	High	[R].LYSILGTTLKDEGK.[L]	2xTMT6plex [K10; K14]; 1xTMT6plex [N-Term]	0.000141085	0.000218806	1	2	1	1	O75083	O75083 [471-484]		1	2225.34
FALSE	High	[R].LYSVSYLLK.[D]	1xTMT6plex [K9]; 1xTMT6plex [N-Term]	0.000251968	0.000218806	1	2	1	1	P21333	P21333 [2613-2621]		0	1543.95
FALSE	High	[K].IYIDSNNNPER.[F]	1xTMT6plex [N-Term]	0.000145522	0.000218806	1	2	1	11	Q00610	Q00610 [882-892]		0	1563.8	2.896	1.429	1.855	0.645	1.158	2.136	1.009	0.249	0.366	0.437	0.555	0.916	0.524	0.547	0.445	0.535	1.48	0.879	69.6	201.7	99.5	129.2	44.9	80.6	148.8	125.6	126.7	31.3	45.9	54.9	69.7	115	139.8	73.3	76.5
FALSE	High	[K].IYKIGQGYLIKDGK.[L]	3xTMT6plex [K3; K11; K14]; 1xTMT6plex [N-Term]	0.00019316	0.000218806	1	1	1	2	P39023	P39023 [284-297]		2	2512.57							3.264	2.974	2.004	1.551	1.868	1.449	1.472	1.506	1.945	1.542	0.028	1.283								76	248	226	152.3	117.9	141.9	110.1	117.1	172.4	176.4
FALSE	High	[R].LYKLELEQTYQAK.[L]	2xTMT6plex [K3; K13]; 1xTMT6plex [N-Term]	0.000163146	0.000218806	1	1	1	1	Q03252	Q03252 [273-285]		1	2314.36													0.802	0.74	0.781	0.717	0.577	0.877															382.3	306.5	282.8
FALSE	High	[R].LYKEELEQTYHAKLENAR.[L]	2xTMT6plex [K3; K13]; 1xTMT6plex [N-Term]	3.15064e-05	0.000218806	1	1	1	7	P20700	P20700 [259-276]		2	2922.63	5.827	2.029	7.324	2.249	1.196	3.809	11.574	8.981	11.349	2.633	3.451	3.299	1.975	1.341	1.281	0.856	0.582	1.095	33.1	193.1	67.2	242.7	74.5	39.6	126.2	15.2	176.3	136.8	172.9	40.1	52.6	50.3	83.5	165	112
FALSE	High	[R].LWPSGDRSQQKDK.[Q]	2xTMT6plex [K11; K13]; 1xTMT6plex [N-Term]	0.000424937	0.000218806	1	2	1	6	P22234	P22234 [216-228]		2	2232.27	5.172	5.727	13.901	2.685	1.554	2.523	7.003	9.19	12.675	3.531	3.584	2.375	8.345	4.255	4.731	1.979	0.01	2.442	23.7	122.4	135.5	328.9	63.5	36.8	59.7	17.9	125.2	164.3	226.6	63.1	64.1	42.5	27.5	229.6	117.1
FALSE	High	[R].LWQTVVGK.[T]	1xTMT6plex [K8]; 1xTMT6plex [N-Term]	0.000331296	0.000218806	1	2	1	3	Q9Y3F4	Q9Y3F4 [291-298]		0	1388.87													1.481	1.462	1.586	1.537	1.128	0.931															230.1	340.9	336.4
FALSE	High	[R].LYADSDSGDDSDKR.[S]	1xTMT6plex [K13]; 1xTMT6plex [N-Term]; 2xPhospho [S5(100); S7(100)]	0.000309574	0.000218806	1	1	1	4	O43896	O43896 [670-683]	O43896 2xPhospho [S674(100); S676(100)]	1	2161.91	0.298	0.853	0.24	0.419	0.653	0.331	0.134	0.123	0.233	0.51	0.493	0.471							276.3	82.2	235.8	66.4	115.7	180.3	91.5	354.7	47.7	43.5	82.8	181	175	167.1
FALSE	High	[K].LYDIDVAK.[V]	1xTMT6plex [K8]; 1xTMT6plex [N-Term]	0.000348893	0.000218806	1	1	1	3	P62750	P62750 [116-123]		0	1394.83							0.937	1.713	1.514	1.426	1.499	1.038	1.265	1.17	1.339	1.654	3.263	1.505								115.9	108.5	198.5	175.4	165.2	173.6	120.3	93.1	117.8	109
FALSE	High	[K].IYEDGDDDMKR.[T]	1xTMT6plex [K10]; 1xTMT6plex [N-Term]	0.000223488	0.000218806	1	2	1	2	Q9HB71	Q9HB71 [198-208]		1	1814.9							1.129	0.266	0.499	0.531	0.521	1.06														419.6	473.8	111.5	209.5	222.6	218.5	444.7
FALSE	High	[R].LYEEDDLDRLEQMEDSEGTVR.[Q]	1xTMT6plex [N-Term]	2.8227e-05	0.000218806	1	4	1	1	Q86W92-2	Q86W92-2 [944-964]		1	2771.29							1.018	0.345	0.639	0.431	0.5	1.437														391.1	398	135.1	249.7	168.5	195.7	561.9
FALSE	High	[K].LYEEGSNKR.[L]	1xTMT6plex [K8]; 1xTMT6plex [N-Term]	0.000144207	0.000218806	1	2	1	14	P25788	P25788 [58-66]		1	1553.87	0.691	1.61	2.279	3.239	2.801	0.635	1.888	4.614	4.21	3.933	3.303	1.514	3.149	2.58	3.608	2.283	1.677	2.047	52.9	36.5	85.1	120.5	171.2	148.1	33.5	36.5	69	168.6	153.8	143.7	120.7	55.3	43.1	135.7	111.2
FALSE	High	[K].LYEQLSGK.[-]	1xTMT6plex [K8]; 1xTMT6plex [N-Term]	0.00036083	0.000218806	1	1	1	7	P30086	P30086 [180-187]		0	1395.82	0.74	1.49	1.453	0.777	1.46	0.702	1.222	1.471	1.049	1.443	1.178	1.311	0.938	1.003	1.211	1.069	0.471	0.676	91	67.3	135.5	132.2	70.7	132.8	63.8	83.6	102.2	123	87.7	120.7	98.6	109.6	107	100.3	107.3
FALSE	High	[R].IWNLSENSTSGSTQLVLR.[H]	1xTMT6plex [N-Term]	6.84982e-05	0.000218806	1	1	1	2	Q9BZK7	Q9BZK7 [195-212]		0	2234.2	1.711	1.122	1.348	1.268	0.738	1.707													236.1	404	265	318.2	299.5	174.2	403.1
FALSE	High	[R].LYEWTTEKELR.[T]	1xTMT6plex [K8]; 1xTMT6plex [N-Term]	0.000215498	0.000218806	1	2	1	5	Q16531	Q16531 [890-900]		1	1926.07							2.249	3.307	2.486	1.409	1.395	1.481	0.965	1.664	1.791	0.884	2.82	0.719								79.2	178.1	262	197	111.6	110.5	117.3	106.1	102.4	176.5
FALSE	High	[R].IYGLGSLALYEK.[A]	1xTMT6plex [K12]; 1xTMT6plex [N-Term]	8.93756e-05	0.000218806	1	2	1	5	P36542	P36542 [68-79]		0	1785.06	1.837	1.743	2.518	3.789	1.619	2.259	2.416	5.489	4.234	2.924	2.417	1.911	3.563	1.338	1.147	1.036	17.861	2.109	41.9	77	73.1	105.6	159	67.9	94.8	34.2	82.5	187.6	144.7	99.9	82.6	65.3	27.9	99.5	37.4
FALSE	High	[R].LYGPSSVSFADDFVR.[S]	1xTMT6plex [N-Term]	7.24861e-05	0.000218806	1	1	1	3	P50454	P50454 [134-148]		0	1888.96	1.538	0.892	0.962	0.795	0.814	1.844							0.775	0.551	0.487	0.61	0.789	0.83	133.9	205.8	119.4	128.8	106.4	109	246.9								208.3	161.4	114.7
FALSE	High	[R].LYGPTNFAPIINHVAR.[F]	1xTMT6plex [N-Term]	0.000148761	0.000218806	1	1	1	1	Q99829	Q99829 [385-400]		0	2012.13
FALSE	High	[K].LYGPTNFSPIINHVAR.[F]	1xTMT6plex [N-Term]	0.000124496	0.000218806	1	1	1	2	O75131	O75131 [391-406]		0	2028.12													0.958	0.735	0.804	0.694	0.466	0.726															390.1	373.8	286.7
FALSE	High	[K].LYGSAGPPPTGEEDTAEKDEL.[-]	1xTMT6plex [K18]; 1xTMT6plex [N-Term]	2.49997e-05	0.000218806	1	1	1	37	P11021	P11021 [634-654]		1	2634.32	0.459	1.202	0.842	0.863	1.605	0.551	1.17	1.778	1.82	1.417	1.188	1.477	1.778	2.103	2.353	1.815	0.973	1.612	104.4	47.9	125.4	87.9	90.1	167.4	57.5	72.6	85	129	132.1	102.8	86.3	107.2	60.5	107.7	127.3
FALSE	High	[R].LYHDIAQQAFK.[F]	1xTMT6plex [K11]; 1xTMT6plex [N-Term]	0.000148231	0.000218806	1	2	1	2	Q14152	Q14152 [173-183]		0	1792.02
FALSE	High	[R].LYHSLGPVTR.[V]	1xTMT6plex [N-Term]; 1xPhospho [S4(100)]	0.000231827	0.000218806	1	1	1	9	Q86X27	Q86X27 [419-428]	Q86X27 1xPhospho [S422(100)]	0	1451.76	0.572	0.896	0.488	0.682	1.188	0.752	0.417	0.334	0.608	0.828	0.804	1.036	0.341	0.487	0.488	1.011	2.601	1.288	114.7	65.6	102.8	56	78.3	136.3	86.3	136.4	56.9	45.6	82.9	112.9	109.6	141.3	107.3	36.6	52.3
FALSE	High	[R].LYKEELEQTYHAK.[L]	2xTMT6plex [K3; K13]; 1xTMT6plex [N-Term]	0.000134345	0.000218806	1	1	1	13	P20700	P20700 [259-271]		1	2339.32	1.658	0.966	3.13	3.035	1.364	1.107	1.938	3.317	2.721	1.107	1.046	0.901	1.756	1.887	2.199	1.346	1.934	1.154	53.7	88.9	51.8	167.9	162.8	73.2	59.4	61.3	118.8	203.2	166.7	67.8	64.1	55.2	62.5	109.8	118
FALSE	High	[K].IYFTDSSSK.[W]	1xTMT6plex [K9]; 1xTMT6plex [N-Term]	0.000358794	0.000218806	1	2	1	5	Q9HDC9	Q9HDC9 [212-220]		0	1505.83							1.161	1.873	1.904	1.903	1.706	1.395	1.232	1.411	1.363	2.039	0.509	1.606								96.1	111.5	180	182.9	182.8	163.9	134.1	114.5	141.1	161.5
FALSE	High	[K].LYTLQDKAQVADVVVSR.[W]	1xTMT6plex [K7]; 1xTMT6plex [N-Term]	5.36086e-05	0.000218806	1	1	1	3	P49327	P49327 [1066-1082]		1	2363.37	2.564	1.332	4.87	1.544	0.88	2.63							0.96	0.592	0.657	0.51	0.592	0.634	73.2	187.8	97.6	356.7	113.1	64.5	192.6								205.1	196.9	121.5
FALSE	High	[K].IVQNILGNEHQHLYAK.[I]	1xTMT6plex [K16]; 1xTMT6plex [N-Term]	0.00045121	0.000218806	1	5	1	2	Q96PY6	Q96PY6 [1226-1241]		0	2335.33							1.528	1.753	2.114	1.327	1.118	1.21	0.778	0.659	0.766	0.398	1.275	0.549								103.8	158.7	182.1	219.5	137.8	116.1	125.7	194.7	151.4	128.3
FALSE	High	[K].LVQIEYALAAVAGGAPSVGIK.[A]	1xTMT6plex [K21]; 1xTMT6plex [N-Term]	1.00385e-05	0.000218806	1	1	1	3	P25787	P25787 [19-39]		0	2485.48							8.403	6.393	4.206	3.568	3.241	2.427	1.741	2.736	2.214	1.197	5.74	2.83								32.3	271.3	206.4	135.8	115.2	104.7	78.4	66.2	115.3	181.2
FALSE	High	[K].IVDRIDNDGDGFVTTEELK.[T]	1xTMT6plex [K19]; 1xTMT6plex [N-Term]	0.000156446	0.000218806	1	2	1	4	Q15293	Q15293 [87-105]		1	2594.37	0.426	0.832	0.368	0.74	1.422	0.556	0.546	0.565	0.822	0.885	0.877	1.046							182.1	77.5	151.5	67	134.6	259	101.2	196.3	107.1	110.9	161.4	173.7	172.2	205.4
FALSE	High	[R].LVDSVKENAGTVR.[I]	1xTMT6plex [K6]; 1xTMT6plex [N-Term]	0.000248343	0.000218806	1	1	1	6	Q9BRX2	Q9BRX2 [332-344]		1	1846.08	4.108	1.776	4.986	2.42	1.54	6.028	1.224	2.053	1.977	1.761	1.698	1.295	1.739	1.664	1.649	1.596	1.562	2.252	33.3	136.8	59.1	166	80.6	51.3	200.7	63.7	78	130.8	125.9	112.2	108.2	82.5	58.5	101.8	97.4
FALSE	High	[R].LVEDMENKIR.[S]	1xTMT6plex [K8]; 1xTMT6plex [N-Term]	0.000135778	0.000218806	1	2	1	7	P47756	P47756 [216-225]		1	1704.97	1.939	1.473	3.458	3.701	1.483	2.724	2.413	4.104	3.612	2.528	2.377	1.635	1.818	1.81	1.681	1.235	0.767	1.588	42.7	82.8	62.9	147.7	158.1	63.3	116.4	42.2	101.9	173.4	152.6	106.8	100.4	69.1	68.7	124.8	124.3
FALSE	High	[K].IVEFLQSFDEITAMTGDGVNDAPALK.[K]	1xTMT6plex [K26]; 1xTMT6plex [N-Term]	6.20781e-05	0.000218806	1	5	1	1	P16615	P16615 [686-711]		0	3239.69							0.655	0.579	0.874	1.056	1.207	0.964														331.5	217.3	192	289.8	350	400	319.5
FALSE	High	[R].IVEGILKRPPDEQR.[L]	1xTMT6plex [K7]; 1xTMT6plex [N-Term]	0.000128306	0.000218806	1	2	1	5	Q15370	Q15370 [30-43]		1	2108.26	2.399	1.126	1.211	0.671	0.904	1.271	0.95	0.582	0.489	0.367	0.571	1.486	0.743	0.463	0.554	0.442	1.05	0.452	86.5	207.6	97.5	104.8	58.1	78.2	110	96.7	91.9	56.3	47.3	35.5	55.2	143.7	176.6	131.2	81.8
FALSE	High	[K].LVEKGETDLIQK.[A]	2xTMT6plex [K4; K12]; 1xTMT6plex [N-Term]	0.000139634	0.000218806	1	1	1	10	P42704	P42704 [865-876]		1	2060.26													2.221	2.576	2.913	2.354	1.649	1.646															146.2	324.8	376.8
FALSE	High	[K].LVEKPSPLTLAPHDFANIKANVK.[V]	3xTMT6plex [K4; K19; K23]; 1xTMT6plex [N-Term]	5.38151e-05	0.000218806	1	1	1	1	P53618	P53618 [768-790]		1	3419.06													2.296	1.757	1.859	1.75	0.411	2.109															187.8	431.2	330
FALSE	High	[R].LVEIDNGKQREFESR.[L]	1xTMT6plex [K8]; 1xTMT6plex [N-Term]	0.000104788	0.000218806	2	6	1	8	P02545-2; P02545	P02545-2 [226-240]; P02545 [226-240]		2	2278.26	3.733	0.671	0.861	0.46	0.777	1.434	1.673	0.509	0.53	0.603	0.587	1.086	0.255	0.181	0.175	0.183	0.286	0.192	87.5	326.5	58.7	75.4	40.3	68	125.5	91.6	153.4	46.6	48.6	55.2	53.7	99.5	338.7	86.4	61.2
FALSE	High	[R].LVEPHSPSPSSK.[F]	1xTMT6plex [K12]; 1xTMT6plex [N-Term]; 1xPhospho [S6(100)]	0.00014469	0.000218806	1	1	1	9	O15014	O15014 [571-582]	O15014 1xPhospho [S576(100)]	0	1802.95	0.482	1.004	0.391	0.463	0.985	0.664	0.297	0.231	0.235	0.549	0.613	0.867	0.333	0.522	0.434	0.587	0.939	0.544	137.4	66.2	138	53.7	63.6	135.3	91.3	180.1	53.5	41.7	42.3	98.9	110.4	156.2	167.9	55.8	87.7
FALSE	High	[R].LVEVDSGRQIEYEYK.[L]	1xTMT6plex [K15]; 1xTMT6plex [N-Term]	0.000225912	0.000218806	1	1	1	4	P20700	P20700 [227-241]		1	2286.24	1.499	1.657	1.193	1.069	0.914	1.241	0.822	1.137	1.307	1.083	0.819	0.826	0.883	0.705	0.757	0.735	0.478	0.789	82.5	123.7	136.7	98.4	88.2	75.4	102.4	99.5	81.8	113.1	130.1	107.8	81.5	82.2	130.2	115	91.8
FALSE	High	[R].IVEVLLMKDR.[E]	1xTMT6plex [K8]; 1xTMT6plex [N-Term]	0.000144854	0.000218806	1	4	1	1	P38159	P38159 [34-43]		1	1674.04													3.052	2.408	2.497	1.811	2.229	2.202															138.2	421.7	332.7
FALSE	High	[R].IVEVLLMKDRETNK.[S]	2xTMT6plex [K8; K14]; 1xTMT6plex [N-Term]	0.000143574	0.000218806	1	3	1	2	P38159	P38159 [34-47]		2	2375.43							2.94	5.024	3.819	2.955	2.718	1.788	2.489	1.844	2.26	1.829	1.775	1.714								53.6	157.5	269.1	204.5	158.3	145.6	95.8	78.7	195.8	145.1
FALSE	High	[R].LVGATATSSPPPKAR.[S]	1xTMT6plex [K13]; 1xTMT6plex [N-Term]; 1xPhospho [T/S]	0.000338518	0.000218806	1	2	2	6	Q96QD9	Q96QD9 [8-22]		1	1991.11	0.751	0.822	0.4	0.555	0.595	1.001	0.39	0.251	0.316	0.626	0.617	0.777							209.3	157.3	172.1	83.7	116.2	124.5	209.5	258.4	100.7	64.8	81.6	161.7	159.4	200.7
FALSE	High	[K].LVGGTTPGKGGQTHLGLPVFNTVK.[E]	2xTMT6plex [K9; K24]; 1xTMT6plex [N-Term]	0.000103382	0.000218806	1	1	1	1	P53597	P53597 [82-105]		1	3065.81
FALSE	High	[R].IVGHLTHALK.[Q]	1xTMT6plex [K10]; 1xTMT6plex [N-Term]	0.000414558	0.000218806	1	1	1	1	P24752	P24752 [394-403]		0	1546.98													1.491	2.163	1.64	0.526	0.794	0.946															245.3	365.7	530.6
FALSE	High	[K].LVGLTGTREEVDQVAR.[A]	1xTMT6plex [N-Term]	0.000237201	0.000218806	1	1	1	1	O75880	O75880 [224-239]		1	1972.1
FALSE	High	[R].LVGMDPEQASVTNQNEYAR.[SR]	1xTMT6plex [N-Term]; 1xPhospho [S10(100)]	9.53741e-05	0.000218806	1	3	1	5	Q5W0Z9	Q5W0Z9 [296-314]	Q5W0Z9 1xPhospho [S305(100)]	0	2431.12							0.464	0.454	0.764	0.817	0.802	0.803	0.619	0.512	0.461	0.763	2.986	1.158								187.8	87.2	85.3	143.5	153.4	150.6	150.8	152.2	94.2	78
FALSE	High	[R].IVDGKVVSETNDTK.[V]	2xTMT6plex [K5; K14]; 1xTMT6plex [N-Term]	0.000140418	0.000218806	1	1	1	7	P05783	P05783 [413-426]		1	2192.27	1.798	0.999	2.367	2.577	1.46	3.157	1.171	1.355	1.55	1.451	1.409	1.222	1.289	1.009	1.045	1.277	0.591	1.518	50.5	90.8	50.5	119.5	130.1	73.7	159.4	78.1	91.4	105.8	121	113.3	110	95.4	91.9	118.5	92.7
FALSE	High	[R].LVDEYSLNAGK.[Q]	1xTMT6plex [K11]; 1xTMT6plex [N-Term]	0.000122625	0.000218806	1	4	1	13	P19367	P19367 [728-738]		0	1666.94	1.13	1.02	0.969	1.922	1.008	1.352	0.739	0.987	1.06	1.115	0.998	0.777	1.025	0.811	0.826	1.005	1.142	0.997	79	89.4	80.6	76.6	151.9	79.7	106.9	106.2	78.5	104.8	112.6	118.4	106	82.5	106.8	109.5	86.6
FALSE	High	[R].IVDDWANDGWGLKK.[A]	2xTMT6plex [K13; K14]; 1xTMT6plex [N-Term]	1.94741e-05	0.000218806	1	3	1	2	P27824	P27824 [446-459]		1	2304.3	2.949	1.018	2.436	0.885	0.743	2.567							1.451	0.792	0.79	0.608	0.508	0.772	95.2	280.7	96.9	231.9	84.3	70.8	244.4								168.2	244.1	133.2
FALSE	High	[R].LVAYYTLIGASGQR.[E]	1xTMT6plex [N-Term]	0.000143889	0.000218806	1	1	1	2	P01024	P01024 [531-544]		0	1740.98													0.914	0.807	0.871	0.69	1.31	0.779															329.6	301.4	265.9
FALSE	High	[R].LTWASHEK.[M]	1xTMT6plex [K8]; 1xTMT6plex [N-Term]	0.00018579	0.000218806	1	1	1	34	P06702	P06702 [86-93]		0	1429.82	0.237	0.207	0.265	1.955	0.817	0.73	0.2	0.252	0.21	3.322	3.215	0.899	0.582	0.582	0.617	10.069	4.368	10.134	105.2	25	21.7	27.9	205.6	85.9	76.8	81.2	16.2	20.5	17.1	269.9	261.2	73	29.7	17.3	17.3
FALSE	High	[R].LTWASHEKMHEGDEGPGHHHKPGLGEGTP.[-]	2xTMT6plex [K8; K21]; 1xTMT6plex [N-Term]; 1xPhospho [T28(100)]	8.69594e-05	0.000218806	1	1	1	14	P06702	P06702 [86-114]	P06702 1xPhospho [T113(100)]	1	3895.89	0.474	0.407	0.425	0.799	0.68	2.525													332.8	157.8	135.3	141.3	266	226.4	840.4
FALSE	High	[R].ITWSNPPAQGAR.[I]	1xTMT6plex [N-Term]	0.000172563	0.000218806	1	2	1	16	P17174	P17174 [294-305]		0	1526.83	0.737	1.776	1.527	2.132	2.336	0.711	2.789	4.416	4.304	2.464	2.188	1.707	1.603	1.629	1.878	1.416	0.914	0.781	64.4	47.4	114.4	98.3	137.3	150.4	45.8	39.9	111.4	176.4	171.9	98.4	87.4	68.2	74.7	119.7	121.6
FALSE	High	[K].IVADFSASVKKPHTLLQR.[V]	2xTMT6plex [K10; K11]; 1xTMT6plex [N-Term]	0.000354778	0.000218806	1	2	1	1	P49915	P49915 [468-485]		1	2697.64
FALSE	High	[K].IVADKDYSVTANSK.[I]	2xTMT6plex [K5; K14]; 1xTMT6plex [N-Term]	3.79277e-05	0.000218806	1	1	1	54	P07195	P07195 [78-91]		1	2198.26	2.062	1.712	4.854	6.307	3.083	2.586	3.678	8.772	7.636	6.574	5.787	2.879	6.876	5.243	6.382	6.69	1.88	5.122	29.4	60.7	50.4	142.9	185.7	90.8	76.1	21.1	77.6	185.1	161.1	138.7	122.1	60.8	21	144.4	110.1
FALSE	High	[K].IVADKDYSVTANSKIVVVTAGVR.[Q]	2xTMT6plex [K5; K14]; 1xTMT6plex [N-Term]	5.79382e-05	0.000218806	1	1	1	3	P07195	P07195 [78-100]		2	3092.83							5.105	4.057	4.192	3.105	2.855	3.175	1.901	1.609	1.451	1.444	0.513	1.254								42.2	215.5	171.2	176.9	131	120.5	134	120.9	229.8	194.5
FALSE	High	[R].IVAEEFLK.[N]	1xTMT6plex [K8]; 1xTMT6plex [N-Term]	0.000422306	0.000218806	1	3	1	2	P59998	P59998 [159-166]		0	1406.87													1.023	0.89	0.959	0.973	2.254	0.766															267	273.1	237.6
FALSE	High	[R].IVAEEFLKNF.[-]	1xTMT6plex [K8]; 1xTMT6plex [N-Term]	0.000185561	0.000218806	1	3	1	12	P59998	P59998 [159-168]		1	1667.98	3.768	1.794	4.98	2.344	1.413	5.328	1.733	1.573	1.911	1.786	1.757	1.544	1.684	0.918	0.96	1.053	2.078	1.785	34.4	129.6	61.7	171.3	80.7	48.6	183.3	59.9	103.8	94.2	114.4	106.9	105.2	92.4	75.3	126.8	69.1
FALSE	High	[K].IVGPEENLSQAEAR.[N]	1xTMT6plex [N-Term]	0.000239057	0.000218806	1	2	1	11	O00469	O00469 [359-372]		0	1741.93	1.192	1.233	0.852	0.628	1.219	1.037	0.907	0.574	0.917	0.779	0.747	1.001	0.886	0.946	0.886	1.048	9.496	0.976	94.8	113.1	116.9	80.8	59.5	115.6	98.3	110.2	100	63.2	101.1	85.9	82.3	110.3	50.4	44.6	47.7
FALSE	High	[K].LVAEWEGQDSDSDQLFYTK.[I]	1xTMT6plex [K19]; 1xTMT6plex [N-Term]	8.86963e-05	0.000218806	1	2	1	2	Q02809	Q02809 [167-185]		0	2689.34							0.583	0.588	0.891	0.835	0.73	0.843	0.637	0.346	0.328	0.476	1.879	0.616								178.9	104.3	105.1	159.3	149.4	130.6	150.7	212.3	135.3	73.5
FALSE	High	[K].IVAISEDYPR.[K]	1xTMT6plex [N-Term]	0.000169969	0.000218806	1	1	1	3	Q14126	Q14126 [469-478]		0	1391.77													0.782	0.555	0.506	0.648	0.468	0.593															461.2	360.7	255.8
FALSE	High	[K].LVAIVDPHIKVDSGYR.[V]	1xTMT6plex [K10]; 1xTMT6plex [N-Term]	0.000145268	0.000218806	1	2	1	4	Q14697	Q14697 [463-478]		1	2240.32	1.352	1.53	2.163	1.921	1.092	3.691	2.295	2.225	2.373	1.53	1.38	1.771	1.563	1.348	1.409	1.211	2.725	1.451	56.4	76.2	86.3	122	108.3	61.5	208.1	53.3	122.3	118.6	126.5	81.6	73.5	94.4	66.4	103.8	89.5
FALSE	High	[K].LVAIVDVIDQNR.[A]	1xTMT6plex [N-Term]	0.00012135	0.000218806	1	1	1	5	P50914	P50914 [24-35]		0	1583.93	2.114	1.57	1.721	2.055	1.815	1.97	0.893	1.386	1.76	0.772	0.701	1.318	0.866	0.896	0.842	0.643	2.145	0.824	56	118.3	87.9	96.3	115	101.6	110.2	87.6	78.3	121.5	154.2	67.6	61.4	115.5	101	87.4	90.5
FALSE	High	[R].IVAPGKGILAADESTGSIAK.[R]	2xTMT6plex [K6; K20]; 1xTMT6plex [N-Term]	3.16284e-06	0.000218806	1	2	1	48	P04075	P04075 [23-42]		1	2585.55	0.473	1.297	1.494	0.941	0.547	0.448	1.601	1.219	1.335	1.14	0.813	0.913	1.91	1.107	1.251	1.166	0.114	0.857	115.5	54.7	149.8	172.6	108.7	63.2	51.7	84.6	135.5	103.1	112.9	96.4	68.8	77.3	95.2	181.8	105.4
FALSE	High	[R].IVAPGKGILAADESTGSIAKR.[L]	2xTMT6plex [K6; K20]; 1xTMT6plex [N-Term]	3.20727e-06	0.000218806	1	2	1	49	P04075	P04075 [23-43]		2	2741.65	0.63	1.37	1.79	0.67	0.436	0.536	1.827	0.866	1.089	0.914	0.655	0.797	1.606	0.771	0.881	0.932	0.126	0.704	116.3	73.3	159.4	208.2	78	50.7	62.3	87.6	160.1	75.9	95.4	80.1	57.4	69.8	120.5	193.5	92.9
FALSE	High	[R].LVARPEPATGYTLEFR.[S]	1xTMT6plex [N-Term]	1.79281e-05	0.000218806	1	1	1	24	Q16658	Q16658 [202-217]		0	2049.13	4.682	1.898	5.169	2.564	1.636	3.912	3.21	3.625	3.286	1.663	1.638	1.671	2.987	2.27	2.206	1.571	3.197	1.647	35.3	165.3	67	182.5	90.5	57.8	138.1	42.2	135.6	153.1	138.8	70.2	69.2	70.6	46	137.3	104.3
FALSE	High	[R].IVATKPLYVALAQR.[K]	1xTMT6plex [K5]; 1xTMT6plex [N-Term]	0.000144569	0.000218806	1	3	1	2	P11940	P11940 [357-370]		0	2001.26							5.989	5.503	4.951	3.252	3.315	2.603														78.9	472.6	434.3	390.6	256.6	261.6	205.4
FALSE	High	[R].IVAVTGAEAQK.[A]	1xTMT6plex [K11]; 1xTMT6plex [N-Term]	0.000358794	0.000218806	1	2	1	5	P49588	P49588 [752-762]		0	1544.94	1.765	1.59	2.229	1.175	1.332	2.232	0.983	1.123	1.232	0.948	0.842	1.277	0.803	0.88	0.836	0.778	0.215	0.759	64.9	114.6	103.3	144.7	76.3	86.5	144.9	92.9	91.4	104.3	114.4	88.1	78.3	118.7	128.4	103.1	112.9
FALSE	High	[R].LVAGEMGQNEPDQGGQR.[G]	1xTMT6plex [N-Term]	0.000148761	0.000218806	1	2	1	5	Q99714	Q99714 [131-147]		0	2014.98	0.857	1.643	0.958	1.021	1.699	1.323							0.957	1.138	0.962	0.709	0.01	0.684	126.9	108.8	208.5	121.5	129.6	215.6	167.8								187.4	179.3	213.2
FALSE	High	[K].IVQMTEAEVR.[G]	1xTMT6plex [N-Term]	0.000200704	0.000218806	1	1	1	3	P62140	P62140 [26-35]		0	1404.77													0.967	1.192	0.996	0.968	3.413	1.149															216.8	209.6	258.5
FALSE	High	[R].LVGSQEELASWGHEYVR.[H]	1xTMT6plex [N-Term]	1.60298e-05	0.000218806	1	2	1	3	Q13200	Q13200 [144-160]		0	2189.12							0.69	0.509	0.608	0.691	0.762	0.782	0.477	0.393	0.359	0.607	1.322	0.736								197.1	136	100.3	119.8	136.1	150.2	154.2	226.1	107.9	88.8
FALSE	High	[R].LVKDVFISAAER.[D]	1xTMT6plex [K3]; 1xTMT6plex [N-Term]	0.00018268	0.000218806	1	1	1	2	P20618	P20618 [202-213]		1	1806.09							4.635	5.099	4.193	3.278	2.989	1.972														90.7	420.1	462.2	380.1	297.2	271	178.7
FALSE	High	[R].LVNHFVEEFKR.[K]	1xTMT6plex [K10]; 1xTMT6plex [N-Term]	0.000161474	0.000218806	1	2	1	14	P0DMV9	P0DMV9 [237-247]		1	1876.08	1.459	1.123	2.451	2.541	2.195	2.125	5.805	11.253	8.534	4.006	3.907	3.074	3.688	3.711	3.477	1.834	1.496	2.207	52.5	76.6	58.9	128.7	133.4	115.2	111.5	20.3	117.6	228	172.9	81.2	79.2	62.3	38	140.2	141
FALSE	High	[K].LVNNGEKLEFLHK.[T]	2xTMT6plex [K7; K13]; 1xTMT6plex [N-Term]	0.000138946	0.000218806	1	2	1	1	Q15393	Q15393 [930-942]		1	2228.34													0.987	1.135	1.315	0.908	1.376	0.908															275.3	271.6	312.5
FALSE	High	[K].IVNSAQTGSFK.[Q]	1xTMT6plex [K11]; 1xTMT6plex [N-Term]	0.000133068	0.000218806	1	1	1	5	O75964	O75964 [56-66]		0	1609.93	1.619	1.44	3.269	2.836	1.881	2.014							0.39	0.43	0.496	0.55	0.267	0.78	71.9	116.4	103.6	235	203.9	135.2	144.8								278.3	108.6	119.8
FALSE	High	[R].IVNVSSLAHHLGR.[I]	1xTMT6plex [N-Term]	0.000206913	0.000218806	1	2	1	2	Q8TC12	Q8TC12 [172-184]		0	1631.95							1.696	2.306	3.788	0.915	0.514	1.633	0.611	1.547	1.22	0.474	1.78	1.189								93.4	158.4	215.5	353.9	85.5	48	152.6	126.9	77.5	196.4
FALSE	High	[R].LVPGGGATEIELAK.[Q]	1xTMT6plex [K14]; 1xTMT6plex [N-Term]	0.000161823	0.000218806	1	3	1	2	P50990	P50990 [408-421]		0	1813.08	1.588	1.092	1.663	1.635	1.14	1.899													209.7	332.9	228.9	348.6	342.9	238.9	398.2
FALSE	High	[R].IVPGQFLAVDPK.[G]	1xTMT6plex [K12]; 1xTMT6plex [N-Term]	0.000159804	0.000218806	1	2	1	5	Q15393	Q15393 [115-126]		0	1742.06	2.228	1.525	2.419	1.784	1.735	2.262	2.562	2.78	3.603	4.093	6.006	1.957							78.5	175	119.8	190	140.1	136.2	177.6	49.2	126.1	136.8	177.3	201.4	295.6	96.3
FALSE	High	[K].LVPPFKPQVTSETDTR.[Y]	1xTMT6plex [K6]; 1xTMT6plex [N-Term]	0.0002013	0.000218806	1	2	1	12	Q9Y243	Q9Y243 [418-433]		0	2273.29	0.795	1.134	0.743	0.94	0.963	0.968	0.837	0.561	0.727	1.312	1.174	0.859	1.133	0.648	0.704	0.98	0.409	1.061	104.4	83	118.4	77.6	98.1	100.5	101.1	108	90.4	60.6	78.6	141.7	126.8	92.8	120.9	137	78.3
FALSE	High	[R].LVPTGPTHREPSPVRYDNLSR.[H]	1xTMT6plex [N-Term]; 1xPhospho [S12(100)]	0.000151067	0.000218806	1	2	2	11	Q9C0B5	Q9C0B5 [518-538]	Q9C0B5 1xPhospho [S529(100)]	2	2700.38	1.515	0.887	0.756	1.098	1.433	1.735	0.76	0.815	1.072	0.695	0.829	0.721	0.739	1.02	0.839	1.087	2.287	1.019	81.1	122.8	71.9	61.2	89	116.2	140.6	118.8	90.3	96.8	127.4	82.6	98.5	85.6	89.7	66.3	91.5
FALSE	High	[K].LVPVGYGIK.[K]	1xTMT6plex [K9]; 1xTMT6plex [N-Term]	0.00037892	0.000218806	1	1	1	6	P24534	P24534 [177-185]		0	1403.9							0.864	0.478	0.425	0.299	0.26	0.476	0.381	0.307	0.313	0.311	0.167	0.253								238.6	206.2	114.1	101.3	71.4	62	113.7	436.7	166.2	134.1
FALSE	High	[K].IVQAEGEAEAAK.[M]	1xTMT6plex [K12]; 1xTMT6plex [N-Term]	0.000145352	0.000218806	1	1	1	5	Q99623	Q99623 [225-236]		0	1673.95	1.349	1.388	1.618	1.282	1.655	1.379	0.804	0.895	0.953	0.896	0.754	0.946	0.513	0.772	0.709	1.045	2.313	1.186	70.4	95	97.8	113.9	90.3	116.6	97.1	110.5	88.8	98.9	105.3	99	83.3	104.5	96.7	49.6	74.6
FALSE	High	[R].LVQAEYWHDPIKEDVYR.[N]	1xTMT6plex [K12]; 1xTMT6plex [N-Term]	0.000153003	0.000218806	1	2	1	2	P50897	P50897 [180-196]		1	2619.4	1.138	0.969	0.785	1.104	1.301	1.015							0.774	0.519	0.515	0.888	1.163	0.895	133.3	151.8	129.2	104.7	147.1	173.4	135.4								195.5	151.3	101.5
FALSE	High	[R].LVQAFQFTDK.[H]	1xTMT6plex [K10]; 1xTMT6plex [N-Term]	0.000198086	0.000218806	1	1	1	4	Q06830	Q06830 [159-168]		0	1654.96	1.04	0.915	1.32	1.323	1.352	0.922							0.566	0.528	0.552	0.507	0.58	0.499	129.1	134.3	118.1	170.4	170.7	174.5	119								256.1	145	135.3
FALSE	High	[R].LVQAFQFTDKHGEVCPAGWKPGSDTIKPDVQK.[S]	1xCarboxymethyl [C15]; 4xTMT6plex [K10; K20; K27; K32]; 1xTMT6plex [N-Term]	0.000141691	0.000218806	1	1	1	1	Q06830	Q06830 [159-190]		1	4730.6	0.785	0.808	0.956	0.625	0.557	0.889													373.6	293.3	301.9	357.1	233.5	208.2	332.3
FALSE	High	[R].LVQAFQYTDK.[H]	1xTMT6plex [K10]; 1xTMT6plex [N-Term]	0.000183988	0.000218806	1	1	1	3	Q13162	Q13162 [231-240]		0	1670.95							0.851	1.148	1.124	0.898	0.931	0.952	0.841	0.64	0.704	0.652	0.764	0.803								150.7	128.3	173	169.4	135.4	140.3	143.5	196.1	164.8	125.4
FALSE	High	[R].LVQAFQYTDKHGEVCPAGWKPGSETIIPDPAGK.[L]	1xCarboxymethyl [C15]; 3xTMT6plex [K10; K20; K33]; 1xTMT6plex [N-Term]	2.04915e-05	0.000218806	1	1	1	2	Q13162	Q13162 [231-263]		1	4514.42													1.424	1.145	1.328	1.182	0.48	1.095															274.3	390.7	314.2
FALSE	High	[K].LVQDVANNTNEEAGDGTTTATVLAR.[S]	1xTMT6plex [N-Term]	2.78964e-06	0.000218806	1	2	1	22	P10809	P10809 [97-121]		0	2789.41	1.112	1.374	0.746	0.745	1.017	1.224	1.047	0.565	0.883	1.055	1.033	1.004	0.5	0.508	0.447	0.675	3.09	0.867	95.3	106	130.9	71.1	71	96.9	116.6	99.7	104.4	56.3	88.1	105.2	103	100.1	106.6	53.3	54.2
FALSE	High	[K].IVQEDRAVESR.[T]	1xTMT6plex [N-Term]	0.00017536	0.000218806	1	1	1	2	Q14204	Q14204 [1243-1253]		1	1530.84							0.673	0.503	0.801	0.418	0.465	0.96														435.7	293.3	219.2	349	182	202.6	418.1
FALSE	High	[R].LVNAQQAK.[G]	1xTMT6plex [K8]; 1xTMT6plex [N-Term]	0.000454116	0.000218806	1	1	1	5	O00754	O00754 [338-345]		0	1329.83							1.078	1.781	1.523	1.69	2.345	1.341	1.271	1.337	1.446	1.385	1.118	1.856								100.7	108.5	179.3	153.4	170.1	236.1	135	108	137.3	144.4
FALSE	High	[K].LVLVGDGGTGKTTFVKR.[H]	2xTMT6plex [K11; K16]; 1xTMT6plex [N-Term]	0.000142402	0.000218806	1	1	1	3	P62826	P62826 [13-29]		2	2435.5							7.196	5.88	6.114	3.327	3.158	3.355	3.225	1.961	1.78	1.407	0.552	1.783								32.9	236.8	193.5	201.2	109.5	103.9	110.4	95	306.3	186.2
FALSE	High	[K].LVLVGDGGTGK.[T]	1xTMT6plex [K11]; 1xTMT6plex [N-Term]	0.000138516	0.000218806	1	1	1	29	P62826	P62826 [13-23]		0	1473.9	3.626	2.382	6.594	7.167	3.892	3.968	4.922	11.938	8.155	4.85	4.539	2.77	3.929	3.272	4.122	2.946	1.252	2.354	23.2	84.3	55.4	153.3	166.6	90.5	92.3	19.9	98	237.7	162.4	96.6	90.4	55.2	35.7	140.3	116.9
FALSE	High	[K].IVLTNPVCTEVGEK.[I]	1xCarboxymethyl [C8]; 1xTMT6plex [K14]; 1xTMT6plex [N-Term]	0.000326051	0.000218806	1	2	1	1	P41091	P41091 [427-440]		0	2018.12
FALSE	High	[R].LVKDVFISAAERDVYTGDALR.[I]	1xTMT6plex [K3]; 1xTMT6plex [N-Term]	2.43917e-05	0.000218806	1	1	1	6	P20618	P20618 [202-222]		2	2796.57	2.881	4.11	6.374	5.484	4.201	3.675	2.137	3.024	3.084	3.081	2.516	1.598	2.785	2.212	2.278	1.959	2.669	1.881	23.6	67.9	96.9	150.3	129.3	99.1	86.7	45.3	96.9	137.1	139.8	139.7	114.1	72.5	47.4	132	104.8
FALSE	High	[R].LVKPGNQNTQVTEAWNK.[V]	2xTMT6plex [K3; K17]; 1xTMT6plex [N-Term]	1.98258e-05	0.000218806	1	2	1	35	Q9UQ80	Q9UQ80 [156-172]		0	2614.49	3.981	2.879	9.122	4.843	2.457	2.994	4.848	8.35	7.521	4.121	3.966	2.924	5.264	3.432	3.514	2.566	0.631	2.411	25.9	103.1	74.6	236.3	125.5	63.7	77.6	22.3	108.2	186.4	167.9	92	88.5	65.3	35.2	185.4	120.9
FALSE	High	[K].IVLDNSVFSEHR.[N]	1xTMT6plex [N-Term]	0.000230099	0.000218806	1	4	1	1	Q00610	Q00610 [1011-1022]		0	1644.89													0.722	0.852	1.076	0.937	2.863	1.197															242.9	175.2	206.9
FALSE	High	[K].IVLEDGTLHVTEGSGR.[Y]	1xTMT6plex [N-Term]	0.000147974	0.000218806	1	2	1	3	Q16555	Q16555 [452-467]		0	1912.03							1.006	0.897	0.843	1.073	1.385	1.288	1.286	0.998	0.79	0.858	7.203	1.595								128	128.7	114.8	108	137.4	177.2	164.9	83.1	106.9	83
FALSE	High	[R].LVLEVAQHLGESTVR.[T]	1xTMT6plex [N-Term]	4.27966e-05	0.000218806	1	1	1	6	P06576	P06576 [95-109]		0	1880.08	2.172	0.879	2.254	1.102	0.923	2.109	0.58	0.532	0.467	0.357	0.293	0.345	0.468	0.383	0.382	0.315	1.116	0.369	67.5	146.7	59.4	152.2	74.4	62.3	142.4	188.9	109.6	100.5	88.2	67.4	55.4	65.2	178.4	83.6	68.4
FALSE	High	[K].IVIGYQSHADTATK.[S]	1xTMT6plex [K14]; 1xTMT6plex [N-Term]	0.000128951	0.000218806	1	3	1	8	P06730	P06730 [193-206]		0	1962.11	0.486	0.851	0.55	0.933	1.166	0.646	0.692	0.849	0.863	0.963	1.561	0.888	0.678	1.079	0.859	1.054	0.63	0.934	117.1	56.9	99.7	64.4	109.3	136.6	75.7	109	75.4	92.5	94.1	105	170.1	96.8	111.9	75.9	120.7
FALSE	High	[K].IVIGYQSHADTATKSGSTTK.[N]	2xTMT6plex [K14; K20]; 1xTMT6plex [N-Term]; 1xPhospho [S/T/Y]	0.000144247	0.000218806	1	3	3	12	P06730	P06730 [193-212]		1	2832.51	0.788	1.971	0.71	0.53	0.679	0.826	0.314	0.26	0.342	0.769	1.647	0.841	0.605	1.046	0.623	0.83	0.209	1.774	111.1	87.6	219.1	78.9	58.9	75.4	91.8	138.4	43.4	36	47.3	106.4	228	116.4	108.6	65.8	113.6
FALSE	High	[K].IVIGYQSHADTATKSGSTTKNR.[F]	2xTMT6plex [K14; K20]; 1xTMT6plex [N-Term]; 1xPhospho [T/S/Y]	0.000147427	0.000218806	1	3	3	11	P06730	P06730 [193-214]		2	3102.66	2.871	2.242	0.822	0.369	1.194	1.836	0.363	0.173	0.232	0.517	0.849	0.819							107.3	308	240.6	88.1	39.6	128.1	197	250.8	91	43.5	58.2	129.6	212.9	205.5
FALSE	High	[K].LVHDSLEDLQMTR.[Y]	1xTMT6plex [N-Term]; 1xPhospho [S5(100)]	0.000228402	0.000218806	1	2	1	1	Q9H7F0	Q9H7F0 [813-825]	Q9H7F0 1xPhospho [S817(100)]	0	1865.9													0.381	0.393	0.319	0.767	5.837	0.725															222.9	84.8	87.6
FALSE	High	[K].LVIIEGDLERTEER.[A]	1xTMT6plex [N-Term]	0.000399701	0.000218806	1	7	1	1	P06753-2	P06753-2 [133-146]		1	1901.05							0.643	0.716	0.937	0.786	0.673	0.894														371.8	239.1	266.2	348.5	292.2	250.1	332.2
FALSE	High	[K].LVIITAGAR.[Q]	1xTMT6plex [N-Term]	0.000455579	0.000218806	1	4	1	28	P00338	P00338 [91-99]		0	1142.75							6.505	9.199	7.26	3.525	3.414	2.048	4.583	4.584	4.708	3.272	5.266	2.517								33.1	215.5	304.8	240.5	116.8	113.1	67.9	38.9	178.2	178.2
FALSE	High	[K].LVINGNPITIFQER.[D]	1xTMT6plex [N-Term]	0.000149428	0.000218806	1	2	1	4	P04406	P04406 [67-80]		0	1843.06	2.827	1.72	1.529	2.31	1.75	1.133							1.466	2.039	1.368	1.04	1.706	1.267	86.4	244.4	148.6	132.2	199.6	151.2	97.9								105.2	154.1	214.5
FALSE	High	[K].LVINGNPITIFQERDPSK.[I]	1xTMT6plex [K18]; 1xTMT6plex [N-Term]	5.85975e-06	0.000218806	1	2	1	8	P04406	P04406 [67-84]		1	2499.43	1.936	1.317	1.645	3.845	2.3	1.673	3.61	10.487	6.526	4.696	4.777	1.797	0.685	0.773	0.735	0.754	0.998	0.527	43.9	84.9	57.8	72.2	168.7	100.9	73.4	24	86.5	251.3	156.4	112.5	114.5	43.1	129.7	88.9	100.3
FALSE	High	[K].LVINGNPITIFQERDPSKIK.[W]	2xTMT6plex [K18; K20]; 1xTMT6plex [N-Term]	4.20682e-05	0.000218806	1	2	1	2	P04406	P04406 [67-86]		2	2969.78							6.586	9.22	6.03	4.121	4.439	2.057	2.382	2.906	3.014	2.196	0.358	1.357								34.1	224.4	314.2	205.5	140.4	151.3	70.1	72.7	173.1	211.1
FALSE	High	[K].LVINSGNGAVEDR.[K]	1xTMT6plex [N-Term]	0.000145822	0.000218806	1	15	1	3	P16070	P16070 [682-694]		0	1572.85	0.615	0.934	0.419	0.542	1.09	0.636	0.454	0.309	0.541	0.761	0.993	0.935							199.9	122.9	186.6	83.7	108.4	217.8	127.1	211.1	95.7	65.2	114.3	160.5	209.6	197.3
FALSE	High	[K].LVINSGNGAVEDRKPSGLNGEASK.[S]	2xTMT6plex [K14; K24]; 1xTMT6plex [N-Term]; 1xPhospho [S16(100)]	0.000143496	0.000218806	1	15	2	3	P16070	P16070 [682-705]	P16070 1xPhospho [S697(100)]	1	3179.7							0.265	0.229	0.317	0.74	0.87	1.317	0.42	0.413	0.358	0.7	0.01	3.018								188.8	50	43.3	59.9	139.8	164.2	248.7	204	85.6	84.3
FALSE	High	[R].LVIQDKNKYNTPK.[Y]	3xTMT6plex [K6; K8; K13]; 1xTMT6plex [N-Term]	0.00016935	0.000218806	1	1	1	6	P46777	P46777 [36-48]		2	2477.53							9.184	13.088	13.99	8.33	9.357	6.76	6.128	4.449	4.773	5.169	0.305	6.094								17.4	160.2	228.3	244.1	145.3	163.2	117.9	36.7	224.6	163.1
FALSE	High	[R].IVLQIDNAR.[L]	1xTMT6plex [N-Term]	0.00026826	0.000218806	2	2	1	88	P08727; P05783	P08727 [151-159]; P05783 [150-158]		0	1270.77	1.616	1.037	3.014	3.912	2.466	2.892	2.256	4.489	3.931	4.185	3.902	2.663	7.853	5.955	6.478	6.327	11.52	5.396	40.9	66.2	42.5	123.4	160.2	100.9	118.4	32.9	74.3	147.8	129.4	137.8	128.4	87.6	15.9	125.1	94.9
FALSE	High	[K].LVLLGESAVGK.[S]	1xTMT6plex [K11]; 1xTMT6plex [N-Term]	0.000216963	0.000218806	3	6	1	3	P51148; P20339; P61020	P51148 [24-34]; P20339 [23-33]; P61020 [23-33]		0	1543.98	0.9	1.696	1.342	2.97	2.206	1.304							1.172	1.82	1.723	1.393	2.888	0.741	86.3	77.6	146.3	115.8	256.2	190.3	112.4								103.9	121.8	189
FALSE	High	[K].IYVDDGLISLQVK.[Q]	1xTMT6plex [K13]; 1xTMT6plex [N-Term]	5.05901e-05	0.000218806	2	3	1	6	P14618-2; P14618	P14618-2 [174-186]; P14618 [174-186]		0	1921.14	1.099	0.626	1.734	2.785	1.764	2.692	1.978	4.488	3.399	3.597	4.013	1.721	2.461	1.777	2.023	2.555	2.907	1.902	53.3	58.6	33.4	92.4	148.5	94	143.6	37.6	74.3	168.7	127.7	135.2	150.8	64.7	49	120.7	87.1
FALSE	High	[K].IYVISLAEPR.[L]	1xTMT6plex [N-Term]	0.000206913	0.000218806	1	2	1	7	P14868	P14868 [142-151]		0	1389.83							1.415	1.666	1.341	1.086	0.89	1.016	0.64	0.528	0.643	0.58	0.626	0.513								123.8	175.2	206.2	166	134.5	110.2	125.8	233.6	149.4	123.3
FALSE	High	[K].MAAADSVQQR.[R]	1xTMT6plex [N-Term]	0.000146397	0.000218806	2	2	1	6	Q8IYB3; Q8IYB3-2	Q8IYB3 [473-482]; Q8IYB3-2 [471-480]		0	1305.68	0.474	0.876	0.24	0.572	0.686	0.373	0.414	0.163	0.2	1.329	1.459	0.818	1.131	0.896	1.057	0.918	1.74	1.291	149.3	70.7	130.8	35.9	85.3	102.4	55.6	135.7	56.2	22.1	27.1	180.4	198.1	111.1	92.1	104.1	82.5
FALSE	High	[R].MPSLPSYKVGDK.[I]	2xTMT6plex [K8; K12]; 1xTMT6plex [N-Term]	0.000145866	0.000218806	1	2	1	26	P29401	P29401 [303-314]		1	2009.17	0.843	1.439	2.168	2.548	1.517	0.821	2.797	4.08	5.617	5.406	4.638	2.947	1.391	0.811	1.129	1.097	0.17	1.077	61.6	51.9	88.6	133.5	156.9	93.4	50.5	28.5	79.6	116.2	160	154	132.1	83.9	106.3	147.8	86.2
FALSE	High	[R].MPSLPSYKVGDKIATR.[K]	2xTMT6plex [K8; K12]; 1xTMT6plex [N-Term]	5.52088e-05	0.000218806	1	2	1	9	P29401	P29401 [303-318]		2	2450.44							10.055	4.735	9.853	9.108	6.975	8.57	4.788	1.925	1.721	1.389	0.653	4.682								18	181.4	85.4	177.7	164.3	125.8	154.6	73.8	353.5	142.1
FALSE	High	[K].MQASIEKGGSLPK.[V]	2xTMT6plex [K7; K13]; 1xTMT6plex [N-Term]; 1xPhospho [S4(100)]	0.000236742	0.000218806	1	2	1	17	P06748	P06748 [251-263]	P06748 1xPhospho [S254(100)]	1	2113.17	0.54	0.993	0.386	0.635	0.65	0.6	0.22	0.164	0.299	0.755	0.936	0.281	0.417	0.555	0.554	1.309	0.348	0.535	137.9	74.5	136.9	53.3	87.5	89.6	82.8	206.8	45.6	33.8	61.8	156.2	193.7	58.1	144.4	60.2	80.1
FALSE	High	[K].MQASIEKGGSLPKVEAK.[F]	3xTMT6plex [K7; K13; K17]; 1xTMT6plex [N-Term]	0.000124408	0.000218806	1	2	1	5	P06748	P06748 [251-267]		2	2689.61	1.933	0.403	1.227	0.386	0.288	1.866	2.728	1.068	1.337	1.014	1.145	1.417							181.5	350.7	73.1	222.6	70	52.3	338.6	83.6	228	89.2	111.7	84.7	95.7	118.4
FALSE	High	[K].MQASIEKGGSLPKVEAK.[F]	3xTMT6plex [K7; K13; K17]; 1xTMT6plex [N-Term]; 1xPhospho [S4(100)]	0.000203429	0.000218806	1	2	2	19	P06748	P06748 [251-267]	P06748 1xPhospho [S254(100)]	2	2769.58	1.446	1.349	0.548	0.475	0.3	1.39	0.26	0.105	0.136	0.488	0.637	0.18	0.123	0.163	0.149	0.32	0.077	0.184	106.3	153.7	143.4	58.3	50.5	31.9	147.7	253.8	65.9	26.6	34.5	124	161.6	45.8	345.2	42.6	56.3
FALSE	High	[K].MQEHSDQVPVGNIPR.[S]	1xTMT6plex [N-Term]	0.000168594	0.000218806	1	3	1	4	P33993	P33993 [237-251]		0	1935.99							0.711	0.576	0.725	0.938	0.753	0.947	0.647	0.841	0.833	0.757	0.991	0.908								184.8	131.3	106.5	134	173.4	139.1	175.1	176.6	114.3	148.5
FALSE	High	[R].MQKEITALAPSTMK.[I]	2xTMT6plex [K3; K14]; 1xTMT6plex [N-Term]	1.52929e-05	0.000218806	2	7	1	72	P60709; P68133	P60709 [313-326]; P68133 [315-328]		1	2236.3	22.879	3.847	19.198	7.155	1.934	17.018	11.701	7.493	6.761	3.265	3.6	3.702	3.309	2.054	2.214	1.577	0.351	1.834	11.5	264	44.4	221.5	82.6	22.3	196.4	14.7	171.8	110	99.3	48	52.9	54.4	57.2	189.4	117.6
FALSE	High	[R].MQKEITALAPSTMKIK.[I]	3xTMT6plex [K3; K14; K16]; 1xTMT6plex [N-Term]	3.93171e-05	0.000218806	2	7	1	8	P60709; P68133	P60709 [313-328]; P68133 [315-330]		2	2706.64							15.151	2.982	3.523	0.01	1.168	4.776	1.704	1.09	0.872	0.756	0.01	1.534								17.6	266.7	52.5	62	0	20.6	84.1	229.5	391	250.2
FALSE	High	[R].MQNDVKLPQGQRR.[N]	1xTMT6plex [K6]; 1xTMT6plex [N-Term]	0.000300387	0.000218806	1	2	1	4	Q9UBX3	Q9UBX3 [127-139]		2	2028.15	8.431	1.878	4.721	1.467	1.101	3.903	2.885	1.361	1.427	0.834	0.96	1.993							57.9	488.3	108.8	273.4	84.9	63.8	226	76.2	219.8	103.7	108.7	63.5	73.1	151.8
FALSE	High	[R].MQNNSSPSISPNTSFTSDGSPSPLGGIKR.[K]	1xTMT6plex [K28]; 1xTMT6plex [N-Term]	7.71683e-05	0.000218806	1	2	1	1	Q9H0D6	Q9H0D6 [466-494]		1	3421.74							1.825	0.718	0.718	0.81	0.892	1.573														278.6	508.6	200.2	200.1	225.7	248.5	438.3
FALSE	High	[R].MQNNSSPSISPNTSFTSDGSPSPLGGIKR.[K]	1xTMT6plex [K28]; 1xTMT6plex [N-Term]; 1xPhospho [S8(99.2)]	2.35387e-05	0.000218806	1	2	4	7	Q9H0D6	Q9H0D6 [466-494]	Q9H0D6 1xPhospho [S473(99.2)]	1	3501.71	0.94	0.733	0.553	0.537	0.318	0.794	0.633	0.45	0.608	0.834	0.755	0.843	0.591	0.394	0.389	0.522	0.325	1.016	147.9	138.9	108.3	81.8	79.5	47	117.3	130.6	82.7	58.8	79.4	108.9	98.6	110.1	167.6	99	66
FALSE	High	[K].MQQYTEHFMAAGYTAIEK.[V]	1xTMT6plex [K18]; 1xTMT6plex [N-Term]	9.68669e-05	0.000218806	1	1	1	1	P29317	P29317 [918-935]		0	2577.29													0.862	0.726	0.619	0.763	0.819	1.024															361.2	311.4	262.4
FALSE	High	[R].MQVDPQKYK.[G]	2xTMT6plex [K7; K9]; 1xTMT6plex [N-Term]	0.000426262	0.000218806	1	2	1	19	Q00325	Q00325 [93-101]		1	1824.07	4.565	2.085	8.26	8.068	2.766	4.398	5.053	12.087	10.011	5.528	5.756	2.748	5.115	4.769	5.397	3.774	0.887	3.12	21.8	99.3	45.4	179.8	175.6	60.2	95.7	18.4	93.1	222.7	184.4	101.8	106	50.6	26.8	137.1	127.9
FALSE	High	[R].MREDYDSVEQDGDEPGPQR.[S]	1xTMT6plex [N-Term]	2.40273e-05	0.000218806	1	2	1	6	Q9Y5S9	Q9Y5S9 [50-68]		1	2452.09							0.703	0.251	0.638	0.542	0.689	0.887	0.485	0.533	0.511	0.689	1.959	0.779								206.4	145.2	51.8	131.6	111.9	142.2	183	189.4	91.8	100.9
FALSE	High	[R].MREDYDSVEQDGDEPGPQR.[S]	1xTMT6plex [N-Term]; 1xPhospho [S7(100)]	5.03941e-05	0.000218806	1	2	1	6	Q9Y5S9	Q9Y5S9 [50-68]	Q9Y5S9 1xPhospho [S56(100)]	1	2532.05	0.559	0.916	0.367	0.395	1.372	0.524	0.325	0.131	0.397	0.718	0.562	0.589	0.378	0.373	0.335	0.651	0.825	0.428	111.6	62.3	102.2	40.9	44.1	153.1	58.4	197	64.1	25.8	78.2	141.5	110.8	116	199	75.3	74.3
FALSE	High	[K].MREEVITLIR.[S]	1xTMT6plex [N-Term]	0.00014092	0.000218806	1	1	1	5	P46940	P46940 [892-901]		1	1488.88	1.917	1.096	2.412	3.038	1.675	1.195	1.256	1.882	1.604	1.067	0.918	1.111	1.472	1.561	1.486	1.586	1.61	1.479	53.7	103.1	58.9	129.6	163.3	90	64.2	81.9	102.8	154	131.3	87.4	75.2	90.9	70	103	109.3
FALSE	High	[-].MRKETPPPLVPPAAR.[E]	1xTMT6plex [K3]; 1xTMT6plex [N-Term]; 1xPhospho [T5(100)]	0.000196957	0.000218806	1	2	1	16	Q9BQA1	Q9BQA1 [1-15]	Q9BQA1 1xPhospho [T5(100)]	2	2198.23	2.198	1.501	1.341	1.097	1.304	1.531	0.851	0.77	1.042	1.085	1.136	1.302	0.865	0.838	0.849	0.837	0.877	1.083	71.1	156.3	106.7	95.3	78	92.7	108.9	95.7	81.5	73.7	99.7	103.8	108.7	124.5	110.8	95.8	92.8
FALSE	High	[R].MPSGKVAQPTITDNKDGTVTVR.[Y]	2xTMT6plex [K5; K15]; 1xTMT6plex [N-Term]	0.000168148	0.000218806	1	2	1	5	P21333	P21333 [1810-1831]		2	3002.69	2.309	1.959	2.41	1.934	1.99	1.979	4.266	4.071	4.193	4.584	3.474	2.479	5.594	3.351	3.635	1.935	0.305	2.831	52.6	121.5	103.1	126.8	101.8	104.7	104.2	29.5	125.9	120.1	123.7	135.3	102.5	73.2	36.2	202.4	121.3
FALSE	High	[K].MPILGLGTWK.[S]	1xTMT6plex [K10]; 1xTMT6plex [N-Term]	0.000230099	0.000218806	1	2	1	4	P15121	P15121 [13-22]		0	1573.95													1.51	1.493	1.364	2.564	3.353	2.283															154.8	233.8	231
FALSE	High	[R].MPIEDSSPEKGREEAASK.[G]	2xTMT6plex [K10; K18]; 1xTMT6plex [N-Term]; 1xPhospho [S7(99)]	0.000183988	0.000218806	1	2	2	11	O75376	O75376 [1190-1207]	O75376 1xPhospho [S1196(99)]	2	2728.38	0.635	0.786	0.396	0.563	0.707	0.533	0.137	0.131	0.431	0.871	0.9	0.525	0.435	0.62	0.604	1.39	0.758	1.378	147	93.3	115.5	58.2	82.8	103.9	78.4	177.9	24.3	23.2	76.6	154.9	160.2	93.4	114.9	50	71.3
FALSE	High	[K].MPDEPEEPVVAVSSPAVPPPTK.[V]	1xTMT6plex [K22]; 1xTMT6plex [N-Term]; 1xPhospho [S/T]	0.000370229	0.000218806	1	3	1	2	O60885	O60885 [457-478]		0	2811.43							0.447	0.406	0.86	0.852	0.78	0.607														424.2	189.4	172.2	364.6	361.3	330.9	257.3
FALSE	High	[R].MLPTIIADNAGYDSADLVAQLR.[A]	1xTMT6plex [N-Term]	1.12681e-05	0.000218806	1	2	1	2	P78371	P78371 [445-466]		0	2576.36	1.368	0.784	1.041	0.944	0.71	1.747	0.699	0.465	0.568	0.76	0.714	0.776							141.2	193.2	110.8	147	133.3	100.2	246.7	206.3	144.2	95.8	117.1	156.8	147.3	160.1
FALSE	High	[K].MIQDGKGDVTITNDGATILK.[Q]	2xTMT6plex [K6; K20]; 1xTMT6plex [N-Term]	3.63393e-05	0.000218806	1	1	1	1	P50991	P50991 [60-79]		1	2777.57													0.572	0.697	0.643	0.677	0.467	1.022															413.6	236.6	288.2
FALSE	High	[K].MISDAIPELK.[A]	1xTMT6plex [K10]; 1xTMT6plex [N-Term]	0.000198086	0.000218806	1	2	1	3	P40926	P40926 [315-324]		0	1574.92	1.744	1.271	2.703	1.855	1.702	2.047	0.582	0.477	0.487	0.429	0.432	0.582	0.411	0.323	0.354	0.394	0.33	0.405	55.7	97.2	70.9	150.6	103.4	94.9	114.1	170.7	99.4	81.5	83.2	73.3	73.7	99.3	227.7	93.6	73.6
FALSE	High	[-].MLSLDFLDDVRR.[M]	1xTMT6plex [N-Term]	6.4034e-05	0.000218806	1	3	1	2	P67812	P67812 [1-12]		1	1708.93													2.522	2.993	2.459	2.303	5.855	2.039															109.5	276.3	327.8
FALSE	High	[R].MLSTAYEQSAQAAQQVSDSSR.[L]	1xTMT6plex [N-Term]	2.2436e-05	0.000218806	1	1	1	5	Q13751	Q13751 [717-737]		0	2487.2	0.96	0.938	0.728	0.699	0.657	0.946	0.637	0.66	0.785	0.876	0.798	0.977	0.767	0.642	0.675	0.797	0.636	1.094	120.7	115.8	113.3	87.9	84.3	79.3	114.2	118.1	75.2	78	92.7	103.4	94.3	115.4	126.1	96.7	80.9
FALSE	High	[K].MLVLDEADEMLNK.[G]	1xTMT6plex [K13]; 1xTMT6plex [N-Term]	0.000148025	0.000218806	1	1	1	1	P38919	P38919 [183-195]		0	1979.06							0.722	1.432	1.451	0.92	0.919	0.975														283.1	204.4	405.3	410.9	260.3	260.1	275.9
FALSE	High	[K].MLVNENFEEYLR.[A]	1xTMT6plex [N-Term]	0.00012554	0.000218806	1	3	1	1	P09455	P09455 [11-22]		0	1785.9	0.712	0.723	0.561	0.878	0.876	0.735													382.9	272.5	277	214.9	336.1	335.3	281.5
FALSE	High	[R].MLVTFDEELRPLPVSVR.[V]	1xTMT6plex [N-Term]	3.73248e-05	0.000218806	1	3	1	2	Q13200	Q13200 [829-845]		0	2230.25	2.706	1.325	3.1	2.488	1.69	2.715	2.008	2.2	1.929	1.819	1.909	1.485							69.9	189.2	92.7	216.8	174	118.2	189.9	85	170.6	186.9	163.9	154.6	162.2	126.2
FALSE	High	[K].MSATFIGNSTAIQELFKR.[I]	1xTMT6plex [K17]; 1xTMT6plex [N-Term]	7.4385e-06	0.000218806	2	3	1	3	Q13885; P68371	Q13885 [363-380]; P68371 [363-380]		1	2472.37							1.527	0.963	0.838	0.569	0.58	0.716	0.52	0.41	0.4	0.258	0.249	0.389								148.3	226.5	142.8	124.2	84.4	86	106.2	366.3	190.5	150
FALSE	High	[K].MLVVGGIDRVYEIGR.[Q]	1xTMT6plex [N-Term]	3.12516e-05	0.000218806	1	2	1	2	Q15046	Q15046 [306-320]		1	1906.08							2.526	3.632	3.092	2.441	2.146	2.099	1.156	1.094	1.047	0.886	1.437	0.962								62.2	157.2	225.9	192.3	151.8	133.5	130.6	138	159.5	150.9
FALSE	High	[K].MIYASSKDAIKK.[K]	3xTMT6plex [K7; K11; K12]; 1xTMT6plex [N-Term]	0.000138222	0.000218806	3	5	1	8	P23528; Q9Y281; P60981	P23528 [115-126]; Q9Y281 [115-126]; P60981 [115-126]		2	2271.39							14.336	15.753	18.207	15.343	14.399	8.828	4.341	2.886	2.955	3.358	0.889	3.358								11.9	170.8	187.7	216.9	182.8	171.6	105.2	56.1	243.3	161.8
FALSE	High	[R].MMAIAPNVTVMVGELVGAR.[L]	1xTMT6plex [N-Term]	0.000164154	0.000218806	1	1	1	1	Q9Y2X3	Q9Y2X3 [279-297]		0	2188.19													0.681	1.017	0.746	0.469	6.343	0.823															189.5	129	192.8
FALSE	High	[K].MMDYLQGSGETPQTDVR.[W]	1xTMT6plex [N-Term]	0.000112169	0.000218806	1	2	1	7	Q14697	Q14697 [338-354]		0	2157.02							0.485	0.936	1.6	1.171	1.22	0.971	0.733	1.204	0.99	1.174	1.057	1.338								146	70.8	136.8	233.7	171	178.1	141.8	136.3	99.9	164.1
FALSE	High	[K].MMVAGFKK.[Q]	2xTMT6plex [K7; K8]; 1xTMT6plex [N-Term]	0.000291688	0.000218806	2	2	1	6	Q00839-2; Q00839	Q00839-2 [518-525]; Q00839 [537-544]		1	1598.97							5.959	9.059	7.969	4.061	4.298	4.226	3.125	2.839	3.009	2.48	1.122	2.705								28.9	172.4	262.1	230.5	117.5	124.4	122.3	64	200	181.7
FALSE	High	[R].MNDIVKEFEDR.[G]	1xTMT6plex [K6]; 1xTMT6plex [N-Term]	0.000209557	0.000218806	1	2	1	1	P54136	P54136 [342-352]		1	1853.98													1.747	2.141	2.076	1.727	5.739	1.415															132.5	231.5	283.8
FALSE	High	[K].MNLGVGAYRDDNGKPYVLPSVR.[K]	1xTMT6plex [K14]; 1xTMT6plex [N-Term]	1.19127e-05	0.000218806	1	2	1	5	P00505	P00505 [60-81]		1	2879.56							2.465	2.655	3.525	2.449	1.838	1.215	0.656	0.486	0.499	0.423	0.161	0.442								69.7	171.7	185	245.6	170.6	128.1	84.7	284.8	186.8	138.4
FALSE	High	[R].MNVDQAFHELVR.[V]	1xTMT6plex [N-Term]	6.79178e-05	0.000218806	1	4	1	1	P62070	P62070 [162-173]		0	1687.88													1.018	1.07	1.03	0.975	2.951	1.095															229.8	234	245.9
FALSE	High	[K].MNVFDTELKGLSKIER.[A]	2xTMT6plex [K9; K13]; 1xTMT6plex [N-Term]	0.000252495	0.000218806	1	5	1	1	P16615	P16615 [452-467]		2	2567.48	3.856	1.975	4.531	2.121	1.843	3.825													109.7	422.9	216.6	496.8	232.6	202	419.4
FALSE	High	[K].MIYASSKDAIK.[K]	2xTMT6plex [K7; K11]; 1xTMT6plex [N-Term]	0.000138804	0.000218806	3	5	1	28	P23528; Q9Y281; P60981	P23528 [115-125]; Q9Y281 [115-125]; P60981 [115-125]		1	1914.13	4.487	2.94	8.512	6.221	2.999	5.756	7.485	11.401	10.633	9.528	9.32	5.157	4.673	3.923	4.179	4.339	0.647	3.454	21.7	97.3	63.7	184.6	134.9	65	124.8	13.5	101.3	154.3	143.9	129	126.2	69.8	30.2	140.9	118.3
FALSE	High	[R].MIMALVSDSALFNTR.[E]	1xTMT6plex [N-Term]	0.000240947	0.000218806	1	1	1	1	P47712	P47712 [468-482]		0	1898.01													0.404	0.698	0.848	0.307	0.763	0.868															429.7	173.4	300
FALSE	High	[R].MSGFIYQGKLPTTGMTITK.[L]	2xTMT6plex [K9; K19]; 1xTMT6plex [N-Term]; 1xPhospho [S2(100)]	0.000200408	0.000218806	1	6	1	2	Q14155-1	Q14155-1 [339-357]	Q14155-1 1xPhospho [S340(100)]	1	2841.53	0.918	0.968	0.904	0.91	0.601	1.078	1.186	0.881	0.974	1.399	1.246	1.191							166.5	152.8	161.1	150.5	151.4	100.1	179.4	131.8	156.3	116.1	128.5	184.4	164.3	156.9
FALSE	High	[K].MSGGWELELNGTEAKLVRK.[V]	2xTMT6plex [K15; K19]; 1xTMT6plex [N-Term]	5.01338e-05	0.000218806	1	1	1	1	Q07021	Q07021 [105-123]		2	2805.59							2.752	1.445	1.305	0.933	1.244	1.699														202.4	556.9	292.4	264	188.7	251.7	343.9
FALSE	High	[K].MTQLVLPGMVER.[S]	1xTMT6plex [N-Term]	0.000245822	0.000218806	1	1	1	5	Q53GQ0	Q53GQ0 [168-179]		0	1602.89	2.119	1.296	1.558	1.669	1	1.586							0.628	0.553	0.511	0.515	0.58	0.526	101.7	215.5	131.8	158.4	169.7	101.7	161.2								245.7	154.3	136
FALSE	High	[R].MTSERAPSPSSR.[M]	1xTMT6plex [N-Term]; 1xPhospho [S8(100)]	0.000184433	0.000218806	1	1	1	41	Q9UQ35	Q9UQ35 [2419-2430]	Q9UQ35 1xPhospho [S2426(100)]	1	1614.75	0.503	0.699	0.181	0.237	0.589	0.324	0.154	0.045	0.057	0.41	0.374	0.827	0.118	0.215	0.188	0.298	0.352	0.174	199.4	100.3	139.4	36.1	47.2	117.4	64.5	226.7	35	10.3	12.9	93	84.7	187.4	318.1	37.6	68.4
FALSE	High	[R].MTTTSAAAYGTHLSPHVPHR.[V]	1xTMT6plex [N-Term]; 1xPhospho [S14(100)]	0.00014909	0.000218806	1	4	1	1	P16144	P16144 [1461-1480]	P16144 1xPhospho [S1474(100)]	0	2444.17													0.608	0.48	0.488	0.633	3.047	0.846															295.7	179.9	141.8
FALSE	High	[R].MTVAHMWFDNQIHEADTTENQSGVSFDKTSATWLALSR.[I]	1xTMT6plex [K28]; 1xTMT6plex [N-Term]	5.16111e-06	0.000218806	1	4	1	1	P05023	P05023 [386-423]		1	4783.33							1.679	1.175	1.39	1.47	1.339	1.19														227.2	381.5	267	315.8	334.1	304.1	270.3
FALSE	High	[R].MVIPGGIDVHTR.[F]	1xTMT6plex [N-Term]	0.000144854	0.000218806	1	2	1	12	Q16555	Q16555 [64-75]		0	1523.86	1.731	2.006	1.533	1.85	1.137	1.245	1.365	1.618	0.977	0.949	1.253	1.118							101.2	175.2	203	155.1	187.1	115	125.9	125.3	171	202.8	122.5	118.9	157	140.1
FALSE	High	[K].MVIQGPSSPQGEAMVTDVLEDQKEGR.[S]	1xTMT6plex [K23]; 1xTMT6plex [N-Term]; 1xPhospho [S8(100)]	2.04071e-05	0.000218806	1	3	1	3	Q12888	Q12888 [1107-1132]	Q12888 1xPhospho [S1114(100)]	1	3339.64							0.641	0.564	0.804	0.586	0.643	0.855	0.942	0.713	0.666	0.682	1.106	1.195								200.3	128.4	112.9	161	117.4	128.8	171.2	171.3	161.5	122.1
FALSE	High	[R].MVNDAEKFAEEDKK.[L]	3xTMT6plex [K7; K13; K14]; 1xTMT6plex [N-Term]	0.000130208	0.000218806	1	1	1	10	P11021	P11021 [541-554]		2	2570.43	0.901	1.031	1.133	3.715	1.588	0.955	2.392	10.561	6.296	3.389	2.887	1.691	2.861	4.477	5.137	2.29	1.319	1.943	61.1	55	63	69.2	227	97.1	58.3	28.6	68.5	302.4	180.3	97	82.7	48.4	34.8	99.4	155.6
FALSE	High	[R].MVNHFIAEFKR.[K]	1xTMT6plex [K10]; 1xTMT6plex [N-Term]	0.000144008	0.000218806	1	2	1	10	P11142	P11142 [237-247]		1	1850.05							6.731	13.41	10.965	7.94	8.256	5.108	1.686	1.923	1.92	1.375	1.085	1.511								20.6	138.8	276.5	226.1	163.7	170.2	105.3	95.1	160.4	182.9
FALSE	High	[K].MVPTSDKGR.[F]	1xTMT6plex [K7]; 1xTMT6plex [N-Term]	0.000445482	0.000218806	1	1	1	8	P13639	P13639 [401-409]		1	1448.83	2.55	2.987	7.146	10.524	5.329	2.741	4.984	9.194	6.598	6.409	6.748	4.868	5.333	8.278	10.019	11.167	3.368	7.213	19.9	50.7	59.3	141.9	209	105.9	54.4	19.5	97.4	179.6	128.9	125.2	131.8	95.1	14.7	78.3	121.6
FALSE	High	[R].MVQEAEKYKAEDEVQR.[E]	2xTMT6plex [K7; K9]; 1xTMT6plex [N-Term]	0.00018935	0.000218806	1	2	1	4	P0DMV9	P0DMV9 [518-533]		2	2640.43	0.183	0.791	0.692	0.767	1.282	0.608	0.822	0.949	1.089	1.006	0.959	1.001	0.973	1.078	1.568	0.748	1.203	0.844	122.6	22.5	97	84.8	94	157.2	74.6	107.5	88.4	102	117	108.1	103	107.6	96.3	93.7	103.8
FALSE	High	[K].MVVESAYEVIK.[L]	1xTMT6plex [K11]; 1xTMT6plex [N-Term]	0.000170283	0.000218806	1	1	1	4	P07195	P07195 [234-244]		0	1725.99	1.124	1.494	0.965	4.013	2.913	1.271							0.79	1.003	0.918	1.092	2.251	1.047	70.2	78.8	104.9	67.7	281.6	204.4	89.2								148.5	117.3	149
FALSE	High	[K].MVVLDKLLPK.[L]	2xTMT6plex [K6; K10]; 1xTMT6plex [N-Term]	0.000445482	0.000218806	1	1	1	1	O60264	O60264 [485-494]		1	1843.21													2.744	3.607	2.768	2.596	1.371	2.162															129.2	354.6	466.2
FALSE	High	[R].MVVNEGSDGGQSVYHVHLHVLGGR.[Q]	1xTMT6plex [N-Term]	7.30065e-05	0.000218806	1	1	1	4	P49773	P49773 [96-119]		0	2776.42							1.79	1.104	1.17	1.005	1	1.225	0.881	0.799	0.679	0.806	1.821	1.05								118.2	211.5	130.5	138.3	118.8	118.2	144.8	159.1	140.1	127.2
FALSE	High	[R].MVVPAALKVVR.[L]	1xTMT6plex [K8]; 1xTMT6plex [N-Term]	0.000146949	0.000218806	1	2	1	1	P40429	P40429 [118-128]		1	1641.06							12.167	6.11	5.464	3.428	4.342	4.896														56.1	683	343	306.8	192.4	243.8	274.9
FALSE	High	[K].MVVPGLDGAQIPRDPSQQELPR.[L]	1xTMT6plex [N-Term]	3.98963e-05	0.000218806	1	1	1	10	P49327	P49327 [1159-1180]		1	2632.41	1.515	0.869	2.544	1.559	0.631	1.452	0.946	1.011	1.047	0.72	0.763	0.719	0.788	0.556	0.565	0.604	0.496	0.64	73.4	111.2	63.8	186.6	114.3	46.3	106.5	111.4	105.4	112.7	116.7	80.2	85	80.1	152	119.7	84.4
FALSE	High	[R].NAAHALPTTLGALER.[L]	1xTMT6plex [N-Term]	0.000333076	0.000218806	1	1	1	1	Q8NBJ5	Q8NBJ5 [62-76]		0	1764	1.327	1.201	1.258	0.774	0.863	0.92													286	379.4	343.6	359.7	221.3	246.9	263.1
FALSE	High	[K].NADGKIISLDAK.[L]	2xTMT6plex [K5; K12]; 1xTMT6plex [N-Term]	0.000145268	0.000218806	1	1	1	1	P07814	P07814 [582-593]		1	1932.17													1.696	1.356	1.691	1.368	0.633	1.436															228.7	388	310.1
FALSE	High	[K].MTQIMFETFNTPAMYVAIQAVLSLYASGR.[T]	1xTMT6plex [N-Term]	5.56495e-06	0.000218806	1	2	1	6	P60709	P60709 [119-147]		0	3482.77							3.748	1.857	1.393	0.974	1.497	1.33														178	667	330.5	247.9	173.4	266.4	236.7
FALSE	High	[K].MTLSNPSELDELMSEEAYEKYIK.[S]	2xTMT6plex [K20; K23]; 1xTMT6plex [N-Term]	4.53944e-06	0.000218806	1	1	1	2	P23434	P23434 [147-169]		1	3407.76							0.501	0.644	0.907	1.254	1.065	0.763														342.4	171.6	220.4	310.4	429.3	364.7	261.3
FALSE	High	[K].MTLSNPSELDELMSEEAYEK.[Y]	1xTMT6plex [K20]; 1xTMT6plex [N-Term]	2.98038e-05	0.000218806	1	1	1	3	P23434	P23434 [147-166]		0	2774.35	0.469	0.733	0.276	0.906	1.131	0.443	0.553	1.276	1.437	1.887	1.509	0.666	1.259	1.041	1.046	1.079	3.698	1.891	126.3	59.2	92.6	34.9	114.4	142.9	55.9	86.2	47.7	110	123.9	162.7	130.1	57.4	68.6	86.4	71.5
FALSE	High	[R].MTGSEFDFEEMKR.[K]	1xTMT6plex [K12]; 1xTMT6plex [N-Term]	5.98673e-05	0.000218806	1	2	1	8	P50395	P50395 [424-436]		1	2065.01	2.621	0.893	2.194	1.396	0.834	3.526	1.962	1.296	1.179	1.021	1.041	1.22	0.841	0.694	0.689	0.686	1.163	0.883	60.7	159.1	54.2	133.2	84.8	50.6	214.1	70.9	139.1	91.9	83.6	72.4	73.8	86.5	121.8	102.4	84.5
FALSE	High	[R].MSLIEEEGSKR.[I]	1xTMT6plex [K10]; 1xTMT6plex [N-Term]	0.000144287	0.000218806	1	2	1	14	P06737	P06737 [429-439]		1	1736.96							9.175	8.172	5.512	2.069	3.466	3.851	1.602	1.298	1.339	1.249	3.489	2.627								26.4	242.4	215.9	145.6	54.7	91.6	101.7	96.9	155.3	125.8
FALSE	High	[K].MSINAEEVVVGDLVEVK.[G]	1xTMT6plex [K17]; 1xTMT6plex [N-Term]	0.000116361	0.000218806	1	4	1	2	P05023	P05023 [178-194]		0	2289.28	0.98	1.198	0.895	0.501	0.887	0.745	0.521	0.597	1.052	0.82	0.688	0.766							174	170.6	208.4	155.6	87.1	154.3	129.5	187.5	97.6	111.9	197.3	153.7	128.9	143.7
FALSE	High	[R].MSLPLLAGGVADDINTNKK.[E]	2xTMT6plex [K18; K19]; 1xTMT6plex [N-Term]	3.65345e-05	0.000218806	1	3	1	1	Q15398-1	Q15398-1 [643-661]		1	2644.53	0.668	0.914	0.597	0.957	0.85	0.797													363.1	242.7	332	216.7	347.4	308.7	289.4
FALSE	High	[R].MSMKEVDEQMLNVQNK.[N]	2xTMT6plex [K4; K16]; 1xTMT6plex [N-Term]	6.2047e-06	0.000218806	3	4	1	9	Q13885; P07437; P68371	Q13885 [321-336]; P07437 [321-336]; P68371 [321-336]		1	2611.39	1.142	1.056	1.154	1.386	0.857	1.309	0.849	1.022	1.08	0.933	0.913	0.896	1.078	0.774	0.794	0.815	0.339	0.752	88.3	100.9	93.2	101.9	122.4	75.7	115.6	105.1	89.3	107.4	113.5	98.1	95.9	94.1	125.9	135.7	97.4
FALSE	High	[R].MSMKEVDEQMLNVQNKNSSYFVEWIPNNVK.[T]	3xTMT6plex [K4; K16; K30]; 1xTMT6plex [N-Term]	1.73841e-06	0.000218806	3	4	1	4	Q13885; P07437; P68371	Q13885 [321-350]; P07437 [321-350]; P68371 [321-350]		2	4518.36							1.203	0.834	0.981	1.155	1.093	1.102														285	342.9	237.7	279.6	329.1	311.5	314.2
FALSE	High	[K].MSMTGAGKSPPSVQSLAMR.[L]	1xTMT6plex [K8]; 1xTMT6plex [N-Term]; 1xPhospho [S9(100)]	0.000247328	0.000218806	1	3	1	1	Q96KQ7	Q96KQ7 [132-150]	Q96KQ7 1xPhospho [S140(100)]	1	2474.24							0.89	0.472	0.755	0.769	0.834	0.952														370.2	329.5	174.7	279.6	284.9	308.7	352.4
FALSE	High	[K].MSPDEGQEELEEVQAELK.[K]	1xTMT6plex [K18]; 1xTMT6plex [N-Term]	8.51427e-05	0.000218806	1	2	1	2	Q9HC07	Q9HC07 [181-198]		0	2519.26							0.524	1.311	1.307	0.819	0.757	0.87														318.8	167.1	417.8	416.5	261.2	241.3	277.4
FALSE	High	[K].MSPYKDILETHLR.[E]	1xTMT6plex [K5]; 1xTMT6plex [N-Term]	0.000248343	0.000218806	1	2	1	2	P78527	P78527 [1408-1420]		1	2061.16							1.657	2.157	1.674	1.12	1.017	1.254														212.6	352.3	458.6	355.8	238	216.2	266.5
FALSE	High	[K].MSGGWELELNGTEAKLVR.[K]	1xTMT6plex [K15]; 1xTMT6plex [N-Term]	1.1331e-05	0.000218806	1	1	1	2	Q07021	Q07021 [105-122]		1	2448.33							1.728	0.584	0.813	0.883	0.819	1.152														300.8	520	175.7	244.5	265.7	246.5	346.7
FALSE	High	[K].MSQPGSPSPK.[T]	1xTMT6plex [K10]; 1xTMT6plex [N-Term]; 1xPhospho [S6(100)]	0.000434344	0.000218806	1	2	2	19	Q14839	Q14839 [1530-1539]	Q14839 1xPhospho [S1535(100)]	0	1553.78	0.156	0.705	0.171	0.225	0.429	0.172	0.067	0.081	0.107	0.496	0.536	0.36	0.114	0.544	0.458	0.707	0.044	0.264	256.2	40.1	180.5	43.8	57.5	110	44	267.7	17.9	21.8	28.7	132.7	143.4	96.4	210.6	24	114.5
FALSE	High	[K].MSSTFIGNSTAIQELFKR.[I]	1xTMT6plex [K17]; 1xTMT6plex [N-Term]	2.5798e-05	0.000218806	1	2	1	1	Q13509	Q13509 [363-380]		1	2488.36													0.435	0.286	0.301	0.201	0.137	0.31															786.4	342.1	225.1
FALSE	High	[R].MSVEADINGLRR.[V]	1xTMT6plex [N-Term]	6.30112e-05	0.000218806	1	2	1	27	P08727	P08727 [177-188]		1	1589.86	0.55	0.64	1.2	1.31	1.12	1.002	1.012	1.521	1.411	1.351	1.379	1.203	1.489	1.196	1.311	1.111	2.081	1.205	98.4	54.2	63	118.1	128.9	110.2	98.6	80.9	81.9	123.1	114.2	109.4	111.6	97.4	75.6	112.5	90.4
FALSE	High	[R].MSVIWDKAVVTGK.[M]	2xTMT6plex [K7; K13]; 1xTMT6plex [N-Term]	0.000124758	0.000218806	1	2	1	1	Q16555	Q16555 [362-374]		1	2121.27													4.366	3.293	3.784	1.895	0.444	1.515															128.8	562.6	424.3
FALSE	High	[K].MSVQPTVSLGGFEITPPVVLR.[L]	1xTMT6plex [N-Term]	6.02555e-06	0.000218806	2	3	1	13	P06748-3; P06748	P06748-3 [81-101]; P06748 [81-101]		0	2456.38	4.02	1.972	3.465	2.02	1.361	3.408	4.526	2.507	3.08	2.445	2.142	1.585	1.353	1.035	0.995	0.769	1.93	1.162	42.9	172.4	84.6	148.6	86.6	58.4	146.2	37.1	167.8	92.9	114.2	90.6	79.4	58.8	87.3	118.1	90.3
FALSE	High	[R].MTADGRLPADQR.[R]	1xTMT6plex [N-Term]	0.0001964	0.000218806	1	2	1	5	Q02978	Q02978 [147-158]		1	1559.82	1.112	0.889	1.376	0.914	1.749	0.962							0.922	1.087	1.263	0.828	5.456	0.758	125	138.9	111	171.9	114.2	218.5	120.2								97.3	89.7	105.7
FALSE	High	[R].MTAMDNASK.[N]	1xTMT6plex [K9]; 1xTMT6plex [N-Term]	0.000210232	0.000218806	1	2	1	7	P36542	P36542 [254-262]		0	1426.74	2.339	1.089	2.988	2.29	1.056	2.057	1.707	2.926	3.566	1.677	1.853	1.391	2.175	2.27	1.877	1.518	0.925	1.454	54.9	128.3	59.8	163.9	125.6	57.9	112.8	52.3	89.3	153.1	186.6	87.8	96.9	72.8	58.6	127.5	133.1
FALSE	High	[R].MTDQEAIQDLWQWR.[K]	1xTMT6plex [N-Term]	0.000144609	0.000218806	1	2	1	3	P06748	P06748 [278-291]		0	2049.01													1.402	0.665	0.726	0.668	0.919	1.13															322.6	452.4	214.6
FALSE	High	[R].MTDQEAIQDLWQWRK.[S]	1xTMT6plex [K15]; 1xTMT6plex [N-Term]	1.04087e-05	0.000218806	1	2	1	3	P06748	P06748 [278-292]		1	2406.26	2.999	0.687	1.424	0.41	0.4	2.867	1.646	0.743	0.773	0.913	0.897	1.028	0.352	0.189	0.197	0.189	0.292	0.31	80.2	240.6	55.1	114.3	32.9	32.1	230	81.6	134.2	60.6	63.1	74.5	73.2	83.9	294	103.5	55.7
FALSE	High	[R].MSSFGDFVALSDVCDVPTAK.[I]	1xCarboxymethyl [C14]; 1xTMT6plex [K20]; 1xTMT6plex [N-Term]	9.62691e-05	0.000218806	1	2	1	1	P31939	P31939 [312-331]		0	2605.29
FALSE	High	[K].MLLYTEVTR.[Y]	1xTMT6plex [N-Term]	0.000410765	0.000218806	2	2	1	3	P31150; P50395	P31150 [90-98]; P50395 [90-98]		0	1354.76													0.492	0.542	0.604	0.608	0.707	0.581															463.2	228	250.9
FALSE	High	[-].MIIYRDLISHDEMFSDIYK.[I]	1xTMT6plex [K19]; 1xTMT6plex [N-Term]	3.18491e-05	0.000218806	1	1	1	1	P13693	P13693 [1-19]		1	2847.48							0.557	0.324	0.326	0.71	0.717	0.777														476	264.9	154.4	155.2	338.1	341.3	370
FALSE	High	[R].MLITILGTVKPNANR.[I]	1xTMT6plex [K10]; 1xTMT6plex [N-Term]	9.20145e-05	0.000218806	1	1	1	1	P17931	P17931 [130-144]		0	2099.28													1.604	1.399	1.879	0.726	0.801	0.754															257.2	412.7	359.8
FALSE	High	[R].MDFAFPGSTNSLHR.[M]	1xTMT6plex [N-Term]; 1xPhospho [S11(100)]	0.000393753	0.000218806	1	4	1	10	P16144	P16144 [1447-1460]	P16144 1xPhospho [S1457(100)]	0	1888.86	1.069	0.845	1.104	1.48	1.109	1.077	0.659	0.559	0.615	0.884	0.864	0.827	1.504	1.356	1.183	0.968	2.334	1.064	88.4	94.5	74.7	97.6	130.9	98	95.3	131.1	86.3	73.3	80.7	115.9	113.2	108.3	75.6	113.8	102.6
FALSE	High	[R].MDKNASTFEDVTQVSSAYQK.[T]	2xTMT6plex [K3; K20]; 1xTMT6plex [N-Term]	1.86598e-05	0.000218806	1	3	1	4	Q14247	Q14247 [317-336]		1	2936.53	0.996	0.824	0.504	0.346	0.488	0.838	0.747	0.379	0.593	0.663	0.69	1.025	0.204	0.149	0.159	0.181	0.105	0.234	141.8	141.2	116.8	71.5	49	69.2	118.9	125.7	93.9	47.6	74.5	83.3	86.8	128.8	369.6	75.5	55
FALSE	High	[K].MDLTAKELTEEKESAFEFLSSA.[-]	2xTMT6plex [K6; K12]; 1xTMT6plex [N-Term]	0.000144731	0.000218806	1	3	1	2	P40925	P40925 [313-334]		2	3163.67							1.54	0.409	0.448	0.588	0.562	0.652														404.1	622.1	165.1	180.9	237.4	227	263.4
FALSE	High	[K].MDPMNIWDDIITNR.[C]	1xTMT6plex [N-Term]	0.000170599	0.000218806	1	2	1	2	P78527	P78527 [3173-3186]		0	1962.96							1.178	1.293	1.797	1.361	1.165	1.845	0.759	0.824	0.699	0.765	5.276	1.1								101.6	119.7	131.4	182.7	138.3	118.4	187.5	107.5	81.6	88.6
FALSE	High	[K].MDSDEDEKEGEEEKVAK.[R]	3xTMT6plex [K8; K14; K17]; 1xTMT6plex [N-Term]; 1xPhospho [S3(100)]	0.000449768	0.000218806	1	3	1	3	Q96ST2	Q96ST2 [375-391]	Q96ST2 1xPhospho [S377(100)]	2	2964.46							0.073	0.069	0.277	0.415	0.339	0.295	0.247	0.501	0.453	0.925	0.134	0.65								431.4	31.5	29.7	119.4	179	146.1	127.1	264.9	65.5	132.8
FALSE	High	[K].MDSTANEVEAVKVHSFPTLK.[F]	2xTMT6plex [K12; K20]; 1xTMT6plex [N-Term]	2.23132e-05	0.000218806	1	1	1	2	P07237	P07237 [425-444]		1	2890.6	0.581	0.563	0.338	0.489	0.29	0.554													550.5	320	309.9	186.2	269	159.6	304.7
FALSE	High	[R].MEKGEHSIVYLKPSYAFGSVGK.[E]	3xTMT6plex [K3; K12; K22]; 1xTMT6plex [N-Term]	3.83347e-05	0.000218806	1	1	1	4	Q02790	Q02790 [211-232]		1	3343.89							4.868	6.437	5.339	5.025	5.041	2.67	2.567	2.174	2.347	2.691	0.633	2.548								35.5	172.8	228.5	189.5	178.4	178.9	94.8	73.2	187.9	159.1
FALSE	High	[R].MEKGEHSIVYLKPSYAFGSVGKEK.[F]	4xTMT6plex [K3; K12; K22; K24]; 1xTMT6plex [N-Term]	2.05197e-05	0.000218806	1	1	1	4	Q02790	Q02790 [211-234]		2	3830.19							2.66	2.729	2.67	2.939	2.623	1.771														128.1	340.8	349.6	342	376.5	336.1	226.9
FALSE	High	[K].MEPLNNLQVAVK.[N]	1xTMT6plex [K12]; 1xTMT6plex [N-Term]	0.000308008	0.000218806	1	7	1	1	P63010	P63010 [797-808]		0	1814.06
FALSE	High	[R].MEREDSSEEEEEEIDDEEIER.[R]	1xTMT6plex [N-Term]; 2xPhospho [S6(100); S7(100)]	0.000140031	0.000218806	1	1	1	2	P55081	P55081 [127-147]	P55081 2xPhospho [S132(100); S133(100)]	1	3016.14							0.497	0.598	1.169	0.833	0.902	0.756														364.9	181.4	218.1	426.7	304.1	329	275.8
FALSE	High	[K].METEADAPSPAPSLGER.[L]	1xTMT6plex [N-Term]; 1xPhospho [S9(100)]	0.000145268	0.000218806	1	3	1	1	Q12873	Q12873 [1593-1609]	Q12873 1xPhospho [S1601(100)]	0	2066.93													0.398	0.501	0.46	0.73	2.506	0.832															326.7	130	163.7
FALSE	High	[K].METEADAPSPAPSLGERLEPR.[K]	1xTMT6plex [N-Term]; 1xPhospho [S9(100)]	0.000163394	0.000218806	1	3	1	1	Q12873	Q12873 [1593-1613]	Q12873 1xPhospho [S1601(100)]	1	2562.21							0.28	0.277	0.57	0.59	0.557	0.539														550.8	154.1	152.6	314	324.8	307	296.7
FALSE	High	[R].METVSNASSSSNPSSPGR.[I]	1xTMT6plex [N-Term]; 1xPhospho [S15(99.6)]	6.57124e-05	0.000218806	1	2	3	20	Q9NTI5	Q9NTI5 [1152-1169]	Q9NTI5 1xPhospho [S1166(99.6)]	0	2103.92	0.172	0.362	0.107	0.339	0.35	0.218	0.046	0.01	0.014	0.092	0.079	0.105	0.1	0.29	0.262	0.519	0.189	0.376	256.5	44.1	92.9	27.4	86.9	89.9	56	558.9	25.5	5.3	7.7	51.7	44.3	58.5	253.7	25.5	73.7
FALSE	High	[R].METVSNASSSSNPSSPGR.[I]	1xTMT6plex [N-Term]; 2xPhospho [S11(96.2); S15(99)]	0.000166289	0.000218806	1	2	1	1	Q9NTI5	Q9NTI5 [1152-1169]	Q9NTI5 2xPhospho [S1162(96.2); S1166(99)]	0	2183.89	0.273	0.985	0.361	0.337	0.933	0.403													489.3	133.7	482.1	176.6	164.7	456.6	196.9
FALSE	High	[R].METVSNASSSSNPSSPGRIK.[G]	1xTMT6plex [K20]; 1xTMT6plex [N-Term]; 1xPhospho [S15(100)]	9.82649e-05	0.000218806	1	2	2	10	Q9NTI5	Q9NTI5 [1152-1171]	Q9NTI5 1xPhospho [S1166(100)]	1	2574.26	0.645	0.749	0.394	0.48	0.635	1.073	0.15	0.07	0.198	0.64	0.744	0.702	0.114	0.278	0.233	0.522	0.164	0.583	139.4	89.9	104.4	54.9	66.8	88.5	149.5	197.7	29.7	13.8	39.1	126.4	147	138.8	246.8	28.1	68.5
FALSE	High	[R].MEVDRSPGLPMSDLK.[T]	1xTMT6plex [K15]; 1xTMT6plex [N-Term]; 1xPhospho [S6(100)]	0.000197237	0.000218806	1	3	1	2	Q6WCQ1-2	Q6WCQ1-2 [614-628]	Q6WCQ1-2 1xPhospho [S619(100)]	1	2213.11													0.567	1.488	0.668	1.554	2.686	1.099															231.7	131.3	344.8
FALSE	High	[R].MFADYLAHESRR.[D]	1xTMT6plex [N-Term]	0.000279497	0.000218806	1	2	1	1	O14579	O14579 [86-97]		1	1724.87													1.623	2.15	1.521	1.336	2.827	3.384															151.7	246.2	326.2
FALSE	High	[K].MDENQFVAVTSTNAAK.[IV]	1xTMT6plex [K16]; 1xTMT6plex [N-Term]	5.0984e-05	0.000218806	2	6	1	9	Q16555; Q14195	Q16555 [375-390]; Q14195 [375-390]		0	2184.14							0.866	1.421	1.497	0.869	0.799	0.753	1.058	0.861	0.918	0.826	1.183	0.94								146.5	126.9	208.2	219.4	127.3	117.1	110.3	153.9	162.8	132.5
FALSE	High	[K].MDELQLFRGDTVLLK.[G]	1xTMT6plex [K15]; 1xTMT6plex [N-Term]	0.00013097	0.000218806	1	1	1	1	P55072	P55072 [46-60]		1	2236.28
FALSE	High	[K].MDATANDVPSPYEVR.[G]	1xTMT6plex [N-Term]	8.19388e-05	0.000218806	1	1	1	6	P30101	P30101 [434-448]		0	1893.92							0.834	0.207	0.496	0.493	0.547	0.554														508.4	423.9	105.2	252.1	250.7	278.3	281.4
FALSE	High	[R].MDAPASGSACSGLNKQEPGGSHGSETEDTGR.[S]	1xCarboxymethyl [C10]; 1xTMT6plex [K15]; 1xTMT6plex [N-Term]; 1xPhospho [S24(100)]	8.36272e-05	0.000218806	1	2	1	1	Q9UKJ3	Q9UKJ3 [630-660]	Q9UKJ3 1xPhospho [S653(100)]	1	3629.59							0.149	0.084	0.199	0.621	0.693	0.352														677.9	101	56.6	135.1	421	469.5	238.9
FALSE	High	[R].MADAIILAIAGGQELLAR.[T]	1xTMT6plex [N-Term]	6.2933e-05	0.000218806	1	9	1	1	O94979	O94979 [595-612]		0	2055.18													1.39	1.436	1.741	0.715	8.43	2.154															124.5	173	178.8
FALSE	High	[R].MAEAELVQEGK.[A]	1xTMT6plex [K11]; 1xTMT6plex [N-Term]	0.00012919	0.000218806	1	1	1	27	P31944	P31944 [213-223]		0	1662.91	0.905	1.27	1.373	0.766	1.039	0.589	0.797	1.269	1.257	1.058	0.866	0.937	1.175	1.345	1.325	1.001	1.802	1.273	103.2	93.4	131.1	141.6	79.1	107.2	60.8	95.8	76.4	121.6	120.5	101.3	83	89.8	77.9	91.6	104.8
FALSE	High	[R].MAEIGEHVAPSEAANSLEQAQAAAER.[L]	1xTMT6plex [N-Term]	0.000110686	0.000218806	1	1	1	1	P27708	P27708 [522-547]		0	2909.43	0.99	0.977	0.668	0.694	1.089	0.774													339.2	335.6	331.5	226.7	235.3	369.2	262.4
FALSE	High	[R].MAETVDTSEMVNGATEQR.[T]	1xTMT6plex [N-Term]	0.000121442	0.000218806	1	1	1	2	Q01082	Q01082 [2141-2158]		0	2198.03							0.72	0.912	0.839	0.992	1.019	0.994														324.3	233.4	295.6	271.9	321.8	330.5	322.5
FALSE	High	[R].MAGNEALSPTSPFR.[E]	1xTMT6plex [N-Term]; 1xPhospho [S8(100)]	0.000156905	0.000218806	1	2	1	14	Q86WR7	Q86WR7 [205-218]	Q86WR7 1xPhospho [S212(100)]	0	1786.84	0.682	1.53	0.528	0.887	0.878	0.794	0.464	0.451	0.592	1.033	1.119	0.799	0.508	0.639	0.47	0.902	1.259	1.075	108.1	73.8	165.3	57	95.9	94.9	85.8	125.9	58.5	56.8	74.5	130	140.9	100.6	125.1	63.6	79.9
FALSE	High	[R].MAGNEALSPTSPFREGRPGEWR.[T]	1xTMT6plex [N-Term]; 1xPhospho [T/S]	0.000289586	0.000218806	1	2	1	5	Q86WR7	Q86WR7 [205-226]		1	2754.3							0.663	0.455	0.586	0.758	0.745	0.834														416.6	276.1	189.5	244.1	316	310.2	347.4
FALSE	High	[R].MAGQEIPEEGR.[E]	1xTMT6plex [N-Term]	0.000332184	0.000218806	1	1	1	3	Q9Y2W2	Q9Y2W2 [337-347]		0	1445.73							1.647	0.709	0.779	0.9	0.957	0.914														304.1	500.7	215.7	236.8	273.8	290.9	278
FALSE	High	[K].MALPPQEDATASPPRQK.[D]	1xTMT6plex [K17]; 1xTMT6plex [N-Term]; 1xPhospho [S12(100)]	0.000116745	0.000218806	1	2	2	104	Q9UQ35	Q9UQ35 [1168-1184]	Q9UQ35 1xPhospho [S1179(100)]	1	2375.22	0.601	0.8	0.385	0.532	0.8	0.654	0.275	0.146	0.351	0.758	0.681	0.66	0.453	0.578	0.558	0.959	0.559	1.078	145.3	87.3	116.2	55.9	77.3	116.3	95	178.7	49.2	26	62.7	135.4	121.7	117.9	137.9	62.5	79.8
FALSE	High	[K].MFGIDRDAIAQAVR.[G]	1xTMT6plex [N-Term]	3.95268e-05	0.000218806	1	2	1	50	P29401	P29401 [604-617]		1	1791.97	2.381	1.905	3.604	4.083	2.512	2.242	2.145	3.519	3.688	4.054	3.372	2.365	1.241	1.587	1.621	1.903	1.369	1.621	37.1	88.5	70.8	133.9	151.7	93.3	83.3	36.9	79.3	130	136.3	149.8	124.6	87.4	67.4	83.6	107
FALSE	High	[R].MAPPVDDLSPK.[K]	1xTMT6plex [K11]; 1xTMT6plex [N-Term]; 1xPhospho [S9(100)]	0.000454116	0.000218806	1	2	1	4	Q92576	Q92576 [1125-1135]	Q92576 1xPhospho [S1133(100)]	0	1707.88							0.304	0.29	0.421	0.52	0.534	0.913	0.328	0.629	0.533	1.009	2.694	1.04								235.1	71.4	68.3	98.9	122.1	125.5	214.6	160.9	52.8	101.2
FALSE	High	[R].MAPTPIPTRSPSDSSTASTPVAEQIER.[A]	1xTMT6plex [N-Term]	0.00015917	0.000218806	1	3	1	1	Q16643	Q16643 [328-354]		1	3055.56							1.536	0.456	0.647	0.992	0.834	2.669														258.2	396.4	117.7	167.1	256.1	215.4	689.1
FALSE	High	[R].MAPTPIPTRSPSDSSTASTPVAEQIER.[A]	1xTMT6plex [N-Term]; 1xPhospho [S10(99.5)]	0.000291688	0.000218806	1	3	2	6	Q16643	Q16643 [328-354]	Q16643 1xPhospho [S337(99.5)]	1	3135.52							0.518	0.281	0.705	0.832	0.809	0.633	0.634	0.489	0.523	0.652	0.544	1.111								210.1	108.9	59.1	148.1	174.8	170	133	221.3	140.3	108.3
FALSE	High	[R].MAPYQGPDAVPGALDYK.[S]	1xTMT6plex [K17]; 1xTMT6plex [N-Term]	0.000142402	0.000218806	1	3	1	1	O43707	O43707 [883-899]		0	2251.18													0.725	0.542	0.474	0.654	0.65	0.732															439.6	318.7	238.4
FALSE	High	[R].MAPYQGPDAVPGALDYKSFSTALYGESDL.[-]	1xTMT6plex [K17]; 1xTMT6plex [N-Term]	0.000137561	0.000218806	1	3	1	1	O43707	O43707 [883-911]		1	3521.76							0.652	0.368	0.393	0.614	0.585	0.874														468.2	305.5	172.2	183.9	287.6	273.7	409.1
FALSE	High	[K].MASTFIGNSTAIQELFK.[R]	1xTMT6plex [K17]; 1xTMT6plex [N-Term]	0.000319279	0.000218806	1	1	1	1	Q9BUF5	Q9BUF5 [363-379]		0	2316.27	1.859	1.794	1.288	1.338	1.719	1.331													203.3	378	364.7	261.9	271.9	349.6	270.6
FALSE	High	[R].MATEVAADALGEEWKGYVVR.[I]	1xTMT6plex [K15]; 1xTMT6plex [N-Term]	1.66593e-07	0.000218806	1	1	1	8	P62753	P62753 [32-51]		1	2653.41	2.208	1.574	2.35	1.268	1.075	2.581	1.999	1.655	1.761	1.757	1.721	1.87	0.557	0.476	0.471	0.482	0.491	0.64	60.8	134.3	95.8	142.9	77.1	65.4	157	55.4	110.7	91.7	97.5	97.3	95.4	103.6	173.7	96.7	82.6
FALSE	High	[K].MAVTFIGNSTAIQELFK.[R]	1xTMT6plex [K17]; 1xTMT6plex [N-Term]	0.000347928	0.000218806	1	1	1	1	P07437	P07437 [363-379]		0	2328.3													0.706	0.989	0.63	0.736	2.597	0.983															274.8	194	271.8
FALSE	High	[K].MAVTFIGNSTAIQELFKR.[I]	1xTMT6plex [K17]; 1xTMT6plex [N-Term]	5.44971e-06	0.000218806	1	1	1	2	P07437	P07437 [363-380]		1	2484.4													0.429	0.458	0.425	0.303	0.567	0.438															580.3	249.1	265.6
FALSE	High	[R].MAPPVDDLSPKKVK.[V]	3xTMT6plex [K11; K12; K14]; 1xTMT6plex [N-Term]; 1xPhospho [S9(100)]	0.000298904	0.000218806	1	2	1	4	Q92576	Q92576 [1125-1138]	Q92576 1xPhospho [S1133(100)]	2	2521.46	1.844	1.014	0.6	0.847	0.574	1.647	0.584	0.38	0.66	0.967	1.043	1.019	0.492	0.537	0.46	0.642	0.495	0.82	95	175.2	96.4	57	80.5	54.6	156.5	120.6	70.4	45.8	79.6	116.6	125.8	122.9	158.1	77.9	84.8
FALSE	High	[K].MFIGGLSWDTTKK.[D]	2xTMT6plex [K12; K13]; 1xTMT6plex [N-Term]	6.50692e-05	0.000218806	1	4	1	1	Q14103	Q14103 [99-111]		1	2171.25													3.058	2.618	2.848	1.812	0.418	1.185															162.3	496.3	424.9
FALSE	High	[R].MFNGEKINYTEGR.[A]	1xTMT6plex [K6]; 1xTMT6plex [N-Term]	0.000147723	0.000218806	1	2	1	3	P06744	P06744 [84-96]		1	2017.06	2.717	1.588	3.946	3.487	1.538	5.317							0.796	0.764	0.717	1.264	1.858	1.377	52	141.3	82.6	205.2	181.3	80	276.5								139.1	110.7	106.2
FALSE	High	[K].MFVGGLSWDTSK.[K]	1xTMT6plex [K12]; 1xTMT6plex [N-Term]	0.000350836	0.000218806	1	4	1	1	Q99729-2	Q99729-2 [72-83]		0	1785.96													1.4	0.708	0.74	0.614	4.4	0.691															219.9	307.8	155.5
FALSE	High	[-].MKHYEVEILDAKTR.[E]	2xTMT6plex [K2; K12]; 1xTMT6plex [N-Term]	0.000187658	0.000218806	1	2	1	2	Q9NZ01	Q9NZ01 [1-14]		2	2420.39							4.185	3.587	3.145	1.252	1.486	1.417														130.7	546.8	468.6	411	163.6	194.2	185.1
FALSE	High	[R].MKKELSPAGSISK.[N]	3xTMT6plex [K2; K3; K13]; 1xTMT6plex [N-Term]; 1xPhospho [S6(100)]	0.000173415	0.000218806	1	4	1	7	O95453	O95453 [614-626]	O95453 1xPhospho [S619(100)]	2	2372.38	1.12	0.752	0.684	0.486	0.463	1.025	0.311	0.17	0.205	0.523	0.607	0.696							198.5	222.3	149.3	135.9	96.4	91.9	203.5	285.2	88.8	48.6	58.5	149.3	173.2	198.4
FALSE	High	[-].MKPILLQGHER.[S]	1xTMT6plex [K2]; 1xTMT6plex [N-Term]	0.00018935	0.000218806	1	1	1	10	Q13347	Q13347 [1-11]		0	1780.07							13.864	16.03	15.097	7.15	8.277	6.326	4.086	3.98	3.789	3.406	1.717	4.234								15.2	211.3	244.3	230.1	109	126.2	96.4	48.1	196.4	191.3
FALSE	High	[K].MKQTVEAMK.[T]	2xTMT6plex [K2; K9]; 1xTMT6plex [N-Term]	0.000129031	0.000218806	1	1	1	6	P19823	P19823 [326-334]		1	1753.03	0.925	0.653	1.083	11.264	0.772	0.263													131.6	121.7	85.9	142.6	1482	101.6	34.6
FALSE	High	[-].MKTILSNQTVDIPENVDITLKGR.[T]	2xTMT6plex [K2; K21]; 1xTMT6plex [N-Term]	0.000115105	0.000218806	1	1	1	2	P32969	P32969 [1-23]		2	3272.89	2.588	1.399	2.362	1.225	0.578	2.898	1.971	1.949	1.63	1.634	1.803	1.28							91.9	237.9	128.6	217.1	112.6	53.2	266.4	88.1	173.6	171.7	143.5	143.9	158.8	112.8
FALSE	High	[K].MKVVEVLAGHGHLYSR.[I]	1xTMT6plex [K2]; 1xTMT6plex [N-Term]	0.000182251	0.000218806	1	1	1	1	P49327	P49327 [1240-1255]		1	2254.29													1.981	3.189	3.735	2.345	2.344	2.946															119.7	237.2	381.9
FALSE	High	[R].MIAGQVLDINLAAEPK.[V]	1xTMT6plex [K16]; 1xTMT6plex [N-Term]	7.47592e-05	0.000218806	1	3	1	1	P07910	P07910 [74-89]		0	2141.24	1.507	0.956	1.449	1.618	1.036	1.468													232.4	350.3	222.2	336.9	376.1	240.9	341.2
FALSE	High	[R].MLAPEGALNIHEK.[A]	1xTMT6plex [K13]; 1xTMT6plex [N-Term]	0.000142245	0.000218806	1	1	1	3	Q00169	Q00169 [74-86]		0	1881.07
FALSE	High	[-].MKHYEVEILDAK.[T]	2xTMT6plex [K2; K12]; 1xTMT6plex [N-Term]	0.000192118	0.000218806	1	2	1	2	Q9NZ01	Q9NZ01 [1-12]		1	2163.25													0.777	0.851	1.013	0.645	1.65	0.577															322.4	250.5	274.3
FALSE	High	[R].MIAPEGSLVFHEK.[A]	1xTMT6plex [K13]; 1xTMT6plex [N-Term]	0.000150314	0.000218806	1	3	1	4	P48739	P48739 [74-86]		0	1916.07	2.265	1.906	1.192	1.457	1.578	1.76	0.766	0.659	1.071	0.753	0.931	0.934	0.713	0.664	0.494	0.564	1.622	0.662	61.4	139	117	73.2	89.4	96.8	108	112	85.9	73.9	120	84.4	104.3	104.6	127.7	91	84.8
FALSE	High	[K].MLDAEDIVGTARPDEK.[A]	1xTMT6plex [K16]; 1xTMT6plex [N-Term]	5.97922e-05	0.000218806	1	4	1	18	P12814	P12814 [221-236]		0	2218.18							0.62	1.156	1.052	1.091	0.958	0.679	1.569	1.822	1.801	1.57	2.99	1.47								164.7	102.1	190.4	173.2	179.7	157.8	111.8	83.5	131	152.1
FALSE	High	[K].MLDAEDIVNTARPDEK.[A]	1xTMT6plex [K16]; 1xTMT6plex [N-Term]	0.000149543	0.000218806	1	1	1	9	O43707	O43707 [240-255]		0	2275.2	1.588	1.476	0.899	3.119	1.884	1.407	0.843	1.258	1.335	1.282	1.35	0.931	0.617	0.635	0.613	0.917	1.539	0.75	53.3	84.7	78.7	47.9	166.2	100.4	75	91.6	77.2	115.2	122.2	117.4	123.6	85.3	125.4	77.3	79.6
FALSE	High	[R].MLEDRDLFVMR.[L]	1xTMT6plex [N-Term]	0.000326915	0.000218806	1	2	1	1	Q14152	Q14152 [753-763]		1	1653.87	2.739	1.201	1.697	1.526	1.253	2.214													180.6	494.5	216.8	306.4	275.5	226.3	399.9
FALSE	High	[K].MLGEALSKNPGYIK.[L]	2xTMT6plex [K8; K14]; 1xTMT6plex [N-Term]	0.000142793	0.000218806	1	1	1	5	Q99623	Q99623 [237-250]		1	2208.3	1.683	0.848	3.045	3.724	1.183	1.464	1.148	1.167	1.178	0.924	0.977	0.71	0.483	0.414	0.472	0.558	0.22	0.375	49.6	83.5	42.1	151.1	184.8	58.7	72.6	101.7	116.8	118.7	119.8	93.9	99.4	72.2	208.7	100.8	86.3
FALSE	High	[K].MLGEDSDEEEEMDTSER.[K]	1xTMT6plex [N-Term]; 1xPhospho [S6(100)]	0.000149716	0.000218806	1	1	1	7	Q9BWU0	Q9BWU0 [307-323]	Q9BWU0 1xPhospho [S312(100)]	0	2310.88							0.209	0.188	0.463	0.643	0.597	0.626	0.447	0.435	0.423	0.626	0.913	0.656								272.7	57.1	51.3	126.3	175.3	162.9	170.7	240.8	107.6	104.8
FALSE	High	[K].MIKPFFHSLSEK.[Y]	2xTMT6plex [K3; K12]; 1xTMT6plex [N-Term]	0.000142206	0.000218806	1	1	1	25	P10599	P10599 [37-48]		0	2151.26							4.915	10.742	8.14	11.719	9.149	2.31	10.035	6.914	9.261	5.267	4.433	5.051								23.2	113.9	248.9	188.6	271.5	212	53.5	23.6	236.4	162.9
FALSE	High	[R].MLLADQGQSWKEEVVTVETWQEGSLK.[A]	2xTMT6plex [K11; K26]; 1xTMT6plex [N-Term]	3.68744e-06	0.000218806	1	1	1	17	P09211	P09211 [20-45]		1	3678.97	2.057	1.529	1.802	1.579	1.52	1.972	1.942	4.459	5.873	4.788	4.069	1.918	3.75	2.258	2.366	1.637	0.817	2.446	60.6	124.6	92.6	109.1	95.6	92	119.4	29.8	58	133.1	175.3	142.9	121.4	57.3	48.2	180.9	108.9
FALSE	High	[K].MLLDSVLTTHER.[V]	1xTMT6plex [N-Term]	0.000248854	0.000218806	1	2	1	1	Q96GC5	Q96GC5 [144-155]		0	1643.9													0.706	0.744	0.699	0.575	2.354	0.969															298	210.5	221.7
FALSE	High	[R].MLAQQAVKR.[TI]	1xTMT6plex [K8]; 1xTMT6plex [N-Term]	0.000236285	0.000218806	1	2	1	4	P04844	P04844 [620-628]		1	1502.92							4.673	5.211	4.763	2.851	3.187	2.66	1.474	1.375	1.528	1.354	0.589	1.426								42.9	200.5	223.6	204.3	122.3	136.7	114.1	120.7	177.9	165.9
FALSE	High	[K].ITVVGVGQVGMACAISILGK.[S]	1xCarboxymethyl [C13]; 1xTMT6plex [K20]; 1xTMT6plex [N-Term]	5.75001e-05	0.000218806	1	1	1	1	P07195	P07195 [24-43]		0	2432.4
FALSE	High	[-].MKFNPFVTSDR.[S]	1xTMT6plex [K2]; 1xTMT6plex [N-Term]	0.000184881	0.000218806	1	2	1	2	P61254	P61254 [1-11]		1	1799.99							4.742	2.933	2.222	1.364	1.456	1.928														134.2	636.5	393.7	298.2	183.1	195.5	258.8
FALSE	High	[K].MKETAENYLGHTAK.[N]	2xTMT6plex [K2; K14]; 1xTMT6plex [N-Term]	0.000160238	0.000218806	1	1	1	1	P38646	P38646 [174-187]		1	2280.26							1.207	1.093	1.266	0.566	0.51	0.679														332.1	401.1	363.1	420.5	188.1	169.4	225.6
FALSE	High	[K].MFVGGLSWDTSKK.[D]	2xTMT6plex [K12; K13]; 1xTMT6plex [N-Term]	6.91658e-05	0.000218806	1	4	1	3	Q99729-2	Q99729-2 [72-84]		1	2143.22							4.849	3.664	2.981	3.166	3.095	1.734	1.496	1.303	1.549	1.004	0.826	1.01								51.8	251.1	189.8	154.4	164	160.3	89.8	126.9	189.8	165.3
FALSE	High	[K].MFVGGLSWDTSKKDLK.[D]	3xTMT6plex [K12; K13; K16]; 1xTMT6plex [N-Term]	0.000146085	0.000218806	1	4	1	1	Q99729-2	Q99729-2 [72-87]		2	2728.59													2.502	2.084	2.348	1.503	0.01	1.458															192.7	482.3	401.7
FALSE	High	[K].MFVLDEADEMLSR.[G]	1xTMT6plex [N-Term]	4.72849e-05	0.000218806	2	4	1	7	P60842; Q14240	P60842 [178-190]; Q14240 [179-191]		0	1784.88	2.629	2.003	5.397	6.027	2.273	3.694	0.607	1.394	1.278	1.264	1.276	0.843	0.919	0.923	0.887	1.085	4.648	1.403	26.5	69.7	53.1	143.1	159.7	60.2	97.9	95.4	58	133.1	121.9	120.6	121.7	80.4	69.8	64.2	64.4
FALSE	High	[R].MGAQQDDGSDAPPGSPDWAGDVTR.[G]	1xTMT6plex [N-Term]; 1xPhospho [S15(100)]	0.000101573	0.000218806	1	1	1	2	Q96PE2	Q96PE2 [605-628]	Q96PE2 1xPhospho [S619(100)]	0	2739.16							0.313	0.366	0.672	0.725	0.793	0.709	0.555	0.667	0.501	0.954	4.165	1.259								215.9	67.6	79.1	145	156.5	171.2	153.1	122.2	67.8	81.4
FALSE	High	[R].MGGAGGEGSDDDTSLT.[-]	1xTMT6plex [N-Term]; 1xPhospho [S9(100)]	0.000171567	0.000218806	1	1	1	11	Q9Y365	Q9Y365 [276-291]	Q9Y365 1xPhospho [S284(100)]	0	1778.7	0.497	0.849	0.331	0.354	0.773	0.568	0.191	0.101	0.242	0.538	0.528	0.656	0.139	0.303	0.282	0.519	0.619	0.362	157.3	78.2	133.5	52	55.6	121.7	89.4	211	40.3	21.4	51	113.6	111.4	138.4	225	31.2	68.1
FALSE	High	[R].MGPLGLDHMASSIER.[M]	1xTMT6plex [N-Term]	0.000353786	0.000218806	1	2	1	1	P52272	P52272 [457-471]		0	1842.94
FALSE	High	[R].MGPSGGEGMEPERRDSQDGSSYR.[R]	1xTMT6plex [N-Term]; 1xPhospho [S16(100)]	2.55525e-05	0.000218806	1	3	2	44	Q14847	Q14847 [131-153]	Q14847 1xPhospho [S146(100)]	2	2794.18	0.345	0.982	0.279	0.555	1.272	0.7	0.112	0.11	0.164	0.407	0.512	0.731	0.445	0.652	0.373	1.186	2.805	4.822	114	39.3	112	31.8	63.3	145	79.8	228.1	25.5	25.1	37.4	92.7	116.8	166.8	72.9	32.5	47.5
FALSE	High	[R].MGQAPSQSLLPPAQDQPRSPVPSAFSDQSR.[C]	1xTMT6plex [N-Term]; 1xPhospho [S19(99.3)]	1.13467e-05	0.000218806	1	1	1	39	Q9UQ35	Q9UQ35 [2431-2460]	Q9UQ35 1xPhospho [S2449(99.3)]	1	3488.68	0.972	0.894	0.531	0.585	0.844	0.977	0.492	0.32	0.541	0.727	0.689	0.798	0.521	0.389	0.388	0.594	2.432	0.781	118.3	115	105.8	62.8	69.2	99.9	115.5	144	70.8	46.1	77.9	104.7	99.3	114.9	123.8	64.5	48.1
FALSE	High	[R].MKETQKSIYYITGESK.[E]	3xTMT6plex [K2; K6; K16]; 1xTMT6plex [N-Term]	0.000139544	0.000218806	1	1	1	5	P08238	P08238 [476-491]		2	2822.61	3.795	2.353	7.131	2.441	1.02	4.731	2.305	2.163	2.224	1.651	1.755	2.131							50.3	191	118.5	359	122.9	51.3	238.1	73.2	168.8	158.4	162.9	120.9	128.5	156.1
FALSE	High	[K].MGQAVPAPTGAPPGGQPDYSAAWAEYYR.[Q]	1xTMT6plex [N-Term]	3.51412e-05	0.000218806	1	2	1	3	Q96AE4	Q96AE4 [593-620]		0	3137.5	0.999	1.053	0.55	0.803	0.704	1.046	0.647	0.542	0.674	0.713	0.76	0.819	0.564	0.444	0.464	0.475	0.508	0.643	113.2	113	119.2	62.3	90.9	79.7	118.4	132.7	85.8	71.9	89.4	94.7	100.8	108.7	175.5	99	77.9
FALSE	High	[K].MHDLNTDQENLVGTHDAPIR.[C]	1xTMT6plex [N-Term]	0.000373451	0.000218806	1	2	1	1	O43684	O43684 [81-100]		0	2505.24	0.955	1.019	1.052	0.749	1.074	1.005													306.4	292.7	312.3	322.3	229.3	329	307.9
FALSE	High	[K].MHEGDEGPGHHHKPGLGEGTP.[-]	1xTMT6plex [K13]; 1xTMT6plex [N-Term]; 1xPhospho [T20(100)]	5.02638e-05	0.000218806	1	1	1	150	P06702	P06702 [94-114]	P06702 1xPhospho [T113(100)]	0	2714.25	0.386	0.672	0.303	0.669	0.923	0.424	0.179	0.14	0.244	0.642	0.629	0.634	0.302	0.44	0.386	1.725	1.114	1.311	144.9	55.9	97.4	43.9	97	133.8	61.4	197.8	35.5	27.7	48.3	126.9	124.5	125.3	124.2	37.5	54.6
FALSE	High	[K].MHGGGPTVTAGLPLPK.[A]	1xTMT6plex [K16]; 1xTMT6plex [N-Term]	0.00014141	0.000218806	1	1	1	4	P11586	P11586 [706-721]		0	1991.15	2.821	1.9	2.949	2.932	1.274	1.825	1.838	1.748	2.003	1.137	1.183	1.528	1.107	1.017	0.997	0.907	0.524	0.904	48.6	137.1	92.3	143.3	142.5	61.9	88.7	65.7	120.7	114.8	131.5	74.7	77.7	100.3	108.5	120.1	110.4
FALSE	High	[R].MHLPSPTDSNFYR.[A]	1xTMT6plex [N-Term]; 1xPhospho [S5(100)]	0.000346967	0.000218806	1	1	1	11	P00533	P00533 [987-999]	P00533 1xPhospho [S991(100)]	0	1873.85	0.247	1.077	0.439	1.163	0.856	0.768	0.255	0.224	0.334	0.371	0.415	0.465	0.55	0.673	0.409	0.83	2.394	1.38	102.3	25.3	110.2	44.9	119	87.6	78.6	239	61	53.5	79.7	88.8	99.2	111.1	110.6	60.9	74.4
FALSE	High	[R].MKAENSHNAGQVDTR.[S]	1xTMT6plex [K2]; 1xTMT6plex [N-Term]	0.000191096	0.000218806	1	6	1	2	Q8IWZ3	Q8IWZ3 [193-207]		1	2116.1	6.725	1.385	0.931	0.573	1.166	2.051	1.32	0.684	0.846	0.425	0.608	1.491							88.6	595.8	122.7	82.5	50.8	103.3	181.7	137.2	181.1	93.9	116	58.3	83.5	204.6
FALSE	High	[K].MKDTDSEEEIREAFR.[V]	1xTMT6plex [K2]; 1xTMT6plex [N-Term]	0.000138852	0.000218806	1	1	1	10	P0DP23	P0DP23 [77-91]		2	2314.17	0.485	0.935	0.461	0.763	0.669	0.534	0.854	0.838	0.953	0.64	0.65	0.724	0.806	0.731	0.864	0.692	0.906	0.705	145.2	70.4	135.8	66.9	110.8	97.1	77.6	120	102.4	100.5	114.3	76.8	77.9	86.8	125.8	101.4	91.9
FALSE	High	[K].MKEIAEAYLGK.[T]	2xTMT6plex [K2; K11]; 1xTMT6plex [N-Term]	4.52278e-05	0.000218806	1	2	1	5	P11142	P11142 [127-137]		1	1940.15	0.69	0.583	1.128	1.643	0.891	0.806	2.392	4.181	2.841	2.439	2.549	1.637	1.297	1.418	1.644	1.417	0.471	0.975	99.7	68.8	58.1	112.5	163.8	88.8	80.4	44.1	105.5	184.4	125.3	107.5	112.4	72.2	82.3	106.8	116.7
FALSE	High	[K].MKETAEAYLGKK.[V]	3xTMT6plex [K2; K11; K12]; 1xTMT6plex [N-Term]	8.93756e-05	0.000218806	1	1	1	8	P11021	P11021 [153-164]		2	2285.37	0.858	0.877	2.121	1.199	0.643	1.022	3.648	2.781	2.448	0.812	0.779	1.304	0.897	0.819	0.807	0.46	0.263	0.35	100.9	86.6	88.5	214	121	64.9	103.1	47.9	174.6	133.1	117.2	38.9	37.3	62.4	154.5	138.5	126.5
FALSE	High	[R].MGSKSPGNTSQPPAFFSK.[L]	2xTMT6plex [K4; K18]; 1xTMT6plex [N-Term]; 1xPhospho [S5(100)]	0.000106795	0.000218806	1	4	2	34	Q9Y618	Q9Y618 [2254-2271]	Q9Y618 1xPhospho [S2258(100)]	1	2635.36	1.204	1.141	0.591	0.689	0.539	1.123	0.466	0.346	0.56	0.713	0.765	0.821	0.39	0.373	0.409	0.647	0.118	0.845	113.6	136.7	129.5	67.1	78.2	61.2	127.5	145.3	67.7	50.2	81.4	103.5	111.1	119.2	187.1	73	69.8
FALSE	High	[K].NADGYKLDKQHTFR.[V]	2xTMT6plex [K6; K9]; 1xTMT6plex [N-Term]	9.64683e-05	0.000218806	1	2	1	4	P55884	P55884 [249-262]		2	2380.33							4.195	5.63	5.354	4.711	4.393	2.692	5.32	4.215	4.45	3.658	1.649	4.031								39	163.5	219.4	208.6	183.6	171.2	104.9	41.5	220.9	175
FALSE	High	[K].ITVTSEVPFSKR.[Y]	1xTMT6plex [K11]; 1xTMT6plex [N-Term]	8.79225e-05	0.000218806	1	1	1	10	P35268	P35268 [70-81]		1	1822.08	2.421	1.042	2.229	2.636	1.893	2.056	2.897	2.908	2.996	2.165	2.23	2.365	1.062	1.269	1.21	1.391	1.299	0.963	52.5	127.1	54.7	117	138.4	99.4	108	41	118.9	119.4	123	88.8	91.5	97.1	88.3	93.7	112
FALSE	High	[K].LTVEDLEKERDFYFGK.[L]	2xTMT6plex [K8; K16]; 1xTMT6plex [N-Term]	7.11109e-05	0.000218806	1	1	1	2	Q15691	Q15691 [205-220]		2	2676.49							0.328	0.433	0.54	0.804	0.579	0.502	0.464	0.302	0.297	0.472	0.19	0.514								246.4	80.7	106.8	133.1	198.1	142.6	123.8	329.8	153.2	99.7
FALSE	High	[K].LQNLQLQPGNAK.[L]	1xTMT6plex [K12]; 1xTMT6plex [N-Term]	0.000299644	0.000218806	1	6	1	8	P22307	P22307 [535-546]		0	1782.06	2.63	1.34	2.13	1.622	1.686	1.382	2.252	2.231	1.564	1.213	1.46	1.276	1.372	1.236	1.271	1.339	6.164	1.25	58	152.6	77.7	123.6	94.1	97.8	80.2	60.9	137.1	135.7	95.2	73.8	88.8	77.7	54.8	75.2	67.7
FALSE	High	[K].LQNLQLQPGNAKL.[-]	1xTMT6plex [K12]; 1xTMT6plex [N-Term]	0.000150375	0.000218806	1	6	1	10	P22307	P22307 [535-547]		1	1895.15	1.197	1.551	2.236	1.422	0.789	0.954							0.648	0.651	0.636	0.549	0.32	0.579	116.7	139.7	181	260.8	165.9	92.1	111.3								235.6	152.7	153.3
FALSE	High	[K].IQNNDNVGKPK.[S]	2xTMT6plex [K9; K11]; 1xTMT6plex [N-Term]	0.000160568	0.000218806	1	1	1	7	Q08170	Q08170 [277-287]		0	1914.14	0.22	0.642	0.242	0.528	1.115	0.36	0.329	0.202	0.529	0.774	1.191	1.182	0.41	1.529	1.952	2.653	0.01	1.775	166.6	36.7	106.9	40.4	87.9	185.7	59.9	135.9	44.8	27.5	71.9	105.2	161.9	160.6	76	31.1	116.2
FALSE	High	[K].LQNQLQGAIVIERPNVK.[W]	1xTMT6plex [K17]; 1xTMT6plex [N-Term]	0.000253025	0.000218806	1	1	1	1	O75351	O75351 [116-132]		0	2378.43	0.985	0.76	0.52	1.749	0.882	1.323													290.9	286.5	221	151.4	508.9	256.4	384.8
FALSE	High	[R].LQPALPPEAQSVPELEEVAR.[V]	1xTMT6plex [N-Term]	0.000142832	0.000218806	1	1	1	1	Q8WUF5	Q8WUF5 [493-512]		0	2402.31							0.494	0.65	0.961	1.002	1.039	1.029														340.1	168	221.1	326.8	340.7	353.5	349.8
FALSE	High	[R].LQPAPVIPSAPAAPKLDHQR.[M]	1xTMT6plex [K15]; 1xTMT6plex [N-Term]	0.000174998	0.000218806	1	1	1	1	P78536	P78536 [739-758]		1	2564.51							1.853	1.672	1.763	0.953	1.231	1.825														204	377.9	341	359.6	194.3	251	372.2
FALSE	High	[KR].LQPQEISPPPTANLDR.[S]	1xTMT6plex [N-Term]; 1xPhospho [S7(100)]	0.000148546	0.000218806	1	5	1	8	Q05397	Q05397 [904-919]	Q05397 1xPhospho [S910(100)]	0	2085.06	1.173	1.079	0.568	0.606	1.314	0.875	0.568	0.321	0.569	0.676	0.761	0.991	0.476	0.575	0.431	0.715	4.538	1.132	98.3	115.4	106.1	55.8	59.6	129.2	86	136.7	77.6	43.8	77.7	92.3	104	135.5	88.2	42	50.7
FALSE	High	[K].LQPQITMIPPSAQPPRTQTPPLGQTPQLGLK.[T]	1xTMT6plex [K31]; 1xTMT6plex [N-Term]; 1xPhospho [T19(99.4)]	3.31209e-05	0.000218806	1	2	2	7	P78344	P78344 [490-520]	P78344 1xPhospho [T508(99.4)]	1	3872.13	1.7	0.755	0.972	0.79	0.585	1.2	0.723	0.467	0.72	0.999	0.825	0.783	0.658	0.26	0.407	0.533	0.177	0.468	102.8	174.8	77.6	100	81.2	60.1	123.4	123.5	89.3	57.7	88.9	123.5	102	96.7	199.4	131.2	51.8
FALSE	High	[K].IQPSGGTNINEALLR.[A]	1xTMT6plex [N-Term]	0.000155474	0.000218806	1	1	1	4	P19823	P19823 [380-394]		0	1812.02	1.53	1.088	0.732	4.048	0.755	1.66	1.292	0.406	0.751	0.842	0.899	1.213							91.3	139.7	99.3	66.8	369.6	68.9	151.6	173.8	224.5	70.6	130.6	146.3	156.3	210.7
FALSE	High	[K].LQPSSSPENSLDPFPPR.[I]	1xTMT6plex [N-Term]; 1xPhospho [S6(99)]	0.000188377	0.000218806	1	8	2	31	Q8WWM7	Q8WWM7 [554-570]	Q8WWM7 1xPhospho [S559(99)]	0	2177.05	0.89	0.963	0.746	0.754	0.912	0.932	0.413	0.344	0.693	0.685	0.688	0.979	0.677	0.477	0.564	0.766	4.618	0.979	108.8	96.8	104.8	81.2	82.1	99.2	101.4	135.6	56.1	46.6	94	93	93.4	132.8	85.3	57.8	40.6
FALSE	High	[K].LQQAAQQHIQQQLLAK.[Q]	1xTMT6plex [K16]; 1xTMT6plex [N-Term]	9.66676e-05	0.000218806	1	2	1	4	Q9UKJ3	Q9UKJ3 [1323-1338]		0	2304.36	1.713	0.964	0.627	0.934	0.311	1.168	0.768	0.477	0.538	0.452	0.581	1.112							162.4	278.1	156.5	101.8	151.7	50.5	189.7	204.7	157.3	97.7	110.2	92.6	119	227.8
FALSE	High	[R].IQQEIAVQNPLVSER.[L]	1xTMT6plex [N-Term]	0.000148815	0.000218806	1	1	1	1	Q96FW1	Q96FW1 [37-51]		0	1953.1
FALSE	High	[R].LQQGAGLESPQGQPEPGAASPQR.[Q]	1xTMT6plex [N-Term]; 1xPhospho [S20(100)]	0.000124143	0.000218806	1	1	1	1	Q9H6F5	Q9H6F5 [72-94]	Q9H6F5 1xPhospho [S91(100)]	0	2612.27
FALSE	High	[K].IQQLVKEFFNGKEPSR.[G]	2xTMT6plex [K6; K12]; 1xTMT6plex [N-Term]	4.09692e-05	0.000218806	1	1	1	2	P11021	P11021 [371-386]		2	2607.52							3.884	1.356	0.727	0.826	0.674	1.336	0.411	0.197	0.244	0.065	0.211	0.113								66.2	257.3	89.8	48.1	54.7	44.7	88.5	647.5	266.4	127.2
FALSE	High	[R].LQQQAALSPTTAPAVSSVSK.[Q]	1xTMT6plex [K20]; 1xTMT6plex [N-Term]; 1xPhospho [S8(100)]	0.000136643	0.000218806	1	1	1	1	Q8WXI9	Q8WXI9 [479-498]	Q8WXI9 1xPhospho [S486(100)]	0	2522.36													0.768	0.704	0.673	1.098	0.812	1.419															324.3	249.2	228.3
FALSE	High	[R].LQQQHSEQPPLQPSPVMTR.[R]	1xTMT6plex [N-Term]; 1xPhospho [S14(100)]	3.78266e-05	0.000218806	1	4	1	1	Q5JTV8	Q5JTV8 [130-148]	Q5JTV8 1xPhospho [S143(100)]	0	2510.24	0.398	0.856	0.371	0.59	0.633	0.971													435.7	173.2	373.2	161.6	257.2	276	423
FALSE	High	[R].LQQTQNQVDEVVDIMR.[V]	1xTMT6plex [N-Term]	0.000148761	0.000218806	1	1	1	1	Q15836	Q15836 [15-30]		0	2145.12													0.497	0.49	0.362	0.358	4.183	0.409															287.7	143.1	140.8
FALSE	High	[K].LQMEAPHIIVGTPGR.[V]	1xTMT6plex [N-Term]	4.34218e-05	0.000218806	1	2	1	13	P60842	P60842 [147-161]		0	1848.04							0.865	0.809	0.731	0.633	0.586	0.536	0.811	0.853	0.887	0.966	1.526	0.903								200.7	173.7	162.5	146.8	127	117.6	107.6	153.2	124.2	130.7
FALSE	High	[K].LQIWDTAGQESFR.[S]	1xTMT6plex [N-Term]	8.40048e-05	0.000218806	1	3	1	2	P61019	P61019 [57-69]		0	1779.92													0.646	0.531	0.542	0.608	1.064	0.624															418.8	270.6	222.3
FALSE	High	[KR].IQIWDTAGQER.[FY]	1xTMT6plex [N-Term]	0.000143105	0.000218806	8	36	1	140	P61026; P62820; P61106; P61006; Q6IQ22; P20340-2; Q9H0U4; Q15286	P61026 [60-70]; P62820 [62-72]; P61106 [62-72]; P61006 [59-69]; Q6IQ22 [93-103]; P20340-2 [64-74]; Q9H0U4 [59-69]; Q15286 [59-69]		0	1545.82	0.973	0.789	0.719	1.426	0.986	0.95	0.731	1.179	1.136	1.148	1.086	0.833	0.851	0.85	0.931	1.206	1.456	0.818	94.1	91.6	74.2	67.7	134.2	92.7	89.4	103	75.2	121.4	117	118.2	111.8	85.8	101.8	86.6	86.5
FALSE	High	[K].LQIVEMPLAHK.[L]	1xTMT6plex [K11]; 1xTMT6plex [N-Term]	0.000218079	0.000218806	1	1	1	3	P50454	P50454 [253-263]		0	1737.05													0.947	0.827	0.851	0.69	0.584	0.615															380.8	360.5	315
FALSE	High	[R].IQEIIEQLDVTTSEYEKEKLNER.[L]	2xTMT6plex [K17; K19]; 1xTMT6plex [N-Term]	1.48486e-06	0.000218806	1	1	1	10	P10809	P10809 [371-393]		2	3494.92	0.931	1.118	0.717	0.384	0.433	1.313	0.45	0.246	0.298	0.467	0.434	0.601	0.227	0.16	0.154	0.172	0.566	0.267	121.8	113.4	136.1	87.3	46.8	52.8	159.9	183.4	82.5	45.2	54.6	85.7	79.6	110.3	290.9	65.9	46.4
FALSE	High	[K].LQELSAEER.[Q]	1xTMT6plex [N-Term]	0.000200113	0.000218806	1	2	1	5	Q9NTK5	Q9NTK5 [271-279]		0	1303.71	0.718	1.354	0.759	0.997	1.36	0.565							0.742	1.483	1.542	1.401	2.427	1.243	153.1	109.9	207.2	116.1	152.6	208.2	86.4								108.4	80.5	160.8
FALSE	High	[R].IQEQESSGEEDSDLSPEEREK.[K]	1xTMT6plex [K21]; 1xTMT6plex [N-Term]; 2xPhospho [S6(100); S7(100)]	7.25727e-05	0.000218806	1	2	1	4	Q6NXS1	Q6NXS1 [116-136]	Q6NXS1 2xPhospho [S121(100); S122(100)]	1	3039.31							0.1	0.092	0.36	0.685	0.61	0.439														639.2	63.9	58.7	230.2	437.6	389.8	280.6
FALSE	High	[K].LQEQLMGAVVMEKPNIR.[W]	1xTMT6plex [K13]; 1xTMT6plex [N-Term]	3.28884e-06	0.000218806	1	1	1	1	Q9UN37	Q9UN37 [109-125]		0	2414.37													1.561	0.807	0.889	0.98	0.786	0.955															301	469.7	242.9
FALSE	High	[R].IQETQAELPR.[G]	1xTMT6plex [N-Term]	0.000251443	0.000218806	1	1	1	3	Q14566	Q14566 [208-217]		0	1413.79	0.895	0.841	0.68	0.357	0.63	0.52	0.915	0.532	0.723	0.721	0.645	0.936							227.5	203.7	191.3	154.7	81.2	143.3	118.2	179.1	163.8	95.3	129.5	129.2	115.5	167.6
FALSE	High	[R].LQETTLVANQLR.[E]	1xTMT6plex [N-Term]	0.000174998	0.000218806	1	2	1	4	O00754	O00754 [951-962]		0	1614.94							0.835	0.876	0.955	1.148	1.297	1.181	0.973	0.812	0.883	1.005	0.861	1.133								142.2	118.7	124.6	135.8	163.2	184.4	167.9	159.5	155.2	129.5
FALSE	High	[R].IQEVADELQK.[M]	1xTMT6plex [K10]; 1xTMT6plex [N-Term]	0.00018268	0.000218806	1	1	1	7	P18085	P18085 [100-109]		0	1630.94	0.896	0.949	0.851	2.272	0.706	0.782	0.561	1.383	1.013	0.861	0.708	0.733	1.584	2.583	2.768	3.121	3.736	1.627	84.2	75.4	80	71.7	191.4	59.5	65.9	121.4	68.1	167.9	123	104.5	86	89.1	43.4	68.7	112
FALSE	High	[R].LQGDANNLHGFEVDSR.[V]	1xTMT6plex [N-Term]	6.61168e-05	0.000218806	1	4	1	7	P52434	P52434 [125-140]		0	2001	1.344	1.21	0.777	0.778	1.102	1.256	0.661	1.011	1.122	1.295	1.138	1.27	1.228	1.218	1.189	1.302	2.749	1.52	93.2	125.3	112.8	72.4	72.5	102.8	117.1	92.3	61.1	93.4	103.6	119.6	105.1	117.3	69.7	85.6	84.9
FALSE	High	[K].LQQTYAALNSK.[A]	1xTMT6plex [K11]; 1xTMT6plex [N-Term]	0.000167854	0.000218806	1	1	1	11	P46940	P46940 [1506-1516]		0	1694.98	1.414	0.77	1.237	1.499	0.959	1.603							1.409	1.259	1.484	1.26	1.134	1.168	125.3	177.2	96.5	155	187.8	120.2	200.8								119	167.7	149.9
FALSE	High	[R].LQGDAVVLK.[I]	1xTMT6plex [K9]; 1xTMT6plex [N-Term]	0.000216594	0.000218806	1	2	1	4	Q969P0	Q969P0 [105-113]		0	1400.89	1.757	1.409	1.585	1.633	1.435	1.428							1.162	1.132	1.048	1.002	1.936	1.592	100.3	176.1	141.3	158.9	163.7	143.9	143.2								120.9	140.4	136.9
FALSE	High	[R].IQGLTVEQAEAVVR.[L]	1xTMT6plex [N-Term]	7.55568e-05	0.000218806	1	1	1	9	Q14204	Q14204 [3924-3937]		0	1742	0.827	1.013	0.723	1.214	1.018	0.917	0.752	0.768	0.938	0.927	0.81	0.876	0.778	0.72	0.712	0.871	1.044	1.06	98.8	81.6	100.1	71.4	119.9	100.5	90.6	116.3	87.5	89.3	109.1	107.8	94.2	101.8	118.2	92	85.1
FALSE	High	[R].LQGVSDQSFQVEEAKR.[I]	1xTMT6plex [K15]; 1xTMT6plex [N-Term]	7.29196e-05	0.000218806	1	2	1	1	Q13753	Q13753 [858-873]		1	2279.24	0.992	0.713	0.515	0.386	0.581	0.974													406.9	403.7	290.1	209.5	157	236.3	396.4
FALSE	High	[R].LQHAAELIK.[T]	1xTMT6plex [K9]; 1xTMT6plex [N-Term]	0.000371298	0.000218806	1	2	1	2	Q8WUM4	Q8WUM4 [277-285]		0	1480.93							1.402	2.457	1.963	1.629	1.53	1.251	1.495	1.353	1.328	1.054	1.196	1.175								96.3	134.9	236.5	188.9	156.8	147.2	120.4	118.5	177.1	160.2
FALSE	High	[K].LQIASDENYKDPTNLQGK.[L]	2xTMT6plex [K10; K18]; 1xTMT6plex [N-Term]	0.000101674	0.000218806	1	3	1	1	Q13813	Q13813 [64-81]		1	2721.5													1.958	1.326	1.569	1.47	1.412	1.093															213.7	418.3	283.4
FALSE	High	[K].LQLDSPEDAEFIVAK.[A]	1xTMT6plex [K15]; 1xTMT6plex [N-Term]	0.000167276	0.000218806	1	2	1	3	O43242	O43242 [426-440]		0	2133.18							0.348	0.577	0.467	0.469	0.447	0.337	0.98	1.024	0.952	1.158	7.745	1.178								275.5	95.9	159	128.6	129.2	123.1	92.9	78.1	76.5	79.9
FALSE	High	[R].LQLETEIEALKEELLFMKK.[N]	3xTMT6plex [K11; K18; K19]; 1xTMT6plex [N-Term]	2.90887e-06	0.000218806	1	1	1	1	P05783	P05783 [197-215]		2	3221.92							8.288	10.965	7.562	8.956	8.883	2.763														43.4	359.5	475.6	328	388.5	385.3	119.8
FALSE	High	[R].IQILEGWKK.[R]	2xTMT6plex [K8; K9]; 1xTMT6plex [N-Term]	0.000148924	0.000218806	1	3	1	1	P15559	P15559 [202-210]		1	1802.15													3.581	4.334	5.517	2.694	0.966	1.777															105.7	378.5	458
FALSE	High	[R].IQLVEEELDRAQER.[L]	1xTMT6plex [N-Term]	8.52379e-05	0.000218806	3	21	1	1	P67936; P06753-2; P07951	P67936 [56-69]; P06753-2 [56-69]; P07951 [92-105]		1	1957.06							0.645	0.411	0.639	0.849	0.536	0.72														437.5	282	179.9	279.5	371.6	234.7	314.8
FALSE	High	[R].LQGEVVAFDYQSK.[M]	1xTMT6plex [K13]; 1xTMT6plex [N-Term]	0.00016327	0.000218806	1	2	1	2	Q3MHD2	Q3MHD2 [25-37]		0	1942.07
FALSE	High	[R].IQEIIEQLDVTTSEYEKEK.[L]	2xTMT6plex [K17; K19]; 1xTMT6plex [N-Term]	3.29561e-07	0.000218806	1	1	1	18	P10809	P10809 [371-389]		1	2982.65	0.314	0.876	0.47	0.535	0.781	0.581	0.479	0.78	1.144	0.905	0.775	0.704	0.716	0.741	0.72	1.233	0.758	1.13	150.1	47.1	131.5	70.5	80.3	117.2	87.1	118.8	56.9	92.7	136	107.6	92.1	83.7	115.7	82.8	85.7
FALSE	High	[K].IQRPPEDSIQPYEK.[I]	1xTMT6plex [K14]; 1xTMT6plex [N-Term]	0.000198372	0.000218806	1	2	1	1	Q16851	Q16851 [78-91]		0	2158.19
FALSE	High	[K].LQSHLLTEPVKDHNWR.[Y]	1xTMT6plex [K11]; 1xTMT6plex [N-Term]	0.000152211	0.000218806	1	1	1	2	O95361	O95361 [114-129]		1	2431.36	2.095	1.605	2.141	1.921	1.871	2.442							1.299	1.05	1.249	1.317	1.356	1.265	78.7	164.8	126.3	168.5	151.1	147.2	192.1								125.5	163.1	131.8
FALSE	High	[K].LREQGTESRSSTPLPTISSSAENTR.[Q]	1xTMT6plex [N-Term]; 2xPhospho [T/S]	0.000346967	0.000218806	2	4	2	7	P42167; P42166	P42167 [149-173]; P42166 [149-173]		2	3093.45	0.542	1.01	0.601	0.431	1.225	0.691	0.525	0.251	0.837	0.779	0.857	0.907	0.688	0.609	0.852	0.736	0.952	1.244	126.6	68.6	127.8	76.1	54.5	155.1	87.4	131.9	69.2	33.1	110.4	102.7	113.1	119.5	119.1	81.9	72.4
FALSE	High	[K].LREVVETPLLHPER.[F]	1xTMT6plex [N-Term]	8.1566e-05	0.000218806	1	2	1	4	P35998	P35998 [187-200]		1	1917.11	1.863	1.208	1.7	2.138	1.115	1.636	1.163	1.365	1.37	1.199	1.25	1.32	1.16	1.567	1.352	0.964	7.138	1.827	63.8	118.9	77.1	108.5	136.4	71.2	104.4	77.5	90.1	105.8	106.2	92.9	96.9	102.3	49.8	57.8	78.1
FALSE	High	[K].IRLESEEEGVPSTAIR.[E]	1xTMT6plex [N-Term]	0.000171242	0.000218806	1	2	1	2	P06493	P06493 [35-50]		1	2015.1							0.899	0.662	1.254	0.795	0.753	1.047														327.6	294.7	216.9	410.7	260.4	246.7	342.9
FALSE	High	[R].LRLPLDKEPAR.[E]	1xTMT6plex [K7]; 1xTMT6plex [N-Term]	0.000391412	0.000218806	1	9	1	4	Q15149-4	Q15149-4 [1007-1017]		2	1766.11	2.186	1.208	3.336	1.979	1.942	2.499	0.896	0.831	0.747	0.775	0.757	0.895	4.278	3.789	3.98	4.07	6.596	3.857	50.6	110.6	61.2	168.8	100.1	98.3	126.5	113.4	101.6	94.3	84.8	88	85.9	101.6	25.9	110.8	98.2
FALSE	High	[R].LRLSPSPTSQR.[S]	1xTMT6plex [N-Term]; 1xPhospho [S4(100)]	0.000252495	0.000218806	2	6	1	130	P02545-2; P02545	P02545-2 [387-397]; P02545 [387-397]	P02545-2 1xPhospho [S390(100)]; P02545 1xPhospho [S390(100)]	1	1550.83	1.214	2.592	1.783	1.332	1.587	1.179	0.81	1.019	1.803	1.252	1.313	1.176	1.369	1.976	1.99	1.726	1.485	2.019	66.8	81.1	173.1	119	88.9	106	78.7	85.8	69.5	87.5	154.7	107.5	112.7	100.9	57.8	79.1	114.2
FALSE	High	[R].IRNPFRGSPK.[C]	1xTMT6plex [K10]; 1xTMT6plex [N-Term]; 1xPhospho [S8(100)]	0.000366003	0.000218806	1	5	1	19	Q14966	Q14966 [545-554]	Q14966 1xPhospho [S552(100)]	2	1709.96	1.143	1.287	0.961	0.718	0.669	1.011	0.556	0.618	1.002	0.727	0.686	0.776	0.911	0.69	0.863	0.925	0.476	0.814	106.4	121.6	137	102.3	76.5	71.2	107.7	129.5	72	80.1	129.7	94.1	88.8	100.5	120.2	109.5	82.9
FALSE	High	[R].IRPLSDGNSPWSTILIK.[N]	1xTMT6plex [K17]; 1xTMT6plex [N-Term]; 1xPhospho [S5(100)]	0.000229672	0.000218806	1	2	1	4	Q5TCX8	Q5TCX8 [610-626]	Q5TCX8 1xPhospho [S614(100)]	0	2435.35	1.51	1.203	1.049	0.795	0.853	1.291							1.604	0.806	0.946	0.479	0.459	0.567	141.8	214.1	170.6	148.7	112.6	120.9	183.1								172	275.9	138.6
FALSE	High	[K].IRPVSLPVDR.[L]	1xTMT6plex [N-Term]; 1xPhospho [S5(100)]	0.000270679	0.000218806	1	1	1	6	Q52LW3	Q52LW3 [1015-1024]	Q52LW3 1xPhospho [S1019(100)]	0	1460.82	0.897	1.161	0.384	0.716	0.837	0.888	0.171	0.097	0.205	0.811	0.638	0.759	0.278	0.327	0.255	0.819	1.176	0.886	114	102.3	132.3	43.7	81.7	95.4	101.3	182.1	31.2	17.7	37.3	147.7	116.3	138.3	160	44.5	52.3
FALSE	High	[R].LRSPPEALVQGR.[Y]	1xTMT6plex [N-Term]; 1xPhospho [S3(100)]	0.000146624	0.000218806	1	2	1	10	Q9UHB6	Q9UHB6 [130-141]	Q9UHB6 1xPhospho [S132(100)]	1	1631.88	0.497	1.061	0.424	0.528	0.659	0.644	0.252	0.2	0.37	0.648	0.693	0.781	0.299	0.517	0.422	0.848	0.353	1.019	146.9	73	155.9	62.3	77.6	96.9	94.5	170.8	43.1	34.1	63.1	110.6	118.3	133.3	161.4	48.2	83.5
FALSE	High	[R].LRSSLVFKPTLPEQK.[E]	2xTMT6plex [K8; K15]; 1xTMT6plex [N-Term]; 1xPhospho [S4(99.6)]	0.000174463	0.000218806	1	1	2	15	Q5T0W9	Q5T0W9 [540-554]	Q5T0W9 1xPhospho [S543(99.6)]	1	2510.47	1.149	0.76	0.735	0.927	0.881	1.038	0.683	0.351	0.571	0.987	0.84	1.015	1.27	0.542	0.582	0.628	0.422	1.073	106	121.8	80.6	78	98.3	93.4	110.1	122.5	83.7	43	70	120.9	102.9	124.4	135	171.4	73.2
FALSE	High	[R].LRTQDDGEDENNTWNGNSTQQM.[-]	1xTMT6plex [N-Term]; 1xPhospho [T3(100)]	0.000352798	0.000218806	1	1	1	1	Q92575	Q92575 [487-508]	Q92575 1xPhospho [T489(100)]	1	2862.18							0.176	0.223	0.564	0.71	0.668	0.743														514.3	90.5	114.7	289.8	365.4	343.5	381.9
FALSE	High	[R].LRVQSPEPPAPER.[A]	1xTMT6plex [N-Term]; 1xPhospho [S5(100)]	0.000147186	0.000218806	1	3	1	14	Q14160	Q14160 [1471-1483]	Q14160 1xPhospho [S1475(100)]	1	1784.93	0.94	1.738	0.389	0.624	1.22	0.71	0.328	0.384	0.479	0.599	0.942	0.866	0.392	0.726	0.443	0.727	1.4	0.772	104.5	98.3	181.7	40.6	65.2	127.6	74.2	152.7	50.1	58.6	73.2	91.4	143.9	132.1	129.3	50.7	93.9
FALSE	High	[K].LSAAVTEAFVR.[L]	1xTMT6plex [N-Term]	0.000142715	0.000218806	1	2	1	6	P26640	P26640 [451-461]		0	1392.8	1.604	1.345	1.766	2.073	1.363	1.355							0.98	1.011	1.166	0.929	0.983	0.744	100.1	160.5	134.6	176.8	207.5	136.4	135.6								153.9	150.9	155.6
FALSE	High	[R].LSAEERDQLLPNLR.[A]	1xTMT6plex [N-Term]	8.31564e-05	0.000218806	1	1	1	8	P61457	P61457 [8-21]		1	1883.05	0.914	0.82	0.743	1.313	1.168	0.946													304.2	278	249.5	225.9	399.5	355.3	287.7
FALSE	High	[K].LSAEKVEIATLTR.[E]	1xTMT6plex [K5]; 1xTMT6plex [N-Term]	0.000139723	0.000218806	1	2	1	11	P25789	P25789 [206-218]		1	1889.15	1.062	1.392	1.255	2.525	1.73	1.139	2.757	4.234	2.894	2.753	2.544	1.466	1.495	1.512	1.801	1.503	1.716	1.202	64.7	68.8	90.1	81.3	163.4	112	73.7	42.9	118.3	181.7	124.2	118.2	109.2	62.9	67.3	100.6	101.8
FALSE	High	[R].LSAKPAPPKPEPKPK.[K]	4xTMT6plex [K4; K9; K13; K15]; 1xTMT6plex [N-Term]	0.000461501	0.000218806	1	1	1	4	P05204	P05204 [28-42]		0	2730.76							1.454	0.324	0.688	0.21	0.296	1.495	0.258	0.269	0.172	0.309	0.029	0.177								118.4	172.1	38.4	81.4	24.9	35	177.1	656.3	169.2	176.4
FALSE	High	[R].ISAPNVDFNLEGPK.[V]	1xTMT6plex [K14]; 1xTMT6plex [N-Term]; 1xPhospho [S2(100)]	0.000142166	0.000218806	1	1	1	5	Q09666	Q09666 [5447-5460]	Q09666 1xPhospho [S5448(100)]	0	2039.06	0.397	0.861	0.464	0.714	0.647	0.536	0.188	0.485	0.777	0.755	0.9	0.63	0.892	0.751	0.76	2.397	2.958	2.691	138	54.8	118.8	64.1	98.6	89.3	73.9	145.6	27.4	70.6	113.2	110	131	91.6	67.5	60.3	50.7
FALSE	High	[K].LRENKEFLEFR.[K]	1xTMT6plex [K5]; 1xTMT6plex [N-Term]	0.000244337	0.000218806	1	1	1	3	O75323	O75323 [144-154]		2	1939.12	1.048	0.649	1.84	2.715	0.894	0.783	0.997	1.969	1.438	0.932	0.897	0.556	1.48	1.356	1.553	1.229	1.179	0.966	70	73.4	45.5	128.8	190.1	62.6	54.8	98.8	98.5	194.5	142	92	88.6	54.9	80.5	119.1	109.1
FALSE	High	[R].IRELTAVVQK.[R]	1xTMT6plex [K10]; 1xTMT6plex [N-Term]	0.00026126	0.000218806	1	2	1	4	P23396	P23396 [66-75]		1	1615.03
FALSE	High	[K].IREEYPDRIMNTFSVVPSPK.[V]	1xTMT6plex [K20]; 1xTMT6plex [N-Term]	5.64166e-05	0.000218806	2	2	1	11	P07437; P68371	P07437 [155-174]; P68371 [155-174]		2	2836.54	1.698	0.571	1.585	0.867	0.463	1.366	1.888	1.082	0.952	0.737	0.816	1.272	0.614	0.413	0.418	0.431	1.115	0.434	100.8	171.2	57.6	159.7	87.4	46.7	137.8	75.6	142.8	81.8	72	55.7	61.7	96.2	170.2	104.5	70.2
FALSE	High	[K].IREEYPDR.[I]	1xTMT6plex [N-Term]	0.000231393	0.000218806	3	7	1	20	Q13885; P07437; P68371	Q13885 [155-162]; P07437 [155-162]; P68371 [155-162]		1	1306.7	2.004	1.401	2.062	0.972	1.28	1.872	1.845	1.352	1.323	0.792	0.806	1.355	0.915	0.963	1.153	0.921	2.493	0.992	70.2	140.7	98.4	144.8	68.2	89.9	131.4	74.8	138.1	101.1	99	59.2	60.3	101.4	85.6	78.4	82.5
FALSE	High	[R].LQSIGTENTEENRR.[F]	1xTMT6plex [N-Term]	2.2436e-05	0.000218806	1	2	1	68	P04075	P04075 [44-57]		1	1875.97	0.992	1.669	1.739	0.772	0.948	0.889	1.201	0.662	0.725	0.764	0.725	0.971	1.137	0.889	0.865	0.873	1.206	0.878	92.3	91.5	154	160.5	71.3	87.5	82	106.6	128	70.5	77.3	81.4	77.2	103.5	104.6	118.9	93
FALSE	High	[R].LQSIGTENTEENRRFYR.[Q]	1xTMT6plex [N-Term]	0.000136073	0.000218806	1	2	1	3	P04075	P04075 [44-60]		2	2342.21	2.034	1.55	1.977	1.074	1.936	2.25	0.971	0.389	0.628	0.759	0.819	1.089							92.4	188	143.3	182.7	99.2	179	207.9	178.1	172.9	69.3	111.8	135.3	145.9	194.1
FALSE	High	[R].LQSLYIDQFKR.[L]	1xTMT6plex [K10]; 1xTMT6plex [N-Term]	0.000141731	0.000218806	1	1	1	2	Q9H9L4	Q9H9L4 [203-213]		1	1869.1													1.025	0.76	0.871	0.711	0.427	0.756															378.3	388	287.5
FALSE	High	[K].LQSTFVFEEIGRR.[L]	1xTMT6plex [N-Term]	0.000113741	0.000218806	1	3	1	1	P51659	P51659 [622-634]		1	1811													0.907	0.898	0.961	0.71	1.563	0.717															310.8	281.8	279
FALSE	High	[R].IQTKEPLPTLPLGR.[S]	1xTMT6plex [K4]; 1xTMT6plex [N-Term]	0.000100569	0.000218806	1	3	1	9	O43464	O43464 [234-247]		1	2021.25	1.388	0.971	2.2	1.93	1.153	1.646	2.761	2.668	3.096	2.541	1.886	1.472	2.065	1.351	1.473	1.272	0.748	1.199	67.7	94	65.7	148.9	130.6	78.1	111.4	46	127.1	122.8	142.5	116.9	86.8	67.8	76.2	157.3	102.9
FALSE	High	[R].IQTQPGYANTLR.[D]	1xTMT6plex [N-Term]	0.00016159	0.000218806	1	2	1	22	Q00325	Q00325 [190-201]		0	1590.88	3.301	1.139	2.768	1.024	0.74	2.656	1.624	0.832	0.767	0.404	0.374	0.727	0.662	0.661	0.621	0.538	0.298	0.546	64.1	211.7	73	177.5	65.7	47.4	170.3	100.9	163.8	83.9	77.3	40.7	37.7	73.3	164.7	109	108.8
FALSE	High	[R].IQTQPGYANTLRDAAPK.[M]	1xTMT6plex [K17]; 1xTMT6plex [N-Term]	6.52295e-05	0.000218806	1	2	1	18	Q00325	Q00325 [190-206]		1	2302.29	6.355	1.839	5.894	1.638	0.831	4.663	3.113	2.284	2.255	1.22	1.341	1.574	1.989	1.343	1.376	1.145	0.732	1.605	35.7	226.8	65.6	210.3	58.5	29.7	166.4	48.7	151.7	111.3	109.9	59.5	65.3	76.7	74.4	148.1	99.9
FALSE	High	[R].LQTSSVLVSGLR.[G]	1xTMT6plex [N-Term]	0.000108696	0.000218806	1	2	1	9	P22314	P22314 [70-81]		0	1488.89							2.603	2.703	1.954	1.772	1.596	1.346	1.353	1.084	1.193	0.877	0.137	1.102								80	208.2	216.2	156.3	141.7	127.7	107.7	157.5	213.1	170.7
FALSE	High	[R].LQSEPESIRK.[W]	1xTMT6plex [K10]; 1xTMT6plex [N-Term]	0.000177983	0.000218806	1	4	1	11	P09496	P09496 [103-112]		1	1644.97	0.337	0.926	0.45	0.478	0.706	0.374	0.681	0.667	0.847	1.079	1.117	0.789							247.6	83.4	229.3	111.5	118.3	174.8	92.5	168.7	114.9	112.6	142.8	182.1	188.5	133.1
FALSE	High	[K].LQTYKTAVETAVLLLR.[I]	1xTMT6plex [K5]; 1xTMT6plex [N-Term]	8.29684e-05	0.000218806	1	2	1	1	P49368	P49368 [503-518]		1	2277.39													1.306	1.44	1.725	1.016	2.723	1.184															202	263.9	291
FALSE	High	[R].LQVKEHQHEEIQNVR.[N]	1xTMT6plex [K4]; 1xTMT6plex [N-Term]	0.000146442	0.000218806	1	1	1	5	Q6DD88	Q6DD88 [236-250]		1	2345.31	1.754	1.073	2.407	2.416	1.78	1.573							1.226	0.827	0.848	0.998	1.001	1.299	83.6	146.6	89.7	201.2	201.9	148.7	131.4								152.4	186.8	126
FALSE	High	[K].IQVLGSLVSLEMGK.[I]	1xTMT6plex [K14]; 1xTMT6plex [N-Term]	0.000207893	0.000218806	1	3	1	2	P49419	P49419 [125-138]		0	1932.16													2.948	4.058	4.266	1.942	2.587	2.156															110.8	326.6	449.5
FALSE	High	[R].LQVTNVLSQPLTQATVK.[L]	1xTMT6plex [K17]; 1xTMT6plex [N-Term]	0.000122534	0.000218806	1	2	1	1	P04844	P04844 [290-306]		0	2298.38													1.131	0.863	0.964	0.669	0.424	0.658															367.9	416	317.4
FALSE	High	[R].LQVTNVLSQPLTQATVKLEHAK.[S]	2xTMT6plex [K17; K22]; 1xTMT6plex [N-Term]	2.80356e-05	0.000218806	1	2	1	1	P04844	P04844 [290-311]		1	3105.86													1.559	0.974	1.231	1.032	0.547	1.232															277.2	432.3	270.1
FALSE	High	[R].LQVVDQPLPVR.[G]	1xTMT6plex [N-Term]	0.000173415	0.000218806	1	1	1	2	P49327	P49327 [374-384]		0	1492.9													1.19	0.824	0.871	1.019	1.035	0.743															314.3	373.9	258.9
FALSE	High	[R].IQYQLVDISQDNALRDEMR.[A]	1xTMT6plex [N-Term]	6.05082e-06	0.000218806	1	1	1	8	Q9H299	Q9H299 [33-51]		1	2536.3	0.804	0.748	0.65	0.632	0.72	1.036	0.556	0.592	0.542	0.97	0.829	1.005	0.632	0.425	0.414	0.63	1.607	0.814	123.9	99.6	92.7	80.5	78.3	89.2	128.3	120.2	66.9	71.2	65.2	116.6	99.6	120.8	135.3	85.6	57.5
FALSE	High	[R].LRAEIDNVKK.[Q]	2xTMT6plex [K9; K10]; 1xTMT6plex [N-Term]	0.000366003	0.000218806	1	1	1	5	P13647	P13647 [396-405]		2	1873.18							2.264	4.537	3.424	1.698	1.218	1.68	6.41	7.204	7.569	2.222	2.373	2.697								75.9	171.9	344.5	260	128.9	92.5	127.6	30.5	195.4	219.6
FALSE	High	[R].LRDNGLLAKPTHGDIIR.[F]	1xTMT6plex [K9]; 1xTMT6plex [N-Term]	5.7865e-05	0.000218806	1	2	1	6	P04181	P04181 [397-413]		1	2347.4	3.245	1.366	5.037	3.199	1.17	2.951	3.828	6.148	4.15	3.28	2.882	2.315	5.454	4.663	5.469	3.964	4.07	4.216	40.2	130.6	55	202.7	128.7	47.1	118.7	29.8	114	183.1	123.6	97.7	85.8	68.9	23.4	127.5	109
FALSE	High	[K].LQVEEVHQLSR.[K]	1xTMT6plex [N-Term]	0.000120055	0.000218806	1	3	1	6	Q9NR28	Q9NR28 [192-202]		0	1566.88	1.372	0.91	1.279	0.813	1.84	1.263	0.801	0.86	1.325	0.786	0.85	1.261	0.884	0.815	0.796	0.778	4.106	1.138	78.7	108	71.6	100.7	64	144.8	99.4	98.1	78.6	84.4	130	77.2	83.4	123.8	79.6	70.3	64.8
FALSE	High	[R].LSASTASELSPK.[S]	1xTMT6plex [K12]; 1xTMT6plex [N-Term]; 1xPhospho [S10(100)]	0.000150436	0.000218806	1	3	2	39	Q3KQU3	Q3KQU3 [451-462]	Q3KQU3 1xPhospho [S460(100)]	0	1728.92	0.546	0.606	0.34	0.49	0.493	0.481	0.199	0.181	0.273	0.657	0.412	0.322	0.294	0.26	0.282	0.768	0.452	0.424	170.4	93.1	103.2	57.8	83.4	84	82	231.1	45.9	41.8	63.2	151.8	95.3	74.3	207.6	61	54
FALSE	High	[R].LQEKEELRELNDR.[L]	1xTMT6plex [K4]; 1xTMT6plex [N-Term]	0.000154473	0.000218806	2	2	1	6	P20700; Q03252	P20700 [30-42]; Q03252 [44-56]		2	2130.19	5.97	2.092	5.587	2.884	2.065	4.36	3.519	3.782	3.221	1.268	1.463	1.457	1.963	1.896	1.832	1.186	1.489	0.913	31.3	187	65.5	175	90.4	64.7	136.6	43.6	153.3	164.8	140.4	55.3	63.8	63.5	64.7	127	122.6
FALSE	High	[R].LQEKEDLQELNDR.[L]	1xTMT6plex [K4]; 1xTMT6plex [N-Term]	0.000148653	0.000218806	2	4	1	9	P02545-2; P02545	P02545-2 [29-41]; P02545 [29-41]		1	2088.13	1.429	1.055	1.23	0.941	1.025	1.152	1.526	1.123	1.608	0.88	0.757	0.979	1.047	0.804	0.912	0.941	2.795	1.102	89.1	127.4	94.1	109.7	83.9	91.4	102.7	84.7	129.3	95.1	136.3	74.5	64.1	82.9	85.4	89.4	68.7
FALSE	High	[R].LNSVQSSERPLFLVHPIEGSTTVFHSLASR.[L]	1xTMT6plex [N-Term]	3.79277e-05	0.000218806	1	1	1	2	P49327	P49327 [2234-2263]		0	3537.9							5.225	3.735	2.993	1.398	1.723	2.004	1.58	1.156	1.175	0.838	0.702	0.997								51.6	269.4	192.6	154.3	72.1	88.9	103.3	156.8	247.7	181.3
FALSE	High	[K].LNTQEIFDDWAR.[K]	1xTMT6plex [N-Term]	0.000206913	0.000218806	1	1	1	1	Q14204	Q14204 [693-704]		0	1736.88													1.101	0.814	0.708	0.876	3.619	1.203															225.3	248.1	183.4
FALSE	High	[R].LNVFKNDQDTWDYTNPNLSGQGDPGSNPNKR.[Q]	2xTMT6plex [K5; K30]; 1xTMT6plex [N-Term]	1.30568e-05	0.000218806	1	2	1	3	P14866	P14866 [273-303]		2	4179.11	1.74	1.197	1.586	1.899	1.252	2.12							1.442	1.114	1.087	1.184	0.242	1.16	96.4	167.7	115.4	152.8	183.1	120.7	204.4								146.6	211.4	163.3
FALSE	High	[R].LNVLEKSSPGHR.[A]	1xTMT6plex [K6]; 1xTMT6plex [N-Term]	0.000205308	0.000218806	2	4	1	8	P29692; P29692-3	P29692 [112-123]; P29692-3 [88-99]		1	1795.06	8.987	0.914	1.342	0.811	0.836	1.973	4.763	1.258	1.176	0.359	0.857	2.033	0.098	0.147	0.112	0.099	0.294	0.131	56.5	507.9	51.7	75.8	45.8	47.3	111.5	29.2	139.2	36.8	34.4	10.5	25	59.4	461.9	45.2	68.1
FALSE	High	[R].LNVLEKSSPGHR.[A]	1xTMT6plex [K6]; 1xTMT6plex [N-Term]; 1xPhospho [S8(99.7)]	0.000434344	0.000218806	2	4	3	80	P29692; P29692-3	P29692 [112-123]; P29692-3 [88-99]	P29692 1xPhospho [S119(99.7)]; P29692-3 1xPhospho [S95(99.7)]	1	1875.03	1.13	1.101	0.69	0.553	0.845	1.246	0.32	0.248	0.444	1.019	1.008	0.697	1.016	0.741	0.763	1.373	0.512	1.69	107.8	121.9	118.7	74.4	59.6	91.1	134.4	147	47	36.5	65.3	149.9	148.2	102.5	98.1	99.6	72.6
FALSE	High	[R].INVSGLTTK.[N]	1xTMT6plex [K9]; 1xTMT6plex [N-Term]	0.000180577	0.000218806	1	2	1	25	P17174	P17174 [388-396]		0	1390.87	0.904	1.642	2.009	1.88	1.895	0.798	10.609	21.97	19.187	8.233	8.019	4.994	3.898	3.618	4.381	2.627	3.431	2.229	66.6	60.2	109.4	133.9	125.3	126.3	53.2	10.3	108.8	225.3	196.8	84.4	82.2	51.2	31.4	122.6	113.8
FALSE	High	[K].LNVTEQEK.[I]	1xTMT6plex [K8]; 1xTMT6plex [N-Term]	0.000341295	0.000218806	1	1	1	4	P06733	P06733 [82-89]		0	1418.83							1.058	1.642	1.652	0.994	1.084	1.166	2.11	2.006	1.959	1.741	0.72	1.487								126.3	133.7	207.4	208.7	125.5	137	147.3	92	194.1	184.5
FALSE	High	[K].LNVTEQEKIDK.[L]	2xTMT6plex [K8; K11]; 1xTMT6plex [N-Term]	0.000164935	0.000218806	1	1	1	2	P06733	P06733 [82-92]		1	2004.19	1.425	1.146	1.341	1.167	0.938	1.323							1.985	1.766	1.734	1.303	1.643	1.414	129.4	184.4	148.3	173.6	151	121.3	171.2								94.1	186.9	166.3
FALSE	High	[K].LNVTEQEKIDKLMIEMDGTENK.[S]	3xTMT6plex [K8; K11; K22]; 1xTMT6plex [N-Term]	4.79055e-05	0.000218806	1	1	1	1	P06733	P06733 [82-103]		2	3494.93							1.641	3.558	2.845	1.61	1.504	1.121														158.1	259.6	562.7	449.9	254.7	237.8	177.2
FALSE	High	[R].INVYYNEAAGNKYVPR.[A]	1xTMT6plex [K12]; 1xTMT6plex [N-Term]	0.000279497	0.000218806	1	1	1	2	Q13885	Q13885 [47-62]		1	2329.27	1.915	1.069	1.556	0.836	0.674	2.17	1.939	0.956	0.972	1.235	1.026	1.777							125.7	240.8	134.4	195.6	105	84.7	272.8	105.7	204.9	101	102.7	130.5	108.4	187.7
FALSE	High	[R].INVYYNEATGGK.[Y]	1xTMT6plex [K12]; 1xTMT6plex [N-Term]	0.000143613	0.000218806	1	1	1	5	P68371	P68371 [47-58]		0	1786.97	0.921	1.273	1.328	1.604	0.969	1.412	0.793	0.802	1.084	0.938	0.869	1.174	0.824	1.016	0.883	0.932	0.672	1.08	81.2	74.7	103.3	107.8	130.2	78.6	114.6	104.9	83.2	84.1	113.8	98.4	91.2	123.1	111	91.4	112.7
FALSE	High	[R].INVYYNEATGGKYVPR.[A]	1xTMT6plex [K12]; 1xTMT6plex [N-Term]	2.22222e-06	0.000218806	1	1	1	16	P68371	P68371 [47-62]		1	2302.26	3.721	1.512	3.367	1.01	0.736	2.314	2.91	1.486	1.448	0.796	1.223	1.45	0.888	0.654	0.613	0.558	0.356	0.634	59.2	220.3	89.6	199.4	59.8	43.6	137	54.4	158.4	80.9	78.8	43.3	66.6	78.9	155.1	137.7	101.5
FALSE	High	[R].INVYYNESSSQKYVPR.[A]	1xTMT6plex [K12]; 1xTMT6plex [N-Term]	0.000138804	0.000218806	1	1	1	4	Q9BUF5	Q9BUF5 [47-62]		1	2405.29	3.372	1.822	3.786	1.157	0.837	2.383	1.973	1.234	1.686	1.054	1.011	1.544	0.874	0.615	0.623	0.687	0.785	0.924	53	178.8	96.6	200.8	61.3	44.4	126.4	66.3	130.9	81.9	111.9	70	67.1	102.4	128.6	112.4	79.1
FALSE	High	[K].LNWLSVDFNNWK.[D]	1xTMT6plex [K12]; 1xTMT6plex [N-Term]	0.000104487	0.000218806	1	2	1	2	Q15185	Q15185 [96-107]		0	1994.09													2.503	1.957	2.036	1.9	1.669	1.532															166.7	417.3	326.3
FALSE	High	[K].IPAFLNVVDIAGLVK.[G]	1xTMT6plex [K15]; 1xTMT6plex [N-Term]	0.000137665	0.000218806	1	2	1	1	Q9NTK5	Q9NTK5 [84-98]		0	2027.27													0.859	1.581	1.601	0.624	11.968	1.247															111.2	95.5	175.8
FALSE	High	[K].LPDGYEFKFPNR.[L]	1xTMT6plex [K8]; 1xTMT6plex [N-Term]	0.000116937	0.000218806	1	1	1	34	P09382	P09382 [101-112]		1	1941.06							1.038	2.228	0.957	1.131	1.049	0.381	0.757	0.731	0.856	0.533	0.641	0.33								140.4	145.7	312.8	134.3	158.8	147.3	53.5	207.8	157.2	151.8
FALSE	High	[K].YYVTIIDAPGHR.[D]	1xTMT6plex [N-Term]	0.000176463	0.000218806	1	2	1	14	P68104	P68104 [85-96]		0	1633.89	2.026	0.851	1.933	2.065	1.338	1.859	1.64	1.7	1.4	0.952	0.947	0.889	1.134	1.71	1.46	1.038	1.849	1.073	63.8	129.3	54.3	123.3	131.8	85.4	118.6	82.7	135.7	140.7	115.9	78.8	78.3	73.6	74.3	84.2	127
FALSE	High	[K].LNSSGSSEDSFVEIR.[M]	1xTMT6plex [N-Term]; 1xPhospho [S10(99.7)]	0.000212997	0.000218806	1	3	1	1	Q96CV9	Q96CV9 [168-182]	Q96CV9 1xPhospho [S177(99.7)]	0	1935.89													0.482	0.499	0.467	1.045	5.888	1.72															189.2	91.2	94.3
FALSE	High	[R].INSPNSKVNTLSK.[E]	2xTMT6plex [K7; K13]; 1xTMT6plex [N-Term]	0.00017108	0.000218806	1	1	1	3	P40939	P40939 [54-66]		1	2089.26							5.896	6.491	6.888	3.627	3.236	2.823	5.763	3.523	3.87	2.509	0.01	3.578								35	206.1	226.9	240.8	126.8	113.1	98.7	52	299.7	183.2
FALSE	High	[K].LNSKPGPEGLPGMALGASR.[G]	1xTMT6plex [K4]; 1xTMT6plex [N-Term]	0.000145395	0.000218806	1	1	1	3	P21580	P21580 [421-439]		0	2310.3	0.612	0.538	0.323	0.836	0.569	0.753													453.5	277.4	244.1	146.3	379.3	258.1	341.4
FALSE	High	[K].INQYPESNAEYLAHLVPGAHVVK.[A]	1xTMT6plex [K23]; 1xTMT6plex [N-Term]	4.60964e-06	0.000218806	1	2	1	3	Q687X5	Q687X5 [110-132]		0	3007.64													0.782	0.753	0.756	0.608	0.831	0.567															396.4	309.8	298.7
FALSE	High	[K].LNKQDEFGALESVK.[A]	2xTMT6plex [K3; K14]; 1xTMT6plex [N-Term]	8.11045e-06	0.000218806	1	1	1	20	P23434	P23434 [94-107]		1	2265.31	0.97	2.629	0.366	1.304	1.348	0.588	0.581	1.071	0.915	1.887	1.435	0.571	0.927	0.741	0.895	0.874	0.168	0.506	84.7	82.2	222.7	31	110.4	114.1	49.8	96.3	56	103.2	88.1	181.7	138.2	55	134.3	124.5	99.5
FALSE	High	[K].LNKQQTDIAVNWAGGLHHAK.[K]	2xTMT6plex [K3; K20]; 1xTMT6plex [N-Term]	0.000150811	0.000218806	1	1	1	1	Q13547	Q13547 [124-143]		1	2888.65							4.423	4.614	4.053	2.32	2.011	3.358														96.4	426.5	444.9	390.8	223.7	193.9	323.8
FALSE	High	[R].LNLEAINYMAADGDFK.[I]	1xTMT6plex [K16]; 1xTMT6plex [N-Term]	1.91285e-05	0.000218806	1	1	1	5	P09382	P09382 [113-128]		0	2243.18	2.009	1.163	1.997	3.019	2.395	1.655	5.093	5.334	3.128	2.996	2.418	1.831	1.365	1.58	1.854	0.995	1.685	0.964	50.3	101.1	58.5	100.5	152	120.5	83.3	33.9	172.7	180.9	106.1	101.6	82	62.1	73.5	100.4	116.2
FALSE	High	[R].LNLEAINYMAADGDFKIK.[C]	2xTMT6plex [K16; K18]; 1xTMT6plex [N-Term]	2.22843e-06	0.000218806	1	1	1	1	P09382	P09382 [113-130]		1	2713.52	1.072	1.308	1.415	1.87	1.266	1.385													225.4	241.7	294.9	319	421.6	285.3	312.1
FALSE	High	[R].LNLNNTVLSK.[R]	1xTMT6plex [K10]; 1xTMT6plex [N-Term]	0.000143027	0.000218806	1	1	1	10	P07814	P07814 [426-435]		0	1573.97	2.106	1.853	4.908	3.584	1.804	2.607	1.65	1.815	1.603	1.066	1.18	1.104	1.115	1.114	1.252	1.025	0.544	0.825	39.6	83.4	73.4	194.4	142	71.4	103.3	75.1	124	136.4	120.5	80.1	88.7	82.9	99.6	111	111
FALSE	High	[R].LNLNNTVLSKR.[K]	1xTMT6plex [K10]; 1xTMT6plex [N-Term]	0.000134083	0.000218806	1	1	1	2	P07814	P07814 [426-436]		1	1730.07
FALSE	High	[R].LNITYPMLFK.[L]	1xTMT6plex [K10]; 1xTMT6plex [N-Term]	0.000161474	0.000218806	1	3	1	1	Q92890-1	Q92890-1 [59-68]		0	1698.01													0.741	0.604	0.667	0.494	0.512	0.404															474.9	351.8	286.8
FALSE	High	[R].INLWHLEITDR.[S]	1xTMT6plex [N-Term]	0.000363919	0.000218806	1	3	1	2	P63151	P63151 [200-210]		0	1638.92													1.321	1.352	1.22	1.008	2.228	1.432															219.7	290.1	296.9
FALSE	High	[R].LPDSDDDEDEETAIQR.[V]	1xTMT6plex [N-Term]; 1xPhospho [S4(100)]	0.000249367	0.000218806	1	4	1	1	Q96K21	Q96K21 [351-366]	Q96K21 1xPhospho [S354(100)]	0	2156.91							0.249	0.16	0.539	0.552	0.575	0.538														581.2	144.9	93	313.4	320.6	334.3	312.6
FALSE	High	[R].LNLYELKEGR.[Q]	1xTMT6plex [K7]; 1xTMT6plex [N-Term]	0.000151263	0.000218806	1	1	1	2	P49720	P49720 [71-80]		1	1693													3.267	2.463	3.082	2.927	12.9	3.302															72.6	237.1	178.7
FALSE	High	[R].INNVPAEGENEVNNELANR.[M]	1xTMT6plex [N-Term]	0.000128144	0.000218806	1	2	1	4	Q9NUQ9	Q9NUQ9 [168-186]		0	2325.16	0.735	1.096	0.493	0.609	1.261	0.478	0.406	0.409	0.594	0.525	0.579	0.559	0.652	0.762	0.618	0.945	2.517	1.093	114.5	84.2	125.4	56.4	69.7	144.3	54.8	176	71.4	72	104.5	92.3	101.9	98.3	96.8	63.1	73.7
FALSE	High	[K].INNYLTVPAHKLDSPTMSR.[A]	1xTMT6plex [K11]; 1xTMT6plex [N-Term]; 1xPhospho [S14(99.5)]	0.00011128	0.000218806	1	1	3	19	P19634	P19634 [680-698]	P19634 1xPhospho [S693(99.5)]	1	2695.4	1.813	1.15	2.062	1.15	0.75	1.963	1.753	0.944	1.199	0.938	0.893	1.011	0.618	0.438	0.498	0.418	0.413	0.596	75.4	136.7	86.7	155.4	86.7	56.5	148	81.8	143.5	77.2	98.1	76.8	73	82.7	181.2	112	79.3
FALSE	High	[K].INQDPQVMLAPLISIALK.[V]	1xTMT6plex [K18]; 1xTMT6plex [N-Term]	6.37968e-05	0.000218806	1	3	1	1	P36871	P36871 [528-545]		0	2422.45													1.278	1.496	1.273	0.886	4.406	2.044															169.6	216.7	253.7
FALSE	High	[R].LNQDQLDAVSKYQEVTNNLEFAKELQR.[S]	2xTMT6plex [K11; K23]; 1xTMT6plex [N-Term]	7.70249e-06	0.000218806	1	2	1	2	Q14444	Q14444 [88-114]		2	3881.1							0.365	0.148	0.177	0.208	0.225	0.324														858.6	313.6	126.7	152.2	178.2	192.8	277.8
FALSE	High	[K].INQGWLDSSR.[S]	1xTMT6plex [N-Term]	0.00018099	0.000218806	1	3	1	5	Q96AC1	Q96AC1 [248-257]		0	1404.74	4.15	1.675	4.032	1.465	1.425	3.271	2.468	2.205	2.551	1.257	1.493	1.985	1.278	1.015	1.018	0.717	0.924	0.86	44.7	185.6	74.9	180.3	65.5	63.7	146.2	50.4	124.3	111	128.4	63.3	75.2	99.9	100.8	128.8	102.3
FALSE	High	[R].LNQLKPGLQYK.[L]	2xTMT6plex [K5; K11]; 1xTMT6plex [N-Term]	0.000143613	0.000218806	1	7	1	3	Q12906-7	Q12906-7 [409-419]		0	1989.25							4.105	1.939	1.271	0.975	0.851	1.503														180.3	740.3	349.8	229.2	175.9	153.4	271.1
FALSE	High	[R].INQLYEQAK.[W]	1xTMT6plex [K9]; 1xTMT6plex [N-Term]	0.000150623	0.000218806	1	3	1	5	Q96AC1	Q96AC1 [291-299]		0	1564.91							1.243	2.694	2.813	1.345	1.2	1.255	1.146	1.74	1.75	1.804	0.76	1.71								93.7	116.4	252.3	263.5	126	112.4	117.6	102.7	117.8	178.7
FALSE	High	[R].LNQSDSIEDPNSPAGRR.[H]	1xTMT6plex [N-Term]; 1xPhospho [S12(100)]	0.000181197	0.000218806	1	1	1	2	Q86VS8	Q86VS8 [227-243]	Q86VS8 1xPhospho [S238(100)]	1	2165.02	0.558	1.06	0.642	0.446	0.896	0.53	0.18	0.3	0.416	0.488	0.345	0.46							199.4	111.2	211.3	127.9	88.9	178.6	105.7	337.8	61	101.3	140.4	164.7	116.6	155.5
FALSE	High	[R].LNNMNKYDYVLTGYTR.[D]	1xTMT6plex [K6]; 1xTMT6plex [N-Term]	0.000393753	0.000218806	1	1	1	1	O00764	O00764 [71-86]		1	2423.28	2.338	1.09	2.163	2.648	1.075	1.947													171.3	400.5	186.8	370.4	453.5	184.2	333.4
FALSE	High	[R].LQEKEDLQELNDRLAVYIDR.[V]	1xTMT6plex [K4]; 1xTMT6plex [N-Term]	5.13806e-05	0.000218806	2	4	1	1	P02545-2; P02545	P02545-2 [29-48]; P02545 [29-48]		2	2918.6							2.221	1.473	1.846	0.93	0.85	1.28														218.8	485.8	322.2	403.8	203.4	185.9	280.1
FALSE	High	[K].LPEVQQATK.[A]	1xTMT6plex [K9]; 1xTMT6plex [N-Term]	0.000242871	0.000218806	3	7	1	7	Q13428-3; Q13428-7; Q13428-6	Q13428-3 [1130-1138]; Q13428-7 [1092-1100]; Q13428-6 [1092-1100]		0	1471.89	0.672	0.987	0.53	1.032	2.244	0.779	1.495	0.68	1.022	1.867	2.273	1.39	2.129	1.784	2.13	3.003	2.049	1.887	90.2	60.6	89.1	47.8	93.1	202.5	70.3	71.3	106.5	48.5	72.8	133	161.9	99.1	53.9	114.7	96.1
FALSE	High	[K].IPGTPGAGGRLSPENNQVLTKK.[K]	2xTMT6plex [K21; K22]; 1xTMT6plex [N-Term]; 1xPhospho [S12(100)]	0.00028412	0.000218806	1	2	1	2	Q16514	Q16514 [40-61]	Q16514 1xPhospho [S51(100)]	2	3001.68	1.877	1.284	1.473	1.094	0.974	1.554							1.494	1.194	1.241	1.433	0.241	1.86	116.4	218.6	149.5	171.5	127.4	113.4	181								120.8	180.5	144.2
FALSE	High	[K].LQALKDTANR.[L]	1xTMT6plex [K5]; 1xTMT6plex [N-Term]	0.000333973	0.000218806	1	2	1	36	P29401	P29401 [12-21]		1	1587.96	1.645	2.315	3.767	8.167	5.471	1.908	5.993	13.932	10.102	8.193	6.991	3.367	6.402	6.889	8.438	6.174	2.421	4.303	24.4	40.2	56.6	92.1	199.7	133.7	46.7	16.8	100.6	233.9	169.6	137.6	117.4	56.5	18.9	121.2	130.4
FALSE	High	[K].IQASTMAFK.[Q]	1xTMT6plex [K9]; 1xTMT6plex [N-Term]	0.000158963	0.000218806	1	2	1	14	P37802	P37802 [80-88]		0	1454.84	1.152	0.952	3.102	0.847	0.317	1.512	2.896	3.217	1.793	2.173	1.889	1.243	1.552	1.107	1.399	0.683	0.25	0.842	88.4	101.9	84.1	274.3	74.9	28	133.7	47.4	137.4	152.6	85.1	103.1	89.6	59	93.7	145.5	103.8
FALSE	High	[R].LQAVTDDHIR.[M]	1xTMT6plex [N-Term]	0.000174286	0.000218806	1	1	1	15	P30043	P30043 [125-134]		0	1396.77	0.913	1.647	1.095	1.309	1.851	1.18	0.786	1.23	1.449	1.087	1.104	1.362	0.79	1.197	1.138	1.315	1.921	1.345	74.9	68.3	123.3	82	98	138.6	88.4	87.8	69.1	108	127.2	95.5	97	119.7	83	65.5	99.3
FALSE	High	[R].LQAYHTQTTPLIEYYR.[K]	1xTMT6plex [N-Term]	0.000148231	0.000218806	1	4	1	4	P54819	P54819 [187-202]		0	2226.18							0.626	0.348	0.484	0.512	0.462	0.638	0.478	0.379	0.413	0.681	1.046	0.418								244.8	153.1	85.2	118.5	125.2	113.1	156	250	119.6	94.8
FALSE	High	[R].LQDFKLDFGNSQGK.[T]	2xTMT6plex [K5; K14]; 1xTMT6plex [N-Term]	0.000140713	0.000218806	1	3	1	4	O75223	O75223 [46-59]		1	2284.29	2.621	1.707	2.923	4.428	2.266	2.722	1.841	1.925	1.61	1.758	1.694	1.67	1.726	1.582	1.672	1.814	0.634	1.634	38.2	100.1	65.2	111.6	169.2	86.6	104	62.6	115.3	120.6	100.8	110.1	106.1	104.6	70.1	120.9	110.9
FALSE	High	[K].IQDKEGIPPDQQR.[L]	1xTMT6plex [K4]; 1xTMT6plex [N-Term]	8.26869e-05	0.000218806	1	4	1	148	P62979	P62979 [30-42]		1	1982.11	1.327	1.552	1.851	1.911	2.608	1.615	1.617	3.019	2.697	3.022	2.783	2.062	2.075	2.016	2.187	1.772	0.975	1.936	56.3	74.7	87.3	104.1	107.5	146.7	90.9	46.3	74.9	139.8	124.9	140	128.9	95.5	57.1	118.4	115
FALSE	High	[R].LQDLEERDAFAER.[V]	1xTMT6plex [N-Term]	0.000102879	0.000218806	1	1	1	7	O60231	O60231 [172-184]		1	1820.93	0.775	0.681	0.32	0.48	0.881	0.602	0.41	0.254	0.324	0.69	0.716	0.817	1.001	0.554	0.509	0.803	2.282	0.908	143.8	111.4	97.9	46	69.1	126.7	86.6	157.3	64.5	39.9	51	108.5	112.6	128.5	107.2	107.2	59.4
FALSE	High	[K].IQDLPPVDLSLVNKDENAIYFLGNSLGLQPK.[M]	2xTMT6plex [K14; K31]; 1xTMT6plex [N-Term]	2.13542e-05	0.000218806	1	2	1	2	Q16719	Q16719 [51-81]		1	4098.31													0.736	0.565	0.584	0.504	0.988	0.476															432.8	318.3	244.7
FALSE	High	[R].IQDIVGILRDFGAQREEGR.[S]	1xTMT6plex [N-Term]	1.98805e-05	0.000218806	1	4	1	2	P46087	P46087 [243-261]		2	2401.31							0.648	0.369	2.033	0.263	0.247	0.423														421.6	273	155.4	856.9	110.7	104.3	178.1
FALSE	High	[R].IQDPTEDAEAEDTPRKR.[L]	1xTMT6plex [K16]; 1xTMT6plex [N-Term]; 1xPhospho [T13(100)]	0.000121899	0.000218806	1	3	1	6	O96028	O96028 [532-548]	O96028 1xPhospho [T544(100)]	2	2509.23	0.82	0.692	0.262	0.401	0.685	0.553	0.262	0.15	0.252	0.557	0.569	0.63	0.144	0.207	0.201	0.49	0.333	0.374	155.4	127.4	107.6	40.8	62.4	106.4	85.9	198.3	51.9	29.8	50	110.4	112.8	124.9	267.9	38.5	55.3
FALSE	High	[R].LQDSSDPDTGSEEEGSSRLSPPHSPRDFTR.[M]	1xTMT6plex [N-Term]; 2xPhospho [S24(100); S/T]	0.000324335	0.000218806	1	3	1	2	Q92974	Q92974 [937-966]	Q92974 2xPhospho [S960(100); S/T]	2	3675.58							0.386	0.198	0.266	0.417	0.489	0.461	1.355	0.783	0.614	1.517	3.757	1.26								298.5	115.1	59	79.4	124.6	146.1	137.7	110.8	150.1	86.7
FALSE	High	[R].LQEAGILSAEELQR.[L]	1xTMT6plex [N-Term]	0.000216594	0.000218806	1	9	1	3	Q15149-4	Q15149-4 [2658-2671]		0	1785.99							0.428	0.414	0.491	0.721	0.735	0.969														441.4	188.8	182.9	216.5	318.2	324.6	427.6
FALSE	High	[R].IQEAGTEVVK.[A]	1xTMT6plex [K10]; 1xTMT6plex [N-Term]	0.000132578	0.000218806	1	2	1	17	P40926	P40926 [230-239]		0	1531.91	1.401	1.555	2.088	3.2	2.165	1.887	1.509	2.85	2.429	2.719	2.463	1.497	2.125	2.143	2.319	2.661	1.588	2.051	48.4	67.8	75.3	101.1	155	104.8	91.4	52.4	79.1	149.4	127.3	142.5	129.1	78.5	50.3	106.8	107.7
FALSE	High	[R].IQEAGTEVVKAK.[A]	2xTMT6plex [K10; K12]; 1xTMT6plex [N-Term]	2.04071e-05	0.000218806	1	2	1	22	P40926	P40926 [230-241]		1	1960.2	3.906	1.946	5.988	3.235	1.815	6.433	3.518	3.386	3.953	4.214	3.898	2.856	4.97	2.765	2.922	4.189	0.859	5.744	29.1	113.8	56.7	174.4	94.2	52.9	187.4	30.2	106.2	102.2	119.3	127.2	117.7	86.2	31.3	155.6	86.5
FALSE	High	[R].IQEAGTEVVKAKAGAGSATLSMAYAGAR.[F]	2xTMT6plex [K10; K12]; 1xTMT6plex [N-Term]	8.67194e-06	0.000218806	1	2	1	2	P40926	P40926 [230-257]		2	3395.89							3.311	1.268	1.182	1.382	1.361	2.033														182	602.7	230.8	215.2	251.5	247.7	370.1
FALSE	High	[R].LQEDPNYSPQRFPNAQR.[A]	1xTMT6plex [N-Term]; 1xPhospho [S8(100)]	0.000144207	0.000218806	1	5	1	10	P46379	P46379 [1110-1126]	P46379 1xPhospho [S1117(100)]	1	2369.12	1.207	1.113	0.557	0.448	0.794	0.841	0.372	0.202	0.463	0.681	0.653	0.627	0.363	0.316	0.403	0.607	1.36	0.587	117.2	141.4	130.4	65.3	52.5	93	98.6	169.7	63.1	34.4	78.6	115.6	110.9	106.3	156	56.7	49.3
FALSE	High	[K].LQEEGGGSDEEETGSPSEDGMQSAR.[T]	1xTMT6plex [N-Term]; 1xPhospho [S8(100)]	2.80356e-05	0.000218806	1	2	1	5	Q13610	Q13610 [43-67]	Q13610 1xPhospho [S50(100)]	0	2891.17	0.332	0.826	0.283	0.337	0.804	0.427	0.178	0.107	0.269	0.564	0.628	0.682	0.231	0.272	0.278	0.583	0.375	0.369	169.6	56.3	140	48	57.2	136.4	72.4	201.6	35.9	21.6	54.2	113.6	126.7	137.4	234.4	54.2	63.9
FALSE	High	[K].LQALAEEPSQPHTRSPAK.[N]	1xTMT6plex [K18]; 1xTMT6plex [N-Term]; 1xPhospho [T/S]	0.000354778	0.000218806	1	1	2	8	Q5VV41	Q5VV41 [177-194]		1	2498.32							0.275	0.206	0.34	0.659	0.622	0.597	0.686	0.597	0.652	1.263	0.925	0.89								279	76.7	57.6	94.8	183.7	173.6	166.5	177.7	121.8	106
FALSE	High	[R].LQAEVLECVSLVELTSLK.[G]	1xCarboxymethyl [C8]; 1xTMT6plex [K18]; 1xTMT6plex [N-Term]	0.00014291	0.000218806	1	1	1	1	P07741	P07741 [146-163]		0	2490.41							0.937	0.999	1.353	1.412	1.479	1.354														246.1	230.6	245.7	333	347.4	363.9	333.3
FALSE	High	[R].LQAEIEGLKGQR.[A]	1xTMT6plex [K9]; 1xTMT6plex [N-Term]	4.92319e-05	0.000218806	1	2	1	17	P05787	P05787 [317-328]		1	1800.07	2.433	1.268	2.916	2.829	1.585	4.319	4.461	4.742	3.856	2.822	2.751	2.673	2.829	2.349	2.137	1.667	1.394	1.905	44.8	109.1	56.8	130.7	126.8	71.1	193.6	30.5	136.3	144.9	117.8	86.2	84	81.7	51.6	146.1	121.3
FALSE	High	[R].LQAEIDNIKNQR.[A]	1xTMT6plex [K9]; 1xTMT6plex [N-Term]	3.50469e-05	0.000218806	1	1	1	17	P08729	P08729 [318-329]		1	1900.1	1.509	1.282	3.079	4.424	2.221	2.229	2.997	6.743	5.04	4.552	4.313	2.409	5.977	4.348	5.16	3.146	2.727	2.857	42.2	63.7	54.1	130	186.8	93.8	94.2	28.9	86.7	195	145.7	131.6	124.7	69.7	25.9	154.7	112.6
FALSE	High	[R].IPKEQGVLSFWR.[G]	1xTMT6plex [K3]; 1xTMT6plex [N-Term]	0.000349862	0.000218806	2	2	1	1	P12236; P05141	P12236 [61-72]; P05141 [61-72]		1	1918.13													2.504	2.279	2.37	1.955	0.83	1.439															169.7	424.9	386.6
FALSE	High	[R].LPLQLDDAVRPEAEGEEEGR.[A]	1xTMT6plex [N-Term]	0.000215498	0.000218806	1	2	1	5	P14868	P14868 [152-171]		0	2452.25	1.012	1.195	0.793	0.869	1.387	1.227	0.678	0.773	0.942	0.964	0.985	0.862	1.582	1.466	1.267	1.439	6.464	1.827	88.6	89.6	105.9	70.2	77	122.8	108.7	110.8	75.1	85.6	104.3	106.8	109.1	95.6	49.8	78.8	73.1
FALSE	High	[R].LPLQLDDAVRPEAEGEEEGRATVNQDTR.[L]	1xTMT6plex [N-Term]	0.000139454	0.000218806	1	2	1	3	P14868	P14868 [152-179]		1	3337.68							0.47	0.712	0.938	0.701	0.715	0.731	0.713	0.771	0.918	0.933	1.714	1.217								194.5	91.4	138.4	182.5	136.3	139	142.2	148	105.5	114.1
FALSE	High	[R].LPLVPESPRR.[M]	1xTMT6plex [N-Term]; 1xPhospho [S7(100)]	0.000396116	0.000218806	1	3	1	33	Q86WB0	Q86WB0 [315-324]	Q86WB0 1xPhospho [S321(100)]	1	1472.82	2.008	0.907	0.508	0.644	1.297	1.101	0.944	0.507	0.79	0.904	0.993	1.143	0.416	0.577	0.455	0.777	1.728	0.845	92.3	185.3	83.7	46.9	59.4	119.7	101.6	105.3	99.5	53.4	83.2	95.2	104.6	120.4	129.3	53.7	74.6
FALSE	High	[K].LPNLTHLNLSGNK.[L]	1xTMT6plex [K13]; 1xTMT6plex [N-Term]	0.000136246	0.000218806	1	2	1	5	Q92688	Q92688 [87-99]		0	1879.12							1.258	0.802	0.777	0.963	1.011	0.777	1.375	0.808	0.852	0.59	0.01	0.591								157.3	198	126.2	122.3	151.5	159.1	122.2	203.9	280.3	164.8
FALSE	High	[R].IPNQFQSDPPAPSDK.[S]	1xTMT6plex [K15]; 1xTMT6plex [N-Term]	0.000144528	0.000218806	1	1	1	4	Q9NRV9	Q9NRV9 [104-118]		0	2099.12	1.067	1.203	0.815	0.904	0.941	1.133	0.881	0.729	0.895	0.983	0.963	0.87	0.756	0.767	0.793	0.725	1.019	0.877	99.9	106.6	120.1	81.4	90.3	93.9	113.1	109.2	96.2	79.6	97.7	107.4	105.2	95	118.6	89.7	90.9
FALSE	High	[R].IPNYQLSPTKLPSINK.[S]	2xTMT6plex [K10; K16]; 1xTMT6plex [N-Term]; 1xPhospho [S7(100)]	0.000183768	0.000218806	1	1	1	6	O60934	O60934 [426-441]	O60934 1xPhospho [S432(100)]	1	2580.48	1.15	0.646	0.501	0.752	0.527	0.971	0.933	1.325	1.194	0.969	0.864	0.822	0.304	0.199	0.211	0.407	0.109	0.473	123.9	142.5	80.1	62.1	93.1	65.2	120.3	95.2	88.9	126.2	113.7	92.3	82.3	78.3	272.2	82.8	54.2
FALSE	High	[R].LPPKVESLESLYFTPIPAR.[S]	1xTMT6plex [K4]; 1xTMT6plex [N-Term]	3.98433e-05	0.000218806	1	3	1	3	Q14980	Q14980 [1763-1781]		1	2615.52							1.262	1.625	1.115	1.321	1.478	1.161	1.033	0.888	0.716	0.695	1.628	0.958								115.4	145.7	187.6	128.7	152.5	170.6	134	154	159.1	136.8
FALSE	High	[K].IPGTPGAGGRLSPENNQVLTK.[K]	1xTMT6plex [K21]; 1xTMT6plex [N-Term]; 1xPhospho [S12(100)]	0.000315985	0.000218806	1	2	1	2	Q16514	Q16514 [40-60]	Q16514 1xPhospho [S51(100)]	1	2644.42													0.697	0.752	0.806	1.366	0.193	1.502															332.5	231.6	250.1
FALSE	High	[R].IPSAVGYQPTLATDMGTMQER.[I]	1xTMT6plex [N-Term]	6.16156e-05	0.000218806	1	1	1	4	P06576	P06576 [325-345]		0	2495.25	1.018	0.998	0.588	0.756	1.334	1.151	0.726	0.613	0.764	0.828	0.938	0.95	0.513	0.41	0.381	0.489	1.644	0.711	92.8	94.4	92.6	54.6	70.1	123.7	106.8	119	86.4	73	91	98.6	111.7	113.1	150	77	61.5
FALSE	High	[R].LPSGSGAASPTGSAVDIR.[A]	1xTMT6plex [N-Term]; 1xPhospho [S9(99.7)]	7.25727e-05	0.000218806	1	1	6	50	Q09666	Q09666 [208-225]	Q09666 1xPhospho [S216(99.7)]	0	1951.97	0.704	1.197	0.535	0.679	1.605	0.905	0.291	0.236	0.521	0.818	0.888	0.854	0.503	0.696	0.602	1.074	1.859	1.458	95.5	67.2	114.3	51.1	64.8	153.3	86.4	151.3	44	35.7	78.9	123.8	134.3	129.3	107.1	53.8	74.5
FALSE	High	[R].LPSGSGAASPTGSAVDIR.[A]	1xTMT6plex [N-Term]; 2xPhospho [S3(99.3); S9(100)]	0.000347928	0.000218806	1	1	2	6	Q09666	Q09666 [208-225]	Q09666 2xPhospho [S210(99.3); S216(100)]	0	2031.94							0.321	0.29	0.701	0.645	1.115	0.919	0.519	0.724	0.611	0.98	2.09	1.195								194.7	62.5	56.4	136.4	125.6	217.1	179	158.5	82.3	114.7
FALSE	High	[K].IPSKEEEADMSSPTQR.[T]	1xTMT6plex [K4]; 1xTMT6plex [N-Term]; 1xPhospho [S12(99.6)]	0.000157186	0.000218806	1	1	2	24	O00515	O00515 [345-360]	O00515 1xPhospho [S356(99.6)]	1	2343.13	0.185	0.727	0.097	0.459	1.052	0.273	0.077	0.12	0.139	0.621	1.035	0.393	0.171	0.458	0.236	1.149	1.226	1.074	160.3	29.7	116.6	15.5	73.6	168.7	43.7	218.9	16.8	26.3	30.5	136	226.5	86	141.3	24.2	64.7
FALSE	High	[R].IPSPIGFTPGPQQLLGDPFQGMR.[K]	1xTMT6plex [N-Term]; 1xPhospho [S3(100)]	0.000121166	0.000218806	1	3	1	6	Q9NRA8	Q9NRA8 [585-607]	Q9NRA8 1xPhospho [S587(100)]	0	2762.39	1.871	1.127	0.974	0.893	0.785	1.675	0.951	0.756	0.937	1.032	0.967	0.971	0.639	0.422	0.428	0.516	2.243	0.724	84.2	157.6	94.9	82.1	75.3	66.2	141.1	99.5	94.6	75.3	93.3	102.7	96.2	96.6	124	79.2	52.3
FALSE	High	[R].LPSSPVYEDAASFK.[A]	1xTMT6plex [K14]; 1xTMT6plex [N-Term]; 1xPhospho [S4(99.7)]	0.000217333	0.000218806	1	3	1	6	Q14247	Q14247 [415-428]	Q14247 1xPhospho [S418(99.7)]	0	2049.03	0.426	0.871	0.374	0.846	1.5	0.581	0.341	1.004	0.923	0.811	1.09	0.822	0.621	1.282	0.686	1.57	3.934	2.76	92.8	39.5	80.8	34.7	78.5	139.1	53.9	124.3	42.3	124.8	114.7	100.8	135.5	102.2	70.5	43.8	90.4
FALSE	High	[R].IQAAASTPTNATAASDANTGDRGQTNNAASASASNST.[-]	1xTMT6plex [N-Term]; 1xPhospho [S/T]	9.29988e-05	0.000218806	1	2	1	3	P49841	P49841 [384-420]		1	3774.7	0.2	0.82	0.237	0.456	1.074	0.663													471.9	94.3	387.1	112.1	215.1	506.8	312.7
FALSE	High	[R].LQAALDDEEAGGRPAMEPGNGSLDLGGDSAGR.[S]	1xTMT6plex [N-Term]	2.94152e-06	0.000218806	2	2	1	16	Q00839-2; Q00839	Q00839-2 [38-69]; Q00839 [38-69]		0	3355.6	2.468	1.048	0.502	0.403	0.942	1.673	1.294	0.373	0.578	0.611	0.724	1.974							157.3	388.2	164.9	79	63.3	148.2	263.1	127.6	165.1	47.6	73.7	78	92.3	251.8
FALSE	High	[K].LQAEAPHIVVGTPGR.[V]	1xTMT6plex [N-Term]	8.95701e-05	0.000218806	1	2	1	8	Q14240	Q14240 [148-162]		0	1774.02							1.559	1.45	1.454	1.035	1.133	1.226	1.14	1.037	0.973	0.964	1.862	1.058								115.1	179.4	166.9	167.4	119.1	130.4	141.1	134.5	153.3	139.5
FALSE	High	[R].IPSFFPSPEEPPSPSAPSIAK.[S]	1xTMT6plex [K21]; 1xTMT6plex [N-Term]; 1xPhospho [S13(100)]	0.000101272	0.000218806	1	3	1	2	Q12802	Q12802 [2697-2717]	Q12802 1xPhospho [S2709(100)]	0	2720.4	1.105	1.193	0.694	0.796	0.814	1.042	0.556	0.518	0.461	0.751	0.845	0.926							159.8	176.7	190.8	111	127.2	130.1	166.6	205.3	114.1	106.3	94.6	154.1	173.5	190
FALSE	High	[R].LSASTASELSPKSK.[A]	2xTMT6plex [K12; K14]; 1xTMT6plex [N-Term]; 1xPhospho [S10(100)]	0.000196123	0.000218806	1	3	1	6	Q3KQU3	Q3KQU3 [451-464]	Q3KQU3 1xPhospho [S460(100)]	1	2173.21	1.133	0.393	0.22	0.213	0.295	0.719	0.493	0.284	0.274	0.559	0.443	0.426							278.7	315.7	109.6	61.3	59.3	82.3	200.3	285.4	140.8	81	78.1	159.5	126.5	121.5
FALSE	High	[R].ISATSIFFESMPYKLNPK.[T]	2xTMT6plex [K14; K18]; 1xTMT6plex [N-Term]	0.000336687	0.000218806	1	2	1	1	P34897	P34897 [183-200]		1	2760.56													1.369	1.541	1.522	0.66	1.192	0.989															253.8	347.6	391.2
FALSE	High	[K].LSDDNTIGKEEIQQR.[L]	1xTMT6plex [K9]; 1xTMT6plex [N-Term]	0.000101071	0.000218806	1	3	1	3	Q13813	Q13813 [1830-1844]		1	2204.19	0.85	1.19	0.839	1.011	1.459	1.398							1.094	1.325	1.592	1.37	0.762	1.16	137.4	116.8	163.6	115.3	138.9	200.5	192.1								124.7	136.5	165.2
FALSE	High	[K].ITDSAGHILYSKEDATK.[G]	2xTMT6plex [K12; K17]; 1xTMT6plex [N-Term]	0.000134017	0.000218806	1	1	1	9	P49755	P49755 [76-92]		1	2536.42	1.925	1.123	1.321	2.23	1.329	2.248	1.847	2.603	2.097	1.52	1.507	1.361	1.364	1.299	1.377	1.42	0.455	1.061	62.1	119.5	69.7	82	138.4	82.5	139.5	60.4	111.5	157.2	126.7	91.8	91	82.2	85.9	117.2	111.7
FALSE	High	[R].LTEDLEYHELLDR.[A]	1xTMT6plex [N-Term]	0.000157858	0.000218806	1	1	1	1	P22059	P22059 [450-462]		0	1874.97							0.71	0.862	0.598	0.911	0.836	1.073														350.6	249.1	302.1	209.5	319.5	293.2	376
FALSE	High	[R].ITESEEVVSR.[E]	1xTMT6plex [N-Term]	0.000151132	0.000218806	2	4	1	9	P02545-2; P02545	P02545-2 [63-72]; P02545 [63-72]		0	1377.74	1.704	1.453	1.68	1.178	1.648	1.108	1.302	1.023	1.368	0.714	0.756	1.105	0.797	0.865	0.896	0.768	1.977	0.682	70.9	120.9	103.1	119.2	83.5	116.9	78.6	94	122.4	96.1	128.6	67.1	71.1	103.9	103.6	82.6	89.6
FALSE	High	[R].ITESEEVVSREVSGIK.[A]	1xTMT6plex [K16]; 1xTMT6plex [N-Term]	0.000212646	0.000218806	2	4	1	2	P02545-2; P02545	P02545-2 [63-78]; P02545 [63-78]		1	2220.25							0.67	0.715	0.957	0.676	0.576	0.732	0.53	0.355	0.421	0.535	0.608	0.511								189.2	126.8	135.3	181	127.9	109	138.5	275.8	146.1	98
FALSE	High	[K].LTFDSSFSPNTGKK.[N]	2xTMT6plex [K13; K14]; 1xTMT6plex [N-Term]	3.74247e-05	0.000218806	1	1	1	17	P21796	P21796 [97-110]		1	2216.25	4.611	1.976	8.572	6.399	2.784	5.395	4.738	7.29	6.464	3.827	3.752	2.117	3.256	2.802	2.996	2.361	0.615	2.331	21.8	100.7	43.1	187.1	139.7	60.8	117.8	25.8	122.2	188	166.7	98.7	96.7	54.6	44	143.4	123.4
FALSE	High	[K].LTFDSSFSPNTGKK.[N]	2xTMT6plex [K13; K14]; 1xTMT6plex [N-Term]; 1xPhospho [S8(100)]	0.000150811	0.000218806	1	1	2	32	P21796	P21796 [97-110]	P21796 1xPhospho [S104(100)]	1	2296.22	0.607	0.797	0.462	0.758	0.891	0.837	0.581	0.55	0.812	0.924	0.941	0.847	0.604	0.555	0.534	1.141	0.32	1.21	124.6	75.6	99.4	57.6	94.4	111	104.3	124.8	72.5	68.6	101.3	115.3	117.4	105.6	135.6	81.9	75.3
FALSE	High	[K].LTFDTTFSPNTGK.[K]	1xTMT6plex [K13]; 1xTMT6plex [N-Term]	0.000110983	0.000218806	1	3	1	7	P45880	P45880 [108-120]		0	1887.03							1.311	1.517	1.195	0.813	0.839	0.742	0.937	0.859	0.831	0.541	0.291	0.653								144.3	189.2	219	172.5	117.4	121.1	107.1	201.3	188.7	172.9
FALSE	High	[K].LTFDTTFSPNTGKK.[S]	2xTMT6plex [K13; K14]; 1xTMT6plex [N-Term]	2.63677e-05	0.000218806	1	3	1	34	P45880	P45880 [108-121]		1	2244.28	3.483	1.71	7.839	4.887	1.68	3.178	3.33	6.319	5.291	2.002	2.005	1.108	1.733	1.69	1.757	0.855	0.158	0.843	29.3	102	50.1	229.5	143.1	49.2	93	36	119.8	227.3	190.3	72	72.1	39.9	80.4	139.4	135.9
FALSE	High	[K].LTFDTTFSPNTGKK.[S]	2xTMT6plex [K13; K14]; 1xTMT6plex [N-Term]; 1xPhospho [S8(100)]	0.0001486	0.000218806	1	3	2	17	P45880	P45880 [108-121]	P45880 1xPhospho [S115(100)]	1	2324.25	0.788	0.998	0.632	1.059	0.866	0.972	0.646	0.498	0.737	0.74	0.729	0.681	0.66	0.501	0.514	0.603	0.295	0.685	105.1	82.8	104.8	66.4	111.3	91	102.1	141	91.1	70.2	103.9	104.4	102.8	96.1	170.8	112.7	85.5
FALSE	High	[K].ITGEAFVQFASQELAEK.[A]	1xTMT6plex [K17]; 1xTMT6plex [N-Term]	0.000104788	0.000218806	1	1	1	3	P52597	P52597 [151-167]		0	2326.27							0.734	1.388	1.218	1.325	1.149	0.79	0.579	0.501	0.452	0.403	1.44	0.654								134.4	98.6	186.4	163.7	178.1	154.4	106.2	214.4	124.1	107.3
FALSE	High	[K].LTGKDVNFEFPEFQL.[-]	1xTMT6plex [K4]; 1xTMT6plex [N-Term]	0.000137244	0.000218806	1	1	1	6	P62081	P62081 [180-194]		1	2242.22	5.568	2.037	6.554	2.366	1.922	5.278	2.491	1.853	1.704	1.344	1.407	1.334	1.444	1.278	1.263	0.865	2.562	1.304	30.5	170	62.2	200.1	72.2	58.7	161.2	57.2	142.4	105.9	97.4	76.8	80.4	76.2	72.9	105.3	93.2
FALSE	High	[K].ITGKNQVTATKADGGTQVIDTK.[N]	3xTMT6plex [K4; K11; K22]; 1xTMT6plex [N-Term]	0.000320112	0.000218806	1	2	1	5	P09622	P09622 [156-177]		2	3162.85	1.443	2.242	2.111	1.118	0.495	1.674	0.679	0.598	0.93	1.514	1.24	1.3							105.1	151.7	235.6	221.9	117.5	52	175.9	143.3	97.3	85.7	133.3	216.9	177.6	186.2
FALSE	High	[K].LTGIKHELQANCYEEVKDR.[C]	1xCarboxymethyl [C12]; 2xTMT6plex [K5; K17]; 1xTMT6plex [N-Term]	0.000143457	0.000218806	1	1	1	3	P23528	P23528 [128-146]		2	2991.62	1.517	1.254	2.764	1.789	1.002	2.347	1.249	1.78	1.902	1.758	1.892	1.408	0.673	0.476	0.56	0.681	0.596	0.833	59.2	89.7	74.2	163.5	105.8	59.3	138.8	63.4	79.2	112.8	120.6	111.5	120	89.3	147.9	99.5	70.3
FALSE	High	[R].LTHLHEGLPVK.[N]	1xTMT6plex [K11]; 1xTMT6plex [N-Term]	0.000251443	0.000218806	1	3	1	4	O00469	O00469 [714-724]		0	1702.04	0.731	1.929	1.434	1.568	2.295	2.224							1.05	1.221	1.14	1.065	0.926	1.066	92.7	67.8	178.9	133	145.4	212.8	206.2								142.4	149.4	173.8
FALSE	High	[R].ITHQIVDRPGQQTSVIGR.[C]	1xTMT6plex [N-Term]	0.000241425	0.000218806	1	2	1	1	O00541	O00541 [373-390]		0	2234.26							1.991	2.319	1.912	1.591	1.447	1.673														176	350.4	408.1	336.4	280	254.7	294.5
FALSE	High	[R].LTHYHEGLPTTR.[G]	1xTMT6plex [N-Term]	0.000160568	0.000218806	1	2	1	3	Q02809	Q02809 [704-715]		0	1653.89							0.938	0.872	0.959	0.631	0.575	0.942	0.57	0.67	0.611	0.621	0.707	0.729								173.1	162.4	151	166	109.2	99.5	163.1	219.1	124.9	146.9
FALSE	High	[K].ITKPGSIDSNNQLFAPGGR.[L]	1xTMT6plex [K3]; 1xTMT6plex [N-Term]	9.36897e-05	0.000218806	1	8	1	2	Q04637	Q04637 [1072-1090]		0	2430.35	1.926	1.321	1.136	1.124	0.693	2.066							0.319	0.185	0.228	0.361	0.106	0.269	112.6	216.8	148.7	127.8	126.6	78	232.6								428	136.7	79.4
FALSE	High	[K].LTDIHGNVLQYHKDVK.[H]	2xTMT6plex [K13; K16]; 1xTMT6plex [N-Term]	0.000129111	0.000218806	1	3	1	4	O95861	O95861 [262-277]		1	2567.49	2.195	1.325	3.431	3.832	1.97	1.878	1.848	3.457	2.682	2.105	2.083	1.837	1.982	2.603	2.48	1.577	3.008	1.626	41.9	91.9	55.5	143.6	160.4	82.5	78.6	50.3	93	173.9	135	105.9	104.8	92.4	48.4	95.9	125.9
FALSE	High	[R].ITAHLVHELRR.[R]	1xTMT6plex [N-Term]	0.000249882	0.000218806	1	1	1	1	P42765	P42765 [361-371]		1	1573.95							0.64	0.984	0.669	0.271	0.278	0.696														462.7	296.2	455.3	309.8	125.3	128.5	322.3
FALSE	High	[R].LTAGVPDTPTRLVFSALGPTSLR.[V]	1xTMT6plex [N-Term]; 1xPhospho [T8(100)]	0.000124583	0.000218806	1	4	1	4	P16144	P16144 [1523-1545]	P16144 1xPhospho [T1530(100)]	1	2678.45	1.604	1.461	1.303	0.857	0.915	1.457	1.069	0.714	0.957	1.143	1.083	0.994	0.855	0.569	0.545	0.707	1.476	0.951	82.6	132.5	120.7	107.6	70.8	75.6	120.4	95.8	102.4	68.5	91.7	109.5	103.8	95.3	118.5	101.3	67.4
FALSE	High	[R].LTAEDLFEAR.[I]	1xTMT6plex [N-Term]	0.000166013	0.000218806	1	9	1	6	Q15149-4	Q15149-4 [3647-3656]		0	1393.75	1.318	0.796	1.648	1.814	1.354	1.463	0.789	1.193	1.217	1.499	1.4	1.344	1.288	1.243	1.178	1.571	4.689	1.576	67.7	89.2	53.9	111.6	122.8	91.7	99	84	66.2	100.2	102.2	125.9	117.6	112.8	60.2	77.5	74.8
FALSE	High	[R].ISVAGVTSSNVGYLAHAIHQVTK.[-]	1xTMT6plex [K23]; 1xTMT6plex [N-Term]	1.18796e-05	0.000218806	1	2	1	2	P00505	P00505 [408-430]		0	2810.59							3.223	2.516	1.96	1.797	1.746	1.265	0.742	0.722	0.628	0.575	0.095	0.372								73	235.1	183.6	143	131.1	127.4	92.3	269.6	200	194.8
FALSE	High	[R].LSVEADINGLRR.[V]	1xTMT6plex [N-Term]	0.000109891	0.000218806	1	1	1	14	Q04695	Q04695 [181-192]		1	1571.91	2.519	1.405	1.719	2.122	2.102	1.011	2.043	3.119	2.091	1.511	1.455	1.527	1.614	1.266	1.311	1.042	6.017	0.99	52.3	131.7	73.5	89.9	111	110	52.9	55.7	113.8	173.7	116.5	84.1	81	85	58.1	93.7	73.5
FALSE	High	[K].LSVHDMKPLDSPGRR.[K]	1xTMT6plex [K7]; 1xTMT6plex [N-Term]; 1xPhospho [S11(100)]	0.000154152	0.000218806	1	2	1	6	Q15643	Q15643 [1881-1895]	Q15643 1xPhospho [S1891(100)]	1	2246.19	1.38	1.278	1.062	1.199	1.659	1.666	1.04	0.727	1.236	1.241	1.232	1.14	1.004	0.884	0.913	1.129	1.85	1.133	73.9	102	94.5	78.5	88.7	122.7	123.2	90	93.6	65.4	111.3	111.6	110.9	102.6	92.4	92.8	81.7
FALSE	High	[R].LSVLGAITSVQQR.[L]	1xTMT6plex [N-Term]	0.000142558	0.000218806	1	2	1	1	P62495	P62495 [69-81]		0	1600.96													0.314	0.419	0.323	0.284	0.578	0.453															623.1	195.5	260.9
FALSE	High	[R].ISVNNVLPVFDNLMQQK.[L]	1xTMT6plex [K17]; 1xTMT6plex [N-Term]	8.28745e-05	0.000218806	1	1	1	4	P07339	P07339 [206-222]		0	2417.36	1.734	0.963	1.333	0.531	0.492	1.46							2.382	2.193	2.32	1.294	2.4	1.981	151.8	263.1	146.1	202.3	80.6	74.6	221.6								70.7	168.5	155.1
FALSE	High	[K].LSVPTSDEEDEVPAPKPR.[G]	1xTMT6plex [K16]; 1xTMT6plex [N-Term]; 1xPhospho [S6(99.6)]	4.56447e-05	0.000218806	1	2	3	30	Q8NE71	Q8NE71 [104-121]	Q8NE71 1xPhospho [S109(99.6)]	0	2504.27							0.365	0.165	0.389	0.672	0.515	0.641	0.415	0.274	0.298	0.739	1.186	0.801								258.9	94.4	42.6	100.8	173.9	133.3	166	239.8	99.5	65.6
FALSE	High	[R].ISVREPMQTGIK.[A]	1xTMT6plex [K12]; 1xTMT6plex [N-Term]	0.000368106	0.000218806	1	3	1	6	P25705	P25705 [183-194]		1	1817.07	3.067	1.102	2.997	1.752	1.007	2.791													153.1	469.6	168.8	458.8	268.2	154.2	427.3
FALSE	High	[R].ISVREPMQTGIKAVDSLVPIGR.[G]	1xTMT6plex [K12]; 1xTMT6plex [N-Term]	3.16773e-05	0.000218806	1	3	1	1	P25705	P25705 [183-204]		2	2824.65							8.567	3.365	2.627	1.842	1.86	1.951														99	848.1	333.1	260.1	182.4	184.1	193.2
FALSE	High	[K].ITKPGSIDSNNQLFAPGGR.[L]	1xTMT6plex [K3]; 1xTMT6plex [N-Term]; 1xPhospho [S6(100)]	0.000155734	0.000218806	1	8	1	4	Q04637	Q04637 [1072-1090]	Q04637 1xPhospho [S1077(100)]	0	2510.32	1.473	1.1	0.947	0.574	0.468	1.56	0.507	0.489	0.809	0.958	0.834	0.974	0.652	0.387	0.512	0.7	0.297	0.967	101.4	149.4	111.6	96	58.3	47.5	158.3	121.7	61.7	59.5	98.5	116.7	101.6	118.5	154.9	101	60
FALSE	High	[R].ISVSAASK.[L]	1xTMT6plex [K8]; 1xTMT6plex [N-Term]	0.000408266	0.000218806	1	2	1	9	P28062	P28062 [146-153]		0	1220.76	0.77	1.109	1.132	3.906	2.517	0.557	1.335	3.397	2.827	2.24	2.116	1.361	1.738	3.302	3.677	3.393	1.183	1.977	54.8	42.1	60.7	62	213.9	137.8	30.5	58.3	77.8	198	164.7	130.5	123.3	79.3	40.9	71.2	135.2
FALSE	High	[R].ISVYYNEASSHKYVPR.[A]	1xTMT6plex [K12]; 1xTMT6plex [N-Term]	0.000146624	0.000218806	1	1	1	5	Q13509	Q13509 [47-62]		1	2371.28	2.455	1.332	2.802	2.384	1.546	4.021	1.31	1.602	1.552	1.314	1.265	1.25							68.1	167.2	90.7	190.8	162.3	105.3	273.8	112.1	146.9	179.6	174	147.3	141.8	140.2
FALSE	High	[R].ISVYYNEATGGK.[Y]	1xTMT6plex [K12]; 1xTMT6plex [N-Term]	7.4936e-05	0.000218806	1	1	1	17	P07437	P07437 [47-58]		0	1759.96	2.015	1.344	3.464	2.374	1.628	3.334	1.634	1.477	1.413	1.61	1.422	1.191	1.267	1.059	1.034	1.058	1.5	1.056	46.4	93.5	62.4	160.8	110.2	75.6	154.8	71	116	104.9	100.3	114.3	101	84.5	88.3	111.9	93.5
FALSE	High	[R].ISVYYNEATGGKYVPR.[A]	1xTMT6plex [K12]; 1xTMT6plex [N-Term]	4.99814e-06	0.000218806	1	1	1	11	P07437	P07437 [47-62]		1	2275.25	2.519	1.359	1.958	1.031	1.155	2.446	2.073	1.401	1.165	0.934	0.964	1.306	0.525	0.349	0.364	0.367	0.155	0.423	63.8	160.8	86.8	125	65.8	73.8	156.1	69.3	143.6	97.1	80.7	64.7	66.8	90.5	237.2	124.5	82.7
FALSE	High	[K].ISYIPDEEVSSPSPPQR.[A]	1xTMT6plex [N-Term]; 1xPhospho [S11(99.6)]	0.000311155	0.000218806	1	6	2	10	Q9Y6M1	Q9Y6M1 [152-168]	Q9Y6M1 1xPhospho [S162(99.6)]	0	2210.06							0.449	0.66	1.126	0.969	0.951	1.064	0.673	0.817	0.729	1.217	2.815	2.067								160.7	72.2	106.1	180.9	155.7	152.9	171.1	118.1	79.5	96.4
FALSE	High	[R].LSYNTASNK.[T]	1xTMT6plex [K9]; 1xTMT6plex [N-Term]	0.000173415	0.000218806	1	1	1	10	P49207	P49207 [11-19]		0	1455.82	1.375	1.103	1.709	1.234	1.021	1.066	0.842	1.363	1.121	0.764	1.136	1.174	1.978	2.26	2.136	2.056	1.461	1.753	83.6	115	92.2	142.9	103.2	85.4	89.1	95.6	80.5	130.3	107.2	73.1	108.6	112.3	53.8	106.5	121.7
FALSE	High	[R].LSYNTASNKTR.[L]	1xTMT6plex [K9]; 1xTMT6plex [N-Term]	0.000137665	0.000218806	1	1	1	8	P49207	P49207 [11-21]		1	1712.97	14.664	2.357	11.286	2.444	0.787	12.31	4.089	1.191	1.574	0.598	1.054	2.236	1.55	1.03	1.008	1.331	0.01	2.08	19.7	289.2	46.5	222.6	48.2	15.5	242.8	38.7	158.4	46.2	61	23.2	40.8	86.6	95.1	147.4	97.9
FALSE	High	[K].LTAASVGVQGSGWGWLGFNK.[E]	1xTMT6plex [K20]; 1xTMT6plex [N-Term]	1.90233e-05	0.000218806	1	3	1	1	P04179	P04179 [135-154]		0	2493.37													0.781	0.848	0.821	0.47	0.732	0.568															402.3	314.2	341.3
FALSE	High	[K].LTAASVGVQGSGWGWLGFNKER.[G]	1xTMT6plex [K20]; 1xTMT6plex [N-Term]	3.82084e-07	0.000218806	1	3	1	1	P04179	P04179 [135-156]		1	2778.51													1.412	1.524	1.756	0.747	0.874	0.719															261.5	369.1	398.4
FALSE	High	[R].LSVYQAMK.[K]	1xTMT6plex [K8]; 1xTMT6plex [N-Term]	0.000426262	0.000218806	1	9	1	4	Q15149-4	Q15149-4 [3947-3954]		0	1397.82							1.791	3.214	2.415	2.435	2.872	1.942	1.896	2.64	2.187	1.433	1.355	1.209								72.3	129.4	232.2	174.5	175.9	207.5	140.3	82.6	156.6	218.1
FALSE	High	[R].ISVAAASK.[L]	1xTMT6plex [K8]; 1xTMT6plex [N-Term]	0.00035981	0.000218806	1	3	1	17	P28074	P28074 [133-140]		0	1204.77	3.143	3.941	4.455	8.993	6.121	2.43	3.336	6.882	6.218	4.484	4.123	2.927	3.325	3.682	4.078	3.53	1.477	2.513	21	65.9	82.6	93.4	188.5	128.3	50.9	27.3	91.2	188.2	170	122.6	112.8	80.1	34.5	114.9	127.2
FALSE	High	[K].ITKPGSIDSNNQLFAPGGRLSWGK.[G]	2xTMT6plex [K3; K24]; 1xTMT6plex [N-Term]; 1xPhospho [S21(100)]	5.21816e-05	0.000218806	1	8	1	4	Q04637	Q04637 [1072-1095]	Q04637 1xPhospho [S1092(100)]	1	3310.79	0.904	0.973	0.922	0.863	0.616	0.779	0.328	0.493	0.712	0.73	0.638	0.434	1.009	0.598	0.746	1.574	0.218	0.833	112.9	102	109.9	104.1	97.5	69.6	88	168.4	55.2	83	119.9	123	107.5	73	114.8	115.8	68.6
FALSE	High	[K].ITLDNAYMEK.[C]	1xTMT6plex [K10]; 1xTMT6plex [N-Term]	0.000134731	0.000218806	2	3	1	32	P14618-2; P14618	P14618-2 [142-151]; P14618 [142-151]		0	1655.91	1.383	2.219	0.681	2.32	1.814	0.971	0.903	1.9	1.575	1.965	1.909	1.155	1.132	1.363	1.373	1.867	1.598	1.322	58.8	81.4	130.6	40.1	136.5	106.7	57.1	73.2	66.1	139	115.3	143.8	139.7	84.5	75.3	85.3	102.7
FALSE	High	[R].ITPPAAKPGSPQAK.[S]	2xTMT6plex [K7; K14]; 1xTMT6plex [N-Term]; 1xPhospho [S10(100)]	0.000151394	0.000218806	1	5	1	33	P35658	P35658 [669-682]	P35658 1xPhospho [S678(100)]	0	2130.23	0.679	0.89	0.373	0.43	0.543	0.61	0.275	0.209	0.224	0.61	0.672	0.686	0.182	0.426	0.343	0.579	0.154	0.265	159.2	108.1	141.7	59.5	68.5	86.4	97.2	189.6	52.2	39.5	42.5	115.7	127.4	130.1	231.5	42.1	98.5
FALSE	High	[R].ITPSYVAFTPEGER.[L]	1xTMT6plex [N-Term]	0.000141288	0.000218806	1	1	1	19	P11021	P11021 [61-74]		0	1795.94	1.131	0.978	0.874	0.875	0.821	1.234	0.87	0.825	1.022	0.809	0.794	0.947	1.163	0.873	0.88	0.889	0.935	1.01	102.7	116.1	100.5	89.8	89.8	84.3	126.7	109.3	95	90.1	111.7	88.4	86.8	103.5	104.5	121.5	91.3
FALSE	High	[R].ITPSYVAFTPEGERLIGDAAK.[N]	1xTMT6plex [K21]; 1xTMT6plex [N-Term]	4.66715e-05	0.000218806	1	1	1	2	P11021	P11021 [61-81]		1	2693.49	1.365	0.738	1.046	0.845	0.661	1.366							1.152	0.867	0.817	0.959	0.453	1.585	149.4	203.9	110.3	156.3	126.3	98.7	204								153.8	177.2	133.4
FALSE	High	[R].LTQEPESIRK.[W]	1xTMT6plex [K10]; 1xTMT6plex [N-Term]	0.000448333	0.000218806	1	2	1	8	P09497	P09497 [96-105]		1	1658.98							1.629	1.076	1.028	1.523	1.529	1.023														238.4	388.4	256.4	245	363.1	364.6	244
FALSE	High	[R].LTQTVAHLK.[Q]	1xTMT6plex [K9]; 1xTMT6plex [N-Term]	0.000236742	0.000218806	1	1	1	3	P05161	P05161 [100-108]		0	1468.93							6.166	21.505	15.321	8.417	9.658	4.31	2.862	5.026	5.295	3.591	0.892	2.12								18.1	111.4	388.6	276.9	152.1	174.5	77.9	43.3	124	217.7
FALSE	High	[K].LTRDETNYGIPQR.[A]	1xTMT6plex [N-Term]	5.33343e-05	0.000218806	1	1	1	12	P63244	P63244 [45-57]		1	1791.96	0.879	1.297	1.02	2.244	1.808	0.941	1.722	1.353	1.284	1.115	1.297	1.046	0.836	1.128	1.038	1.163	3.723	1.116	63.4	55.7	82.2	64.7	142.2	114.6	59.7	82.2	141.5	111.2	105.5	91.6	106.6	86	79.3	66.2	89.4
FALSE	High	[R].ITREEGVLTLWR.[G]	1xTMT6plex [N-Term]	0.000333076	0.000218806	1	2	1	3	Q02978	Q02978 [171-182]		1	1701.98							2.498	2.247	1.646	1.409	2.701	2.524	5.108	2.01	1.497	0.911	13.796	1.025								66.4	165.9	149.3	109.3	93.6	179.4	167.7	46.1	235.5	92.7
FALSE	High	[R].ITRKPVTVSPTTPTSPTEGEAS.[-]	1xTMT6plex [K4]; 1xTMT6plex [N-Term]; 1xPhospho [S15(98.6)]	0.000210914	0.000218806	1	1	4	7	Q9Y6G9	Q9Y6G9 [502-523]	Q9Y6G9 1xPhospho [S516(98.6)]	1	2794.46	0.595	1.693	0.316	0.29	0.428	0.565	0.364	0.145	0.303	0.503	0.644	0.812	0.194	0.301	0.212	0.365	0.01	0.651	148.8	88.6	251.9	47.1	43.2	63.6	84.1	175.3	63.9	25.4	53.2	88.1	112.9	142.4	261.4	50.8	78.7
FALSE	High	[R].LTSFIGAIAIGDLVK.[S]	1xTMT6plex [K15]; 1xTMT6plex [N-Term]	3.37517e-05	0.000218806	1	1	1	2	P78371	P78371 [26-40]		0	1976.22													0.842	0.92	1.092	0.505	1.748	0.819															303.2	255.3	278.9
FALSE	High	[R].ITSGPFEPDLYKSEMEVQDAELK.[A]	2xTMT6plex [K12; K23]; 1xTMT6plex [N-Term]	1.86598e-05	0.000218806	1	2	1	4	Q9UQ80	Q9UQ80 [333-355]		1	3313.75	1.708	1.393	2.573	1.704	1.215	2.459	0.92	2.111	1.989	1.444	1.397	0.997	1.124	0.977	1.03	1.12	2.931	1.221	57.5	98.2	80.1	148	98	69.9	141.4	70.4	64.7	148.5	140	101.6	98.3	70.2	75.9	85.2	74.1
FALSE	High	[R].LTSLVPFVDAFQLER.[A]	1xTMT6plex [N-Term]	0.000197237	0.000218806	1	2	1	1	Q14152	Q14152 [455-469]		0	1964.11													0.31	0.638	0.271	0.148	2.041	0.554															423.3	131.1	270.1
FALSE	High	[R].ITSPLMEPSSIEK.[I]	1xTMT6plex [K13]; 1xTMT6plex [N-Term]	0.000148025	0.000218806	1	1	1	7	P28066	P28066 [54-66]		0	1890.07	0.966	0.777	1.041	1.421	1.185	1.001	1.137	1.457	1.455	1.347	1.291	1.049	0.869	0.753	0.733	0.623	0.758	0.582	90.7	87.6	70.5	94.5	129	107.5	90.8	82.9	94.2	120.7	120.5	111.6	107	86.9	132.7	115.3	99.9
FALSE	High	[K].ITSVSTGNLCTEEQTPPPRPEAYPIPTQTYTR.[E]	1xCarboxymethyl [C10]; 1xTMT6plex [N-Term]; 1xPhospho [S5(99.3)]	0.000279497	0.000218806	1	6	2	3	P55196	P55196 [1197-1228]	P55196 1xPhospho [S1201(99.3)]	0	3914.87							0.39	0.454	0.901	0.722	0.736	0.695														428.8	167	194.8	386.2	309.6	315.4	298.2
FALSE	High	[R].LTTDFNVIVEALSK.[S]	1xTMT6plex [K14]; 1xTMT6plex [N-Term]	0.000140545	0.000218806	1	1	1	3	P05455	P05455 [61-74]		0	2008.17	0.473	1.705	1.404	1.523	1.179	1.338							1.712	2.428	6.642	1.915	4.975	3.688	125.1	59.2	213.3	175.6	190.5	147.5	167.3								45.7	78.2	110.9
FALSE	High	[K].ITTGSSSAGTQSSTSNR.[L]	1xTMT6plex [N-Term]	0.000190341	0.000218806	1	3	1	3	O14974	O14974 [596-612]		0	1870.93
FALSE	High	[R].LTTLELLEVRR.[Q]	1xTMT6plex [N-Term]	0.000292395	0.000218806	2	3	1	1	Q01082; Q01082-3	Q01082 [2079-2089]; Q01082-3 [2066-2076]		1	1571.97	3.217	0.826	1.357	0.748	0.462	1.704													225.5	725.2	186.3	305.9	168.6	104.2	384.2
FALSE	High	[K].LTTTGQVTSPVKGASFVTSTNPR.[K]	1xTMT6plex [K12]; 1xTMT6plex [N-Term]; 1xPhospho [T8(99.7)]	6.22329e-05	0.000218806	1	4	3	19	P49916	P49916 [202-224]	P49916 1xPhospho [T209(99.7)]	1	2887.53	1.033	0.572	0.251	0.659	0.466	0.96	0.256	0.132	0.242	0.498	0.464	0.451	0.201	0.241	0.267	0.743	0.114	0.885	137.2	141.6	78.4	34.4	90.4	63.9	131.7	227.8	58.2	30.1	55.1	113.5	105.8	102.8	211.3	42.5	51
FALSE	High	[K].LTPLSHEVISR.[Q]	1xTMT6plex [N-Term]	0.000138899	0.000218806	1	3	1	8	P41091	P41091 [28-38]		0	1480.87	1.428	1.434	1.568	1.373	1.952	1.357	1.362	2.092	1.93	1.327	1.417	1.223	1.857	2.172	2.367	1.844	7.406	1.867	66	94.2	94.7	103.5	90.6	128.8	89.6	69.1	94	144.4	133.3	91.7	97.8	84.5	38.8	72	84.2
FALSE	High	[K].LTPEEEEILNKKR.[S]	2xTMT6plex [K11; K12]; 1xTMT6plex [N-Term]	0.000132004	0.000218806	1	1	1	11	P62241	P62241 [129-141]		2	2286.36	7.562	1.425	5.219	3.079	1.632	7.272	2.455	1.812	1.66	1.497	1.484	1.87	1.769	1.425	1.285	1.394	2.53	1.789	28.2	213.1	40.2	147	86.7	46	204.9	51.8	127.1	93.8	86	77.5	76.8	96.9	64.7	114.4	92.2
FALSE	High	[K].ITPAHDQNDYEVGQR.[H]	1xTMT6plex [N-Term]	0.000304154	0.000218806	1	1	1	4	P26640	P26640 [592-606]		0	1971.97	0.438	1.115	0.352	0.368	0.72	0.363	0.346	0.298	0.372	0.613	0.615	0.774							244.9	107.3	273	86.3	90.2	176.2	89	257	89	76.7	95.6	157.7	158.1	199
FALSE	High	[K].LTPAEEENNSFQRLSP.[-]	1xTMT6plex [N-Term]; 1xPhospho [S15(100)]	0.000133548	0.000218806	1	2	2	8	Q5HYI7	Q5HYI7 [297-312]	Q5HYI7 1xPhospho [S311(100)]	1	2141.01	0.428	1.385	0.384	0.589	1.122	0.647	0.472	0.523	0.799	0.71	0.905	1.055	0.662	0.872	0.773	0.804	2.729	1.812	121.3	52	168.1	46.5	71.4	136.2	78.6	124.5	58.7	65.2	99.5	88.5	112.7	131.4	86.2	57.1	75.2
FALSE	High	[K].ITLDNAYMEKCDENILWLDYK.[N]	1xCarboxymethyl [C11]; 2xTMT6plex [K10; K21]; 1xTMT6plex [N-Term]	2.3733e-05	0.000218806	2	3	1	1	P14618-2; P14618	P14618-2 [142-162]; P14618 [142-162]		1	3335.71													3.172	2.503	2.432	5.178	0.816	5.838															100.3	318.1	251
FALSE	High	[K].ITLDNAYMEKCDENILWLDYKNICK.[V]	2xCarboxymethyl [C11; C24]; 3xTMT6plex [K10; K21; K25]; 1xTMT6plex [N-Term]	0.00013837	0.000218806	2	3	1	1	P14618-2; P14618	P14618-2 [142-166]; P14618 [142-166]		2	4081.11	1.391	1.106	1.749	2.27	1.191	2.968													179.9	250.3	198.9	314.6	408.3	214.3	533.8
FALSE	High	[K].LTLDTIFVPNTGKK.[S]	2xTMT6plex [K13; K14]; 1xTMT6plex [N-Term]	0.000107196	0.000218806	1	2	1	2	Q9Y277	Q9Y277 [97-110]		1	2234.37													1.526	1.943	1.734	1.088	1.304	1.19															214.6	327.5	417.1
FALSE	High	[K].ITIGQAPTEKGHTR.[T]	1xTMT6plex [K10]; 1xTMT6plex [N-Term]	0.000233587	0.000218806	1	1	1	1	P11586	P11586 [544-557]		1	1967.14													1.073	0.876	1.066	0.751	0.338	0.72															360.5	387	315.8
FALSE	High	[K].LTIHGDLYYEGKEFETR.[L]	1xTMT6plex [K12]; 1xTMT6plex [N-Term]	0.000198659	0.000218806	1	1	1	2	Q13435	Q13435 [584-600]		1	2529.34	1.046	1.519	0.883	0.877	1.345	1.093	0.77	0.76	0.877	0.819	0.744	0.883							134.9	141.2	204.9	119.2	118.3	181.4	147.4	179.8	138.6	136.8	157.8	147.3	133.8	158.8
FALSE	High	[K].ITIKNDPSLPEPK.[C]	2xTMT6plex [K4; K13]; 1xTMT6plex [N-Term]	0.000145479	0.000218806	1	2	1	7	O43776	O43776 [101-113]		1	2139.3	3.607	1.403	3.718	2.292	1.249	3.14	2.202	2.386	2.712	1.726	1.753	1.374	1.74	1.216	1.253	1.157	0.521	1.568	43.6	157.4	61.2	162.3	100	54.5	137	53	116.7	126.5	143.7	91.5	92.9	72.8	81.2	141.3	98.7
FALSE	High	[R].LTLLAQQK.[G]	1xTMT6plex [K8]; 1xTMT6plex [N-Term]	0.000377816	0.000218806	1	2	1	1	O60488	O60488 [623-630]		0	1372.89													0.912	0.855	0.906	0.763	0.617	0.742															362.4	330.4	309.7
FALSE	High	[K].ITLPVDFVTADKFDENAK.[T]	2xTMT6plex [K12; K18]; 1xTMT6plex [N-Term]	6.87949e-06	0.000218806	1	2	1	9	P00558	P00558 [280-297]		1	2710.53	1.202	1.102	2.314	3.324	1.485	1.708	1.906	4.923	3.255	2.994	2.751	1.748	1.955	1.773	1.836	1.563	0.963	1.481	53.6	64.4	59	123.9	178	79.5	91.5	41.1	78.4	202.6	133.9	123.2	113.2	71.9	64.9	126.8	115
FALSE	High	[R].LTIAEERDKR.[L]	1xTMT6plex [K9]; 1xTMT6plex [N-Term]	0.000203121	0.000218806	1	2	1	1	P62701	P62701 [246-255]		2	1689.01	3.961	1.717	4.104	1.538	1.443	3.001													125.3	496.2	215.1	514.1	192.6	180.8	376
FALSE	High	[K].ITLQDVVSHSK.[K]	1xTMT6plex [K11]; 1xTMT6plex [N-Term]	0.000173935	0.000218806	1	1	1	3	P46940	P46940 [925-935]		0	1685	1.674	1.835	1.298	4.134	2.32	1.312	1.387	1.741	1.667	1.213	1.079	1.155	0.854	0.852	0.905	0.758	1.725	0.82	45.2	75.6	82.9	58.6	186.7	104.8	59.2	79.5	110.3	138.4	132.5	96.4	85.7	91.8	108.9	92.9	92.8
FALSE	High	[K].LTLSALLDGKNVNAGGHK.[L]	2xTMT6plex [K10; K18]; 1xTMT6plex [N-Term]	2.37005e-05	0.000218806	1	1	1	1	P21796	P21796 [257-274]		1	2495.49													1.34	1.653	1.848	1.191	0.713	0.878															243.6	326.3	402.6
FALSE	High	[K].LTLSALVDGK.[S]	1xTMT6plex [K10]; 1xTMT6plex [N-Term]	0.000239057	0.000218806	1	3	1	5	P45880	P45880 [268-277]		0	1474.92	3.647	2.206	12.306	6.781	2.055	3.407	11.524	27.944	14.81	7.34	6.451	4.136	4.928	6.31	7.022	2.834	3.8	2.906	22.7	82.7	50	279	153.7	46.6	77.2	10.4	120.3	291.7	154.6	76.6	67.4	43.2	21.7	106.7	136.7
FALSE	High	[K].ITITNDKGR.[L]	1xTMT6plex [K7]; 1xTMT6plex [N-Term]	0.000177983	0.000218806	4	6	1	30	P54652; P11142; P0DMV9; P34931	P54652 [504-512]; P11142 [501-509]; P0DMV9 [501-509]; P34931 [503-511]		1	1475.89	0.92	0.832	1.135	2.312	2.866	0.851	2.65	4.934	3.292	5.943	5.408	2.018	3.868	3.675	4.64	2.94	1.511	2.112	59.5	54.7	49.5	67.5	137.5	170.5	50.6	33	87.4	162.8	108.6	196.1	178.4	66.6	34.3	132.7	126.1
FALSE	High	[K].ITITNDQNR.[L]	1xTMT6plex [N-Term]	0.000396116	0.000218806	1	1	1	27	P11021	P11021 [524-532]		0	1303.72	0.564	1.193	1.081	1.274	2.311	0.557	1.962	4.94	3.222	2.444	1.969	1.579	2.001	2.079	3.775	1.423	1.335	0.932	80.2	45.2	95.7	86.7	102.1	185.3	44.7	46.2	90.7	228.2	148.9	112.9	91	72.9	53.4	106.8	110.9
FALSE	High	[R].LTLYDIAHTPGVAADLSHIETK.[A]	1xTMT6plex [K22]; 1xTMT6plex [N-Term]	1.10969e-05	0.000218806	1	2	1	2	P40926	P40926 [53-74]		0	2823.57	2.797	1.918	5.351	3.095	2.053	4.579	3.477	3.1	2.819	3.25	2.495	1.913							51.7	144.6	99.2	276.7	160	106.2	236.8	56.7	197.3	175.9	160	184.5	141.6	108.6
FALSE	High	[K].ITMQNLNDR.[L]	1xTMT6plex [N-Term]	0.000320949	0.000218806	2	5	1	20	P08727; P19012	P08727 [82-90]; P19012 [107-115]		0	1333.71	0.65	0.575	0.398	0.718	0.698	0.611	0.401	0.643	0.479	0.747	0.615	0.41	0.573	1.057	0.834	0.849	0.46	0.765	149.2	97	85.9	59.4	107.1	104.1	91.2	175.1	70.2	112.6	83.8	130.8	107.8	71.9	118.1	67.6	124.8
FALSE	High	[K].ITNDFYPEEDGKTK.[G]	2xTMT6plex [K12; K14]; 1xTMT6plex [N-Term]	6.45898e-05	0.000218806	1	2	1	58	P55884	P55884 [217-230]		1	2344.26	0.478	0.967	0.708	1.649	1	0.468	1.072	2.425	2.57	2.295	2.264	1.118	1.57	1.808	1.885	1.943	0.24	1.496	107.7	51.5	104.1	76.3	177.6	107.7	50.4	55.5	59.5	134.6	142.6	127.3	125.6	62	72.2	113.3	130.5
FALSE	High	[K].ITNDFYPEEDGKTKGYIFLEYASPAHAVDAVK.[N]	3xTMT6plex [K12; K14; K32]; 1xTMT6plex [N-Term]	2.52056e-05	0.000218806	1	2	1	1	P55884	P55884 [217-248]		2	4505.41													1.027	0.58	0.593	0.482	0.282	0.813															439.6	451.7	255
FALSE	High	[K].LTLSALIDGK.[N]	1xTMT6plex [K10]; 1xTMT6plex [N-Term]	0.0001548	0.000218806	2	3	1	4	P21796; Q9Y277	P21796 [257-266]; Q9Y277 [257-266]		0	1488.94	1.47	1.282	1.315	2.207	1.23	1.648													206.9	304	265.1	272.1	456.5	254.5	340.9
FALSE	High	[R].LSTMETGTGLIR.[A]	1xTMT6plex [N-Term]	0.000420999	0.000218806	1	1	1	4	P29144	P29144 [301-312]		0	1507.84							0.981	0.967	1.245	1.182	1.14	1.271	1.024	0.872	0.829	0.927	0.533	1.421								133.1	130.6	128.7	165.7	157.3	151.8	169.2	161	164.9	140.5
FALSE	High	[R].LSSSSATLLNSPDRAR.[R]	1xTMT6plex [N-Term]; 1xPhospho [S11(100)]	0.000202508	0.000218806	1	5	1	4	Q14244	Q14244 [199-214]	Q14244 1xPhospho [S209(100)]	1	1984.01	1.018	0.713	0.396	0.486	0.564	1.001													405.6	412.7	289.3	160.5	197.1	228.7	406.1
FALSE	High	[K].LSSQISAGEEKWNSVSPASAGKR.[K]	2xTMT6plex [K11; K22]; 1xTMT6plex [N-Term]; 1xPhospho [S16(100)]	4.2403e-05	0.000218806	1	1	4	22	Q86UE4	Q86UE4 [293-315]	Q86UE4 1xPhospho [S308(100)]	2	3156.67	1.21	1.114	0.587	0.48	0.423	1.175	0.496	0.367	0.577	0.68	0.82	1.117	0.619	0.401	0.355	0.418	0.146	0.941	122.7	148.5	136.7	72	58.9	51.9	144.2	129.9	64.5	47.7	75	88.4	106.6	145.1	182.5	113	73.3
FALSE	High	[R].ISGGNDKQGFPMKQGVLTHGR.[V]	2xTMT6plex [K7; K13]; 1xTMT6plex [N-Term]	2.29023e-05	0.000218806	1	1	1	5	P62753	P62753 [52-72]		2	2914.63							3.824	3.172	3.936	2.433	2.898	3.29	1.343	1.462	1.366	1.069	0.01	1.498								49.4	189.1	156.8	194.6	120.3	143.3	162.7	140	188	204.8
FALSE	High	[R].ISGLIYEETR.[G]	1xTMT6plex [N-Term]	0.000150436	0.000218806	1	1	1	22	P62805	P62805 [47-56]		0	1409.78	0.833	0.852	0.565	1.472	0.947	1.29	1.075	1.735	1.778	0.809	0.84	1.152	0.996	2.383	2.489	2.005	3.22	1.403	98.7	82.2	84.1	55.8	145.2	93.4	127.3	88.5	95.2	153.6	157.4	71.7	74.4	102	49.7	49.4	118.3
FALSE	High	[R].ISGLIYEETRGVLK.[V]	1xTMT6plex [K14]; 1xTMT6plex [N-Term]	5.12481e-05	0.000218806	1	1	1	4	P62805	P62805 [47-60]		1	2036.22	0.423	0.314	0.709	2.35	1.237	1.419	3.037	7.591	4.376	1.293	1.364	2.102	1.295	2.628	3.165	2.652	3.705	1.349	81.2	34.3	25.5	57.5	190.8	100.4	115.2	38.3	116.2	290.5	167.5	49.5	52.2	80.5	44.3	57.4	116.5
FALSE	High	[R].LSGNMFSTGSGNTYAYGVMDSGYRPNLSPEEAYDLGRR.[A]	1xTMT6plex [N-Term]	3.72882e-06	0.000218806	1	2	1	1	P28062	P28062 [193-230]		1	4362.04							0.922	0.752	1.053	1.137	1.01	0.913														309.4	285.3	232.8	325.8	352	312.4	282.4
FALSE	High	[K].LSGPDDDPLHKQPR.[F]	1xTMT6plex [K11]; 1xTMT6plex [N-Term]	0.00018099	0.000218806	1	3	1	2	Q86TI2	Q86TI2 [577-590]		1	2033.12	0.718	1.194	0.855	0.869	1.278	0.92	0.709	0.76	0.983	0.682	0.655	0.737							149.7	107.5	178.8	128	130.1	191.4	137.8	194.8	138.1	148.1	191.5	132.8	127.6	143.6
FALSE	High	[K].LSGSNPYTTVTPQIINSK.[W]	1xTMT6plex [K18]; 1xTMT6plex [N-Term]	5.47176e-05	0.000218806	1	3	1	5	O43707	O43707 [605-622]		0	2378.33	0.782	0.64	0.61	1.818	0.711	0.913	0.864	0.722	0.872	0.914	0.869	0.837	0.465	0.523	0.484	0.59	0.152	0.505	101.2	79.1	64.8	61.7	184	72	92.4	118.4	102.3	85.5	103.3	108.2	102.8	99.1	195	90.6	101.9
FALSE	High	[R].LSGTVGVAAVTAGPGLTNTVTAVK.[N]	1xTMT6plex [K24]; 1xTMT6plex [N-Term]	2.6512e-05	0.000218806	1	1	1	1	A1L0T0	A1L0T0 [111-134]		0	2642.55													0.922	0.674	0.706	0.484	0.23	0.708															444.5	409.7	299.6
FALSE	High	[R].ISHLPLVEELR.[S]	1xTMT6plex [N-Term]	0.000343168	0.000218806	1	1	1	4	P49736	P49736 [285-295]		0	1534.92							0.725	0.997	1.009	0.794	0.648	1.038	0.691	0.693	0.604	0.878	0.701	1.086								166.1	120.4	165.6	167.7	132	107.7	172.4	189	130.5	131
FALSE	High	[K].LSKDPNIVIAK.[M]	2xTMT6plex [K3; K11]; 1xTMT6plex [N-Term]	0.000188861	0.000218806	1	1	1	15	P30101	P30101 [423-433]		1	1885.21	1.183	0.585	1.522	0.81	0.501	1.539	2.591	1.466	1.614	1.004	1.027	1.279							167	197.6	97.7	254.1	135.2	83.7	256.9	91	235.6	133.3	146.8	91.3	93.4	116.4
FALSE	High	[R].LSKEETVLATVQALQTASHLSQQADLR.[S]	1xTMT6plex [K3]; 1xTMT6plex [N-Term]	2.05085e-07	0.000218806	1	2	1	1	P04844	P04844 [152-178]		1	3395.89
FALSE	High	[K].ISKEIGGDVQK.[H]	2xTMT6plex [K3; K11]; 1xTMT6plex [N-Term]	0.000141207	0.000218806	1	2	1	11	Q01518	Q01518 [61-71]		1	1861.14	1.792	1.319	1.368	2.406	1.343	1.637	2.117	2.131	1.45	1.336	1.414	1.019	1.423	1.427	1.609	1.431	0.557	1.056	64	114.7	84.4	87.6	154	86	104.8	68.5	145.1	146	99.4	91.6	96.9	69.8	80.8	115	115.3
FALSE	High	[K].ISKGANPVEIR.[R]	1xTMT6plex [K3]; 1xTMT6plex [N-Term]	0.000414558	0.000218806	1	2	1	8	P10809	P10809 [131-141]		1	1642.01							3.187	3.466	3.174	1.444	1.492	1.617														136.5	435.1	473.3	433.4	197.1	203.8	220.7
FALSE	High	[K].ISKLEVTEIVKPSPK.[R]	3xTMT6plex [K3; K11; K15]; 1xTMT6plex [N-Term]; 1xPhospho [S13(100)]	0.000170599	0.000218806	1	2	1	4	Q7Z6E9	Q7Z6E9 [1167-1181]	Q7Z6E9 1xPhospho [S1179(100)]	1	2664.61	1.196	0.832	0.899	0.812	0.452	1.292	0.676	0.791	1.015	1.111	0.935	0.752	1.345	0.773	0.932	1.043	0.477	1.075	110.4	132	91.8	99.3	89.6	49.8	142.6	110.3	74.6	87.2	111.9	122.6	103.1	82.9	104.2	140.1	80.5
FALSE	High	[R].ISKPGAVSTPVK.[H]	2xTMT6plex [K3; K12]; 1xTMT6plex [N-Term]	0.000293105	0.000218806	2	2	1	1	Q07157-2; Q07157	Q07157-2 [346-357]; Q07157 [346-357]		0	1871.19
FALSE	High	[R].LSKSNIDISSGLEDEEPKRPLPR.[K]	2xTMT6plex [K3; K18]; 1xTMT6plex [N-Term]; 1xPhospho [S4(99.4)]	8.46677e-05	0.000218806	1	2	2	6	Q9BZ71	Q9BZ71 [318-340]	Q9BZ71 1xPhospho [S321(99.4)]	2	3347.82	1.363	0.983	0.755	0.562	0.578	1.426	0.594	0.473	0.715	0.746	0.714	0.692	0.996	0.562	0.553	0.648	0.01	1.085	110.2	150.3	108.3	83.2	62	63.8	157.2	136.9	81.3	64.7	97.9	102.1	97.7	94.7	142.4	141.8	80
FALSE	High	[R].LSKSSATLWNSPSR.[N]	1xTMT6plex [K3]; 1xTMT6plex [N-Term]; 1xPhospho [S4(100)]	0.000315985	0.000218806	1	2	2	9	Q3KQU3	Q3KQU3 [270-283]	Q3KQU3 1xPhospho [S273(100)]	1	2072.09	1.798	0.97	1.682	1.143	1.008	2.118	0.759	0.849	0.973	1.313	1.569	1.091	0.943	0.528	0.615	0.821	0.525	0.932	72.1	129.6	69.9	121.3	82.4	72.7	152.7	91	69.1	77.3	88.5	119.6	142.8	99.3	132.7	125.2	70
FALSE	High	[R].ISLADIAQK.[L]	1xTMT6plex [K9]; 1xTMT6plex [N-Term]	0.000187185	0.000218806	1	2	1	3	O43242	O43242 [417-425]		0	1416.88							1.403	1.586	1.267	0.945	1.072	0.997	0.679	0.629	0.714	0.663	1.117	0.538								125.4	175.9	198.8	158.9	118.5	134.5	125	199	135.2	125.3
FALSE	High	[R].ISGETIFVTAPHEATAGIIGVNRK.[G]	1xTMT6plex [K24]; 1xTMT6plex [N-Term]	4.03745e-06	0.000218806	1	2	1	4	Q00610	Q00610 [298-321]		1	2939.67	1.742	0.906	1.336	1.846	1.275	1.68	1.892	1.581	1.492	1.382	1.396	1.495	0.758	0.574	0.663	0.527	0.384	0.671	70.2	122.4	63.6	93.8	129.6	89.5	118	67.1	126.9	106.1	100.1	92.7	93.7	100.3	158.6	120.3	91.1
FALSE	High	[R].ISGETIFVTAPHEATAGIIGVNR.[K]	1xTMT6plex [N-Term]	9.69491e-06	0.000218806	1	2	1	1	Q00610	Q00610 [298-320]		0	2582.41													0.127	0.096	0.101	0.152	0.117	0.157															1200	152.6	114.6
FALSE	High	[R].ISGASEKDIVHSGLAYTMER.[S]	1xTMT6plex [K7]; 1xTMT6plex [N-Term]	0.000200704	0.000218806	1	3	1	1	P00367	P00367 [497-516]		1	2622.4							0.799	1.107	1.106	0.945	0.774	0.94														314.8	251.7	348.4	348.3	297.5	243.5	295.8
FALSE	High	[R].LSFQHDPETSVLVLR.[K]	1xTMT6plex [N-Term]	0.000145953	0.000218806	1	2	1	5	Q14697	Q14697 [915-929]		0	1970.09							1.934	1.06	1.362	0.694	0.685	0.945	1.206	0.755	0.689	0.709	1.146	1.636								122.9	237.6	130.2	167.4	85.3	84.1	116.1	162	195.2	122.2
FALSE	High	[R].ISDGKKQEGPATQVDSAVGTLPATSPQSTSVQAK.[G]	3xTMT6plex [K5; K6; K34]; 1xTMT6plex [N-Term]; 1xPhospho [S25(100)]	2.46939e-05	0.000218806	2	2	2	2	Q13428-7; Q13428-6	Q13428-7 [1049-1082]; Q13428-6 [1049-1082]	Q13428-7 1xPhospho [S1073(100)]; Q13428-6 1xPhospho [S1073(100)]	2	4380.35	1.174	1.236	0.58	0.584	0.568	1.464							0.309	0.394	0.4	0.528	0.01	1.168	161.3	189.4	199.5	93.7	94.2	91.6	236.2								272.2	84.2	107.3
FALSE	High	[K].LSDGVAVLK.[V]	1xTMT6plex [K9]; 1xTMT6plex [N-Term]	0.000259568	0.000218806	1	1	1	8	P10809	P10809 [397-405]		0	1359.86							2.953	1.727	1.473	1.505	1.045	2.288	0.522	0.5	0.463	0.454	1.388	0.397								73.6	217.3	127.1	108.4	110.8	76.9	168.3	257.7	134.5	128.8
FALSE	High	[R].LSDKGLKAELMER.[L]	2xTMT6plex [K4; K7]; 1xTMT6plex [N-Term]	0.000188618	0.000218806	2	2	1	14	Q00839-2; Q00839	Q00839-2 [25-37]; Q00839 [25-37]		2	2177.29	3.805	0.12	0.182	0.097	0.112	0.821	3.311	0.426	0.441	0.12	0.238	2.01	0.122	0.067	0.072	0.1	0.136	0.091	155.2	590.6	18.6	28.2	15.1	17.4	127.4	27.1	89.8	11.6	12	3.3	6.5	54.5	593.7	72.3	39.7
FALSE	High	[R].LSDQFHDILIR.[K]	1xTMT6plex [N-Term]	0.000149258	0.000218806	1	2	1	6	O75340	O75340 [126-136]		0	1585.89	1.116	0.864	0.872	1.307	1.049	1.182	1.002	1.193	1.34	1.011	0.935	0.841	0.934	1.189	1.074	1.09	1.99	1.182	91.4	102	78.9	79.7	119.4	95.8	108	97.9	98	116.8	131.2	99	91.5	82.3	83.7	78.2	99.6
FALSE	High	[K].LSDSYSNTLPVRK.[S]	1xTMT6plex [K13]; 1xTMT6plex [N-Term]; 1xPhospho [T8(100)]	0.000185333	0.000218806	1	6	1	10	Q9UQB8	Q9UQB8 [333-345]	Q9UQB8 1xPhospho [T340(100)]	1	2018.07	1.691	0.98	0.62	0.784	0.994	0.724	0.531	0.301	0.461	1.102	0.989	0.998	0.673	0.807	0.557	0.635	0.841	1.028	105	177.5	102.9	65.1	82.3	104.4	75.9	128.8	68.3	38.8	59.4	141.8	127.3	128.6	125.2	84.3	101.1
FALSE	High	[R].LSEDYGVLKTDEGIAYR.[G]	1xTMT6plex [K9]; 1xTMT6plex [N-Term]	1.83282e-05	0.000218806	1	1	1	21	P32119	P32119 [111-127]		1	2387.29	2.237	1.14	2.317	1.178	0.862	2.57	2.022	1.938	1.932	1.454	1.379	1.321	1.105	0.763	0.745	0.777	0.626	0.982	65	145.3	74	150.5	76.5	56	166.9	60.6	122.5	117.4	117	88.1	83.5	80	116.1	128.3	88.6
FALSE	High	[R].LSEGFSIHTR.[D]	1xTMT6plex [N-Term]	0.000145607	0.000218806	1	1	1	14	P20618	P20618 [57-66]		0	1375.75	1.336	1.37	1.538	2.46	2.966	1.219	1.702	4.098	2.896	2.436	2.319	1.103	1.584	1.84	2.084	1.276	4.141	1.179	50.8	67.9	69.6	78.1	125	150.7	61.9	50	85.1	205	144.9	121.9	116	55.2	54.8	86.8	100.8
FALSE	High	[K].ISEKEEVTTR.[E]	1xTMT6plex [K4]; 1xTMT6plex [N-Term]	0.000408266	0.000218806	1	1	1	5	Q03252	Q03252 [78-87]		1	1649.95							0.962	2.224	1.78	0.816	0.919	0.885	1.743	1.79	1.832	1.553	0.674	1.889								125.9	121.1	280	224	102.7	115.7	111.4	97.3	169.5	174
FALSE	High	[R].ISLADIAQKLQLDSPEDAEFIVAK.[A]	2xTMT6plex [K9; K24]; 1xTMT6plex [N-Term]	0.00011128	0.000218806	1	2	1	1	O43242	O43242 [417-440]		1	3301.89							1.439	1.794	1.946	1.523	1.601	1.597														192.7	277.2	345.7	375	293.4	308.4	307.6
FALSE	High	[R].LSEIDVSSEGVKGAK.[S]	2xTMT6plex [K12; K15]; 1xTMT6plex [N-Term]	1.39175e-05	0.000218806	1	1	1	23	Q96C19	Q96C19 [177-191]		1	2206.29	2.579	1.237	4.005	2.754	1.184	4.456	1.313	1.613	1.871	2.393	1.888	1.841	2.112	1.25	1.577	2.679	0.433	3.329	40.1	103.5	49.7	160.8	110.5	47.5	178.9	58.3	76.6	94.1	109.2	139.6	110.1	107.4	57.7	121.8	72
FALSE	High	[RK].ISEIEDAAFLAR.[E]	1xTMT6plex [N-Term]	0.000119495	0.000218806	2	2	1	4	O75477; O94905	O75477 [244-255]; O94905 [242-253]		0	1563.86	1.53	1.272	2.226	1.728	1.27	1.837	2.097	4.065	3.744	2.158	2.088	1.573	2.164	2.099	1.843	1.871	6.749	2.311	62.1	95	79	138.2	107.3	78.9	114.1	42.1	88.3	171.2	157.7	90.9	88	66.3	40	86.5	83.9
FALSE	High	[K].LSENNIQTIFAVTEEFQPVYK.[E]	1xTMT6plex [K21]; 1xTMT6plex [N-Term]	2.08324e-05	0.000218806	1	5	1	2	P05556	P05556 [326-346]		0	2928.58	1.651	1.269	0.984	2.398	1.56	1.447	1.157	1.165	1.06	1.405	1.265	1.006							96.4	159.1	122.3	94.8	231.1	150.3	139.4	137.4	158.9	160	145.6	193	173.7	138.1
FALSE	High	[K].LSENNIQTIFAVTEEFQPVYKELK.[N]	2xTMT6plex [K21; K24]; 1xTMT6plex [N-Term]	3.67204e-06	0.000218806	1	5	1	3	P05556	P05556 [326-349]		1	3527.96	0.326	0.383	0.596	2.262	0.888	0.443	1.017	1.361	1.203	2.058	2.032	1.021							160.5	52.4	61.4	95.6	363.2	142.6	71	119	121	162	143.1	244.9	241.7	121.5
FALSE	High	[R].ISEQFTAMFR.[R]	1xTMT6plex [N-Term]	0.00016068	0.000218806	4	7	1	5	Q13885; Q13509; P07437; P68371	Q13885 [381-390]; Q13509 [381-390]; P07437 [381-390]; P68371 [381-390]		0	1458.76	1.266	1.362	0.919	0.808	0.701	1.109	0.56	0.596	0.573	0.455	0.403	0.59	0.564	0.388	0.413	0.315	0.125	0.388	101.2	128.1	137.9	93	81.8	70.9	112.2	158.8	88.9	94.6	91	72.2	64	93.6	222.9	125.7	86.5
FALSE	High	[R].LSESQLSFR.[R]	1xTMT6plex [N-Term]	0.000257899	0.000218806	1	1	1	9	Q96PK6	Q96PK6 [617-625]		0	1295.72	1.708	1.316	0.943	0.983	0.965	0.997	0.917	0.77	0.73	1.724	1.888	0.97	2.244	0.992	1.199	0.778	0.677	1.271	85.7	146.4	112.8	80.8	84.3	82.7	85.5	89.4	81.9	68.8	65.2	154.1	168.7	86.7	86.6	194.4	85.9
FALSE	High	[R].LSESQLSFRRSPTK.[S]	1xTMT6plex [K14]; 1xTMT6plex [N-Term]; 1xPhospho [S11(99.4)]	0.000144008	0.000218806	1	1	3	27	Q96PK6	Q96PK6 [617-630]	Q96PK6 1xPhospho [S627(99.4)]	2	2174.17	3.738	1.71	1.349	0.645	0.938	1.349	0.456	0.221	0.32	0.843	0.913	0.711	1.005	0.285	0.299	0.263	0.189	0.87	67	250.4	114.6	90.4	43.2	62.9	90.4	149.5	68.3	33	47.9	126.1	136.5	106.3	182.4	183.3	52
FALSE	High	[R].LSFDKDAMVAR.[A]	1xTMT6plex [K5]; 1xTMT6plex [N-Term]	0.000172062	0.000218806	1	2	1	6	P37837	P37837 [111-121]		1	1710.96	1.586	1.347	3.57	4.777	2.286	2.132	2.246	3.417	3.096	2.347	2.541	2.035	1.905	2.325	2.094	2.628	1.502	1.86	39.1	62	52.6	139.4	186.6	89.3	83.3	44.8	100.5	152.9	138.5	105	113.7	91.1	52.7	100.4	122.5
FALSE	High	[K].ISFKFDHLR.[K]	1xTMT6plex [K4]; 1xTMT6plex [N-Term]	0.000279497	0.000218806	1	1	1	5	P52907	P52907 [94-102]		1	1620.96							4.903	3.904	2.552	0.986	1.323	3.042	4.102	4.014	2.492	1.5	8.557	2.887								54.9	269.1	214.3	140.1	54.1	72.6	167	45.9	188.4	184.4
FALSE	High	[K].LSELEAALQR.[A]	1xTMT6plex [N-Term]	0.000204362	0.000218806	1	2	1	2	P05787	P05787 [353-362]		0	1358.78													1.022	1.229	1.091	1.171	2.741	1.218															221.7	226.6	272.4
FALSE	High	[K].LSLEGDHSTPPSAYGSVK.[A]	1xTMT6plex [K18]; 1xTMT6plex [N-Term]	3.87972e-05	0.000218806	1	3	1	8	P07355	P07355 [11-28]		0	2303.23	1.816	1.154	1.321	1.085	1.277	2.99	1.001	0.528	0.866	1.231	1.323	1.127	1.135	0.68	0.643	0.867	1.498	1.2	65.5	118.9	75.6	86.6	71.1	83.7	195.9	94.3	94.3	49.8	81.6	116	124.8	106.2	104.8	118.9	71.2
FALSE	High	[K].LSLEGDHSTPPSAYGSVK.[A]	1xTMT6plex [K18]; 1xTMT6plex [N-Term]; 1xPhospho [T9(99.6)]	8.85994e-05	0.000218806	1	3	3	29	P07355	P07355 [11-28]	P07355 1xPhospho [T19(99.6)]	0	2383.19	0.67	0.727	0.421	0.619	0.882	0.887	0.212	0.225	0.352	0.918	0.832	0.706	0.619	0.503	0.435	1.186	0.52	2.955	124.5	83.5	90.6	52.4	77	109.8	110.4	158.7	33.6	35.8	55.8	145.6	131.9	112	107.8	66.8	54.2
FALSE	High	[R].ISIGGGSCAISGGYGSR.[A]	1xCarboxymethyl [C8]; 1xTMT6plex [N-Term]	0.000345059	0.000218806	2	3	1	1	P04259; P02538	P04259 [70-86]; P02538 [70-86]		0	1828.91
FALSE	High	[R].ISQSNYIPTQQDVLR.[T]	1xTMT6plex [N-Term]	0.00016574	0.000218806	1	1	1	10	P08754	P08754 [162-176]		0	1991.08													0.646	0.641	0.636	0.655	0.741	0.995															395.1	255.1	253.4
FALSE	High	[K].ISREPEPAAGPQAEESATVSAPAPMSPTR.[R]	1xTMT6plex [N-Term]; 1xPhospho [S26(98.9)]	0.00018579	0.000218806	1	2	1	1	Q9BWG6	Q9BWG6 [158-186]	Q9BWG6 1xPhospho [S183(98.9)]	1	3243.56	0.793	1.092	0.442	0.57	1.379	0.818													344.6	273.3	376.4	152.3	196.5	475.3	281.7
FALSE	High	[K].LSRGDSLKEPTSIAESSR.[H]	1xTMT6plex [K8]; 1xTMT6plex [N-Term]; 1xPhospho [S6(100)]	0.000121533	0.000218806	1	2	1	29	Q9C0B5	Q9C0B5 [375-392]	Q9C0B5 1xPhospho [S380(100)]	2	2471.29	0.558	0.615	0.404	0.706	0.57	0.639	0.448	0.229	0.609	0.875	0.861	0.785	0.722	0.552	0.642	0.992	0.548	1.164	154.4	86.2	94.9	62.4	109	88.1	98.7	142.3	63.8	32.6	86.6	124.5	122.4	111.6	128.6	92.8	70.9
FALSE	High	[R].LSSARPGGLGSSSLYGLGASRPR.[V]	1xTMT6plex [N-Term]; 1xPhospho [S13(100)]	6.1462e-05	0.000218806	1	1	3	34	P08729	P08729 [26-48]	P08729 1xPhospho [S38(100)]	0	2555.33	2.684	1.123	1.306	1.383	0.956	1.194	1.15	0.599	0.813	1.261	1.135	1.021	1.384	0.885	0.828	1.047	0.296	1.047	72.3	193.9	81.1	94.4	99.9	69.1	86.3	98.7	113.5	59.1	80.3	124.5	112.1	100.8	110.1	152.3	97.4
FALSE	High	[R].LSSATANALYSSNLRDDTK.[A]	1xTMT6plex [K19]; 1xTMT6plex [N-Term]; 1xPhospho [S3(100)]	8.46677e-05	0.000218806	1	1	3	14	Q6ZRV2	Q6ZRV2 [1023-1041]	Q6ZRV2 1xPhospho [S1025(100)]	1	2565.3	0.349	1.82	0.229	0.627	1.307	0.691	0.24	0.626	0.293	0.917	1.697	0.654	0.421	0.583	0.254	0.575	0.896	0.775	105.1	36.6	191.4	24.1	65.9	137.4	72.7	135.2	32.5	84.7	39.6	124	229.5	88.5	162.7	68.5	94.8
FALSE	High	[K].ISSDLDGHPVPK.[Q]	1xTMT6plex [K12]; 1xTMT6plex [N-Term]	0.0001548	0.000218806	1	2	1	32	P29401	P29401 [103-114]		0	1722.98	1.886	1.898	2.571	1.905	2.534	2.326	1.211	1.645	1.774	2.223	2.133	1.257	0.941	0.714	0.746	0.628	0.963	0.704	47	88.6	89.2	120.8	89.5	119.1	109.3	64.8	78.5	106.6	114.9	144	138.2	81.4	124.3	117	88.8
FALSE	High	[K].LSSEDEEEDEAEDDQSEASGKK.[S]	2xTMT6plex [K21; K22]; 1xTMT6plex [N-Term]; 1xPhospho [S3(99.7)]	0.000156265	0.000218806	1	2	2	2	Q8NEJ9	Q8NEJ9 [141-162]	Q8NEJ9 1xPhospho [S143(99.7)]	1	3194.44													0.516	0.328	0.311	0.883	0.01	0.602															577.1	297.9	189
FALSE	High	[R].LSSEMNTSTVNSAREELMESR.[M]	1xTMT6plex [N-Term]	0.000326051	0.000218806	1	1	1	3	P20700	P20700 [277-297]		1	2600.25	1.639	1.017	1.272	0.701	0.811	1.246													273.2	447.9	277.8	347.5	191.6	221.6	340.3
FALSE	High	[K].ISQRDENGELR.[L]	1xTMT6plex [N-Term]	0.000167709	0.000218806	1	1	1	5	O15355	O15355 [460-470]		1	1545.82													0.681	0.736	0.668	0.707	1.708	0.856															330.4	224.9	243.2
FALSE	High	[R].LSSESHHGGSPIHWVLPAGMSAK.[M]	1xTMT6plex [K23]; 1xTMT6plex [N-Term]; 1xPhospho [S10(100)]	0.000150685	0.000218806	1	2	2	3	Q96MU7	Q96MU7 [415-437]	Q96MU7 1xPhospho [S424(100)]	0	2923.47	0.895	1.034	1.374	0.964	0.911	1.278	0.623	0.524	0.646	0.931	1.026	0.774	0.891	0.563	0.553	0.503	0.646	0.848	90.3	80.8	93.4	124.1	87.1	82.3	115.4	126.8	79	66.4	81.8	118	130	98.1	145.2	129.3	81.8
FALSE	High	[R].LSSGDPSTSPSLSQTTPSKDTDDQSRK.[N]	2xTMT6plex [K19; K27]; 1xTMT6plex [N-Term]; 1xPhospho [T/S]	0.000169504	0.000218806	1	5	1	1	Q99504	Q99504 [254-280]		2	3589.78							0.196	0.082	0.249	0.56	0.448	0.513														688.9	134.8	56.8	171.7	385.8	308.8	353.3
FALSE	High	[R].ISSKSPGHMVILDQTK.[G]	2xTMT6plex [K4; K16]; 1xTMT6plex [N-Term]; 1xPhospho [S5(99.3)]	0.000148076	0.000218806	1	2	2	8	Q9NWH9	Q9NWH9 [549-564]	Q9NWH9 1xPhospho [S553(99.3)]	1	2508.39							0.522	0.302	0.719	0.84	0.828	1.166	1.098	0.877	1.023	1.193	0.552	1.594								192.1	100.2	58.1	138	161.4	159.1	223.9	145.5	159.7	127.6
FALSE	High	[K].ISSLLEEQFQQGK.[L]	1xTMT6plex [K13]; 1xTMT6plex [N-Term]	0.000129349	0.000218806	1	1	1	4	P62241	P62241 [158-170]		0	1965.11	2.158	1.331	4.644	2.929	1.471	2.91	2.063	4.087	2.817	3.222	3.827	2.447	1.129	1.095	1.086	1.092	1.755	1.102	42	90.7	56	195.2	123.1	61.8	122.3	36.6	75.6	149.7	103.2	118	140.2	89.6	84.3	95.1	92.3
FALSE	High	[K].LSSLPFQK.[I]	1xTMT6plex [K8]; 1xTMT6plex [N-Term]	0.000437089	0.000218806	1	1	1	7	P61970	P61970 [56-63]		0	1377.85							3.377	4.259	2.638	2.402	1.976	1.178	2.288	2.136	2.579	1.811	1.121	1.423								65.3	220.7	278.3	172.4	157	129.1	77	80.9	185.2	172.9
FALSE	High	[K].ISSIQSIVPALEIANAHR.[K]	1xTMT6plex [N-Term]	7.91663e-05	0.000218806	1	1	1	5	P10809	P10809 [251-268]		0	2148.23	2.333	2.256	2.421	1.813	1.417	1.989	2.029	2.075	1.777	2.105	1.966	1.517	1.003	1.017	0.945	0.725	1.015	0.77	54.3	126.7	122.5	131.5	98.5	77	108	55.6	112.9	115.5	98.9	117.1	109.4	84.4	106.2	106.5	108
FALSE	High	[R].LSSLRASTSKSESSQK.[-]	2xTMT6plex [K10; K16]; 1xTMT6plex [N-Term]; 1xPhospho [S3(99.6)]	0.000154312	0.000218806	1	1	3	23	P62753	P62753 [234-249]	P62753 1xPhospho [S236(99.6)]	2	2463.34	0.61	0.93	0.193	0.203	0.442	0.39	0.293	0.092	0.126	0.371	0.538	0.743	0.077	0.187	0.177	0.197	0.108	0.18	191.8	117	178.3	37	39	84.7	74.7	202	59.2	18.6	25.5	74.9	108.6	150	383.7	29.5	71.7
FALSE	High	[R].ISSMVVMENVGQQK.[L]	1xTMT6plex [K14]; 1xTMT6plex [N-Term]	0.000151394	0.000218806	1	1	1	4	P46063	P46063 [426-439]		0	2008.1													1.118	1.084	1.055	1.099	1.286	0.973															275.8	308.2	299
FALSE	High	[K].LSSQISAGEEKWNSVSPASAGK.[R]	2xTMT6plex [K11; K22]; 1xTMT6plex [N-Term]; 1xPhospho [S6(100)]	9.55728e-05	0.000218806	1	1	2	2	Q86UE4	Q86UE4 [293-314]	Q86UE4 1xPhospho [S298(100)]	1	3000.56	1.135	0.853	0.634	0.731	0.544	1.176							0.601	0.437	0.286	0.394	0.475	1.35	171.1	194.2	145.8	108.5	125.1	93	201.1								233.6	140.4	102.1
FALSE	High	[R].LSSETGGMGSS.[-]	1xTMT6plex [N-Term]	0.000291688	0.000218806	1	8	1	10	Q15366	Q15366 [355-365]		0	1241.59	1.091	1.339	1.065	0.555	0.918	1.071	0.542	0.75	0.741	0.759	0.874	0.839	0.609	0.731	0.602	0.903	1.147	1.023	100.9	110	135.1	107.4	55.9	92.6	108	125.7	68.1	94.2	93.1	95.3	109.8	105.5	116.1	70.7	84.9
FALSE	High	[KR].LTVEDPVTVEYITR.[FY]	1xTMT6plex [N-Term]	0.000144048	0.000218806	1	6	1	5	O14818	O14818 [96-109]		0	1864.03	0.525	1.467	0.476	0.923	1.731	0.776	0.42	0.861	1.137	0.954	0.988	0.795	0.846	0.868	0.812	1.244	2.527	1.27	89.8	47.1	131.8	42.8	82.9	155.6	69.7	118.6	49.8	102	134.7	113.1	117.1	94.2	87.6	74.1	76.1
FALSE	High	[K].LSQNNFALGYK.[A]	1xTMT6plex [K11]; 1xTMT6plex [N-Term]	9.18181e-05	0.000218806	1	2	1	25	Q9Y277	Q9Y277 [164-174]		0	1712.97	2.926	1.814	5.935	5.448	2.67	2.556	3.654	8.661	7.638	3.193	3.6	2.358	3.263	3.602	3.803	2.503	1.119	2.215	30.3	88.7	55	179.9	165.2	81	77.5	25.5	93	220.5	194.5	81.3	91.7	60	37.5	122.3	135
FALSE	High	[R].LSPFMADIRDAPQDFHPDRVK.[A]	1xTMT6plex [K21]; 1xTMT6plex [N-Term]	6.51493e-05	0.000218806	1	2	1	3	P21333	P21333 [656-676]		2	2913.54							0.472	0.546	0.56	0.741	0.518	0.388	2.24	2.245	2.389	2.148	2.389	1.842								260.4	122.9	142.3	145.7	193	135	100.9	70.1	157.1	157.5
FALSE	High	[R].ISLGLPVGAVINCADNTGAK.[N]	1xCarboxymethyl [C13]; 1xTMT6plex [K20]; 1xTMT6plex [N-Term]	0.000145693	0.000218806	1	1	1	1	P62829	P62829 [16-35]		0	2429.35	2.953	1.696	2.072	1.669	1.211	2.119													165.1	487.5	280	342.1	275.5	200	349.8
FALSE	High	[R].LSLSPEVLDLTSNSLKR.[D]	1xTMT6plex [K16]; 1xTMT6plex [N-Term]	1.28946e-05	0.000218806	1	4	1	5	Q16787-1	Q16787-1 [1295-1311]		1	2330.37	3.69	1.507	4.801	3.066	1.459	4.676	2.808	2.439	2.229	2.305	2.762	2.346	1.311	0.878	0.974	1.465	1.674	1.936	35.7	131.7	53.8	171.3	109.4	52.1	166.9	40.6	113.9	98.9	90.4	93.5	112	95.1	79.5	104.3	69.9
FALSE	High	[R].ISISTSGGSFR.[N]	1xTMT6plex [N-Term]	0.000153077	0.000218806	1	1	1	11	P13647	P13647 [74-84]		0	1340.74	5.345	2.164	7.486	1.291	0.922	1.735	3.098	2.89	2.548	1.162	1.059	1.375	2.74	2.359	2.225	0.816	1.726	1.201	40.2	214.9	87	300.9	51.9	37.1	69.8	50.3	156	145.5	128.3	58.5	53.3	69.2	52.8	144.7	124.5
FALSE	High	[R].ISISTSGGSFR.[N]	1xTMT6plex [N-Term]; 1xPhospho [S9(100)]	0.000393753	0.000218806	1	1	2	5	P13647	P13647 [74-84]	P13647 1xPhospho [S82(100)]	0	1420.7													0.943	0.888	1.007	0.898	1.167	1.03															302.9	285.6	268.9
FALSE	High	[K].LSMEDSKSPPPKATEEK.[K]	3xTMT6plex [K7; K12; K17]; 1xTMT6plex [N-Term]; 1xPhospho [S8(100)]	0.000302637	0.000218806	1	1	2	10	Q9NQG5	Q9NQG5 [127-143]	Q9NQG5 1xPhospho [S134(100)]	2	2870.54	0.644	1.249	0.543	0.624	0.716	0.87	0.22	0.19	0.63	1.001	1.214	0.755	0.492	0.872	0.806	1.308	0.538	1.251	129	83.1	161.2	70	80.5	92.3	112.2	137.6	30.3	26.2	86.7	137.7	167	103.8	108.9	53.6	95
FALSE	High	[K].ISMPDFDLHLKGPK.[V]	2xTMT6plex [K11; K14]; 1xTMT6plex [N-Term]	0.000198086	0.000218806	1	1	1	1	Q09666	Q09666 [2579-2592]; [4001-4014]; [4257-4270]; [4459-4472]		1	2285.33	1.662	1.176	2.224	1.557	0.861	4.233													165.2	274.6	194.3	367.4	257.2	142.2	699.2
FALSE	High	[K].ISMPDLDLHLKSPK.[A]	2xTMT6plex [K11; K14]; 1xTMT6plex [N-Term]; 1xPhospho [S12(100)]	0.000144207	0.000218806	1	1	1	8	Q09666	Q09666 [2386-2399]	Q09666 1xPhospho [S2397(100)]	1	2361.32	0.465	4.469	0.423	0.997	1.935	0.716	0.147	2.232	0.367	0.481	2.287	0.319	0.401	1.561	0.426	0.802	0.752	0.787	69.6	32.4	311	29.4	69.4	134.6	49.9	126	18.5	281.2	46.2	60.6	288.1	40.1	94.8	38	148
FALSE	High	[R].LSNIFVIGK.[G]	1xTMT6plex [K9]; 1xTMT6plex [N-Term]	0.000244337	0.000218806	1	1	1	2	P62701	P62701 [222-230]		0	1448.92													1.27	1.513	1.621	1.058	0.684	0.828															263.4	334.3	398.4
FALSE	High	[R].LSQLEGVNVER.[Y]	1xTMT6plex [N-Term]	0.000145522	0.000218806	1	1	1	1	Q96QK1	Q96QK1 [227-237]		0	1472.83
FALSE	High	[K].ISNLSPEEEQGLWK.[Q]	1xTMT6plex [K14]; 1xTMT6plex [N-Term]; 1xPhospho [S5(100)]	0.000457049	0.000218806	1	3	1	1	Q5HYJ3	Q5HYJ3 [189-202]	Q5HYJ3 1xPhospho [S193(100)]	0	2168.1													0.722	0.606	0.654	0.706	1.81	1.004															322.9	233.3	195.7
FALSE	High	[R].LSNRPAFMPSEGR.[M]	1xTMT6plex [N-Term]	9.63687e-05	0.000218806	1	4	1	14	P12814	P12814 [347-359]		0	1690.89	4.501	1.699	5.252	2.913	1.894	4.284	3.107	3.618	3.173	3.284	2.682	1.656	3.045	1.955	2.248	1.962	2.436	1.925	33.4	150.5	56.8	175.7	97.5	63.4	143.3	37.5	116.6	135.8	119.1	123.3	100.7	62.2	47	143	91.8
FALSE	High	[K].LSNVNLQEK.[A]	1xTMT6plex [K9]; 1xTMT6plex [N-Term]	0.000179964	0.000218806	1	1	1	1	Q9Y3T9	Q9Y3T9 [508-516]		0	1502.89													0.602	0.86	0.864	1.049	0.848	1.004															337.2	203.2	289.9
FALSE	High	[K].LSPDAIPGKWTSQDSLLGMEFSGR.[D]	1xTMT6plex [K9]; 1xTMT6plex [N-Term]	1.03077e-05	0.000218806	1	1	1	1	P49327	P49327 [1583-1606]		1	3050.6													1.783	1.451	1.523	0.967	1.339	1.257															225.3	401.6	326.8
FALSE	High	[R].ISPDRVYINYYDMNAANVGWNNSTFA.[-]	1xTMT6plex [N-Term]	4.87863e-05	0.000218806	1	1	1	3	P14174	P14174 [90-115]		1	3224.53							1.303	1.764	1.585	1.439	1.248	1.262	1.182	0.899	0.911	0.802	1.059	0.989								108.2	141	191	171.6	155.7	135.1	136.6	155	183.2	139.4
FALSE	High	[K].LSPEDYTLK.[V]	1xTMT6plex [K9]; 1xTMT6plex [N-Term]	0.00040579	0.000218806	1	1	1	8	P07339	P07339 [349-357]		0	1523.87							0.874	1.864	1.428	1.132	1.149	0.964	0.928	1.272	1.307	1.018	0.763	0.929								132	115.4	246.1	188.5	149.5	151.8	127.3	137.1	127.2	174.3
FALSE	High	[K].ISPEERRSPPAPGLQPMR.[S]	1xTMT6plex [N-Term]; 1xPhospho [S8(100)]	9.21128e-05	0.000218806	1	3	1	15	P15408	P15408 [193-210]	P15408 1xPhospho [S200(100)]	2	2327.19	1.32	0.617	0.422	0.547	0.738	1.272	0.49	0.219	0.457	1.114	1.23	1.174	0.831	0.543	0.567	0.723	0.855	0.945	120.9	159.6	74.6	51.1	66.2	89.2	153.9	118	57.8	25.9	54	131.5	145.2	138.6	130.6	108.5	70.9
FALSE	High	[R].LSPEPWTPETGLVTDAFK.[L]	1xTMT6plex [K18]; 1xTMT6plex [N-Term]	0.000169045	0.000218806	2	3	1	1	O60488; O95573	O60488 [673-690]; O95573 [682-699]		0	2446.33													1.185	0.93	0.851	0.789	3.803	1.053															218.5	258.9	203.2
FALSE	High	[R].LSPFMADIRDAPQDFHPDR.[V]	1xTMT6plex [N-Term]	2.59393e-05	0.000218806	1	2	1	1	P21333	P21333 [656-674]		1	2457.22							1.133	1.293	1.195	1.507	1.275	1.124														246.3	279	318.4	294.3	371.1	314	276.9
FALSE	High	[R].ISNRPAFMPSEGK.[M]	1xTMT6plex [K13]; 1xTMT6plex [N-Term]	0.000166428	0.000218806	1	4	1	58	O43707	O43707 [366-378]		0	1892.05	2.222	1.199	3.461	4.482	3.458	2.983	2.686	4.202	3.466	5.254	4.795	2.334							51.3	113.9	61.5	177.4	229.7	177.2	152.9	47.9	128.6	201.1	165.9	251.5	229.5	111.7
FALSE	High	[R].NAEAVLQSPGLSGK.[V]	1xTMT6plex [K14]; 1xTMT6plex [N-Term]; 1xPhospho [S8(100)]	0.000159379	0.000218806	1	3	1	5	Q13045	Q13045 [849-862]	Q13045 1xPhospho [S856(100)]	0	1909.02	0.687	1.13	0.496	0.744	1.02	0.95	0.399	0.197	0.627	0.811	0.812	0.612	0.412	0.53	0.524	0.947	0.324	0.836	112.7	77.4	127.4	55.9	83.8	114.9	107.1	159.8	63.7	31.6	100.2	129.5	129.7	97.7	154.9	63.9	82.1
FALSE	High	[K].NAGAVIGK.[G]	1xTMT6plex [K8]; 1xTMT6plex [N-Term]	0.00040212	0.000218806	1	3	1	14	P61978-2	P61978-2 [53-60]		0	1187.75	2.182	2.127	8.413	4.615	1.383	1.782	2.73	8.494	5.428	2.786	2.634	2.538	0.779	1.106	1.057	1.099	0.406	0.891	32.5	70.9	69.1	273.2	149.9	44.9	57.9	28.8	78.5	244.3	156.1	80.1	75.8	73	105	81.7	116.1
FALSE	High	[K].NAGAVIGKGGK.[N]	2xTMT6plex [K8; K11]; 1xTMT6plex [N-Term]	0.000198947	0.000218806	1	3	1	9	P61978-2	P61978-2 [53-63]		1	1659.05	6.208	4.357	14.869	4.626	2.043	3.401	3.683	5.302	4.731	2.221	2.761	3.428	2.847	2.837	2.834	2.265	7.471	2.577	20.2	125.3	87.9	300.1	93.4	41.2	68.6	28.7	105.5	151.9	135.6	63.7	79.1	98.2	32.1	91.4	91
FALSE	High	[K].QKFNDSEGDDTEETEDYRQFR.[K]	1xTMT6plex [K2]; 1xTMT6plex [N-Term]; 1xPhospho [S6(100)]	0.000147186	0.000218806	1	3	1	3	Q9NYF8	Q9NYF8 [392-412]	Q9NYF8 1xPhospho [S397(100)]	2	3147.39							0.308	0.488	0.809	0.762	0.77	0.8	0.325	0.777	0.311	0.922	0.945	0.716								211.3	65.1	103.2	171	161.1	162.7	169	211.5	68.7	164.3
FALSE	High	[K].QKGADFLVTEVENGGSLGSK.[K]	2xTMT6plex [K2; K20]; 1xTMT6plex [N-Term]	6.54251e-06	0.000218806	2	3	1	19	P14618-2; P14618	P14618-2 [187-206]; P14618 [187-206]		1	2723.52	2.053	1.156	2.587	2.088	1.071	2.906	1.104	1.201	1.239	1.252	1.217	1.31	1.065	0.834	0.887	0.952	0.617	1.051	55	112.9	63.6	142.3	114.9	58.9	159.8	82.9	91.5	99.6	102.7	103.8	100.9	108.6	109.7	116.8	91.5
FALSE	High	[K].QKGADFLVTEVENGGSLGSKK.[G]	3xTMT6plex [K2; K20; K21]; 1xTMT6plex [N-Term]	4.94956e-06	0.000218806	2	3	1	12	P14618-2; P14618	P14618-2 [187-207]; P14618 [187-207]		2	3080.78	2.398	1.187	3.078	2.161	1.069	3.1	1.957	2.361	2.242	2.175	2.411	1.748	1.301	0.947	0.955	1.183	0.244	1.303	50.7	121.5	60.1	155.9	109.5	54.2	157.1	50.1	98	118.2	112.2	108.9	120.7	87.5	100.3	130.4	94.9
FALSE	High	[R].QKHSQAVEELAEQLEQTKR.[V]	2xTMT6plex [K2; K18]; 1xTMT6plex [N-Term]	5.05901e-05	0.000218806	1	1	1	3	P35579	P35579 [1192-1210]		2	2939.65	0.987	0.727	1.209	0.832	0.728	1.003	1.22	1.073	0.954	0.706	0.657	1.037	0.594	0.55	0.698	0.512	0.859	0.662	105.3	103.9	76.5	127.3	87.6	76.7	105.6	103	125.6	110.5	98.3	72.7	67.7	106.8	150.2	89.3	82.6
FALSE	High	[K].QKKFDQLLAEEK.[ST]	3xTMT6plex [K2; K3; K12]; 1xTMT6plex [N-Term]	0.000288201	0.000218806	2	7	1	3	P35580; P35579	P35580 [1450-1461]; P35579 [1443-1454]		2	2393.46	2.336	1.863	4.441	3.405	2.413	2.205							1.566	1.628	2.221	1.078	0.507	1.638	60.3	140.9	112.4	267.8	205.3	145.5	133								107.3	168.2	174.8
FALSE	High	[K].QKIDDRDSDEEGASDR.[R]	1xTMT6plex [K2]; 1xTMT6plex [N-Term]; 1xPhospho [S8(100)]	0.000128711	0.000218806	1	2	1	14	Q8TDD1	Q8TDD1 [775-790]	Q8TDD1 1xPhospho [S782(100)]	2	2374.09	0.322	0.731	0.216	0.163	0.576	0.334	0.07	0.055	0.122	0.317	0.464	0.478	0.149	0.289	0.283	0.496	0.224	0.513	209.8	67.6	153.4	45.3	34.2	120.8	70.2	273.1	19.2	14.9	33.4	86.4	126.7	130.5	241.9	35.9	69.9
FALSE	High	[R].QKIVQAEGEAEAAK.[M]	2xTMT6plex [K2; K14]; 1xTMT6plex [N-Term]	3.67306e-05	0.000218806	1	1	1	8	Q99623	Q99623 [223-236]		1	2159.26	1.509	1.038	1.584	1.167	0.793	1.875	0.934	0.936	1.04	1.031	1.156	0.961	0.911	0.774	0.807	0.746	0.11	0.952	80.5	121.5	83.6	127.6	94	63.9	151	98.6	92.2	92.3	102.6	101.7	114.1	94.8	128.6	117.2	99.5
FALSE	High	[R].QKLYTLQDK.[A]	2xTMT6plex [K2; K9]; 1xTMT6plex [N-Term]	0.000282784	0.000218806	1	1	1	12	P49327	P49327 [1064-1072]		1	1824.12							7.637	18.091	13.652	6.687	6.302	3.409	5.941	5.859	6.759	4.201	1.305	3.302								20.4	155.5	368.5	278	136.2	128.3	69.4	33.3	197.6	194.9
FALSE	High	[R].QKLYTLQDKAQVADVVVSR.[W]	2xTMT6plex [K2; K9]; 1xTMT6plex [N-Term]	5.42301e-05	0.000218806	1	1	1	8	P49327	P49327 [1064-1082]		2	2848.69	3.668	2.101	9.777	2.435	0.825	3.973	2.065	2.607	2.646	1.461	1.458	1.281	0.945	0.685	0.752	0.546	0.453	0.794	31.5	115.4	66.1	307.5	76.6	26	125	54.1	111.8	141.1	143.2	79.1	78.9	69.3	130.3	123.2	89.3
FALSE	High	[K].QKPITPETAEKLAR.[D]	2xTMT6plex [K2; K11]; 1xTMT6plex [N-Term]	0.000164154	0.000218806	1	2	1	4	P60953	P60953 [134-147]		1	2269.38							1.053	0.415	0.566	0.669	0.554	0.547														437.2	460.4	181.3	247.3	292.6	242.1	239
FALSE	High	[R].QKPSNTEDFIEDIVK.[L]	2xTMT6plex [K2; K15]; 1xTMT6plex [N-Term]	0.000156176	0.000218806	1	1	1	1	P46063	P46063 [292-306]		0	2450.37													1.018	0.828	0.842	0.957	1.792	1.217															274.4	279.3	227.1
FALSE	High	[K].QKSDAEEDGGTVSQEEEDRKPK.[A]	3xTMT6plex [K2; K20; K22]; 1xTMT6plex [N-Term]	0.000122715	0.000218806	1	3	1	2	P27824	P27824 [552-573]		2	3378.78													0.961	0.733	0.979	1.203	0.363	0.723															352.2	338.4	258.3
FALSE	High	[K].QKSDAEEDGGTVSQEEEDRKPK.[A]	3xTMT6plex [K2; K20; K22]; 1xTMT6plex [N-Term]; 1xPhospho [S13(100)]	8.69594e-05	0.000218806	1	3	3	10	P27824	P27824 [552-573]	P27824 1xPhospho [S564(100)]	2	3458.75	0.37	0.999	0.287	0.469	0.68	0.313	0.25	0.301	1.294	0.75	0.741	0.596	0.576	1.069	1.119	1.793	0.679	1.129	169.7	62.8	169.6	48.6	79.6	115.3	53.1	144.6	36.1	43.6	187.2	108.4	107.1	86.2	93.4	53.8	99.9
FALSE	High	[K].QKSDAEEDGGTVSQEEEDRKPK.[A]	3xTMT6plex [K2; K20; K22]; 1xTMT6plex [N-Term]; 2xPhospho [S3(100); T/S]	0.000136643	0.000218806	1	3	2	6	P27824	P27824 [552-573]	P27824 2xPhospho [S554(100); T/S]	2	3538.71							0.205	0.507	1.167	0.765	0.822	0.748	0.271	1.885	1.686	2.178	0.567	1.673								214.5	44.1	108.8	250.4	164.1	176.4	160.5	105.9	28.7	199.7
FALSE	High	[R].QKTEEELLETTLK.[M]	2xTMT6plex [K2; K13]; 1xTMT6plex [N-Term]	0.000344111	0.000218806	1	3	1	7	P23141	P23141 [288-300]		1	2249.32													0.792	0.89	0.901	0.641	0.752	0.722															368.5	291.9	328.1
FALSE	High	[K].QKVDSLLENLEK.[I]	2xTMT6plex [K2; K12]; 1xTMT6plex [N-Term]	3.62907e-05	0.000218806	1	7	1	4	P07910	P07910 [205-216]		1	2103.26	0.341	0.455	0.244	0.961	0.668	0.428	1.134	1.265	0.703	1.696	1.49	0.9	4.398	2.412	3.19	1.987	0.734	2.028	141.6	48.3	64.4	34.5	136.2	94.6	60.6	92.2	104.6	116.7	64.8	156.4	137.5	83.1	48.5	213.5	117.1
FALSE	High	[K].QKYLSFTPPEKDGFPSGTPALNAK.[G]	3xTMT6plex [K2; K11; K24]; 1xTMT6plex [N-Term]; 1xPhospho [S5(100)]	7.90748e-05	0.000218806	1	1	1	12	Q13177	Q13177 [137-160]	Q13177 1xPhospho [S141(100)]	2	3589.95	1.063	0.539	0.624	0.633	0.441	1.394	0.431	0.391	0.444	0.783	0.731	0.781	0.516	0.27	0.287	0.523	0.115	0.839	123.4	131.1	66.6	77	78.1	54.4	171.9	147.2	63.5	57.5	65.4	115.2	107.6	115	204.5	105.6	55.2
FALSE	High	[K].QKFNDSEGDDTEETEDYR.[Q]	1xTMT6plex [K2]; 1xTMT6plex [N-Term]; 1xPhospho [S6(100)]	0.000136246	0.000218806	1	3	1	12	Q9NYF8	Q9NYF8 [392-409]	Q9NYF8 1xPhospho [S397(100)]	1	2716.17	0.313	0.927	0.491	1.052	1.256	0.368	0.253	0.899	1.83	1.077	1.142	0.616	2.167	3.018	2.999	6.269	1.957	5.429	108.1	33.9	100.2	53	113.7	135.8	39.8	107.5	27.2	96.7	196.8	115.8	122.8	66.2	34.3	74.2	103.4
FALSE	High	[K].QKEVEQLIK.[K]	2xTMT6plex [K2; K9]; 1xTMT6plex [N-Term]	0.000193953	0.000218806	1	2	1	2	P25789	P25789 [230-238]		1	1802.14
FALSE	High	[R].QKDYETATLSEIK.[A]	2xTMT6plex [K2; K13]; 1xTMT6plex [N-Term]	9.61696e-05	0.000218806	1	4	1	10	P12814	P12814 [419-431]		1	2213.26	1.276	1.068	1.792	2.334	1.436	1.604	1.153	1.813	1.744	2.028	1.692	1.036	1.21	1.058	1.2	1.075	0.467	1.018	63.6	81.1	67.9	114	148.4	91.3	102	70.5	81.3	127.9	123	143.1	119.3	73.1	98.7	119.4	104.4
FALSE	High	[R].QKASIHEAWTDGKEAMLR.[Q]	2xTMT6plex [K2; K13]; 1xTMT6plex [N-Term]	0.0002016	0.000218806	1	4	1	1	P12814	P12814 [401-418]		2	2758.53							1.635	1.533	1.655	3.091	9.85	2.716														97.8	159.8	149.9	161.8	302.2	962.9	265.5
FALSE	High	[R].QGSGSGQSPGHGQR.[G]	1xTMT6plex [N-Term]	0.000129742	0.000218806	1	1	1	7	Q86YZ3	Q86YZ3 [1118-1131]; [1588-1601]; [2058-2071]; [2528-2541]		0	1568.77							0.443	0.278	1.034	0.75	0.439	0.719														450.5	199.4	125.2	465.9	337.7	197.7	323.7
FALSE	High	[R].QGSGVILRQEEAEYVR.[A]	1xTMT6plex [N-Term]	0.000389093	0.000218806	1	2	1	3	P46108-2	P46108-2 [123-138]		1	2063.11	2.662	2.333	1.616	1.654	2.338	2.427	1.177	1.434	1.955	0.906	0.703	1.198							75.6	201.2	176.4	122.1	125	176.7	183.4	124.1	146.2	178.1	242.7	112.5	87.3	148.7
FALSE	High	[K].QGTFHSQQALEYGTK.[L]	1xTMT6plex [K15]; 1xTMT6plex [N-Term]	8.51427e-05	0.000218806	1	1	1	9	P53597	P53597 [67-81]		0	2153.14	2.218	1.486	2.743	1.137	1.064	1.938	1.167	1.63	1.584	1.141	1.073	1.045	1.376	1.546	1.537	1.072	0.592	1.148	64.4	142.9	95.7	176.7	73.2	68.5	124.8	81.7	95.4	133.3	129.5	93.3	87.7	85.5	78.3	107.7	121
FALSE	High	[R].QGTVALQEAQDTMQGTSR.[S]	1xTMT6plex [N-Term]	0.000299644	0.000218806	1	1	1	3	Q13751	Q13751 [989-1006]		0	2150.07													0.606	0.823	0.724	0.885	1.469	1.179															314.1	190.3	258.5
FALSE	High	[K].QGVNNAEKFDYVMQFLNK.[M]	2xTMT6plex [K8; K18]; 1xTMT6plex [N-Term]	3.94743e-05	0.000218806	1	2	1	1	O94925	O94925 [347-364]		1	2832.53													0.851	1.036	1.138	0.797	0.532	0.583															353.7	301	366.4
FALSE	High	[R].QGVQVQVSTSNISSLEGAR.[G]	1xTMT6plex [N-Term]	7.30065e-05	0.000218806	1	1	1	2	P49327	P49327 [1935-1953]		0	2189.17							0.776	0.421	0.867	0.789	0.742	0.784	0.591	0.459	0.457	0.704	0.185	0.918								188.8	146.5	79.5	163.6	149	140.1	148	251.4	148.6	115.3
FALSE	High	[K].QHGIPIPVTPK.[N]	1xTMT6plex [K11]; 1xTMT6plex [N-Term]	0.000247834	0.000218806	1	1	1	2	P00966	P00966 [166-176]		0	1645.02							0.804	0.78	0.813	0.936	0.694	0.669														368.7	296.4	287.7	299.7	345	256	246.5
FALSE	High	[R].QHHPPYHQQHHQGPPPGGPGGR.[S]	1xTMT6plex [N-Term]	6.25433e-05	0.000218806	1	2	1	12	P23246	P23246 [246-267]		0	2632.3	0.68	1.218	1.307	1.751	1.806	0.504	0.572	0.6	0.722	0.53	0.588	0.898	1.346	1.47	1.659	1.549	2.302	1.445	78.8	53.5	96	103	137.9	142.3	39.7	147.6	84.4	88.6	106.5	78.2	86.7	132.6	67.2	90.5	98.9
FALSE	High	[K].QKYPHLQVIGGNVVTAAQAK.[N]	2xTMT6plex [K2; K20]; 1xTMT6plex [N-Term]	7.30935e-05	0.000218806	1	7	1	1	P20839	P20839 [292-311]		1	2809.67													0.987	0.903	1.014	1.155	0.402	0.756															337.8	333.5	304.9
FALSE	High	[R].QHIVNDMNPGNLHLFINAYNSR.[R]	1xTMT6plex [N-Term]	2.93621e-05	0.000218806	1	3	1	1	Q92597	Q92597 [213-234]		0	2796.42													0.419	0.421	0.453	0.403	0.282	0.396															622.2	261	261.9
FALSE	High	[R].QHMDITGEENPLNKLR.[V]	1xTMT6plex [K14]; 1xTMT6plex [N-Term]	0.000118838	0.000218806	1	1	1	1	Q9H4A4	Q9H4A4 [381-396]		1	2353.27													0.659	0.535	0.59	1.156	0.453	0.739															409.2	269.5	219
FALSE	High	[K].QHPVPPPAQNQNQVR.[S]	1xTMT6plex [N-Term]	0.000143066	0.000218806	1	2	1	2	Q15942	Q15942 [329-343]		0	1939.05
FALSE	High	[K].QHPVPPPAQNQNQVRSPGAPGPLTLK.[E]	1xTMT6plex [K26]; 1xTMT6plex [N-Term]; 1xPhospho [S16(100)]	0.000153376	0.000218806	1	2	1	3	Q15942	Q15942 [329-354]	Q15942 1xPhospho [S344(100)]	1	3266.76							0.451	0.298	0.633	0.649	1.024	0.919	0.488	0.691	0.498	1.078	0.242	1.332								208.7	94	62.1	132	135.4	213.7	191.9	199.3	97.3	137.7
FALSE	High	[K].QHTFVETESVR.[Y]	1xTMT6plex [N-Term]	0.000249367	0.000218806	1	1	1	4	P48444	P48444 [45-55]		0	1561.82							0.294	0.335	0.521	0.443	0.396	0.75	0.512	0.534	0.491	0.541	1.176	0.671								271.6	80	91.1	141.6	120.2	107.7	203.7	220.1	112.7	117.6
FALSE	High	[K].QHVVSVEEALLATGQWK.[S]	1xTMT6plex [K17]; 1xTMT6plex [N-Term]	5.23161e-05	0.000218806	1	2	1	1	P07996	P07996 [138-154]		0	2353.33	1.648	0.978	1.249	1.525	0.874	1.362													243.2	400.7	237.9	303.7	370.8	212.5	331.1
FALSE	High	[R].QHYQKETESAPGSPR.[A]	1xTMT6plex [K5]; 1xTMT6plex [N-Term]; 1xPhospho [S13(100)]	0.000240947	0.000218806	1	2	3	12	Q6PKG0	Q6PKG0 [509-523]	Q6PKG0 1xPhospho [S521(100)]	1	2253.11	0.594	1.353	0.271	0.236	0.531	0.426	0.143	0.108	0.228	0.349	0.61	0.759	0.131	0.447	0.282	0.449	0.01	0.632	169.1	100.4	228.8	45.8	39.9	89.8	72	214.1	30.6	23	48.8	74.6	130.6	162.5	227.7	29.7	101.7
FALSE	High	[R].QHYQKETESAPGSPR.[A]	1xTMT6plex [K5]; 1xTMT6plex [N-Term]; 2xPhospho [S9(100); S13(100)]	9.84649e-05	0.000218806	1	2	2	22	Q6PKG0	Q6PKG0 [509-523]	Q6PKG0 2xPhospho [S517(100); S521(100)]	1	2333.07	0.431	0.94	0.302	0.264	0.418	0.285	0.082	0.067	0.12	0.441	0.482	0.467	0.16	0.37	0.326	0.525	0.688	0.33	197.3	85.1	185.3	59.6	52.1	82.4	56.2	257.6	21	17.2	31	113.5	124.1	120.4	205	32.9	75.9
FALSE	High	[K].QKAAPEAK.[K]	2xTMT6plex [K2; K8]; 1xTMT6plex [N-Term]	0.000298904	0.000218806	1	1	1	4	P19338	P19338 [287-294]		1	1529.96
FALSE	High	[R].QHLYVDKNTK.[I]	2xTMT6plex [K7; K10]; 1xTMT6plex [N-Term]	0.000316803	0.000218806	1	1	1	14	P53597	P53597 [48-57]		1	1933.15	4.383	2.318	8.868	2.913	1.501	3.439	4.358	6.386	5.497	2.455	2.352	2.266	3.436	3.577	3.658	2.043	1.683	2.018	31.2	136.8	72.3	276.8	90.9	46.8	107.3	28.8	125.3	183.7	158.1	70.6	67.6	65.2	36.7	126	131.1
FALSE	High	[R].QGSGRESPSLASR.[E]	1xTMT6plex [N-Term]; 1xPhospho [S7(100)]	0.0001964	0.000218806	1	9	2	28	Q8WWM7	Q8WWM7 [333-345]	Q8WWM7 1xPhospho [S339(100)]	1	1640.8	0.556	0.487	0.233	0.169	0.358	0.302	0.114	0.063	0.115	0.348	0.286	0.458	0.08	0.191	0.232	0.308	0.259	0.155	231.4	128.6	112.8	53.8	39.2	82.8	69.9	285.6	32.5	17.9	32.7	99.5	81.7	130.8	314.8	25.3	60.3
FALSE	High	[K].QLALDHFKK.[T]	2xTMT6plex [K8; K9]; 1xTMT6plex [N-Term]	0.000367052	0.000218806	1	1	1	6	Q6DD88	Q6DD88 [392-400]		1	1787.11	1.86	1.067	1.857	1.446	1.223	2.189	1.523	1.696	1.621	1.3	0.838	1.354	1.083	1.061	1.053	0.897	0.01	1	67.5	125.6	72.1	125.4	97.7	82.6	147.8	74.1	112.9	125.7	120.2	96.3	62.1	100.4	113.1	122.5	120.1
FALSE	High	[R].QLAQYHAKDPNNLFMVR.[L]	1xTMT6plex [K8]; 1xTMT6plex [N-Term]	0.000393753	0.000218806	1	3	1	1	Q13200	Q13200 [747-763]		1	2503.36							1.948	1.883	1.594	1.421	1.382	1.7														192.2	374.4	361.8	306.4	273	265.6	326.6
FALSE	High	[K].QLFDQVVKTIGLR.[E]	1xTMT6plex [K8]; 1xTMT6plex [N-Term]	5.92684e-05	0.000218806	2	2	1	1	P26038; P15311	P26038 [28-40]; P15311 [28-40]		1	1975.21													4.403	3.199	3.533	2.925	8.233	2.355															81.9	360.5	261.9
FALSE	High	[R].QLFEEQAK.[A]	1xTMT6plex [K8]; 1xTMT6plex [N-Term]	0.000330411	0.000218806	1	2	1	5	Q15046	Q15046 [510-517]		0	1450.83	2.225	1.163	1.521	0.955	1.24	2.121	1.209	0.793	0.974	0.893	0.815	1.084	0.78	0.753	0.732	0.894	0.321	0.907	72.5	161.2	84.2	110.2	69.2	89.9	153.7	96.5	116.7	76.5	94	86.2	78.7	104.6	131	102.2	98.6
FALSE	High	[R].QIFHPEQLITGK.[E]	1xTMT6plex [K12]; 1xTMT6plex [N-Term]	0.000226323	0.000218806	3	13	1	16	P68363; Q9BQE3; P68366	P68363 [85-96]; Q9BQE3 [85-96]; P68366 [85-96]		0	1869.1	1.903	1.115	2.224	2.293	0.946	1.273	1.435	1.648	1.236	0.955	0.786	0.958	0.696	0.573	0.577	0.531	0.649	0.447	64.5	122.8	72	143.6	148	61	82.2	85.9	123.3	141.6	106.2	82.1	67.6	82.3	160.2	111.5	91.9
FALSE	High	[R].QLFHPEQLITGKEDAANNYAR.[G]	1xTMT6plex [K12]; 1xTMT6plex [N-Term]	2.55525e-05	0.000218806	3	11	1	41	P68363; Q9BQE3; P68366	P68363 [85-105]; Q9BQE3 [85-105]; P68366 [85-105]		1	2873.53	3.141	0.788	2.901	1.504	0.71	3.64	2.689	1.754	1.567	1.101	0.982	1.336	1.606	1.009	1.008	0.974	0.585	1.198	56.8	178.4	44.8	164.8	85.5	40.3	206.8	58.6	157.6	102.8	91.8	64.5	57.6	78.3	96.4	154.8	97.3
FALSE	High	[K].QIGENLIVPGGVK.[T]	1xTMT6plex [K13]; 1xTMT6plex [N-Term]	0.000150071	0.000218806	1	4	1	2	Q16555	Q16555 [44-56]		0	1782.09													0.521	0.482	0.462	0.474	0.345	0.466															559.9	291.5	270
FALSE	High	[K].QIGIIKTNK.[K]	2xTMT6plex [K6; K9]; 1xTMT6plex [N-Term]	0.000442658	0.000218806	2	4	1	5	P35637; Q92804	P35637 [307-315]; Q92804 [256-264]		1	1702.12							1.971	1.128	0.773	0.781	0.936	1.33	1.43	0.624	0.694	0.404	0.443	0.659								120.4	237.4	135.9	93.1	94	112.7	160.2	218.2	312	136.2
FALSE	High	[K].QIGNVAALPGIVHR.[S]	1xTMT6plex [N-Term]	0.00014506	0.000218806	1	1	1	2	Q9Y3I0	Q9Y3I0 [68-81]		0	1674													0.355	0.373	0.422	0.515	0.759	0.437															543.9	192.9	202.9
FALSE	High	[R].QIGVEHVVVYVNK.[A]	1xTMT6plex [K13]; 1xTMT6plex [N-Term]	0.00018099	0.000218806	1	1	1	5	P49411	P49411 [173-185]		0	1942.15	1.57	0.759	1.684	1.614	1.185	1.605	1.4	1.864	1.613	1.352	1.156	1.035							109.5	172	83.1	184.4	176.7	129.7	175.7	113.5	158.8	211.5	183	153.3	131.2	117.5
FALSE	High	[K].QLHTLSDTLWGPGDSR.[L]	1xTMT6plex [N-Term]	0.000163645	0.000218806	1	1	1	1	Q16790	Q16790 [355-370]		0	2012.04													0.621	0.613	0.635	0.703	1.206	0.714															382.4	237.6	234.4
FALSE	High	[R].QLKVTYMEASAK.[I]	2xTMT6plex [K3; K12]; 1xTMT6plex [N-Term]	0.000154636	0.000218806	1	4	1	5	P62070	P62070 [148-159]		1	2056.21	2.697	1.447	4.504	2.597	1.055	2.98	2.217	2.859	2.755	2.232	1.819	1.554	1.251	1.365	1.276	1.329	0.734	1.257	44.6	120.3	64.5	200.9	115.8	47.1	132.9	48.5	107.5	138.7	133.7	108.3	88.3	75.4	82	102.6	112
FALSE	High	[R].QLLAGGIAGAVSR.[T]	1xTMT6plex [N-Term]	0.000102377	0.000218806	1	2	1	8	Q6NUK1	Q6NUK1 [197-209]		0	1441.87							1.995	1.707	1.843	1.491	1.244	1.35	1.042	1.027	1.16	0.934	0.619	0.903								98.8	197	168.7	182	147.3	122.9	133.4	157	163.6	161.3
FALSE	High	[K].QILHGDPLPLTR.[K]	1xTMT6plex [N-Term]	0.000155734	0.000218806	1	2	1	2	O75717	O75717 [612-623]		0	1588.94							0.932	0.893	1.088	1.112	0.924	0.87	1.414	1.078	1.194	1.065	2.15	1.134								153.2	142.8	136.8	166.7	170.4	141.6	133.4	116.8	165.1	125.9
FALSE	High	[R].QIILEKEETEELKR.[F]	2xTMT6plex [K6; K13]; 1xTMT6plex [N-Term]	6.47493e-05	0.000218806	1	2	1	12	P12956	P12956 [326-339]		2	2445.45	1.696	1.048	2.178	1.776	1.18	1.822	3.835	3.283	2.635	1.945	1.831	1.59	1.041	0.878	0.973	0.773	0.404	0.684	68.4	116	71.7	149	121.5	80.8	124.6	40.7	156	133.5	107.2	79.1	74.5	64.7	123.8	128.9	108.7
FALSE	High	[RK].QLLQANPILEAFGNAK.[T]	1xTMT6plex [K16]; 1xTMT6plex [N-Term]	4.50501e-05	0.000218806	2	11	1	4	P35579; Q7Z406	P35579 [210-225]; Q7Z406 [237-252]		0	2185.27	2.413	1.537	2.616	2.46	1.502	2.552							2.213	1.8	1.81	1.065	2.232	1.543	75.2	181.5	115.6	196.8	185	113	192								89.3	197.5	160.6
FALSE	High	[K].QILVGDIGDTVEDPYTSFVK.[L]	1xTMT6plex [K20]; 1xTMT6plex [N-Term]	5.54204e-05	0.000218806	1	2	1	1	Q9Y281	Q9Y281 [54-73]		0	2654.43													0.903	0.749	0.717	0.775	2.822	1.139															259.1	234	194.2
FALSE	High	[K].QLIVGVNK.[M]	1xTMT6plex [K8]; 1xTMT6plex [N-Term]	0.000362885	0.000218806	2	3	1	54	Q05639; P68104	Q05639 [147-154]; P68104 [147-154]		0	1328.87	1.667	1.647	3.874	11.619	4.307	2.129	2.393	10.781	8.749	8.143	9.118	3.294	4.762	9.461	8.931	11.232	5.155	8.321	21.1	35.2	34.8	81.9	245.5	91	45	19.3	46.1	207.6	168.5	156.8	175.6	63.4	14.5	69	137.1
FALSE	High	[K].QLIVGVNKMDSTEPPYSQKR.[Y]	2xTMT6plex [K8; K19]; 1xTMT6plex [N-Term]	0.000439861	0.000218806	1	2	1	3	P68104	P68104 [147-166]		2	2977.67	2.508	1.077	2.344	4.121	1.744	2.263	1.675	2.669	2.121	3.842	2.911	1.753	1.668	1.467	1.427	2.2	0.601	0.983	42.4	106.4	45.7	99.5	174.9	74	96	47.5	79.5	126.8	100.8	182.5	138.3	83.3	75.2	125.4	110.3
FALSE	High	[K].QLFDQVVK.[T]	1xTMT6plex [K8]; 1xTMT6plex [N-Term]	0.000353786	0.000218806	3	4	1	8	P35241; P26038; P15311	P35241 [28-35]; P26038 [28-35]; P15311 [28-35]		0	1434.87	0.813	0.967	1.055	2.019	1.335	0.848	1.951	5.352	3.826	2.111	1.91	1.278	1.148	1.737	1.74	1.48	1.299	0.97	82.7	67.3	80	87.3	167	110.4	70.1	43.8	85.4	234.3	167.5	92.4	83.6	55.9	71.7	82.3	124.5
FALSE	High	[R].QLEVEPEEPEAENKHKPR.[R]	2xTMT6plex [K14; K16]; 1xTMT6plex [N-Term]	0.000128388	0.000218806	1	3	1	9	P36776	P36776 [219-236]		1	2846.56	2.268	1.635	2.958	1.053	1.267	1.742	1.314	1.493	1.766	1.191	1.166	1.287	1.596	1.611	1.262	0.783	0.413	1.13	62.9	142.6	102.8	186	66.2	79.7	109.5	75.6	99.4	112.9	133.5	90.1	88.2	97.4	83.8	133.8	135
FALSE	High	[R].QLEVEPEEPEAENK.[H]	1xTMT6plex [K14]; 1xTMT6plex [N-Term]	0.000258453	0.000218806	1	3	1	2	P36776	P36776 [219-232]		0	2099.09
FALSE	High	[R].QLETLGQEK.[L]	1xTMT6plex [K9]; 1xTMT6plex [N-Term]	0.000187185	0.000218806	1	2	1	14	P05787	P05787 [150-158]		0	1503.88	0.189	1.17	1.128	2.051	1.993	1.366	0.896	2.126	1.566	1.41	1.382	0.99	0.983	1.633	1.498	1.371	2.142	0.937	71	13.4	83.1	80.1	145.7	141.6	97	81.1	72.7	172.5	127.1	114.4	112.1	80.3	74	72.8	120.8
FALSE	High	[K].QIASQFPPPPTPPAMESQPLKPVPANVAPQSPPAVK.[A]	2xTMT6plex [K21; K36]; 1xTMT6plex [N-Term]; 1xPhospho [S31(100)]	0.000151197	0.000218806	1	1	1	1	Q70E73	Q70E73 [864-899]	Q70E73 1xPhospho [S894(100)]	0	4481.43													0.472	0.342	0.327	0.416	0.332	0.483															622.8	294.1	213.1
FALSE	High	[K].QIATLHAQVADMKK.[K]	2xTMT6plex [K13; K14]; 1xTMT6plex [N-Term]	0.00014844	0.000218806	1	1	1	2	P35579	P35579 [1358-1371]		1	2241.34	0.207	0.222	0.457	1.06	0.311	0.275							0.303	0.259	0.364	0.292	0.01	0.259	283.5	58.6	62.8	129.5	300.7	88.1	78.1								443.7	134.3	114.8
FALSE	High	[R].QLDFNSSKDVAVMQLR.[S]	1xTMT6plex [K8]; 1xTMT6plex [N-Term]	0.000144327	0.000218806	1	2	1	3	P53621	P53621 [343-358]		1	2309.27
FALSE	High	[K].QIDLSTVDLKK.[L]	2xTMT6plex [K10; K11]; 1xTMT6plex [N-Term]	0.000329531	0.000218806	1	1	1	2	P55145	P55145 [124-134]		1	1947.21							0.717	0.768	0.669	0.847	0.845	0.856	1.063	0.773	1.061	0.652	1.108	0.635								185	132.6	142	123.8	156.7	156.2	158.3	166.2	176.6	128.4
FALSE	High	[R].QLDMILDEQRR.[Y]	1xTMT6plex [N-Term]	0.000148076	0.000218806	1	1	1	13	P49257	P49257 [351-361]		1	1645.89	1.263	1.289	1.523	1.036	0.98	1.374	0.716	0.971	1.377	1.195	1.093	0.844	1.461	1.502	1.355	1.575	1.978	1.861	83.1	104.9	107.1	126.5	86.1	81.4	114.1	98.4	70.4	95.5	135.5	117.6	107.5	83	64.2	93.8	96.5
FALSE	High	[R].QIDNPDYK.[G]	1xTMT6plex [K8]; 1xTMT6plex [N-Term]	0.000430275	0.000218806	1	1	1	13	P27797	P27797 [279-286]		0	1450.79	0.51	0.888	0.441	0.722	0.9	0.427	1.473	2.401	1.662	1.57	1.475	1.028	1.853	1.294	1.721	1.034	1.316	1.004	142	72.5	126.1	62.7	102.5	127.8	60.7	68.3	100.5	163.9	113.4	107.2	100.7	70.1	73.9	137	95.7
FALSE	High	[R].QLDSIVGER.[G]	1xTMT6plex [N-Term]	0.000226735	0.000218806	2	3	1	19	P02538; P13647	P02538 [224-232]; P13647 [229-237]		0	1245.7	0.835	1.204	1.62	1.043	1.029	0.671	0.663	1.152	1.031	1.062	1.079	1.055	2.07	1.985	2.209	1.451	2.075	1.231	97.1	81.1	116.9	157.3	101.2	99.9	65.1	102.9	68.2	118.5	106	109.3	111	108.5	54.7	113.1	108.5
FALSE	High	[R].QIDSSEEDDDEEDYDNDKR.[S]	1xTMT6plex [K18]; 1xTMT6plex [N-Term]; 2xPhospho [S4(100); S5(100)]	0.000136073	0.000218806	1	2	1	1	O14646	O14646 [212-230]	O14646 2xPhospho [S215(100); S216(100)]	1	2935.14							0.185	0.068	0.156	0.162	0.201	0.314														1006.3	186.5	68.4	157.1	163.1	202.5	316.1
FALSE	High	[K].QLAPIWDKLGETYKDHENIVIAK.[M]	3xTMT6plex [K8; K14; K23]; 1xTMT6plex [N-Term]	9.30974e-05	0.000218806	1	1	1	6	P07237	P07237 [402-424]		2	3598.08	1.344	0.891	0.753	0.571	0.45	0.786	2.258	1.391	1.234	0.802	0.788	1.142	0.556	0.361	0.403	0.25	0.077	0.233	133.9	180	119.3	100.8	76.4	60.3	105.3	67.6	152.7	94.1	83.5	54.2	53.3	77.2	257.3	143.2	93
FALSE	High	[K].QIDSSPVGGETDETTVSQNYR.[G]	1xTMT6plex [N-Term]; 1xPhospho [S5(99.4)]	0.000155134	0.000218806	1	5	1	3	O15027	O15027 [565-585]	O15027 1xPhospho [S569(99.4)]	0	2592.17	0.3	0.869	0.358	0.37	0.665	0.509	0.204	0.259	0.439	0.855	0.755	0.617	0.32	0.471	0.481	0.932	2.747	0.767	162.9	48.8	141.6	58.4	60.3	108.3	83	163.5	33.4	42.4	71.7	139.8	123.5	100.9	113.3	36.3	53.4
FALSE	High	[K].QLEDGRTLSDYNIQK.[E]	1xTMT6plex [K15]; 1xTMT6plex [N-Term]	0.000166151	0.000218806	1	4	1	4	P62979	P62979 [49-63]		1	2238.21	1.141	1.469	1.067	1.945	1.644	1.501	0.801	2.107	1.611	1.698	1.655	1.154	0.969	1.455	1.561	1.4	1.069	1.382	68.8	78.5	101.1	73.4	133.8	113.2	103.3	74	59.3	155.9	119.2	125.6	122.4	85.4	77.7	75.3	112.9
FALSE	High	[K].QLEDGRTLSDYNIQKESTLHLVLR.[L]	1xTMT6plex [K15]; 1xTMT6plex [N-Term]	4.72233e-05	0.000218806	1	4	1	2	P62979	P62979 [49-72]		2	3286.82							1.638	2.462	1.971	1.579	1.766	1.327	2.428	1.849	2.22	1.438	1.805	1.65								91.4	149.8	225	180.1	144.4	161.5	121.3	82.9	201.2	153.2
FALSE	High	[R].QLEEAEEEAQRANASR.[R]	1xTMT6plex [N-Term]	7.77102e-05	0.000218806	1	2	1	3	P35579	P35579 [1878-1893]		1	2060.02	1.346	1.017	1.097	0.675	1.279	1.793	1.301	0.393	0.619	0.573	0.515	1.145							143	192.5	145.5	157	96.6	183	256.5	167	217.2	65.6	103.4	95.6	85.9	191.2
FALSE	High	[R].QLEEAEEEAQRANASRR.[K]	1xTMT6plex [N-Term]	0.000216227	0.000218806	1	2	1	2	P35579	P35579 [1878-1894]		2	2216.12							0.897	0.562	1.232	0.851	0.935	1.216														313.8	281.5	176.4	386.7	267	293.2	381.4
FALSE	High	[R].QLEEPGAGTPSPVRLHALAGFQQR.[A]	1xTMT6plex [N-Term]; 1xPhospho [S11(100)]	0.000270679	0.000218806	1	7	1	1	Q63ZY6	Q63ZY6 [133-156]	Q63ZY6 1xPhospho [S143(100)]	1	2868.47							0.872	0.783	1.153	0.494	0.408	0.7														388.2	338.6	303.9	447.6	191.7	158.3	271.7
FALSE	High	[R].QLELENLTTQETR.[E]	1xTMT6plex [N-Term]	0.000162536	0.000218806	1	1	1	5	P18031	P18031 [157-169]		0	1803.96	0.908	0.96	0.808	1.284	1.294	1.014	0.454	0.706	0.958	0.97	0.957	0.632							136.6	124	131.1	110.3	175.4	176.8	138.5	195	88.6	137.7	186.9	189.2	186.7	123.4
FALSE	High	[R].QLEMILNKPGLK.[Y]	2xTMT6plex [K8; K12]; 1xTMT6plex [N-Term]	0.000122081	0.000218806	1	4	1	1	Q04828	Q04828 [172-183]		0	2071.29							2.847	2.529	2.03	4.503	4.023	3.319														103.7	295.2	262.3	210.5	466.9	417.2	344.2
FALSE	High	[K].QLEPVYNSLAK.[K]	1xTMT6plex [K11]; 1xTMT6plex [N-Term]	0.000104889	0.000218806	1	1	1	6	P13667	P13667 [560-570]		0	1720	1.168	1.106	1.242	0.955	0.68	1.172	1.615	1.001	1.104	0.962	0.93	1.23	0.991	0.797	0.832	0.851	0.386	0.973	99.8	116.6	110.4	124	95.3	67.8	117	84.2	136	84.3	93	81	78.4	103.6	121.5	120.5	96.9
FALSE	High	[K].QLEAIDQLHLEYAKR.[A]	1xTMT6plex [K14]; 1xTMT6plex [N-Term]	0.000137403	0.000218806	1	3	1	2	O43707	O43707 [522-536]		1	2285.3							1.006	1.024	2.275	1.13	0.905	0.985	0.325	0.492	0.573	0.29	0.659	0.427								129.5	130.3	132.7	294.7	146.4	117.2	127.6	271.2	88.1	133.5
FALSE	High	[R].QLIVKEYQAAYGK.[E]	2xTMT6plex [K5; K13]; 1xTMT6plex [N-Term]	0.000140502	0.000218806	1	1	1	7	P12429	P12429 [54-66]		1	2198.32	1.612	1.119	3.064	2.884	1.556	1.95	2.063	2.78	2.453	2.42	2.271	1.488	0.984	0.779	0.836	0.966	0.171	0.777	50.7	81.8	56.8	155.5	146.3	79	98.9	50.4	103.9	140	123.5	121.9	114.3	74.9	127.4	125.3	99.2
FALSE	High	[R].QGSFTIEKPSPNIPIELIPHINKQTSSTPSSLALTSASR.[I]	2xTMT6plex [K8; K23]; 1xTMT6plex [N-Term]; 1xPhospho [S3(100)]	6.20781e-05	0.000218806	1	3	1	2	Q5SW79	Q5SW79 [836-874]	Q5SW79 1xPhospho [S838(100)]	1	4914.66	2.031	1.093	0.88	0.507	0.418	1.641	0.815	0.547	0.616	0.975	1.07	1.024							148.8	302.2	162.7	130.9	75.5	62.2	244.1	161	131.2	88	99.1	157.1	172.3	164.8
FALSE	High	[K].QGSATVGLK.[S]	1xTMT6plex [K9]; 1xTMT6plex [N-Term]	0.00018602	0.000218806	1	2	1	20	P25786	P25786 [31-39]		0	1318.81	0.436	1.139	1.089	2.536	1.93	0.378	1.189	4.4	3.783	1.971	1.912	1.334	1.994	3.88	5.551	4.389	2.376	1.923	74	32.3	84.3	80.6	187.7	142.9	27.9	53	63	233	200.4	104.4	101.3	70.7	30.5	60.9	118.4
FALSE	High	[K].QAWFIENEEQEYVQTVK.[S]	1xTMT6plex [K17]; 1xTMT6plex [N-Term]	1.44484e-05	0.000218806	1	1	1	12	P04083	P04083 [10-26]		0	2599.34	0.731	0.992	0.419	0.674	0.992	1.037	0.361	0.31	0.448	0.736	0.679	0.911	0.273	0.163	0.161	0.39	0.392	0.532	113.6	83.1	112.6	47.6	76.6	112.6	117.8	150	54.2	46.5	67.2	110.4	101.9	136.7	264.2	72	43.1
FALSE	High	[R].QAWQKADINTK.[W]	2xTMT6plex [K5; K11]; 1xTMT6plex [N-Term]	0.000290284	0.000218806	1	1	1	5	P50914	P50914 [75-85]		1	1990.17	2.382	1.833	4.438	1.962	0.848	2.322	2.106	2.531	2.834	1.468	1.612	2.001	1.103	1.285	1.132	1.1	0.01	1.385	50.9	121.2	93.2	225.7	99.8	43.1	118.1	49.7	104.6	125.7	140.7	72.9	80	99.4	96.4	106.3	123.8
FALSE	High	[K].QDDSPPRPIIGPALPPGFIK.[S]	1xTMT6plex [K20]; 1xTMT6plex [N-Term]; 1xPhospho [S4(100)]	0.0001629	0.000218806	1	2	1	2	Q8IXQ4	Q8IXQ4 [102-121]	Q8IXQ4 1xPhospho [S105(100)]	0	2653.45	0.991	0.847	0.576	0.595	0.617	0.968							0.827	0.465	0.515	0.64	1.198	1.038	183.9	182.2	155.8	105.9	109.4	113.6	178.1								188.5	155.8	87.7
FALSE	High	[R].QDEHGYISR.[C]	1xTMT6plex [N-Term]	0.000351815	0.000218806	1	1	1	6	P04792	P04792 [128-136]		0	1333.67	0.356	0.733	0.281	0.51	1.382	0.337													456.7	162.4	334.9	128.4	232.9	631.1	153.7
FALSE	High	[R].QDHPSSMGVYGQESGGFSGPGENR.[S]	1xTMT6plex [N-Term]	5.06835e-06	0.000218806	1	5	1	19	Q01844	Q01844 [269-292]		0	2709.22	0.679	1.038	0.423	0.572	1.345	0.612	0.472	0.214	0.482	0.826	0.814	0.735	0.454	0.488	0.469	0.505	0.13	0.619	115.8	78.7	120.2	49	66.2	155.8	70.9	157.4	74.3	33.7	75.9	130	128.1	115.7	198.7	90.2	97
FALSE	High	[K].QDKIYFMAGSSR.[K]	1xTMT6plex [K3]; 1xTMT6plex [N-Term]	0.000214417	0.000218806	1	1	1	7	P14625	P14625 [535-546]		1	1861	2.581	1.605	2.505	3.874	2.114	2.031	3.009	5.476	4.602	2.916	3.044	2.183	1.682	1.822	2.217	1.643	1.278	1.419	42.8	110.5	68.7	107.2	165.8	90.5	87	33.9	101.9	185.4	155.8	98.7	103.1	73.9	61	102.6	111.1
FALSE	High	[R].QDIAFAYQR.[R]	1xTMT6plex [N-Term]	0.000193423	0.000218806	1	2	1	21	P07355	P07355 [69-77]		0	1340.72	1.397	1.364	1.007	1.89	1.73	1.853	0.843	1.813	1.545	1.818	2.035	1.368	1.205	1.568	1.451	1.904	3.088	1.643	64.2	89.6	87.5	64.6	121.3	111	118.9	69.7	58.8	126.4	107.7	126.8	141.9	95.4	60.4	72.8	94.7
FALSE	High	[R].QDLTTLDVTK.[L]	1xTMT6plex [K10]; 1xTMT6plex [N-Term]	0.000143692	0.000218806	1	3	1	2	P41091	P41091 [18-27]		0	1591.93													1.186	1.182	1.278	1.234	0.786	1.212															266.6	316.1	315
FALSE	High	[R].QDLTTLDVTKLTPLSHEVISR.[Q]	1xTMT6plex [K10]; 1xTMT6plex [N-Term]	5.40223e-05	0.000218806	1	3	1	1	P41091	P41091 [18-38]		1	2824.62													0.869	0.711	0.811	0.693	0.227	0.886															404.1	351.3	287.3
FALSE	High	[R].QEAIPDLEDSPPVSDSEEQQESAR.[A]	1xTMT6plex [N-Term]; 2xPhospho [S10(100); S14(99.4)]	7.99004e-05	0.000218806	1	2	1	3	Q9BTC0	Q9BTC0 [796-819]	Q9BTC0 2xPhospho [S805(100); S809(99.4)]	0	3045.28							0.379	0.32	0.789	0.771	0.874	0.687														435.8	165.3	139.3	343.8	336	380.7	299.2
FALSE	High	[R].QEESEQIK.[T]	1xTMT6plex [K8]; 1xTMT6plex [N-Term]	0.000396116	0.000218806	1	1	1	2	P08729	P08729 [89-96]		0	1448.8													0.5	0.798	0.885	0.694	0.426	0.539															433.7	216.8	346.2
FALSE	High	[R].QEESEQIKTLNNK.[F]	2xTMT6plex [K8; K13]; 1xTMT6plex [N-Term]	0.000124583	0.000218806	1	1	1	3	P08729	P08729 [89-101]		1	2248.28							1.184	2.065	1.755	1.393	1.483	0.932	1.321	1.849	2.071	1.776	0.057	0.919								117	138.5	241.6	205.3	162.9	173.5	109.1	105.9	139.8	195.8
FALSE	High	[K].QEKPAEKPAETPVATSPTATDSTSGDSSR.[S]	2xTMT6plex [K3; K7]; 1xTMT6plex [N-Term]	8.04286e-06	0.000218806	1	2	1	5	P54727	P54727 [145-173]		0	3632.89	0.955	0.965	0.641	0.547	0.692	1.425	0.63	0.168	0.262	1.069	0.865	0.766	0.504	0.251	0.343	0.482	0.131	0.438	103.6	99	100	66.5	56.7	71.7	147.7	145.4	91.6	24.5	38.1	155.4	125.7	111.3	242.3	122.1	60.8
FALSE	High	[K].QEKPAEKPAETPVATSPTATDSTSGDSSR.[S]	2xTMT6plex [K3; K7]; 1xTMT6plex [N-Term]; 1xPhospho [S16(99.7)]	1.12056e-05	0.000218806	1	2	3	27	P54727	P54727 [145-173]	P54727 1xPhospho [S160(99.7)]	0	3712.85	0.241	0.945	0.134	0.56	1.378	0.453	0.06	0.164	0.203	0.852	1.742	0.808	0.153	2.539	0.788	3.074	0.388	4.345	132.9	32.1	125.7	17.8	74.4	183.2	60.2	141.6	8.4	23.2	28.8	120.7	246.7	114.4	64.3	9.8	163.2
FALSE	High	[K].QEILENKDVVVQHVHFDGLGR.[T]	1xTMT6plex [K7]; 1xTMT6plex [N-Term]	0.000140074	0.000218806	1	1	1	1	Q9Y512	Q9Y512 [37-57]		1	2890.59							0.427	0.418	0.365	0.363	0.33	0.469														622.7	265.8	260.1	227.3	226.3	205.8	291.9
FALSE	High	[R].QELILSNSEDKSIR.[V]	1xTMT6plex [K11]; 1xTMT6plex [N-Term]	3.72749e-05	0.000218806	1	2	1	5	P53621	P53621 [261-274]		1	2090.19	1.821	1.384	1.875	1.551	1.352	1.999	0.89	1.905	2.122	1.509	1.546	1.265	1.868	1.52	1.671	1.43	1.053	1.817	63.9	116.4	88.5	119.9	99.2	86.5	127.8	70.2	62.5	133.7	148.9	105.9	108.5	88.8	65.6	122.5	99.6
FALSE	High	[K].QEIQHLFREPEK.[R]	1xTMT6plex [K12]; 1xTMT6plex [N-Term]	0.000289586	0.000218806	1	2	1	3	P04844	P04844 [524-535]		1	2012.13							0.883	1.061	1.007	0.969	0.677	0.989	0.723	0.826	0.876	0.977	2.215	0.85								155.1	136.9	164.5	156.1	150.3	105	153.4	144.5	104.5	119.3
FALSE	High	[R].QAVTNPNNTFYATKR.[L]	1xTMT6plex [K14]; 1xTMT6plex [N-Term]	8.67673e-05	0.000218806	1	1	1	6	P38646	P38646 [108-122]		1	2183.2	4.8	1.469	4.732	1.235	0.617	6.244	4.866	0.653	0.867	0.219	0.415	0.875	0.695	0.663	0.646	0.609	1.019	0.571	47.7	229.1	70.1	225.9	58.9	29.4	298	31.9	155.4	20.9	27.7	7	13.3	27.9	164.7	114.4	109.2
FALSE	High	[R].QAVITKELIEIISGAAALD.[-]	1xTMT6plex [K6]; 1xTMT6plex [N-Term]	8.7826e-05	0.000218806	1	1	1	3	P36542	P36542 [280-298]		1	2413.43	2.309	1.639	2.601	1.152	0.855	2.488							1.192	0.948	0.79	0.923	34.629	1.017	82.1	189.6	134.5	213.5	94.6	70.2	204.3								27.4	32.7	26
FALSE	High	[K].QAVEMKNDKSEEEQSSSSVK.[K]	3xTMT6plex [K6; K9; K20]; 1xTMT6plex [N-Term]	6.00931e-05	0.000218806	1	4	1	10	P07910	P07910 [224-243]		2	3156.69	0.297	0.646	0.253	1.192	0.675	0.4	0.622	1.087	1.062	2.11	1.881	0.835	3.331	2.126	2.674	2.846	0.178	2.274	143.9	42.7	92.9	36.3	171.5	97.2	57.5	81.5	50.7	88.6	86.5	171.9	153.3	68.1	52.5	174.8	111.6
FALSE	High	[R].QATVSWDSGGSDEAPPKPSRPGYPSPR.[S]	1xTMT6plex [K17]; 1xTMT6plex [N-Term]; 1xPhospho [S25(99.2)]	0.00014469	0.000218806	1	5	2	11	Q05397	Q05397 [698-724]	Q05397 1xPhospho [S722(99.2)]	0	3364.64	0.804	1.15	0.577	0.714	0.762	0.82	0.684	0.25	0.615	0.717	0.754	0.617	0.57	0.454	0.385	0.655	0.379	0.673	117.1	94.1	134.6	67.6	83.7	89.3	96.1	150.1	102.6	37.6	92.3	107.6	113.2	92.7	175.3	99.9	79.6
FALSE	High	[K].QAQILASEAEKAEQINQAAGEASAVLAK.[A]	2xTMT6plex [K11; K28]; 1xTMT6plex [N-Term]	1.16668e-05	0.000218806	1	2	1	1	Q9UJZ1	Q9UJZ1 [223-250]		1	3526.97							0.864	0.846	0.797	1.077	0.993	0.902														324.1	280.1	274.3	258.2	349	321.9	292.4
FALSE	High	[K].QAQVATGGGPGAPPGSQPDYSAAWAEYYR.[Q]	1xTMT6plex [N-Term]	8.75699e-06	0.000218806	1	1	1	4	Q92945	Q92945 [655-683]		0	3181.52							0.568	0.399	0.631	0.872	0.884	0.742	0.709	0.444	0.45	0.632	0.525	0.838								197.2	112	78.7	124.5	171.9	174.3	146.4	238	168.9	105.7
FALSE	High	[K].QAQVFKPPPEGTR.[L]	1xTMT6plex [K6]; 1xTMT6plex [N-Term]	0.000461501	0.000218806	1	1	1	6	Q8IY37	Q8IY37 [602-614]		0	1913.1	1.165	0.932	0.896	1.041	0.76	0.751	0.771	0.902	0.924	1.052	1.259	1.039	1.098	1.156	1.256	1.161	0.109	1.253	106.5	124.1	99.2	95.4	110.8	80.9	80	104.2	80.3	94	96.3	109.6	131.2	108.2	96.6	106	111.7
FALSE	High	[K].QASIQHIQNAIDTEK.[S]	1xTMT6plex [K15]; 1xTMT6plex [N-Term]	0.000122625	0.000218806	1	1	1	2	P24539	P24539 [140-154]		0	2154.19													0.735	0.704	0.654	0.625	0.55	0.778															416.2	305.8	293.1
FALSE	High	[K].QASIQHIQNAIDTEKSQQALVQKR.[H]	2xTMT6plex [K15; K23]; 1xTMT6plex [N-Term]	0.000156537	0.000218806	1	1	1	4	P24539	P24539 [140-163]		2	3421.95	1.537	1.339	2.086	2.367	0.949	1.256	0.801	0.9	0.749	0.618	0.604	0.748	1.164	0.862	0.878	0.796	0.526	1.097	64.8	99.6	86.8	135.3	153.5	61.5	81.4	129.7	103.9	116.8	97.1	80.2	78.4	97.1	112.9	131.4	97.3
FALSE	High	[R].QASPNIVIALAGNK.[A]	1xTMT6plex [K14]; 1xTMT6plex [N-Term]	0.000173935	0.000218806	1	2	1	3	P51148	P51148 [122-135]		0	1854.12	2.138	1.166	2.94	3.098	1.583	1.819							1.324	1.173	1.444	1.125	0.755	1.037	76.5	163.7	89.3	225.1	237.1	121.2	139.2								133.4	176.5	156.4
FALSE	High	[R].QASPNIVIALSGNK.[A]	1xTMT6plex [K14]; 1xTMT6plex [N-Term]	0.000454116	0.000218806	1	2	1	1	P20339	P20339 [121-134]		0	1870.12
FALSE	High	[R].QASTDAGTAGALTPQHVR.[A]	1xTMT6plex [N-Term]; 1xPhospho [S3(99.6)]	2.24053e-05	0.000218806	1	8	2	19	P46937	P46937 [107-124]	P46937 1xPhospho [S109(99.6)]	0	2090.02	0.345	0.863	0.313	0.37	0.707	0.512	0.33	0.208	0.465	0.69	0.794	0.656	0.349	0.568	0.481	1.078	1.046	0.894	168.5	58	145.4	52.7	62.3	119.2	86.2	164.4	54.3	34.2	76.5	113.4	130.6	107.9	134.1	46.8	76.2
FALSE	High	[R].QEMQEVQSSR.[S]	1xTMT6plex [N-Term]	0.00016935	0.000218806	1	2	1	7	P22626	P22626 [191-200]		0	1450.72	0.999	0.953	0.833	0.827	1.009	0.611	1.625	1.054	0.973	0.75	0.637	1.083	0.587	0.674	0.649	0.625	0.874	0.581	114.5	114.5	109.1	95.5	94.7	115.5	70	91.6	148.9	96.5	89.1	68.7	58.4	99.2	147.1	86.3	99.1
FALSE	High	[R].QASTLIDRPAPHFER.[T]	1xTMT6plex [N-Term]	0.00012863	0.000218806	1	4	1	4	O43491	O43491 [527-541]		0	1967.07	1.24	0.829	0.959	0.87	0.861	1.302	0.616	0.475	0.676	0.494	0.697	0.771	1.07	0.92	0.893	1.076	2.58	1.072	99.2	122.9	82.2	95.1	86.3	85.4	129.1	142.9	88	68	96.6	70.6	99.6	110.2	84.1	89.9	77.4
FALSE	High	[R].QATHDQAVQALKR.[A]	1xTMT6plex [K12]; 1xTMT6plex [N-Term]	0.00045121	0.000218806	1	2	1	1	Q13425	Q13425 [173-185]		1	1924.11	1.958	1.323	1.794	1.326	1.168	1.156													215.9	422.9	285.6	387.5	286.2	252.3	249.6
FALSE	High	[R].QATKDAGQISGLNVLR.[V]	1xTMT6plex [K4]; 1xTMT6plex [N-Term]	7.99924e-05	0.000218806	1	1	1	9	P38646	P38646 [203-218]		1	2129.24	7.685	1.806	3.537	0.897	0.505	3.811	2.436	0.675	0.818	0.555	0.666	1.109	0.678	0.545	0.523	0.483	0.121	0.551	45.4	349.1	82	160.7	40.7	23	173.1	65.3	159	44	53.4	36.2	43.5	72.4	192.8	130.6	105.1
FALSE	High	[R].QATKDAGTIAGLNVLR.[I]	1xTMT6plex [K4]; 1xTMT6plex [N-Term]	6.45898e-05	0.000218806	1	2	1	34	P11142	P11142 [156-171]		1	2086.24	13.99	2.67	10.535	2.692	1.113	10.729	5.658	2.496	2.23	1.214	1.373	2.723	1.116	0.94	0.92	0.925	0.492	1.224	20.6	288.5	55.1	217.2	55.5	22.9	221.2	28	158.3	69.8	62.4	33.9	38.4	76.2	113.7	126.8	106.8
FALSE	High	[R].QATKDAGTIAGLNVMR.[I]	1xTMT6plex [K4]; 1xTMT6plex [N-Term]	6.17695e-05	0.000218806	1	1	1	22	P11021	P11021 [182-197]		1	2104.19	2.7	0.756	1.966	1.014	0.351	1.628	1.624	0.403	0.412	0.139	0.444	0.478	0.738	0.664	0.646	0.535	0.249	0.488	91.2	246.1	68.9	179.2	92.5	32	148.4	105.3	171	42.4	43.4	14.6	46.8	50.4	177.7	131.1	118
FALSE	High	[R].QATKDAGVIAGLNVLR.[I]	1xTMT6plex [K4]; 1xTMT6plex [N-Term]	4.43457e-05	0.000218806	2	3	1	19	P0DMV9; P34931	P0DMV9 [156-171]; P34931 [158-173]		1	2084.26	6.869	2.076	7.936	2.706	1.224	6.283	6.881	6.632	5.766	2.047	2.218	2.868	2.52	2.084	2.239	1.462	0.515	1.687	28.8	197.7	59.8	228.4	77.9	35.2	180.8	22.6	155.6	150	130.4	46.3	50.2	64.9	58.3	147	121.6
FALSE	High	[R].QATINIGTIGHVAHGK.[S]	1xTMT6plex [K16]; 1xTMT6plex [N-Term]	8.19388e-05	0.000218806	1	3	1	15	P41091	P41091 [39-54]		0	2075.21	3.355	1.031	3.713	3.458	1.932	3.484	6.786	4.542	3.163	1.748	2.243	2.2	0.727	0.743	0.823	0.638	0.419	0.666	41.3	138.5	42.6	153.3	142.7	79.8	143.8	28.2	191.2	128	89.1	49.3	63.2	62	149	108.3	110.7
FALSE	High	[R].QATTIIADNIIFLSDQTK.[E]	1xTMT6plex [K18]; 1xTMT6plex [N-Term]	8.55237e-05	0.000218806	1	1	1	6	Q04837	Q04837 [128-145]		0	2450.39							1.675	1.794	2.235	1.445	1.422	1.379	1.162	0.889	0.881	0.678	4.629	1.163								91.4	153.2	164	204.3	132.1	130	126.1	105.6	122.8	93.9
FALSE	High	[R].QATTIIADNIIFLSDQTKEKE.[-]	2xTMT6plex [K18; K20]; 1xTMT6plex [N-Term]	7.86536e-06	0.000218806	1	1	1	4	Q04837	Q04837 [128-148]		2	3065.73	5.905	3.599	5.038	1.323	1.836	3.34	3.273	1.48	1.695	1.148	1.541	1.872	1.157	0.733	0.775	0.539	1.622	0.796	34.8	205.5	125.2	175.3	46	63.9	116.2	49.1	160.8	72.7	83.2	56.4	75.7	92	112.2	129.8	82.2
FALSE	High	[K].QATENAKEEVR.[R]	1xTMT6plex [K7]; 1xTMT6plex [N-Term]	0.000232703	0.000218806	1	2	1	4	P26641	P26641 [126-136]		1	1732.96							2.039	5.001	2.653	2.394	1.592	0.631	2.928	2.639	3.023	2.45	0.01	1.432								71.7	146.2	358.7	190.3	171.7	114.2	45.2	74.4	217.8	196.2
FALSE	High	[R].QGSFTIEKPSPNIPIELIPHINK.[Q]	2xTMT6plex [K8; K23]; 1xTMT6plex [N-Term]; 1xPhospho [S3(99.7)]	7.89834e-05	0.000218806	1	3	1	8	Q5SW79	Q5SW79 [836-858]	Q5SW79 1xPhospho [S838(99.7)]	0	3339.87	0.987	0.728	0.823	0.699	0.624	1.398	0.752	0.735	0.901	1.197	1.012	0.866	1.373	0.746	0.791	1.171	0.726	1.491	113.4	112	82.6	93.4	79.3	70.8	158.5	106.5	80.1	78.3	96	127.5	107.7	92.2	96.2	132.1	71.7
FALSE	High	[R].QENGASVILRDIAR.[A]	1xTMT6plex [N-Term]	0.000149371	0.000218806	1	3	1	2	P29692	P29692 [39-52]		1	1771							1.322	0.549	0.728	0.932	0.823	1.362														312.7	413.5	171.7	227.6	291.4	257.2	426
FALSE	High	[K].QEYDESGPSIVHR.[K]	1xTMT6plex [N-Term]	0.00011009	0.000218806	2	7	1	23	P60709; Q6S8J3	P60709 [360-372]; Q6S8J3 [1060-1072]		0	1745.87	1.043	1.265	0.695	0.981	1.914	0.816	0.525	0.629	0.747	0.606	0.638	0.845	0.535	0.784	0.66	0.641	1.419	0.632	81.9	85.3	103.5	56.9	80.3	156.7	66.8	145	76.1	91.2	108.3	87.8	92.4	122.4	131.4	70.3	103.1
FALSE	High	[K].QGGFLGLSNIK.[F]	1xTMT6plex [K11]; 1xTMT6plex [N-Term]	0.000179964	0.000218806	1	9	1	1	P15941	P15941 [1083-1093]		0	1591.96													0.575	0.392	0.459	0.329	0.28	0.358															619	355.8	242.6
FALSE	High	[K].QGGLGPMNIPLVSDPKR.[T]	1xTMT6plex [K16]; 1xTMT6plex [N-Term]	7.33545e-06	0.000218806	1	1	1	18	Q06830	Q06830 [94-110]		1	2237.28	3.924	2.142	5.353	4.029	1.375	3.06	2.27	3.383	2.988	2.067	2.067	1.488	1.531	1.319	1.356	1.219	0.189	1.101	34.1	134	73.1	182.8	137.6	46.9	104.5	47.1	106.9	159.3	140.7	97.3	97.3	70	86.6	132.6	114.3
FALSE	High	[R].QGKLFGAAEVQR.[F]	1xTMT6plex [K3]; 1xTMT6plex [N-Term]	0.000262401	0.000218806	1	3	1	5	Q13813	Q13813 [248-259]		1	1762.04							2.697	3.261	3.534	1.988	1.743	1.82	1.346	1.066	1.3	1.059	0.559	0.795								66.6	179.6	217.2	235.4	132.4	116.1	121.2	144.8	194.8	154.3
FALSE	High	[R].QGIEMHLFR.[V]	1xTMT6plex [N-Term]	0.000403338	0.000218806	1	1	1	1	Q13425	Q13425 [410-418]		0	1359.74													0.94	1.097	1.063	1.813	2.628	1.182															216	203.1	237
FALSE	High	[K].QGLLPLTFADPADYNK.[I]	1xTMT6plex [K16]; 1xTMT6plex [N-Term]	0.000325191	0.000218806	1	1	1	1	Q99798	Q99798 [702-717]		0	2221.23													0.639	0.507	0.475	0.423	1.13	0.541															445.5	284.6	225.7
FALSE	High	[K].QGLSSSIFTK.[D]	1xTMT6plex [K10]; 1xTMT6plex [N-Term]	0.000146855	0.000218806	1	3	1	9	P49419	P49419 [453-462]		0	1525.9	2.046	2.046	4.346	4.091	2.059	1.5	2.629	4.608	3.271	2.023	2.032	1.719	1.765	1.963	2.468	1.347	0.845	1.194	40.3	82.5	82.5	175.2	164.9	83	60.5	43.6	114.6	200.9	142.6	88.2	88.6	74.9	62.2	109.7	122
FALSE	High	[R].QGLTKDAHNALLDIQSSGR.[A]	1xTMT6plex [K5]; 1xTMT6plex [N-Term]	4.42875e-05	0.000218806	1	3	1	4	Q99613	Q99613 [623-641]		1	2482.38	1.974	1.255	2.016	1.684	1.127	2.143	1.226	1.409	1.358	1.399	1.244	1.119	1.16	0.957	1.111	0.975	1.225	1.128	62.5	123.4	78.4	126	105.2	70.4	133.9	80.2	98.3	112.9	108.8	112.2	99.7	89.7	92.4	107.3	88.4
FALSE	High	[K].QGLYELSASNFELHVAQGDHFIK.[F]	1xTMT6plex [K23]; 1xTMT6plex [N-Term]	3.2589e-05	0.000218806	1	2	1	1	Q8NBS9	Q8NBS9 [189-211]		0	3061.61													0.905	0.662	0.672	0.676	1.22	0.871															349.6	316.5	231.5
FALSE	High	[R].QGMDLSANQDEETDQETFQLEIDRDTK.[K]	1xTMT6plex [K27]; 1xTMT6plex [N-Term]	1.07324e-05	0.000218806	1	1	1	1	Q16658	Q16658 [277-303]		1	3614.72							0.987	0.873	1.416	0.84	0.922	0.898														302.8	298.8	264.5	428.7	254.3	279	271.9
FALSE	High	[R].QGMDLSANQDEETDQETFQLEIDRDTKK.[C]	2xTMT6plex [K27; K28]; 1xTMT6plex [N-Term]	0.000136418	0.000218806	1	1	1	1	Q16658	Q16658 [277-304]		2	3971.97	1.127	0.817	0.654	0.76	0.482	1.183													348.7	393	284.8	228.1	264.9	168.2	412.4
FALSE	High	[K].QGNLSSQVPLKR.[L]	1xTMT6plex [K11]; 1xTMT6plex [N-Term]	0.000125712	0.000218806	1	2	1	6	P78527	P78527 [3148-3159]		1	1785.07	1.941	1.683	4.709	8.086	2.661	2.159	4.125	11.521	7.877	5.47	5.062	3.126	4.637	6.83	7.645	6.14	1.318	4.056	29.1	56.6	49.1	137.3	235.7	77.6	62.9	21	86.6	242	165.4	114.9	106.3	65.7	20.5	95.3	140.4
FALSE	High	[K].QGPGPSRDYSHYYTTIQDLR.[D]	1xTMT6plex [N-Term]	0.000139811	0.000218806	1	1	1	3	P08727	P08727 [119-138]		1	2583.28							0.732	0.86	0.959	0.919	1.08	0.963	0.933	1.063	0.984	0.9	1.856	1.539								158.4	115.9	136.1	151.8	145.5	171	152.4	129.2	120.5	137.3
FALSE	High	[K].QGPGPSRDYSHYYTTIQDLRDK.[I]	1xTMT6plex [K22]; 1xTMT6plex [N-Term]	0.000143535	0.000218806	1	1	1	2	P08727	P08727 [119-140]		2	3055.56													1.014	1.463	1.175	1.16	1.279	1.428															246.5	249.9	360.7
FALSE	High	[K].QGPVSQSATQQPVTADKQQGHEPVSPR.[S]	1xTMT6plex [K17]; 1xTMT6plex [N-Term]; 1xPhospho [S25(100)]	2.30599e-05	0.000218806	1	3	1	17	Q9BTA9	Q9BTA9 [487-513]	Q9BTA9 1xPhospho [S511(100)]	1	3395.71	0.852	0.881	0.33	0.355	0.501	0.65	0.141	0.051	0.191	0.471	0.546	0.725	0.14	0.367	0.349	0.561	0.01	0.65	160.9	137.2	141.7	53.1	57.2	80.7	104.6	216.9	30.7	11	41.4	102.2	118.4	157.2	223.9	31.4	82.1
FALSE	High	[R].QGQGQLVTCSGAFKEGSLR.[I]	1xCarboxymethyl [C9]; 1xTMT6plex [K14]; 1xTMT6plex [N-Term]	0.000152494	0.000218806	1	1	1	1	Q16531	Q16531 [370-388]		1	2482.31	1.198	1.584	2.454	2.508	0.605	1.865													187.3	224.4	296.6	459.6	469.7	113.3	349.2
FALSE	High	[R].QGQQQAGGDGKTEQK.[G]	2xTMT6plex [K11; K15]; 1xTMT6plex [N-Term]	0.000155303	0.000218806	1	1	1	3	Q00839-2	Q00839-2 [205-219]		1	2247.23							0.95	0.222	0.086	0.094	0.18	1.679	0.434	0.423	0.621	0.479	0.01	0.269								190.1	180.6	42.2	16.3	17.9	34.2	319.2	402.9	175	170.3
FALSE	High	[R].QGQQQAGGKK.[K]	2xTMT6plex [K9; K10]; 1xTMT6plex [N-Term]	0.000449768	0.000218806	1	1	1	1	Q00839	Q00839 [205-214]		1	1717.03							1.612	0.295	0.506	0.01	0.069	2.719														338.6	546	100	171.2	0	23.4	920.8
FALSE	High	[R].QGFPNRVVFQEFR.[Q]	1xTMT6plex [N-Term]	0.00018333	0.000218806	1	2	1	5	P35579	P35579 [706-718]		1	1853	1.883	1.058	3.087	2.036	1.008	1.695	1.88	2.231	2.216	1.255	1.239	1.412	1.213	1.099	1.187	0.937	0.934	0.951	60.7	114.3	64.2	187.3	123.5	61.1	102.9	61.8	116.2	137.9	137	77.6	76.6	87.3	94.5	114.6	103.8
FALSE	High	[R].QGEDLAHVQHPTGAGPHAQEEDSQEEEEEDEEAASR.[Y]	1xTMT6plex [N-Term]; 1xPhospho [S23(100)]	6.01685e-05	0.000218806	1	1	1	2	Q9NW97	Q9NW97 [93-128]	Q9NW97 1xPhospho [S115(100)]	0	4250.79													0.429	0.643	0.548	0.733	0.954	0.863															406.2	174.4	261.3
FALSE	High	[R].QGDTGDWIGTFLGHK.[G]	1xTMT6plex [K15]; 1xTMT6plex [N-Term]	8.91813e-05	0.000218806	1	2	1	3	Q9Y3F4	Q9Y3F4 [45-59]		0	2090.11	1.233	1.069	1.999	2.092	1.364	1.432							0.645	0.738	0.749	0.747	1.311	0.712	99.5	122.6	106.3	198.8	208	135.7	142.5								184.1	118.8	135.8
FALSE	High	[R].QGANINEIR.[Q]	1xTMT6plex [N-Term]	0.000255167	0.000218806	1	1	1	13	Q15365	Q15365 [298-306]		0	1243.7	1.112	0.797	1.062	0.529	0.661	0.933	0.864	0.897	0.688	0.53	0.58	0.774	0.493	0.583	0.549	0.54	1.533	0.481	119.1	132.5	95	126.5	63	78.7	111.1	123.7	106.9	111	85.1	65.6	71.7	95.8	137.9	68	80.5
FALSE	High	[K].QEYDESGPSIVHRK.[C]	1xTMT6plex [K14]; 1xTMT6plex [N-Term]	0.000119962	0.000218806	2	7	1	12	P60709; Q6S8J3	P60709 [360-373]; Q6S8J3 [1060-1073]		1	2103.12	1.813	1.979	2.514	2.42	3.586	1.639	2.734	5.202	3.791	3.365	3.337	2.128	3.339	2.89	3.011	2.298	6.549	2.214	42.2	76.5	83.5	106.1	102.2	151.4	69.2	34	92.9	176.7	128.8	114.3	113.3	72.3	34.6	115.5	99.9
FALSE	High	[R].QFAALVASK.[V]	1xTMT6plex [K9]; 1xTMT6plex [N-Term]	0.000157761	0.000218806	1	2	1	11	Q99460	Q99460 [58-66]		0	1392.86							5.256	8.162	6.992	5.103	4.533	3.046	1.471	1.252	1.488	1.257	0.762	1.064								31.9	167.5	260.1	222.9	162.7	144.5	97.1	122.2	179.7	152.9
FALSE	High	[K].QFDASTPKNDISPPGR.[F]	1xTMT6plex [K8]; 1xTMT6plex [N-Term]; 1xPhospho [S12(100)]	0.000249882	0.000218806	1	1	1	2	Q2NKX8	Q2NKX8 [1058-1073]	Q2NKX8 1xPhospho [S1069(100)]	1	2268.14													0.495	0.705	0.656	1.225	0.376	1.213															370.3	183.3	261.1
FALSE	High	[K].QFDASTPKNDISPPGRFFSSQIPSSVNK.[S]	2xTMT6plex [K8; K28]; 1xTMT6plex [N-Term]; 1xPhospho [S12(98.4)]	0.000155561	0.000218806	1	1	1	1	Q2NKX8	Q2NKX8 [1058-1085]	Q2NKX8 1xPhospho [S1069(98.4)]	2	3818.97	1.95	1.104	0.808	0.487	0.422	1.843													275.8	537.9	304.5	222.8	134.3	116.4	508.3
FALSE	High	[R].QFGFIVLTTSAGIMDHEEAR.[R]	1xTMT6plex [N-Term]	4.45794e-05	0.000218806	1	1	1	1	P62244	P62244 [98-117]		0	2451.25													0.935	0.682	0.563	0.755	1.604	1.107															315.9	295.5	215.6
FALSE	High	[K].QFLQAAEAIDDIPFGITSNSDVFSK.[Y]	1xTMT6plex [K25]; 1xTMT6plex [N-Term]	1.36877e-05	0.000218806	1	1	1	1	P07237	P07237 [171-195]		0	3171.66													0.545	0.549	0.396	0.333	1.81	0.456															412.6	224.8	226.6
FALSE	High	[K].QFSANDKVYTVEK.[A]	2xTMT6plex [K7; K13]; 1xTMT6plex [N-Term]	0.000198947	0.000218806	1	3	1	1	P36871	P36871 [458-470]		1	2216.25													0.937	1.084	1.044	0.863	0.916	1.103															302.3	283.2	327.8
FALSE	High	[K].QFSANDKVYTVEKADNFEYSDPVDGSISR.[N]	2xTMT6plex [K7; K13]; 1xTMT6plex [N-Term]	7.12818e-05	0.000218806	1	3	1	2	P36871	P36871 [458-486]		2	3969.01							0.656	0.906	0.989	1.21	1.135	1	1.189	0.916	0.901	0.977	0.628	1.373								148.8	97.7	134.8	147.2	180.1	168.9	148.7	153.7	182.7	140.9
FALSE	High	[K].QERLSPEVAPPAHR.[R]	1xTMT6plex [N-Term]; 1xPhospho [S5(100)]	0.000141288	0.000218806	1	1	1	15	Q8TAD8	Q8TAD8 [31-44]	Q8TAD8 1xPhospho [S35(100)]	1	1895.97	0.427	1.082	0.362	0.421	0.981	0.378	0.363	0.251	0.682	0.667	0.68	0.899	0.286	0.483	0.462	0.718	0.827	0.653	147.6	63	159.7	53.5	62.2	144.9	55.7	151.9	55.1	38.2	103.6	101.3	103.3	136.6	163.3	46.7	79
FALSE	High	[R].QFSIQAEDERESTDDESNPLGR.[A]	1xTMT6plex [N-Term]	0.000303394	0.000218806	1	4	1	1	Q14669	Q14669 [1365-1386]		1	2752.29													0.67	0.458	0.446	0.893	2.454	1.182															295.6	198	135.5
FALSE	High	[R].QFTSSSSIK.[G]	1xTMT6plex [K9]; 1xTMT6plex [N-Term]	0.000151328	0.000218806	1	1	1	7	Q04695	Q04695 [7-15]		0	1442.83	2.641	1.82	2.923	1.159	0.342	0.736	2.456	4.721	3.133	1.177	1.029	1.326	2.852	3.202	3.588	1.428	0.01	1.253	74.7	197.3	135.9	218.3	86.6	25.6	55	49.1	120.7	231.9	153.9	57.8	50.6	65.2	43.3	123.6	138.8
FALSE	High	[R].QFTSSSSIKGSSGLGGGSSR.[T]	1xTMT6plex [K9]; 1xTMT6plex [N-Term]	3.35251e-05	0.000218806	1	1	1	6	Q04695	Q04695 [7-26]		1	2345.25							7.792	7.777	6.467	0.793	0.604	1.011	2.352	2.117	2.104	1.035	0.215	1.047								39.1	305	304.4	253.1	31	23.6	39.6	111.9	263.1	236.8
FALSE	High	[R].QFTSSSSIKGSSGLGGGSSR.[T]	1xTMT6plex [K9]; 1xTMT6plex [N-Term]; 1xPhospho [S7(100)]	7.60023e-05	0.000218806	1	1	6	124	Q04695	Q04695 [7-26]	Q04695 1xPhospho [S13(100)]	1	2425.21	4.071	2.919	1.489	0.57	0.463	0.714	1.068	0.324	0.964	0.937	0.88	0.833	1.072	1.442	1.482	0.641	0.028	0.614	73.6	299.7	214.9	109.6	41.9	34.1	52.5	114.1	121.8	36.9	109.9	106.9	100.4	95	93.8	100.5	135.2
FALSE	High	[R].QFVPIKVEQIEAGTPGR.[L]	1xTMT6plex [K6]; 1xTMT6plex [N-Term]	4.12415e-05	0.000218806	1	7	1	11	Q16881	Q16881 [400-416]		1	2327.35	2.15	2.214	5.138	4.59	1.753	1.946	1.369	2.947	2.183	1.173	1.073	0.852	2.192	1.784	1.993	0.946	0.377	0.975	36.6	78.8	81.1	188.2	168.1	64.2	71.3	71.6	98	210.8	156.2	83.9	76.8	60.9	70.5	154.6	125.8
FALSE	High	[K].QFVVFEGNHYFYSPYPTK.[T]	1xTMT6plex [K18]; 1xTMT6plex [N-Term]	0.000110686	0.000218806	1	1	1	1	P04843	P04843 [152-169]		0	2681.38													1.332	1.046	1.045	0.947	0.41	1.074															306.4	408.2	320.4
FALSE	High	[K].QFYDQALQQAVVDDDANNAK.[A]	1xTMT6plex [K20]; 1xTMT6plex [N-Term]	1.64793e-05	0.000218806	1	1	1	2	P60033	P60033 [125-144]		0	2711.37							0.611	0.726	0.861	1.643	1.28	0.941	0.988	0.663	0.667	1.074	1.393	1.366								143.5	87.7	104.2	123.6	235.7	183.7	135	152	150.1	100.8
FALSE	High	[R].QGAIVAVTGDGVNDSPALK.[K]	1xTMT6plex [K19]; 1xTMT6plex [N-Term]	1.64338e-05	0.000218806	1	7	1	6	P05023	P05023 [708-726]		0	2270.28	1.882	1.315	1.989	1.458	0.999	1.735	1.201	1.465	1.493	1.143	1.195	1.175	1.119	1.03	0.981	0.834	1.191	1.037	68.8	129.5	90.5	136.8	100.3	68.8	119.4	79.8	95.8	116.9	119.2	91.2	95.4	93.8	96.5	108	99.4
FALSE	High	[R].QGAIVAVTGDGVNDSPALKK.[A]	2xTMT6plex [K19; K20]; 1xTMT6plex [N-Term]	7.87095e-05	0.000218806	1	7	1	3	P05023	P05023 [708-727]		1	2627.53	1.649	1.928	2.251	1.761	1.233	1.81	1.182	1.361	1.482	1.147	1.16	1.36							91.5	150.9	176.4	206	161.2	112.8	165.7	119.1	140.8	162.1	176.6	136.7	138.2	162
FALSE	High	[K].QFTPCQLLADHANSPNKK.[F]	1xCarboxymethyl [C5]; 2xTMT6plex [K17; K18]; 1xTMT6plex [N-Term]	0.000148979	0.000218806	1	1	1	2	P40939	P40939 [743-760]		1	2757.5
FALSE	High	[R].QLIYNYPEQLFGAAGVMAIEHADFAGVER.[L]	1xTMT6plex [N-Term]	6.8412e-06	0.000218806	1	2	1	3	P78371	P78371 [294-322]		0	3438.74	1.433	1.261	1.001	0.777	0.708	1.757	0.92	1.003	1.266	1.185	1.32	1.019	0.822	0.607	0.648	0.551	3.137	0.82	88.9	127.4	112	88.9	69.1	62.9	156.2	86.9	79.9	87.1	110	102.9	114.6	88.5	95.5	78.5	58
FALSE	High	[R].QINDIQLSR.[D]	1xTMT6plex [N-Term]	0.000288892	0.000218806	1	1	1	11	Q13347	Q13347 [190-198]		0	1315.75	3.888	1.478	2.836	1.285	0.922	2.836	1.76	1.55	1.613	1.183	1.209	1.261	1.46	1.286	1.189	1.131	1.365	1.328	53.6	208.5	79.3	152.1	68.9	49.4	152.1	67.6	119.1	104.8	109.1	80	81.8	85.3	78.6	114.7	101.1
FALSE	High	[R].QLNENKQER.[D]	1xTMT6plex [K6]; 1xTMT6plex [N-Term]	0.000212997	0.000218806	1	2	1	16	P26368	P26368 [10-18]		1	1616.91	0.329	1.346	0.715	0.72	0.679	0.454	0.247	0.775	0.56	1.218	1.538	0.985	1.009	1.689	2.375	0.98	0.443	1.685	126.3	41.6	170	90.3	90.9	85.8	57.3	123.7	30.5	95.9	69.3	150.7	190.3	121.8	71.4	72	120.6
FALSE	High	[R].QSVENDIHGLRK.[V]	1xTMT6plex [K12]; 1xTMT6plex [N-Term]	0.00013428	0.000218806	1	1	1	38	P05783	P05783 [176-187]		1	1854.06	1.38	1.035	2.544	5.134	2.64	2.188	3.682	8.5	7.334	8.134	7.535	3.495	3.16	2.329	2.542	2.63	1.765	2.45	39.5	54.6	40.9	100.6	202.9	104.3	86.5	19.1	70.3	162.3	140.1	155.3	143.9	66.7	44.9	141.9	104.6
FALSE	High	[K].QSYYSIAK.[C]	1xTMT6plex [K8]; 1xTMT6plex [N-Term]	0.000279497	0.000218806	1	2	1	2	Q86VP6	Q86VP6 [794-801]		0	1417.81							0.908	1.939	1.461	1.471	1.507	1.106	1.519	1.703	1.977	2.18	0.366	1.667								117.1	106.3	227.1	171.1	172.3	176.5	129.5	96	145.9	163.6
FALSE	High	[R].QTAQQIVSHVQNK.[G]	1xTMT6plex [K13]; 1xTMT6plex [N-Term]	5.87482e-05	0.000218806	1	5	1	6	Q9NZB2	Q9NZB2 [117-129]		0	1939.11	2.391	1.577	2.249	1.849	0.968	2.458	1.28	1.592	1.254	1.22	0.987	1.178	1.189	1.156	1.218	1.108	0.424	1.287	57.9	138.4	91.3	130.2	107	56	142.3	81.9	104.9	130.5	102.8	99.9	80.9	96.5	92.1	109.5	106.4
FALSE	High	[K].QTDVLQQLSIQMANAK.[F]	1xTMT6plex [K16]; 1xTMT6plex [N-Term]	0.000143889	0.000218806	1	1	1	1	Q14204	Q14204 [1850-1865]		0	2246.26													1.049	1.076	1.144	0.626	1.467	0.72															296.5	311.2	319.1
FALSE	High	[K].QTELFAHFIQPAAQK.[T]	1xTMT6plex [K15]; 1xTMT6plex [N-Term]	0.000123878	0.000218806	1	1	1	6	O60264	O60264 [98-112]		0	2187.23	1.337	0.936	1.122	1.332	0.773	1.241	1.778	1.722	1.279	1.212	1.381	1.235	0.742	0.627	0.675	0.529	0.368	0.527	91.1	121.9	85.3	102.2	121.4	70.5	113.1	71.3	126.7	122.7	91.2	86.3	98.4	88	158.9	117.8	99.7
FALSE	High	[K].QTELFAHFIQPAAQKTPTSPLK.[M]	2xTMT6plex [K15; K22]; 1xTMT6plex [N-Term]; 1xPhospho [S19(98.6)]	0.00018579	0.000218806	1	1	1	1	O60264	O60264 [98-119]	O60264 1xPhospho [S116(98.6)]	1	3220.77													0.832	0.55	0.534	0.662	0.453	0.966															420.2	349.7	231.1
FALSE	High	[K].QTESTSFLEK.[K]	1xTMT6plex [K10]; 1xTMT6plex [N-Term]	0.000134475	0.000218806	1	3	1	30	P60900	P60900 [172-181]		0	1627.89	1.356	2.531	2.018	2.663	2.672	1.503	1.09	2.814	2.746	2.624	2.32	1.348	2.485	2.548	2.665	2	1.787	1.955	48.3	65.5	122.2	97.4	128.5	129	72.5	54.1	59	152.3	148.6	142	125.6	72.9	47.2	117.4	120.4
FALSE	High	[K].QTESTSFLEKK.[V]	2xTMT6plex [K10; K11]; 1xTMT6plex [N-Term]	5.79382e-05	0.000218806	1	3	1	20	P60900	P60900 [172-182]		1	1985.15	1.842	4.156	4.194	5.549	4.026	1.93	3.242	8.943	8.773	7.403	6.149	3.043	5.576	4.596	5.453	3.855	1.353	3.54	29.1	53.6	120.9	122	161.4	117.1	56.1	19.9	64.6	178.3	174.9	147.6	122.6	60.7	26.5	147.5	121.6
FALSE	High	[R].QTFEAAILTQLHPR.[S]	1xTMT6plex [N-Term]	9.99674e-05	0.000218806	1	1	1	1	Q9NPD3	Q9NPD3 [105-118]		0	1854.04													0.812	0.715	0.706	0.622	1.673	0.678															338.4	274.9	242
FALSE	High	[R].QTFSPFGQIMEIR.[V]	1xTMT6plex [N-Term]	0.00014887	0.000218806	2	4	1	3	Q01085; P31483	Q01085 [223-235]; P31483 [232-244]		0	1782.94													0.986	0.839	0.835	1.082	1.382	0.909															298.6	294.3	250.5
FALSE	High	[R].QTGKTSIAIDTIINQKR.[F]	2xTMT6plex [K4; K16]; 1xTMT6plex [N-Term]	0.000146949	0.000218806	1	3	1	2	P25705	P25705 [215-231]		2	2574.55							6.444	4.864	4.554	1.532	1.784	2.11														94.2	607.1	458.3	429.1	144.3	168.1	198.8
FALSE	High	[K].QTIAHQQQQLTNLQMAAQR.[Q]	1xTMT6plex [N-Term]	4.47554e-05	0.000218806	1	3	1	1	Q9UHX1-2	Q9UHX1-2 [86-104]		0	2437.29													1.611	1.08	1.221	1.049	0.576	1.105															274.8	442.8	296.7
FALSE	High	[K].QTIDNSQGAYQEAFDISK.[K]	1xTMT6plex [K18]; 1xTMT6plex [N-Term]	0.000131566	0.000218806	1	1	1	1	P27348	P27348 [140-157]		0	2473.26													1.288	1.287	1.133	1.244	2.476	1.549															210.5	271	270.8
FALSE	High	[K].QTIDNSQGAYQEAFDISKK.[E]	2xTMT6plex [K18; K19]; 1xTMT6plex [N-Term]	1.90874e-06	0.000218806	1	1	1	13	P27348	P27348 [140-158]		1	2830.52	1.29	1.174	1.056	1.132	0.91	1.163	0.931	1.592	1.534	1.357	1.292	1.175	1.311	0.981	1.093	1.07	0.477	1.071	92	118.7	108.1	97.2	104.1	83.7	107	78.4	73	124.8	120.2	106.4	101.3	92.1	99	129.7	97.1
FALSE	High	[R].QTIFENLK.[M]	1xTMT6plex [K8]; 1xTMT6plex [N-Term]	0.000334873	0.000218806	1	2	1	10	O15379	O15379 [360-367]		0	1450.87	1.084	1.343	1.026	1.249	1.052	1.408	1.197	1.692	1.54	1.696	1.774	1.119	1.487	1.178	1.343	1.109	1.893	1.352	84.5	91.6	113.5	86.7	105.5	88.9	119	70.9	84.9	120	109.2	120.2	125.8	79.3	74.8	111.2	88.1
FALSE	High	[R].QTLMWSATWPK.[E]	1xTMT6plex [K11]; 1xTMT6plex [N-Term]	0.000246322	0.000218806	2	6	1	2	Q92841-1; P17844	Q92841-1 [272-282]; P17844 [274-284]		0	1807													0.727	0.642	0.664	0.494	0.452	0.557															463	336.5	297.2
FALSE	High	[R].QTIQYIHPADAVK.[L]	1xTMT6plex [K13]; 1xTMT6plex [N-Term]	0.000158656	0.000218806	1	2	1	3	Q9H0A0	Q9H0A0 [366-378]		0	1942.12							0.973	1.762	1.409	1.32	1.527	1.179	1.155	1.259	1.397	1.346	0.391	1.241								119.3	116.2	210.3	168.1	157.5	182.2	140.7	129.1	149.1	162.6
FALSE	High	[R].QSVENDIHGLR.[K]	1xTMT6plex [N-Term]	9.87651e-05	0.000218806	1	1	1	22	P05783	P05783 [176-186]		0	1496.8	1.751	1.553	1.915	1.74	1.685	2.096	1.452	1.434	1.781	1.536	1.538	1.727	0.82	0.707	0.731	1.044	3.452	0.797	57.8	101.3	89.8	110.7	100.6	97.4	121.2	64.3	93.3	92.2	114.5	98.8	98.9	111	87.5	71.7	61.9
FALSE	High	[R].QSVEADINGLRR.[V]	1xTMT6plex [N-Term]	0.000178177	0.000218806	1	4	1	2	P13645	P13645 [246-257]		1	1586.88													0.883	1.183	1.051	0.937	2.565	1.127															240.1	212.1	283.9
FALSE	High	[K].QSSYSQQPYNNQGQQQNMESSGSQGGR.[A]	1xTMT6plex [N-Term]	4.49911e-05	0.000218806	1	2	1	7	Q92804	Q92804 [75-101]		0	3204.42
FALSE	High	[R].QSSGPGASSGTSGDHGELVVR.[I]	1xTMT6plex [N-Term]	0.000198372	0.000218806	1	1	1	1	P29692-3	P29692-3 [39-59]		0	2214.09
FALSE	High	[R].QRSPLSDYMNLDFSSPK.[S]	1xTMT6plex [K17]; 1xTMT6plex [N-Term]; 1xPhospho [S3(100)]	0.00021335	0.000218806	1	1	1	1	Q9Y4H2	Q9Y4H2 [971-987]	Q9Y4H2 1xPhospho [S973(100)]	1	2523.24	0.934	0.738	0.612	0.567	0.587	1.103													378.9	354	279.8	232	214.9	222.3	418
FALSE	High	[R].QRSPSPAPAPAPAAAAGPPTR.[K]	1xTMT6plex [N-Term]; 2xPhospho [S3(100); S5(100)]	5.36086e-05	0.000218806	1	1	1	7	Q9H7N4	Q9H7N4 [496-516]	Q9H7N4 2xPhospho [S498(100); S500(100)]	1	2357.14	0.356	0.679	0.23	0.346	0.793	0.619	0.169	0.081	0.168	0.638	0.505	0.515	0.345	0.393	0.352	0.624	1.031	0.496	163.3	58.2	111	37.6	56.5	129.5	101.2	228.6	38.6	18.6	38.5	145.7	115.4	117.6	174.5	60.1	68.6
FALSE	High	[K].QSFDDNDSEELEDKDSK.[S]	2xTMT6plex [K14; K17]; 1xTMT6plex [N-Term]; 1xPhospho [S8(100)]	5.4578e-05	0.000218806	1	1	1	14	O60841	O60841 [106-122]	O60841 1xPhospho [S113(100)]	1	2768.28							0.066	0.063	0.29	0.543	0.482	0.271	0.354	0.6	0.74	1.775	0.137	1.251								392.5	25.9	24.8	113.9	213.2	189.1	106.2	176.6	62.5	106
FALSE	High	[K].QSFVLKEGVEYR.[I]	1xTMT6plex [K6]; 1xTMT6plex [N-Term]	9.99674e-05	0.000218806	1	2	1	17	P52565	P52565 [100-111]		1	1913.09	1.375	1.317	2.792	4.808	1.861	1.359	1.354	2.926	2.342	2.158	1.909	1.383	1.664	2.154	2.368	2.453	1.441	1.617	43.8	60.2	57.7	122.3	210.5	81.5	59.5	59.5	80.5	174	139.3	128.4	113.6	82.2	54.1	90.1	116.6
FALSE	High	[R].QSGEAFVELGSEDDVK.[M]	1xTMT6plex [K16]; 1xTMT6plex [N-Term]	0.000147378	0.000218806	1	1	1	4	P52597	P52597 [53-68]		0	2168.11							0.563	1.528	1.531	1.212	1.2	1.633														242.3	136.4	370.3	371	293.7	290.8	395.6
FALSE	High	[K].QSGLSSLVNGKSPIR.[S]	1xTMT6plex [K11]; 1xTMT6plex [N-Term]; 1xPhospho [S12(100)]	0.000150375	0.000218806	1	2	1	5	Q9UPN9	Q9UPN9 [851-865]	Q9UPN9 1xPhospho [S862(100)]	1	2081.15	0.473	0.607	0.379	0.572	0.306	0.452	0.227	0.208	0.415	0.51	0.473	0.382	0.472	0.465	0.541	0.874	0.435	0.905	179.8	85.1	109.1	68.1	102.9	55	81.2	221.7	50.4	46.2	92	113	104.8	84.6	150.5	71	69.9
FALSE	High	[R].QSHSESPSLQSK.[S]	1xTMT6plex [K12]; 1xTMT6plex [N-Term]; 1xPhospho [S6(100)]	0.000136246	0.000218806	1	2	2	24	Q9UQ35	Q9UQ35 [1078-1089]	Q9UQ35 1xPhospho [S1083(100)]	0	1852.92	0.127	0.611	0.098	0.153	0.527	0.095	0.088	0.069	0.065	0.239	0.253	0.331	0.13	0.249	0.201	0.324	0.265	0.163	260.5	33.1	159.2	25.6	39.7	137.4	24.6	340.3	29.9	23.6	22.2	81.2	86.2	112.7	310.5	40.3	77.2
FALSE	High	[R].QSHSGSISPYPK.[V]	1xTMT6plex [K12]; 1xTMT6plex [N-Term]; 1xPhospho [S/Y]	0.000160791	0.000218806	1	2	3	12	Q9UQ35	Q9UQ35 [987-998]		0	1825.92	0.527	0.777	0.318	0.341	0.71	0.484	0.452	0.285	0.418	0.604	0.561	0.706	0.435	0.632	0.587	0.987	0.532	0.941	170.4	89.8	132.4	54.1	58	121	82.5	169.2	76.5	48.2	70.8	102.1	94.9	119.4	139	60.5	87.8
FALSE	High	[R].QTLSIYQALKK.[G]	2xTMT6plex [K10; K11]; 1xTMT6plex [N-Term]	0.000137716	0.000218806	1	9	1	1	Q15149-4	Q15149-4 [3702-3712]		1	1980.25													0.763	0.83	0.913	0.871	0.346	0.528															399.9	305	332.1
FALSE	High	[K].QSLGELIGTLNAAK.[V]	1xTMT6plex [K14]; 1xTMT6plex [N-Term]	4.63674e-05	0.000218806	1	2	1	8	P60174	P60174 [20-33]		0	1873.12	0.743	1.005	0.879	1.366	1.168	0.811	1.311	2.47	2.499	2.443	1.937	1.664	1.288	1.058	1.056	1.158	1.265	1.083	94.8	70.4	95.3	83.4	129.5	110.7	76.9	54.6	71.6	134.9	136.4	133.4	105.8	90.8	90	115.8	95.2
FALSE	High	[R].QSLGHPPPEPGPDR.[V]	1xTMT6plex [N-Term]	0.000136755	0.000218806	1	2	1	13	P13861	P13861 [57-70]		0	1712.89	0.784	1.158	0.501	0.561	1.029	0.859	0.402	0.274	0.32	0.453	0.471	0.677	0.415	0.387	0.386	0.485	1.561	0.575	116.9	91.7	135.4	58.6	65.5	120.2	100.4	182.7	73.4	50.1	58.5	82.8	86.1	123.8	156.7	65	60.7
FALSE	High	[R].QSILILKEQIQK.[S]	2xTMT6plex [K7; K12]; 1xTMT6plex [N-Term]	0.000127153	0.000218806	1	3	1	1	P33240	P33240 [561-572]		1	2128.37													2.395	1.313	2.114	1.098	0.402	0.947															226.6	542.6	297.5
FALSE	High	[K].QSLPPGLAVK.[E]	1xTMT6plex [K10]; 1xTMT6plex [N-Term]	0.000234927	0.000218806	1	1	1	27	P63173	P63173 [58-67]		0	1467.93	2.652	1.951	2.747	1.91	1.257	1.636	1.755	3.162	3.035	1.943	2.112	1.799	1.865	1.591	1.764	1.624	0.346	1.676	54.6	144.8	106.5	150	104.3	68.6	89.3	48.3	84.8	152.9	146.7	93.9	102.1	87	67.5	125.9	107.4
FALSE	High	[K].QSLVPAHPMAPPSPSTTSSNNNSSSSSNSGWDQLSK.[T]	1xTMT6plex [K36]; 1xTMT6plex [N-Term]; 1xPhospho [S13(97.1)]	0.000140332	0.000218806	1	2	1	2	P29558	P29558 [26-61]	P29558 1xPhospho [S38(97.1)]	0	4222.98							0.493	0.308	0.669	1.07	0.996	0.819	0.834	0.654	0.638	0.707	0.01	1.109								198.2	97.6	60.9	132.5	212.1	197.4	162.4	210.2	175.2	137.5
FALSE	High	[K].QSNASSDVEVEEKETSVSKEDTDHEEK.[A]	3xTMT6plex [K13; K19; K27]; 1xTMT6plex [N-Term]; 1xPhospho [S6(98.9)]	4.29097e-05	0.000218806	1	3	2	6	O75475	O75475 [101-127]	O75475 1xPhospho [S106(98.9)]	2	4032.96							0.203	0.208	0.792	0.361	0.412	0.425	0.62	0.789	0.754	1.298	1.03	1.685								309.3	62.9	64.2	244.9	111.8	127.4	131.3	146.1	90.5	115.2
FALSE	High	[R].QSPASPPPLGGGAPVR.[T]	1xTMT6plex [N-Term]; 1xPhospho [S5(100)]	0.000163771	0.000218806	1	3	1	18	Q14160	Q14160 [1444-1459]	Q14160 1xPhospho [S1448(100)]	0	1796.93	0.56	1.244	0.403	0.502	1.036	0.592	0.297	0.208	0.285	0.464	0.901	0.535							192.9	108	239.9	77.7	96.7	199.9	114.1	290.1	86.2	60.4	82.8	134.7	261.3	155.3
FALSE	High	[R].QSSATSSFGGLGGGSVR.[F]	1xTMT6plex [N-Term]	1.05693e-05	0.000218806	1	1	1	41	P08727	P08727 [8-24]		0	1783.91	1.307	1.081	1.903	1.316	1.348	1.845	1.428	1.262	1.212	0.991	0.911	1.115	2.305	1.827	1.901	1.476	1.346	2.053	73.8	96.5	79.8	140.5	97.1	99.5	136.1	87.4	124.9	110.4	105.9	86.6	79.6	97.5	57.5	132.5	105
FALSE	High	[R].QSSATSSFGGLGGGSVR.[F]	1xTMT6plex [N-Term]; 1xPhospho [S15(100)]	0.000129349	0.000218806	1	1	5	24	P08727	P08727 [8-24]	P08727 1xPhospho [S22(100)]	0	1863.88	1.058	0.959	0.382	0.484	0.759	0.926	0.554	0.245	0.423	1.108	1.324	0.981	0.59	0.558	0.552	0.526	0.455	0.738	129.6	137.1	124.3	49.5	62.8	98.3	120	120.7	66.9	29.6	51.1	133.8	159.8	118.5	157.9	93.2	88.2
FALSE	High	[K].QSLGELIGTLNAAK.[V]	1xTMT6plex [K14]; 1xTMT6plex [N-Term]; 1xPhospho [S2(100)]	0.000145352	0.000218806	1	2	1	2	P60174	P60174 [20-33]	P60174 1xPhospho [S21(100)]	0	1953.08	0.173	0.259	0.178	0.45	0.469	0.325							0.414	0.403	0.298	0.628	2.064	0.97	334.7	57.8	86.7	59.6	150.7	156.9	108.7								198.2	82	79.9
FALSE	High	[R].QRSPIALPVKQEPPQIDAVK.[R]	2xTMT6plex [K10; K20]; 1xTMT6plex [N-Term]; 1xPhospho [S3(100)]	2.68395e-05	0.000218806	1	2	1	13	Q8TF01	Q8TF01 [209-228]	Q8TF01 1xPhospho [S211(100)]	2	2981.72	1.005	0.872	0.663	0.697	0.69	0.916	0.531	0.484	0.792	0.828	0.737	0.66	0.973	0.713	0.79	1.021	0.481	1.223	121.4	122	105.9	80.5	84.6	83.8	111.2	138.5	73.6	67	109.7	114.7	102.1	91.5	111.8	108.8	79.8
FALSE	High	[K].QTQTFTTYSDNQPGVLIQVYEGER.[A]	1xTMT6plex [N-Term]	4.92319e-05	0.000218806	1	2	1	2	P11142	P11142 [424-447]		0	3003.49							0.343	0.4	0.498	0.646	0.672	0.652	0.366	0.326	0.31	0.525	1.238	0.662								235.4	80.7	94.1	117.3	152.1	158.2	153.6	250.4	91.6	81.7
FALSE	High	[K].QTSIQSPSSYGNSSPPLNK.[M]	1xTMT6plex [K19]; 1xTMT6plex [N-Term]; 1xPhospho [S14(100)]	0.000127651	0.000218806	1	10	1	2	Q9H3D4	Q9H3D4 [450-468]	Q9H3D4 1xPhospho [S463(100)]	0	2530.26													1.037	0.831	1.054	0.901	0.596	1.127															320.8	332.6	266.7
FALSE	High	[R].QVFGEATKQPGITFIAAK.[F]	2xTMT6plex [K8; K18]; 1xTMT6plex [N-Term]	3.58556e-05	0.000218806	1	1	1	3	P07339	P07339 [177-194]		1	2593.53	2.289	0.669	1.815	1.367	0.73	3.281							0.921	1.063	1.164	0.776	0.394	0.61	103.4	236.7	69.2	187.7	141.3	75.5	339.2								159.8	147.2	169.8
FALSE	High	[K].QVGETSAPGDTLDGTPR.[T]	1xTMT6plex [N-Term]; 1xPhospho [T15(100)]	0.000391412	0.000218806	1	2	1	1	Q9NZN5	Q9NZN5 [689-705]	Q9NZN5 1xPhospho [T703(100)]	0	2009.94	0.587	1.089	0.366	0.406	1.139	0.486													413.9	242.9	450.6	151.6	168.1	471.6	201.4
FALSE	High	[R].QVGVGYVDSIQR.[K]	1xTMT6plex [N-Term]	0.000181197	0.000218806	1	2	1	6	P43246	P43246 [160-171]		0	1549.85	1.798	1.416	1.59	0.889	0.93	1.598	0.679	0.49	0.771	0.776	0.724	0.829	0.851	0.805	0.803	0.879	0.949	1.229	78.6	141.3	111.3	124.9	69.8	73.1	125.6	128.5	87.3	62.9	99	99.7	93	106.5	107.2	91.2	86.3
FALSE	High	[R].QVGVGYVDSIQRK.[L]	1xTMT6plex [K13]; 1xTMT6plex [N-Term]	0.000166151	0.000218806	1	2	1	2	P43246	P43246 [160-172]		1	1907.11							1.316	1.166	1.712	1.74	1.648	1.455	1.502	1.278	1.242	1.556	1.236	1.693								104.1	136.9	121.4	178.2	181.1	171.5	151.4	111	166.7	141.8
FALSE	High	[K].QVHPDTGISSK.[A]	1xTMT6plex [K11]; 1xTMT6plex [N-Term]	0.000141003	0.000218806	4	16	1	39	Q16778; Q5QNW6; O60814; Q8N257	Q16778 [48-58]; Q5QNW6 [48-58]; O60814 [48-58]; Q8N257 [48-58]		0	1626.92	0.324	0.301	0.352	0.52	0.843	0.477	0.929	1.428	1.045	0.489	0.506	1.068	1.173	1.454	1.451	1.371	0.94	1.114	172.9	56.1	52.1	60.8	89.9	145.8	82.5	110.4	102.6	157.6	115.4	54	55.8	117.9	85.4	100.2	124.2
FALSE	High	[K].QVKPYVEEGLHPQIIIR.[A]	1xTMT6plex [K3]; 1xTMT6plex [N-Term]	2.34422e-05	0.000218806	1	3	1	4	Q99832	Q99832 [107-123]		0	2477.46	1.741	1.03	1.871	1.693	1.332	1.925	1.8	2.239	1.571	1.317	1.422	1.357	1.369	1.488	1.581	1.397	0.925	1.109	67.5	117.6	69.5	126.4	114.3	90	130	66.2	119.1	148.2	103.9	87.1	94.1	89.8	76.3	104.4	113.4
FALSE	High	[R].QVLEGEEIAYKFTPK.[Y]	2xTMT6plex [K11; K15]; 1xTMT6plex [N-Term]	0.000127568	0.000218806	1	1	1	1	Q03252	Q03252 [506-520]		1	2439.41													1.459	1.469	1.45	0.978	3.377	1.245															191.3	279	281.1
FALSE	High	[R].QVLKYDDFLK.[S]	2xTMT6plex [K4; K10]; 1xTMT6plex [N-Term]	0.000396116	0.000218806	1	1	1	3	Q07960	Q07960 [209-218]		1	1956.18	1.998	1.367	3.157	2.424	1.272	2.303	2.01	2.482	2.054	1.724	1.654	1.542	1.174	1.062	1.085	1.056	1.969	1.05	51.8	103.5	70.8	163.6	125.6	65.9	119.3	55.3	111.1	137.1	113.5	95.2	91.4	85.2	84.7	99.4	89.9
FALSE	High	[R].QVLLGDQIPK.[F]	1xTMT6plex [K10]; 1xTMT6plex [N-Term]	0.000162657	0.000218806	1	1	1	35	P28072	P28072 [221-230]		0	1568.98	1.212	1.564	2.08	3.935	2.645	1.152	2.354	4.926	4.594	4.036	3.382	1.594	3.25	2.494	3.139	2.111	1.981	1.683	46.3	56.2	72.5	96.4	182.3	122.6	53.4	35.4	83.4	174.6	162.8	143	119.9	56.5	44.4	144.2	110.7
FALSE	High	[R].QVLLGDQIPKFAVATLPPA.[-]	1xTMT6plex [K10]; 1xTMT6plex [N-Term]	0.00014029	0.000218806	1	1	1	4	P28072	P28072 [221-239]		1	2436.46	2.175	1.79	3.051	1.055	0.916	1.863													177.2	385.4	317.2	540.7	187	162.3	330.2
FALSE	High	[R].QVLLSAAEAAEVILR.[V]	1xTMT6plex [N-Term]	3.4906e-05	0.000218806	1	2	1	5	P78371	P78371 [502-516]		0	1812.08	1.387	0.991	1.169	1.214	1.033	1.246	0.821	0.944	0.979	0.722	0.746	0.975	0.783	0.628	0.589	0.637	3.922	0.729	84.1	116.6	83.3	98.3	102	86.8	104.8	108	88.7	101.9	105.8	77.9	80.5	105.4	91.2	71.4	57.3
FALSE	High	[R].QVLLSEPEEAAALYR.[G]	1xTMT6plex [N-Term]	0.000135233	0.000218806	1	1	1	2	P13798	P13798 [4-18]		0	1918.05							0.795	0.448	0.791	0.725	0.677	0.769														403.5	320.7	180.6	319.1	292.6	273.3	310.2
FALSE	High	[R].QVIQQNPALLPALLQQLGQENPQLLQQISR.[H]	1xTMT6plex [N-Term]	3.10599e-06	0.000218806	1	2	1	4	P54725	P54725 [246-275]		0	3608.05							3.064	1.837	1.29	1.385	1.343	1.137	0.859	0.647	0.413	0.395	10.052	1.19								79.3	242.9	145.6	102.3	109.8	106.5	90.2	84	72.2	54.4
FALSE	High	[R].QVLQSTQSPR.[T]	1xTMT6plex [N-Term]; 1xPhospho [S8(100)]	0.000407025	0.000218806	1	5	3	17	Q9Y2D5	Q9Y2D5 [972-981]	Q9Y2D5 1xPhospho [S979(100)]	0	1452.74	0.245	1.055	0.145	0.259	0.977	0.193	0.085	0.115	0.081	0.346	0.6	0.209	0.084	0.211	0.121	0.279	0.049	0.189	164.4	40.3	173.5	23.8	42.6	160.7	31.8	308.4	26.3	35.5	24.9	106.8	184.9	64.3	368.2	30.9	77.9
FALSE	High	[R].QVNEMKNSMSETVR.[L]	1xTMT6plex [K6]; 1xTMT6plex [N-Term]	0.000112366	0.000218806	1	1	1	6	P49257	P49257 [402-415]		1	2111.1	2.439	1.164	2.992	2.381	1.2	2.401	2.625	2.758	2.841	2.313	1.764	1.236	0.514	0.37	0.474	0.389	0.119	0.296	51.3	125	59.7	153.3	122	61.5	123	47.8	125.4	131.8	135.7	110.5	84.3	59	224.3	115.4	83
FALSE	High	[R].QVNITVQKK.[V]	2xTMT6plex [K8; K9]; 1xTMT6plex [N-Term]	0.000142008	0.000218806	1	1	1	6	Q9P035	Q9P035 [77-85]		1	1745.13	0.984	0.88	1.493	1.622	1.37	1.985	1.775	2.976	2.932	2.76	2.653	1.333	2.568	2.21	2.296	1.876	3.112	2.024	71.5	70.4	62.9	106.8	116	98	142	48.1	85.4	143.2	141.1	132.8	127.7	64.1	45.7	117.4	101.1
FALSE	High	[K].QVPGGGGGGGSGGGGGSGGGGSGGGR.[G]	1xTMT6plex [N-Term]	0.00014141	0.000218806	1	3	1	1	Q9UHB9	Q9UHB9 [6-31]		0	2072.97
FALSE	High	[K].QVFESDEAPDGNSYQDDQDDLKRR.[S]	1xTMT6plex [K22]; 1xTMT6plex [N-Term]	0.000136418	0.000218806	1	7	1	1	Q96N67	Q96N67 [156-179]		2	3285.57													0.437	0.59	0.554	1.024	2.06	1.057															312.4	136.6	184.2
FALSE	High	[K].QVEYLVNEKHIYLLPSGR.[I]	1xTMT6plex [K9]; 1xTMT6plex [N-Term]	4.98747e-05	0.000218806	1	2	1	2	P17174	P17174 [370-387]		1	2616.49	1.495	1.299	1.741	1.328	1.345	1.444													217.6	325.3	282.6	378.7	289	292.7	314.2
FALSE	High	[K].QVEYLVNEK.[H]	1xTMT6plex [K9]; 1xTMT6plex [N-Term]	0.000394931	0.000218806	1	2	1	5	P17174	P17174 [370-378]		0	1579.91							0.766	0.679	0.897	0.916	0.854	0.873	0.856	1.033	1.098	1.101	7.162	1.085								164.7	126.1	111.7	147.7	150.8	140.7	143.8	83.6	71.6	86.4
FALSE	High	[K].QVETEEAGVVTTATASVNLKVSPK.[R]	2xTMT6plex [K20; K24]; 1xTMT6plex [N-Term]; 1xPhospho [S22(100)]	3.38883e-05	0.000218806	1	3	2	3	O75475	O75475 [156-179]	O75475 1xPhospho [S177(100)]	1	3225.76	0.562	0.587	0.342	0.923	0.556	0.492	0.496	0.698	0.915	0.57	0.643	0.53	0.723	0.674	0.517	0.976	2.292	1.22	140.5	79	82.4	48	129.6	78.1	69.1	145.9	72.3	101.9	133.5	83.2	93.8	77.3	103.4	74.8	69.7
FALSE	High	[R].QTSPVSAMLVLVK.[S]	1xTMT6plex [K13]; 1xTMT6plex [N-Term]	0.00018333	0.000218806	1	5	1	1	Q12805	Q12805 [441-453]		0	1831.11													1.954	2	2.076	1.051	7.997	1.909															116.7	228.1	233.5
FALSE	High	[K].QTTVSNSQQAYQEAFEISK.[K]	1xTMT6plex [K19]; 1xTMT6plex [N-Term]	2.10917e-05	0.000218806	1	2	1	3	P31946	P31946 [141-159]		0	2617.35													0.935	0.9	0.905	0.896	1.076	0.808															322.1	301.2	289.8
FALSE	High	[K].QTTVSNSQQAYQEAFEISKK.[E]	2xTMT6plex [K19; K20]; 1xTMT6plex [N-Term]	6.82666e-07	0.000218806	1	2	1	13	P31946	P31946 [141-160]		1	2974.61	0.782	0.687	0.836	1.25	0.744	0.773	0.908	1.818	1.778	1.415	1.392	1.118	0.83	0.786	0.85	0.84	0.484	0.803	112.2	87.8	77.1	93.8	140.3	83.5	86.8	76	69	138.1	135.1	107.5	105.7	84.9	125.5	104.3	98.6
FALSE	High	[R].QTVADQVLVGSYCVFSNQGGLVHPK.[T]	1xCarboxymethyl [C13]; 1xTMT6plex [K25]; 1xTMT6plex [N-Term]	4.72233e-05	0.000218806	1	2	1	1	P56537	P56537 [140-164]		0	3162.67	2.079	1.056	1.983	1.821	0.958	1.89													194.7	404.7	205.6	386.1	354.5	186.5	367.9
FALSE	High	[R].QTVAVGVIK.[NA]	1xTMT6plex [K9]; 1xTMT6plex [N-Term]	0.00016574	0.000218806	2	3	1	72	Q05639; P68104	Q05639 [431-439]; P68104 [431-439]		0	1372.89	5.549	2.918	12.975	13.028	5.928	16.267	15.214	42.504	27.581	28.821	29.014	12.871	5.714	6.404	7.465	8.932	3.269	6.104	11.6	64.4	33.9	150.5	151.2	68.8	188.8	4.9	74.4	207.8	134.9	140.9	141.9	62.9	17.1	97.5	109.2
FALSE	High	[R].QTVAVGVIKAVDK.[K]	2xTMT6plex [K9; K13]; 1xTMT6plex [N-Term]	0.000172395	0.000218806	1	2	1	3	P68104	P68104 [431-443]		1	2015.28	2.707	1.379	4.065	1.932	0.83	4.723	2.103	1.565	1.752	1.551	1.825	1.996							67.8	183.4	93.4	275.4	130.9	56.2	320	82.5	173.5	129.1	144.5	127.9	150.6	164.7
FALSE	High	[R].QTVAVGVIKAVDKK.[A]	3xTMT6plex [K9; K13; K14]; 1xTMT6plex [N-Term]	1.75607e-05	0.000218806	1	2	1	19	P68104	P68104 [431-444]		2	2372.54	5.352	1.594	8.388	3.057	1.189	15.098	4.168	3.481	4.952	3.443	4.02	3.765	0.97	0.615	0.627	1.029	0.012	1.842	22	117.8	35.1	184.6	67.3	26.2	332.2	25	104.2	87	123.8	86.1	100.5	94.1	113.9	110.5	70
FALSE	High	[R].QTVAVGVIKNVEK.[K]	2xTMT6plex [K9; K13]; 1xTMT6plex [N-Term]	0.000119402	0.000218806	1	1	1	4	Q05639	Q05639 [431-443]		1	2072.3	3.154	2.069	5.173	3.208	2.187	4.694													97.7	308.3	202.2	505.6	313.5	213.8	458.8
FALSE	High	[K].QTSGMEYK.[K]	1xTMT6plex [K8]; 1xTMT6plex [N-Term]	0.000389093	0.000218806	1	3	1	2	P27824	P27824 [508-515]		0	1401.74													2.355	1.812	2.085	1.563	0.912	1.428															188.3	443.3	341.2
FALSE	High	[R].QTVAVGVIKNVEKK.[S]	3xTMT6plex [K9; K13; K14]; 1xTMT6plex [N-Term]	2.41923e-05	0.000218806	1	1	1	17	Q05639	Q05639 [431-444]		2	2429.56	7.728	1.924	11.794	4.399	1.63	15.249	7.343	8.189	7.653	6.987	6.32	4.355	1.71	1.085	1.182	1.273	0.191	1.413	17.4	134.6	33.5	205.5	76.6	28.4	265.6	15.8	115.9	129.2	120.7	110.2	99.7	68.7	86.3	147.6	93.7
FALSE	High	[R].QTYFLPVIGLVDAEK.[L]	1xTMT6plex [K15]; 1xTMT6plex [N-Term]	0.000172228	0.000218806	1	1	1	4	P17980	P17980 [130-144]		0	2151.25	1.566	1.064	1.389	1.209	0.943	1.407							0.465	0.445	0.418	0.407	1.783	0.533	118.4	185.4	126	164.5	143.2	111.6	166.5								214.8	99.8	95.6
FALSE	High	[K].QTYSTEPNNLK.[A]	1xTMT6plex [K11]; 1xTMT6plex [N-Term]	0.000448333	0.000218806	1	5	1	3	P46779	P46779 [23-33]		0	1752.95													0.73	1.023	0.809	0.734	1.62	0.681															318.4	232.3	325.6
FALSE	High	[K].QVAEQGGDLSPAANR.[S]	1xTMT6plex [N-Term]; 1xPhospho [S10(100)]	0.000107896	0.000218806	1	1	1	11	O94804	O94804 [429-443]	O94804 1xPhospho [S438(100)]	0	1821.87	0.386	0.872	0.319	0.48	0.848	0.433	0.053	0.036	0.086	0.334	0.394	0.209	0.185	0.358	0.332	0.643	0.876	0.443	149	57.4	129.8	47.6	71.5	126.3	64.5	355.9	19	13	30.6	118.9	140.3	74.6	182.9	33.9	65.5
FALSE	High	[K].QVAGTMKLELAQYR.[E]	1xTMT6plex [K7]; 1xTMT6plex [N-Term]	0.000132648	0.000218806	1	3	1	5	P25705	P25705 [428-441]		1	2066.18	3.667	1.766	5.848	4.944	2.116	3.088							1.938	1.811	2.127	1.586	0.528	0.959	48.1	176.4	85	281.3	237.8	101.8	148.6								102.6	198.9	185.9
FALSE	High	[K].QVAQQEAER.[A]	1xTMT6plex [N-Term]	0.00028146	0.000218806	1	1	1	6	P35232	P35232 [187-195]		0	1287.69	1.234	0.76	1.256	0.637	0.903	0.92	0.941	0.975	0.814	0.309	0.302	0.756	0.712	0.622	0.706	0.648	0.739	0.684	108.1	133.4	82.1	135.8	68.8	97.6	99.5	130.1	122.5	126.9	105.9	40.3	39.3	98.4	139.1	99.1	86.6
FALSE	High	[K].QVAQQEAQR.[A]	1xTMT6plex [N-Term]	0.000263552	0.000218806	1	1	1	15	Q99623	Q99623 [201-209]		0	1286.7	2.784	2.046	3.798	1.868	1.527	2.353	2.89	4.492	4.288	2.533	2.233	1.866	2.226	1.84	1.816	1.689	2.691	2	46.3	128.9	94.7	175.9	86.5	70.7	109	36.3	105	163.2	155.8	92	81.1	67.8	51.8	115.2	95.3
FALSE	High	[R].QVEGKNPVTIFSLATNEMWR.[S]	1xTMT6plex [K5]; 1xTMT6plex [N-Term]	0.00011846	0.000218806	1	1	1	1	Q04837	Q04837 [47-66]		1	2778.5													1.357	1.01	0.972	0.769	0.837	1.026															301.3	408.8	304.2
FALSE	High	[K].QVETEEAGVVTTATASVNLK.[V]	1xTMT6plex [K20]; 1xTMT6plex [N-Term]	0.000258453	0.000218806	1	3	1	1	O75475	O75475 [156-175]		0	2505.38							0.462	0.385	0.707	0.644	0.683	0.849														443.9	205.2	170.9	313.7	286	303.2	377
FALSE	High	[R].QTVSWAVTPK.[S]	1xTMT6plex [K10]; 1xTMT6plex [N-Term]	0.000153528	0.000218806	1	1	1	33	P01023	P01023 [854-863]		0	1574.93	1.5	2.03	3.213	6.761	1.355	0.835	4.049	0.83	1.388	1.505	0.969	1.972	0.502	0.287	0.27	1.13	0.01	0.567	38.4	57.6	77.9	123.4	259.6	52	32.1	51	206.6	42.4	70.8	76.8	49.5	100.6	229.3	115.1	65.8
FALSE	High	[R].QRGDQLVPFSTK.[S]	1xTMT6plex [K12]; 1xTMT6plex [N-Term]	0.00016574	0.000218806	1	1	1	4	Q9BTV4	Q9BTV4 [267-278]		1	1834.06	2.962	1.15	1.964	1.641	1.108	2.553							0.928	0.688	0.781	0.951	0.715	0.834	85.4	252.9	98.2	167.7	140.1	94.6	218								176.9	164.1	121.8
FALSE	High	[R].QQVAFYGQTLGQAQAHSQEQ.[-]	1xTMT6plex [N-Term]	8.138e-05	0.000218806	1	2	1	8	Q96I24	Q96I24 [553-572]		0	2448.21	0.745	0.681	0.343	0.426	0.549	0.712	0.438	0.342	0.549	0.652	0.626	0.633	0.625	0.545	0.548	0.8	0.59	0.911	157.9	117.6	107.5	54.2	67.2	86.7	112.5	162	70.9	55.4	88.9	105.6	101.3	102.5	141.4	88.4	77.1
FALSE	High	[K].QQTEKPESEDEWERTERER.[L]	1xTMT6plex [K5]; 1xTMT6plex [N-Term]; 1xPhospho [S8(100)]	0.000211949	0.000218806	1	1	3	21	O60231	O60231 [153-171]	O60231 1xPhospho [S160(100)]	2	3000.41	0.57	1.018	0.589	0.428	0.589	0.632	0.179	0.234	0.396	0.685	0.646	0.462	0.811	0.481	0.491	0.683	0.489	1.162	147.4	84.1	150	86.8	63.1	86.9	93.2	189.5	33.9	44.3	74.9	129.9	122.4	87.6	138	111.9	66.4
FALSE	High	[R].QLTPPEGSSKSEQDQAENEGEDSAVLMER.[L]	1xTMT6plex [K10]; 1xTMT6plex [N-Term]	6.67676e-05	0.000218806	1	3	1	3	Q99613	Q99613 [522-550]		1	3619.74	0.909	1.094	0.726	0.577	0.751	0.924	0.833	0.547	0.993	1.118	1.079	1.055	1.537	2.067	1.949	2.352	2.796	2.712	120	109	131.3	87.1	69.3	90.1	110.8	103.8	86.5	56.8	103.1	116.1	112.1	109.5	48.2	74.1	99.6
FALSE	High	[K].QLTQPETHFGREPAAAISRPR.[A]	1xTMT6plex [N-Term]; 1xPhospho [T3(100)]	0.000139086	0.000218806	1	6	1	4	Q9UJU6	Q9UJU6 [289-309]	Q9UJU6 1xPhospho [T291(100)]	1	2671.37							0.328	0.385	0.554	0.867	0.841	0.736	0.955	0.766	0.854	0.874	0.588	1.069								226	74.2	87.1	125.1	196	190.1	166.3	169.6	161.9	129.9
FALSE	High	[K].QITQSALLAEAR.[S]	1xTMT6plex [N-Term]	0.000122805	0.000218806	1	2	1	11	P78527	P78527 [2951-2962]		0	1529.88	0.975	1.222	0.862	1.195	1.012	0.942	1.092	0.975	1.167	1.033	1.106	1.342	0.771	0.822	0.735	1.13	1.985	1.163	93	90.7	113.7	80.2	111.2	94.1	87.6	88.7	96.9	86.6	103.5	91.7	98.2	119.1	97.9	75.5	80.5
FALSE	High	[R].QITVNDLPVGR.[S]	1xTMT6plex [N-Term]	0.000149834	0.000218806	2	2	1	55	Q06830; P32119	Q06830 [141-151]; P32119 [140-150]		0	1440.84	2.045	1.343	3.126	1.811	1.262	1.955	2.268	3.189	2.433	1.892	1.801	1.68	1.542	1.456	1.397	1.239	1.472	1.117	57.3	117.2	77	179.2	103.8	72.4	112.1	48.8	110.7	155.7	118.8	92.4	87.9	82	74.2	114.4	108.1
FALSE	High	[K].QIVEILTAYASAVGIGTTQVQPE.[-]	1xTMT6plex [N-Term]	0.000227149	0.000218806	1	4	1	2	Q16891	Q16891 [736-758]		0	2617.43	1.877	1.558	1.052	0.951	0.703	1.462							0.582	0.295	0.27	0.3	3.298	1.04	116.4	218.5	181.4	122.4	110.8	81.9	170.2								161.9	94.2	47.8
FALSE	High	[R].QLVEQVEQIQKEQNYQR.[W]	1xTMT6plex [K11]; 1xTMT6plex [N-Term]	5.50681e-05	0.000218806	1	1	1	4	Q9BVK6	Q9BVK6 [170-186]		1	2618.43							1.603	1.742	1.894	1.319	1.369	1.346														204.4	327.7	356.1	387.2	269.6	279.9	275.2
FALSE	High	[K].QLVSDEDKAQLASK.[L]	2xTMT6plex [K8; K14]; 1xTMT6plex [N-Term]	0.000144127	0.000218806	1	1	1	2	P09001	P09001 [63-76]		1	2219.29	0.887	1.307	1.125	0.849	0.631	1.324							1.008	0.946	1.066	0.942	0.158	0.907	154.2	136.8	201.6	173.5	130.9	97.2	204.2								166.2	167.5	157.2
FALSE	High	[R].QLYHLGVVEAYSGLTK.[K]	1xTMT6plex [K16]; 1xTMT6plex [N-Term]	9.53741e-05	0.000218806	1	1	1	3	Q08211	Q08211 [249-264]		0	2236.27	1.783	1.05	1.76	1.364	1.05	1.621							0.852	0.786	0.848	0.671	0.93	0.75	110.3	196.6	115.8	194	150.4	115.8	178.7								177.9	151.6	139.9
FALSE	High	[R].QLYVLGHEAMK.[R]	1xTMT6plex [K11]; 1xTMT6plex [N-Term]	0.000381144	0.000218806	1	2	1	5	P22314	P22314 [58-68]		0	1747							0.695	0.998	0.771	0.713	0.696	0.784														371.1	258.1	370.5	286.3	264.6	258.4	290.9
FALSE	High	[R].QLYVLGHEAMKR.[L]	1xTMT6plex [K11]; 1xTMT6plex [N-Term]	0.00016574	0.000218806	1	2	1	13	P22314	P22314 [58-69]		1	1903.1	2.999	1.692	2.376	1.057	0.638	2.566	1.158	1.113	0.953	0.914	0.906	1.044	1.266	0.862	0.867	0.723	0.534	1.125	62.8	188.2	106.2	149.1	66.3	40	161	88.9	103	99	84.7	81.3	80.6	92.9	109.1	138.2	94.1
FALSE	High	[K].QMADTGKLNTLLQR.[A]	1xTMT6plex [K7]; 1xTMT6plex [N-Term]	9.12297e-05	0.000218806	2	2	1	10	Q00839-2; Q00839	Q00839-2 [526-539]; Q00839 [545-558]		1	2047.17	3.713	2.854	9.503	4.757	1.888	3.399	3.47	4.669	4.102	2.211	2.606	2.71	2.884	3.267	3.279	2.957	1.916	2.841	27.4	101.6	78.1	260.1	130.2	51.7	93	32.7	113.6	152.8	134.3	72.4	85.3	88.7	37.4	107.8	122.1
FALSE	High	[R].QMAEIAVNAVLTVADMERR.[D]	1xTMT6plex [N-Term]	1.12681e-05	0.000218806	1	2	1	3	P48643	P48643 [184-202]		1	2346.25	1.828	1.69	1.429	1.211	0.815	1.355	1.837	1.414	1.462	1.24	1.376	1.353	0.496	0.455	0.412	0.532	5.215	0.584	75	137.1	126.7	107.1	90.8	61.1	101.6	63.7	117.1	90.1	93.2	79	87.7	86.3	90.1	44.7	41
FALSE	High	[R].QMEKDETVSDCSPHIANIGR.[L]	1xCarboxymethyl [C11]; 1xTMT6plex [K4]; 1xTMT6plex [N-Term]	0.000298168	0.000218806	1	2	1	1	P47756	P47756 [196-215]		1	2746.35	3.921	2.497	4.114	2.576	2.501	5.011													97.1	380.9	242.5	399.6	250.2	242.9	486.8
FALSE	High	[K].QMEQISQFLQAAER.[Y]	1xTMT6plex [N-Term]	7.46709e-05	0.000218806	1	2	1	4	P37802	P37802 [89-102]		0	1907.98	1.184	1.195	2.015	1.193	1.02	1.784							1.183	0.977	1.006	0.816	2.236	0.862	111.5	132	133.2	224.6	133	113.7	198.9								130.3	154.1	127.3
FALSE	High	[K].QMKDKQDEEQR.[L]	2xTMT6plex [K3; K5]; 1xTMT6plex [N-Term]	0.000256252	0.000218806	1	1	1	28	P27797	P27797 [356-366]		2	2122.15	0.493	0.525	0.672	1.029	1.018	0.613	0.968	1.569	1.301	1.757	1.586	1.059	4.057	2.219	2.686	1.397	0.527	1.342	113.6	56	59.7	76.3	116.9	115.7	69.6	86.5	83.7	135.7	112.5	152	137.2	91.6	52.4	212.5	116.2
FALSE	High	[R].QMKDISQAYYTVYKK.[S]	3xTMT6plex [K3; K14; K15]; 1xTMT6plex [N-Term]	4.37662e-05	0.000218806	1	1	1	6	P12429	P12429 [124-138]		2	2782.6							4.466	3.639	3.928	3.374	3.317	2.753	0.981	0.654	0.63	0.809	0.097	0.884								43.6	194.8	158.8	171.3	147.2	144.7	120.1	221.5	217.3	144.8
FALSE	High	[K].QMIGYNLATK.[Q]	1xTMT6plex [K10]; 1xTMT6plex [N-Term]	0.000152003	0.000218806	1	2	1	5	Q96I99	Q96I99 [119-128]		0	1596.92	2.425	1.689	3.563	1.496	0.763	1.805	1.635	1.167	1.596	1.079	0.827	1.088	0.841	0.718	0.724	0.76	0.1	0.848	58.7	142.4	99.2	209.2	87.9	44.8	106	79.5	129.9	92.7	126.8	85.8	65.7	86.4	137.2	115.5	98.5
FALSE	High	[R].QLTLSGIYAHITK.[H]	1xTMT6plex [K13]; 1xTMT6plex [N-Term]	0.000140204	0.000218806	1	2	1	1	P85037	P85037 [325-337]		0	1903.14													0.962	0.958	1.022	0.582	0.479	0.583															375.8	361.7	360.2
FALSE	High	[R].QITLNDLPVGR.[S]	1xTMT6plex [N-Term]	0.00016699	0.000218806	1	1	1	7	Q13162	Q13162 [213-223]		0	1454.85	1.581	1.2	1.306	3.269	1.746	1.435	1.668	3.307	2.364	1.578	1.365	0.977	2.007	1.943	2.596	1.747	2.819	1.099	56.9	90	68.3	74.3	186.1	99.4	81.7	62	103.5	205.1	146.6	97.9	84.7	60.6	51.7	103.8	100.4
FALSE	High	[R].QLTFEEIAK.[S]	1xTMT6plex [K9]; 1xTMT6plex [N-Term]	0.000229672	0.000218806	1	2	1	4	Q9UNM6	Q9UNM6 [290-298]		0	1536.9													0.702	0.569	0.603	0.649	0.683	0.945															407.6	286.4	232
FALSE	High	[R].QLSSGVSEIRHTADR.[W]	1xTMT6plex [N-Term]; 1xPhospho [S3(100)]	0.00023096	0.000218806	1	1	2	17	P04792	P04792 [80-94]	P04792 1xPhospho [S82(100)]	1	1964.98	0.501	0.927	0.281	0.3	1.183	0.853	0.329	0.273	0.501	0.475	0.616	1.421							216.2	108.2	200.5	60.7	64.8	255.7	184.5	218.7	72	59.6	109.6	103.9	134.8	310.8
FALSE	High	[R].QIPAAQEQPFIVSNQNKR.[L]	1xTMT6plex [K17]; 1xTMT6plex [N-Term]	0.000129428	0.000218806	1	1	1	4	P17301	P17301 [805-822]		1	2526.42	1.688	2.143	2.04	4.062	1.77	2.88	0.925	0.849	1.379	2.573	2.802	1.492	1.224	0.813	0.995	2.767	0.01	2.592	41.3	69.8	88.6	84.3	167.9	73.2	119.1	64.1	59.3	54.5	88.4	165	179.8	95.7	79.8	97.6	64.9
FALSE	High	[K].QLPDKWQHDLFDSGFGGGAGVETGGK.[L]	2xTMT6plex [K5; K26]; 1xTMT6plex [N-Term]	5.49277e-05	0.000218806	1	1	1	1	Q86V81	Q86V81 [82-107]		1	3390.77													0.582	0.505	0.45	0.519	2.409	0.6															346.2	201.3	175
FALSE	High	[R].QLPEEDFRQPPEEDLR.[W]	1xTMT6plex [N-Term]	0.000140629	0.000218806	1	1	1	5	Q8IXT5	Q8IXT5 [645-660]		1	2227.12	0.979	1.346	0.678	1.153	1.55	0.955							1.292	1.129	1.231	1.409	4.07	1.524	127.8	125	172	86.6	147.3	198	122.1								96.2	124.3	108.6
FALSE	High	[K].QIPFPSGTPLHANSMVSENVIQSTAVTTVSSGTK.[E]	1xTMT6plex [K34]; 1xTMT6plex [N-Term]	7.93495e-05	0.000218806	1	2	1	1	Q12904	Q12904 [77-110]		0	3944.08	1.336	0.921	0.782	0.635	0.858	1.157													313.9	419.3	289.2	245.6	199.4	269.3	363.3
FALSE	High	[K].QLPLEPESPSGQVGPRPAPPQEESPSSEAK.[S]	1xTMT6plex [K30]; 1xTMT6plex [N-Term]; 1xPhospho [S8(99.6)]	0.000132077	0.000218806	1	3	3	7	Q3KQU3	Q3KQU3 [63-92]	Q3KQU3 1xPhospho [S70(99.6)]	0	3663.83	0.705	1.344	0.462	0.653	1.195	1.034	0.278	0.197	0.413	0.668	0.703	0.923	0.347	0.348	0.3	0.736	1.699	1.418	104.9	73.9	141	48.5	68.6	125.4	108.5	155.6	43.2	30.7	64.3	103.9	109.4	143.7	133.1	46.1	46.3
FALSE	High	[K].QLPLVKPYLR.[S]	1xTMT6plex [K6]; 1xTMT6plex [N-Term]	0.000280148	0.000218806	1	2	1	4	Q00610	Q00610 [1444-1453]		0	1685.09							6.562	5.063	3.979	2.338	2.403	2.986	1.431	1.162	1.157	1.108	0.763	0.982								38.7	253.8	195.8	153.9	90.4	92.9	115.5	152.5	218.2	177.2
FALSE	High	[R].QIPQATASMKDGKWER.[K]	2xTMT6plex [K10; K13]; 1xTMT6plex [N-Term]	0.00011009	0.000218806	1	1	1	5	O43175	O43175 [120-135]		2	2533.42	17.445	4.774	20.597	2.431	1.46	6.571	6.498	3.226	3.918	1.131	1.213	1.827	0.834	0.754	0.813	0.491	0.41	0.85	16.1	281.6	77.1	332.4	39.2	23.6	106.1	26.8	174	86.4	104.9	30.3	32.5	48.9	139.8	116.6	105.4
FALSE	High	[K].QLPTLILFQGGK.[E]	1xTMT6plex [K12]; 1xTMT6plex [N-Term]	0.000157956	0.000218806	1	2	1	1	Q9Y320	Q9Y320 [216-227]		0	1773.1													2.225	2.674	2.885	2.007	1.926	2.388															139	309.3	371.7
FALSE	High	[R].QMQLENVSVALEFLDRESIK.[L]	1xTMT6plex [K20]; 1xTMT6plex [N-Term]	0.000449768	0.000218806	2	10	1	1	O75369-8; P21333	O75369-8 [74-93]; P21333 [101-120]		1	2807.54
FALSE	High	[K].QLQAETEPIVK.[M]	1xTMT6plex [K11]; 1xTMT6plex [N-Term]	0.000189105	0.000218806	1	1	1	5	P60228	P60228 [83-93]		0	1714.02													0.732	0.923	0.849	0.954	2.704	1.44															244.1	178.8	225.3
FALSE	High	[R].QLREYQELMNVK.[L]	1xTMT6plex [K12]; 1xTMT6plex [N-Term]	0.000124055	0.000218806	1	2	1	5	P05787	P05787 [370-381]		1	2009.13	1.765	1.027	1.885	2.786	1.372	2.259	1.281	1.891	1.34	1.283	1.527	1.022	1.02	1.097	1.14	1.01	0.904	0.774	55.6	98.2	57.1	104.8	155	76.3	125.6	78.9	101.1	149.1	105.7	101.2	120.4	80.6	99.4	101.4	109.1
FALSE	High	[R].QLREYQELMSVK.[L]	1xTMT6plex [K12]; 1xTMT6plex [N-Term]	0.00013787	0.000218806	1	1	1	6	P08729	P08729 [371-382]		1	1982.11	1.702	0.922	2.168	3.053	1.238	1.53							1.13	1.327	1.404	1.04	0.873	0.834	90.2	153.6	83.1	195.5	275.3	111.7	138								138.4	156.4	183.6
FALSE	High	[R].QLSALSSDGEGQGRPVPR.[R]	1xTMT6plex [N-Term]; 1xPhospho [S6(100)]	0.000264131	0.000218806	1	3	2	3	O15438	O15438 [906-923]	O15438 1xPhospho [S911(100)]	0	2163.08							0.347	0.283	0.485	0.647	0.936	0.829														463.9	161	131.3	225.1	300.3	434.1	384.3
FALSE	High	[R].QLSLDINKLPGEKLGR.[V]	2xTMT6plex [K8; K13]; 1xTMT6plex [N-Term]	0.000143066	0.000218806	2	7	1	3	O60885; P25440	O60885 [617-632]; P25440 [649-664]		2	2468.52	1.879	0.722	0.717	0.449	0.494	1.215	0.666	0.545	0.458	0.394	0.443	0.983							178.9	336.1	129.3	128.3	80.3	88.3	217.4	209.7	139.5	114.3	96.1	82.6	92.9	206.2
FALSE	High	[R].QISQDVKLEPDILLR.[A]	1xTMT6plex [K7]; 1xTMT6plex [N-Term]; 1xPhospho [S3(100)]	0.000176277	0.000218806	1	4	1	1	Q01433	Q01433 [112-126]	Q01433 1xPhospho [S114(100)]	1	2305.29													0.599	0.593	0.416	0.889	1.393	1.899															309.3	185.3	183.5
FALSE	High	[R].QISRPSAAGINLMIGSTR.[Y]	1xTMT6plex [N-Term]	0.000206589	0.000218806	1	2	1	1	Q08211	Q08211 [1137-1154]		0	2101.17							3.618	3.306	2.375	1.206	1.557	2.112														138.4	500.7	457.5	328.7	166.9	215.4	292.4
FALSE	High	[K].QLSSEELEQFQK.[T]	1xTMT6plex [K12]; 1xTMT6plex [N-Term]	0.00027692	0.000218806	1	1	1	4	P41252	P41252 [918-929]		0	1924.04							0.856	2.021	0.962	1.24	1.313	1.301	0.998	1.609	1.074	1.278	3.543	1.528								119.9	102.6	242.2	115.4	148.7	157.4	156	95.9	95.7	154.3
FALSE	High	[R].QLSSGVSEIR.[H]	1xTMT6plex [N-Term]	0.00015672	0.000218806	1	1	1	20	P04792	P04792 [80-89]		0	1304.74	0.387	0.226	0.223	0.214	0.282	0.405	0.522	0.208	0.232	0.319	0.265	0.551	0.088	0.093	0.082	0.142	0.166	0.165	269.2	104.2	60.9	60.1	57.6	75.9	109.1	183.6	95.9	38.1	42.5	58.6	48.6	101.1	457.7	40.4	42.5
FALSE	High	[R].QLQQLQEGTLQEYQKR.[M]	1xTMT6plex [K15]; 1xTMT6plex [N-Term]	1.3612e-05	0.000218806	1	1	1	1	Q9H7L9	Q9H7L9 [83-98]		1	2448.36							1.137	0.41	0.582	0.622	0.683	1.262														368.6	419.1	151.2	214.7	229.2	251.9	465.3
FALSE	High	[R].QMSGAQIK.[I]	1xTMT6plex [K8]; 1xTMT6plex [N-Term]	0.00031275	0.000218806	2	14	1	10	Q15366; Q15365	Q15366 [315-322]; Q15365 [307-314]		0	1320.77	4.363	1.413	4.693	4.279	2.105	3.186	6.089	9.619	8.433	4.215	4.119	2.605	3.752	4.324	5.106	4.011	0.652	2.865	34.2	149.4	48.4	160.7	146.5	72.1	109.1	20.3	123.7	195.3	171.2	85.6	83.6	52.9	29.8	111.8	128.9
FALSE	High	[R].QMVETELK.[L]	1xTMT6plex [K8]; 1xTMT6plex [N-Term]	0.000423618	0.000218806	1	2	1	10	P62258	P62258 [87-94]		0	1435.82	1.027	1.13	0.951	2.179	1.687	1.776	1.596	9.87	6.579	4.764	4.65	1.701	0.919	1.648	1.574	1.131	0.855	1.035	66.6	68.5	75.3	63.3	145.2	112.4	118.4	26.5	42.2	261.1	174.1	126	123	45	79.9	73.4	131.8
FALSE	High	[R].QNAPPKGTDTQTPAVLSPSKTQATLKPK.[D]	4xTMT6plex [K6; K20; K26; K28]; 1xTMT6plex [N-Term]; 1xPhospho [S17(98)]	0.000146809	0.000218806	1	3	2	4	P46087	P46087 [716-743]	P46087 1xPhospho [S732(98)]	2	4130.36	0.995	0.626	0.555	0.638	0.473	0.891	0.389	0.281	0.576	0.829	0.88	0.805	0.797	1.137	1.203	1.441	0.01	1.569	139.8	139.1	87.6	77.6	89.2	66.1	124.6	147.5	57.4	41.4	84.9	122.2	129.8	118.8	94.3	75.1	107.2
FALSE	High	[K].QQHVIETLIGKK.[Q]	2xTMT6plex [K11; K12]; 1xTMT6plex [N-Term]	0.000187185	0.000218806	1	2	1	6	P48643	P48643 [503-514]		1	2081.3	2.14	1.703	3.616	4.853	1.961	2.675							2.144	2.967	2.386	1.847	1.974	2.306	57.5	123.1	98	208	279.2	112.8	153.9								73	156.5	216.6
FALSE	High	[R].QQKSDPIQEIRDLAEITTLDR.[S]	1xTMT6plex [K3]; 1xTMT6plex [N-Term]	0.000157956	0.000218806	1	1	1	1	Q9BS26	Q9BS26 [138-158]		2	2927.62							2.238	0.746	1.184	0.875	0.785	1.283														258.9	579.3	193.2	306.6	226.5	203.1	332.2
FALSE	High	[R].QQLPTFLQQMQNPDTLSAMSNPR.[A]	1xTMT6plex [N-Term]	2.24977e-05	0.000218806	1	2	1	2	Q9UMX0	Q9UMX0 [436-458]		0	2874.44	1.435	1.289	1.008	0.915	0.66	1.305							0.749	0.508	0.509	0.551	0.585	0.836	138.1	198.1	178.1	139.2	126.3	91.1	180.3								221.4	165.9	112.4
FALSE	High	[K].QQLSAEELDAQLDAYNAR.[M]	1xTMT6plex [N-Term]	5.84526e-05	0.000218806	1	1	1	9	Q86V81	Q86V81 [236-253]		0	2264.14	0.492	0.634	0.364	0.557	0.651	0.734	0.318	0.296	0.526	0.583	0.591	0.642							235.2	115.6	149	85.6	130.9	153	172.5	267.5	85	79.2	140.8	156	158	171.7
FALSE	High	[K].QQISLATQMVR.[M]	1xTMT6plex [N-Term]	0.000147623	0.000218806	1	2	1	10	P48643	P48643 [515-525]		0	1503.85	1.477	0.633	1.703	1.075	0.723	1.495	1.051	0.977	1.066	0.976	0.985	1.177	1.174	0.994	1.082	1.053	0.771	1.378	88	129.9	55.6	149.8	94.6	63.6	131.5	94.6	99.4	92.4	100.8	92.3	93.1	111.3	94.4	110.8	93.8
FALSE	High	[R].QQPDTEAVLNGK.[G]	1xTMT6plex [K12]; 1xTMT6plex [N-Term]	0.00036083	0.000218806	1	1	1	4	P54105	P54105 [19-30]		0	1757.98							0.602	0.455	0.866	0.867	0.758	0.846	0.588	0.765	0.684	0.91	0.607	0.941								193.1	116.3	87.9	167.1	167.4	146.4	163.4	192.6	113.3	147.4
FALSE	High	[R].QQPDTELEIQQK.[C]	1xTMT6plex [K12]; 1xTMT6plex [N-Term]	0.000187897	0.000218806	1	1	1	6	Q9NSE4	Q9NSE4 [79-90]		0	1915.05	2.268	1.572	2.379	1.144	1.289	1.903	0.825	1.049	1.163	0.811	0.973	1.081							92.9	210.6	146	220.9	106.3	119.7	176.7	148.8	122.8	156	173	120.6	144.8	160.8
FALSE	High	[K].QQPPAVQFVPPLPEWK.[T]	1xTMT6plex [K16]; 1xTMT6plex [N-Term]	0.000136304	0.000218806	1	2	1	1	O60341	O60341 [632-647]		0	2319.33													1.274	0.925	0.92	0.771	1.443	0.947															288.4	367.3	266.7
FALSE	High	[K].QQGPILTK.[H]	1xTMT6plex [K8]; 1xTMT6plex [N-Term]	0.000374534	0.000218806	1	3	1	25	Q12906-7	Q12906-7 [520-527]		0	1342.85	0.999	1.115	0.738	1.358	0.986	0.793	1.399	1.415	1.327	1.511	1.486	1.077	2.633	2.035	2.618	2.1	1.121	1.826	102.2	102.1	113.9	75.4	138.8	100.7	81.1	71.1	99.5	100.6	94.4	107.5	105.7	76.6	54.8	144.3	111.5
FALSE	High	[R].QQPPLGPSSSLLSLPGLK.[S]	1xTMT6plex [K18]; 1xTMT6plex [N-Term]; 1xPhospho [S]	0.000139499	0.000218806	1	2	1	2	Q4KMP7	Q4KMP7 [649-666]		0	2357.32	1.027	0.919	0.717	0.656	0.558	0.717													375.4	385.6	345.1	269	246.2	209.6	269.1
FALSE	High	[R].QQQLTAMK.[V]	1xTMT6plex [K8]; 1xTMT6plex [N-Term]	0.000241425	0.000218806	1	6	1	8	P35579	P35579 [803-810]		0	1405.82	2.274	1.984	4.656	8.006	3.267	2.433	3.855	8.556	7.038	4.253	3.789	4.058	2.441	2.671	2.813	2.29	0.01	2.352	27.5	62.5	54.5	128	220.1	89.8	66.9	23.5	90.5	200.9	165.3	99.9	89	95.3	50.6	123.5	135.2
FALSE	High	[R].QQSAQSQVSTTAENK.[T]	1xTMT6plex [K15]; 1xTMT6plex [N-Term]	0.000108995	0.000218806	1	2	1	3	Q9H0A0	Q9H0A0 [433-447]		0	2065.09							0.248	0.504	0.395	0.482	0.428	0.648	0.877	1.186	1.061	1.016	0.01	1.003								296.8	73.6	149.7	117.3	142.9	127	192.2	162.8	142.8	193.2
FALSE	High	[K].QQSEEDLLLQDFSR.[N]	1xTMT6plex [N-Term]	0.000146762	0.000218806	1	2	1	3	Q9UNL2	Q9UNL2 [9-22]		0	1936.98	1.982	2.687	3.047	3.003	2.526	3.019	0.916	2.697	1.81	1.37	1.453	1.648							58.2	115.4	156.4	177.3	174.8	147	175.7	100.5	92.1	271.1	181.9	137.7	146.1	165.6
FALSE	High	[R].QQSHFAMMHGGTGFAGIDSSSPEVK.[G]	1xTMT6plex [K25]; 1xTMT6plex [N-Term]; 1xPhospho [S21(100)]	1.04668e-05	0.000218806	1	1	1	8	Q15365	Q15365 [244-268]	Q15365 1xPhospho [S264(100)]	0	3144.47	1.02	0.904	0.644	0.893	0.735	1.166	0.666	0.444	0.916	0.951	0.868	0.844	0.607	0.595	0.557	0.635	0.274	0.901	108.6	110.8	98.3	70	97	79.8	126.7	122.3	81.4	54.3	112	116.3	106.2	103.2	156.1	94.7	92.9
FALSE	High	[K].QQTDIAVNWAGGLHHAK.[K]	1xTMT6plex [K17]; 1xTMT6plex [N-Term]	5.6345e-05	0.000218806	1	1	1	4	Q13547	Q13547 [127-143]		0	2304.26							1.593	1.912	1.632	1.234	1.218	1.15	0.845	0.87	0.96	0.817	0.766	0.653								108.7	173.1	207.8	177.3	134.1	132.4	125	176.2	148.8	153.2
FALSE	High	[K].QQTDIAVNWAGGLHHAKK.[S]	2xTMT6plex [K17; K18]; 1xTMT6plex [N-Term]	0.00039258	0.000218806	1	1	1	1	Q13547	Q13547 [127-144]		1	2661.52													2.345	1.704	1.711	2.165	0.01	1.596															199.6	468	340.1
FALSE	High	[R].QQTDMAVNWAGGLHHAK.[K]	1xTMT6plex [K17]; 1xTMT6plex [N-Term]	0.000239057	0.000218806	1	2	1	1	Q92769	Q92769 [128-144]		0	2322.22													0.935	0.81	0.894	0.946	1.393	1.092															297	277.7	240.7
FALSE	High	[K].QQTEKPESEDEWERTER.[E]	1xTMT6plex [K5]; 1xTMT6plex [N-Term]; 1xPhospho [S8(100)]	0.000113839	0.000218806	1	1	2	32	O60231	O60231 [153-169]	O60231 1xPhospho [S160(100)]	1	2715.27	0.291	1.035	0.41	0.483	0.453	0.302	0.219	0.69	1.502	0.92	0.9	0.483	0.845	0.911	0.928	1.442	0.436	1.698	183.3	53.4	189.7	75.3	88.6	83	55.3	117.6	25.7	81.2	176.6	108.2	105.8	56.8	96.3	81.4	87.7
FALSE	High	[R].QQQFNVQALVAVGDHASK.[Q]	1xTMT6plex [K18]; 1xTMT6plex [N-Term]	1.23168e-05	0.000218806	1	1	1	1	P14868	P14868 [82-99]		0	2398.32													0.544	0.427	0.404	0.403	0.413	0.539															563.1	306.1	240.5
FALSE	High	[R].QAQIEVVPSASALIIK.[A]	1xTMT6plex [K16]; 1xTMT6plex [N-Term]	0.00014145	0.000218806	1	1	1	2	P30050	P30050 [68-83]		0	2125.3	1.756	1.277	2.409	2.268	1.355	1.949							0.944	1.042	1.132	1.087	1.151	0.975	87.3	153.3	111.5	210.4	198	118.3	170.2								143.4	135.3	149.4
FALSE	High	[R].QQFYHSVQDLSGGSR.[Q]	1xTMT6plex [N-Term]; 1xPhospho [S6(100)]	0.000240947	0.000218806	1	2	1	2	P10398	P10398 [152-166]	P10398 1xPhospho [S157(100)]	0	2017.93							0.468	0.353	0.654	0.714	0.729	0.943														432	202	152.5	282.6	308.4	314.9	407.6
FALSE	High	[R].QQEGESRLNLVQR.[N]	1xTMT6plex [N-Term]	0.000154232	0.000218806	2	5	1	4	P07195; P00338	P07195 [101-113]; P00338 [100-112]		1	1785.98	1.148	1.33	1.027	1.214	0.931	0.978													275.3	316.1	366.2	282.7	334.2	256.3	269.1
FALSE	High	[K].QNDTPKGPQPPTVSPIR.[S]	1xTMT6plex [K6]; 1xTMT6plex [N-Term]; 1xPhospho [S14(100)]	0.000132293	0.000218806	1	3	3	27	P46087	P46087 [773-789]	P46087 1xPhospho [S786(100)]	1	2370.26	0.315	0.639	0.27	0.496	0.509	0.419	0.144	0.106	0.287	0.746	0.841	0.517	0.281	0.788	0.828	1.728	0.516	2.003	190.4	60	121.6	51.5	94.5	96.8	79.8	193.4	27.9	20.5	55.5	144.2	162.6	100.1	98.2	27.6	77.4
FALSE	High	[R].QNGDDPLLTYR.[F]	1xTMT6plex [N-Term]	0.000256799	0.000218806	2	6	1	4	P02545-2; P02545	P02545-2 [472-482]; P02545 [472-482]		0	1520.79							2.373	1.517	1.622	0.866	0.581	1.168	2.78	2.307	2.631	1.971	0.719	1.591								106.3	252.2	161.2	172.3	92	61.7	124.1	87	241.7	200.6
FALSE	High	[R].QNGSNDSDRYSDNEEDSKIELK.[L]	2xTMT6plex [K18; K22]; 1xTMT6plex [N-Term]; 1xPhospho [S11(100)]	0.000129031	0.000218806	1	3	2	9	P42167	P42167 [174-195]	P42167 1xPhospho [S184(100)]	2	3310.57							0.159	0.221	0.616	0.521	0.433	0.262	1.156	0.923	0.994	1.574	0.46	1.892								309.2	49.3	68.4	190.5	161.2	133.8	81.1	138.3	159.9	127.6
FALSE	High	[R].QNKTNSILFYGR.[F]	1xTMT6plex [K3]; 1xTMT6plex [N-Term]	0.00014469	0.000218806	1	3	1	4	P29508	P29508 [375-386]		1	1899.09							8.747	15.734	11.44	5.478	4.682	3.904	2.283	2.387	2.786	1.803	0.375	1.368								21.9	191.4	344.3	250.4	119.9	102.5	85.4	82	187.2	195.8
FALSE	High	[K].QNKVVHVNGYGK.[I]	2xTMT6plex [K3; K12]; 1xTMT6plex [N-Term]	0.00030723	0.000218806	1	2	1	12	P09622	P09622 [144-155]		1	2030.21	1.194	2.847	4.396	4.865	2.846	1.401	2.375	3.143	3.066	3.657	2.96	3.408	2.982	3.773	3.965	5.676	1.365	4.833	35.1	41.9	99.9	154.2	170.6	99.8	49.1	37.1	88	116.5	113.6	135.5	109.7	126.3	30.6	91.3	115.6
FALSE	High	[R].QNLEPLFEQYINNLR.[R]	1xTMT6plex [N-Term]	0.000102377	0.000218806	3	4	1	2	P04259; P02538; P13647	P04259 [208-222]; P02538 [208-222]; P13647 [213-227]		0	2120.13	1.622	0.903	1.425	1.678	0.845	1.95							0.684	0.608	0.565	0.444	2.069	0.859	106.9	173.4	96.5	152.3	179.4	90.4	208.5								175.4	120	106.7
FALSE	High	[R].QNLEPLFEQYINNLRR.[Q]	1xTMT6plex [N-Term]	6.86646e-05	0.000218806	3	4	1	2	P04259; P02538; P13647	P04259 [208-223]; P02538 [208-223]; P13647 [213-228]		1	2276.23	1.853	1.13	1.535	1.815	1.167	1.381	1.881	2.213	1.81	1.791	1.458	1.399							106.2	196.7	120	163	192.7	123.9	146.6	91	171.1	201.3	164.7	162.9	132.7	127.3
FALSE	High	[R].QNRLNSPPSSIYK.[S]	1xTMT6plex [K13]; 1xTMT6plex [N-Term]; 1xPhospho [S6(100)]	0.000348893	0.000218806	1	2	1	1	Q53EP0	Q53EP0 [203-215]	Q53EP0 1xPhospho [S208(100)]	1	2042.08							0.355	0.373	0.535	0.828	0.724	0.897														445.6	158.3	166.2	238.5	369	322.5	399.9
FALSE	High	[K].QQEVVVAGSSLPTSSK.[V]	1xTMT6plex [K16]; 1xTMT6plex [N-Term]	8.36272e-05	0.000218806	1	1	1	6	Q9H3P7	Q9H3P7 [307-322]		0	2075.17	1.393	1.158	1.5	1.084	1.171	2.262							0.91	0.917	0.873	0.836	0.47	1.021	112	156	129.7	168	121.4	131.2	253.4								170.6	155.4	156.5
FALSE	High	[R].QNSPVTQDGIQESPWQDR.[H]	1xTMT6plex [N-Term]; 1xPhospho [S3(100)]	0.000155647	0.000218806	1	1	1	2	O75815	O75815 [81-98]	O75815 1xPhospho [S83(100)]	0	2394.09	0.611	1.307	0.556	0.78	1.716	0.762	0.271	0.268	0.395	0.622	0.694	0.582							143.7	87.9	187.9	79.9	112.1	246.6	109.4	295.5	80.1	79.2	116.8	183.9	205.1	171.9
FALSE	High	[R].QPGYQPPNPHPGPSSPPAAPASK.[R]	1xTMT6plex [K23]; 1xTMT6plex [N-Term]; 1xPhospho [S/Y]	0.000384519	0.000218806	1	1	1	4	Q9BUL9	Q9BUL9 [148-170]		0	2817.41													0.428	0.594	0.551	1.076	1.3	1.317															335.1	143.4	199
FALSE	High	[R].QPGYQPPNPHPGPSSPPAAPASKR.[S]	1xTMT6plex [K23]; 1xTMT6plex [N-Term]; 1xPhospho [S15(99.2)]	0.000207893	0.000218806	1	1	1	1	Q9BUL9	Q9BUL9 [148-171]	Q9BUL9 1xPhospho [S162(99.2)]	1	2973.51							0.252	0.102	0.245	0.611	0.702	0.665														587.2	148	60.1	143.6	358.7	411.9	390.5
FALSE	High	[K].QPLLLSEDEEDTK.[R]	1xTMT6plex [K13]; 1xTMT6plex [N-Term]; 1xPhospho [S6(100)]	0.000268861	0.000218806	1	3	1	3	Q99613	Q99613 [34-46]	Q99613 1xPhospho [S39(100)]	0	2055.03							0.32	0.442	0.903	0.819	0.841	0.608	0.988	1.03	0.991	1.486	4.498	2.007								206.1	65.9	91	186	168.7	173.4	125.3	90.3	89.2	93
FALSE	High	[K].QPLLLSEDEEDTKR.[V]	1xTMT6plex [K13]; 1xTMT6plex [N-Term]	0.000122263	0.000218806	1	3	1	3	Q99613	Q99613 [34-47]		1	2131.16	0.582	0.866	0.336	0.594	0.838	0.496	0.684	0.32	0.624	1.186	1.016	0.749							238.1	138.5	206.3	79.9	141.4	199.5	118.2	175.3	119.9	56.1	109.4	207.9	178.2	131.2
FALSE	High	[K].QPLLLSEDEEDTKR.[V]	1xTMT6plex [K13]; 1xTMT6plex [N-Term]; 1xPhospho [S6(100)]	8.71516e-05	0.000218806	1	3	1	76	Q99613	Q99613 [34-47]	Q99613 1xPhospho [S39(100)]	1	2211.13	0.507	0.959	0.453	0.708	0.901	0.533	0.324	0.508	1.231	1.132	1.145	0.687	2.204	1.634	1.891	2.964	1.334	3.476	134.9	68.4	129.3	61.1	95.5	121.6	71.9	113.4	36.8	57.6	139.7	128.4	129.9	77.9	50.6	111.5	82.6
FALSE	High	[R].QPTVTSVCSETSQELAEGQR.[R]	1xCarboxymethyl [C8]; 1xTMT6plex [N-Term]	0.000152566	0.000218806	1	1	1	1	Q96HC4	Q96HC4 [206-225]		0	2437.17	0.876	1.224	0.561	0.67	1.244	0.836													327.5	286.9	400.9	183.9	219.6	407.4	273.7
FALSE	High	[R].QQAAYYAQTSPQGMPQHPPAPQGQ.[-]	1xTMT6plex [N-Term]	9.71661e-05	0.000218806	1	1	1	6	Q96AE4	Q96AE4 [621-644]		0	2810.35							0.615	0.177	0.398	0.572	0.67	0.744	0.337	0.515	0.613	0.474	0.486	0.508								249.4	153.3	44.2	99.4	142.7	167	185.6	269.1	90.7	138.5
FALSE	High	[R].QQAAYYAQTSPQGMPQHPPAPQGQ.[-]	1xTMT6plex [N-Term]; 1xPhospho [T/S/Y]	7.21406e-05	0.000218806	1	1	1	13	Q96AE4	Q96AE4 [621-644]		0	2890.32	0.405	0.839	0.41	0.525	0.831	0.545	0.309	0.332	0.62	0.678	0.742	0.692							220.6	89.3	185.1	90.5	115.8	183.4	120.2	250.3	77.4	83.2	155.3	169.8	185.7	173.2
FALSE	High	[R].QNYHQDSEAAINR.[Q]	1xTMT6plex [N-Term]	0.000115493	0.000218806	1	1	1	56	P02794	P02794 [11-23]		0	1774.87	0.299	0.737	0.274	0.76	1.037	0.268	0.434	0.427	0.712	0.78	0.68	0.67	0.907	0.685	0.717	0.579	0.807	0.634	149.1	44.5	109.9	40.8	113.3	154.6	40	152.5	66.2	65.1	108.5	119	103.7	102.2	137.1	124.4	93.9
FALSE	High	[R].QAQEYEALLNIK.[V]	1xTMT6plex [K12]; 1xTMT6plex [N-Term]	8.06383e-05	0.000218806	1	1	1	13	P05783	P05783 [359-370]		0	1878.07	1.123	1.159	1.321	3.517	1.889	1.574	0.894	2.036	1.476	1.698	1.693	0.914	1.15	1.217	1.192	1.326	1.778	1.12	51.1	57.4	59.2	67.5	179.7	96.5	80.4	79.2	70.8	161.2	116.9	134.4	134	72.4	84.2	96.8	102.4
FALSE	High	[R].QAPGPARDYSQYYR.[T]	1xTMT6plex [N-Term]	0.000128062	0.000218806	1	1	1	7	Q04695	Q04695 [123-136]		1	1900.95	1.1	1.376	1.709	0.582	1.108	0.757	1.083	0.639	0.816	0.648	0.643	1.06	1.182	1.349	1.109	1.093	0.979	1.164	97.9	107.7	134.8	167.4	57	108.5	74.1	113.3	122.7	72.4	92.5	73.4	72.8	120.2	87	102.9	117.4
FALSE	High	[R].QAIKELPQFATGENLPR.[V]	1xTMT6plex [K4]; 1xTMT6plex [N-Term]	0.000116745	0.000218806	1	6	1	1	Q9BZZ5	Q9BZZ5 [81-97]		1	2370.35							1.477	0.848	0.853	0.677	0.88	0.944														314.5	464.4	266.7	268.1	212.8	276.6	296.9
FALSE	High	[R].NIEGVDKLTR.[L]	1xTMT6plex [K7]; 1xTMT6plex [N-Term]	0.000282121	0.000218806	1	5	1	1	Q15435	Q15435 [156-165]		1	1602.96													1.138	1.626	1.552	1.589	1.919	1.855															196.6	223.9	319.7
FALSE	High	[K].NLEGYVGFANLPNQVYRK.[S]	1xTMT6plex [K18]; 1xTMT6plex [N-Term]	6.8249e-05	0.000218806	1	2	1	1	Q16181	Q16181 [26-43]		1	2540.4	2.943	1.478	3.053	1.451	1.062	2.137													160	470.9	236.5	488.5	232.2	170	342
FALSE	High	[K].NIELAVMRR.[D]	1xTMT6plex [N-Term]	0.000308789	0.000218806	1	2	1	2	O14818	O14818 [205-213]		1	1330.78													1.893	1.205	1.282	0.839	5.492	1.076															164.2	310.9	197.9
FALSE	High	[K].NIEIDSPYEISR.[A]	1xTMT6plex [N-Term]	0.000144854	0.000218806	1	1	1	5	P04843	P04843 [380-391]		0	1664.87	0.918	1.43	1.031	1.434	1.426	1.266							1.256	1.1	1.126	1.171	6.2	0.976	114.6	105.1	163.8	118.1	164.3	163.4	145								87.8	110.2	96.5
FALSE	High	[K].NLEPEWAAAASEVKEQTK.[G]	2xTMT6plex [K14; K18]; 1xTMT6plex [N-Term]	1.40144e-05	0.000218806	1	5	1	3	Q15084	Q15084 [195-212]		1	2688.48							1.181	1.009	0.93	0.799	0.759	0.966														316.1	373.2	318.8	294	252.7	240	305.3
FALSE	High	[K].NLEPEWAAAASEVKEQTKGK.[V]	3xTMT6plex [K14; K18; K20]; 1xTMT6plex [N-Term]	4.35337e-06	0.000218806	1	5	1	2	Q15084	Q15084 [195-214]		2	3102.76	0.992	0.589	0.555	0.195	0.31	0.664	1.043	0.502	0.477	0.322	0.306	0.729							287.8	285.7	169.6	159.6	56.1	89.2	191.2	196.6	204.9	98.7	93.7	63.4	60.2	143.2
FALSE	High	[R].NIETIINTFHQYSVK.[L]	1xTMT6plex [K15]; 1xTMT6plex [N-Term]	3.18922e-05	0.000218806	1	1	1	1	P06702	P06702 [11-25]		0	2265.26													0.124	0.12	0.118	0.723	0.358	0.668															675.1	83.4	81.3
FALSE	High	[R].NLFAEIIEEHLANR.[S]	1xTMT6plex [N-Term]	0.000357783	0.000218806	1	1	1	1	Q9NWY4	Q9NWY4 [323-336]		0	1898.03													0.691	0.778	0.69	0.661	4.12	1.28															227.8	157.3	177.1
FALSE	High	[K].NLFASFPTEESSINYTFKTPEKAK.[E]	3xTMT6plex [K18; K22; K24]; 1xTMT6plex [N-Term]; 1xPhospho [T19(100)]	0.000134215	0.000218806	1	1	1	3	P49792	P49792 [2595-2618]	P49792 1xPhospho [T2613(100)]	2	3745.99	0.921	0.687	0.676	0.709	0.38	0.996							0.34	0.175	0.21	0.371	0.233	0.326	190	174.9	130.6	128.4	134.6	72.1	189.2								406.9	138.2	71.1
FALSE	High	[R].NIFPSNLVSAAFR.[S]	1xTMT6plex [N-Term]	0.000352798	0.000218806	1	1	1	1	Q15758	Q15758 [190-202]		0	1664.93													1.416	0.879	1.102	0.774	0.628	0.995															309.1	437.6	271.7
FALSE	High	[K].NLGFSPEDREENVRR.[I]	1xTMT6plex [N-Term]	0.000419699	0.000218806	1	1	1	2	O43252	O43252 [98-112]		2	2047.05													0.487	0.724	0.663	0.585	3.32	0.868															274.6	133.7	198.9
FALSE	High	[K].NLGLEELGIELDPR.[G]	1xTMT6plex [N-Term]	0.000136189	0.000218806	1	3	1	3	P09622	P09622 [321-334]		0	1797							0.667	1.041	1.161	1.414	1.275	1.139	0.765	0.522	0.501	0.77	3.181	1.602								129.5	86.3	134.7	150.3	183.1	165	147.5	132.3	101.2	69
FALSE	High	[K].NLGIGKVSSFEEK.[M]	2xTMT6plex [K6; K13]; 1xTMT6plex [N-Term]	0.000122534	0.000218806	1	2	1	7	P40926	P40926 [302-314]		1	2095.24	3.915	1.54	2.666	2.9	1.957	3.019	2.689	3.247	3.048	2.336	2.87	2.428							62.4	244.3	96.1	166.4	181	122.1	188.4	59	158.6	191.6	179.8	137.8	169.3	143.2
FALSE	High	[R].NIGIMAHIDAGKTTTTER.[I]	1xTMT6plex [K12]; 1xTMT6plex [N-Term]	0.00014733	0.000218806	1	5	1	2	Q969S9	Q969S9 [72-89]		1	2387.31	1.445	1.165	1.847	1.039	0.662	1.588													240.1	347	279.7	443.5	249.4	158.9	381.3
FALSE	High	[R].NLGSINTELQDVQR.[I]	1xTMT6plex [N-Term]	0.000140074	0.000218806	1	1	1	5	O75396	O75396 [134-147]		0	1815.98							0.484	0.449	0.659	0.664	0.471	0.76	0.466	0.617	0.5	0.739	1.25	0.847								228.6	110.6	102.6	150.7	151.9	107.7	173.7	198.2	92.4	122.2
FALSE	High	[R].NLGSINTELQDVQR.[I]	1xTMT6plex [N-Term]; 1xPhospho [S4(100)]	0.000158554	0.000218806	1	1	3	17	O75396	O75396 [134-147]	O75396 1xPhospho [S137(100)]	0	1895.94							0.682	0.471	0.576	0.833	1.102	1.757	0.536	0.671	0.399	1	3.373	5.633								143.3	97.7	67.5	82.5	119.3	157.8	251.7	93.6	50.1	62.8
FALSE	High	[K].NIGVDNPAAK.[V]	1xTMT6plex [K10]; 1xTMT6plex [N-Term]	0.00014844	0.000218806	1	2	1	5	P78371	P78371 [73-82]		0	1456.85	1.366	1.017	1.025	0.741	0.747	1.101	1.391	1.385	1.069	0.757	0.789	1.207	0.767	1.012	1.065	0.863	0.31	0.994	106.2	145.1	108	108.8	78.6	79.3	116.9	89.1	123.9	123.4	95.2	67.4	70.3	107.5	113.2	86.8	114.5
FALSE	High	[K].NLEELEEKSTTPPPAEPVSLPQEPPKPR.[V]	2xTMT6plex [K8; K26]; 1xTMT6plex [N-Term]; 1xPhospho [T/S]	1.21637e-05	0.000218806	1	1	1	15	Q9UN86-2	Q9UN86-2 [217-244]		1	3877.06							0.408	0.498	0.921	0.909	0.982	0.743	1.103	0.885	0.898	1.648	1.641	2.096								186.9	76.3	93.1	172.1	169.9	183.5	138.9	116.4	128.4	103.1
FALSE	High	[K].NIEDVIAQGIGK.[L]	1xTMT6plex [K12]; 1xTMT6plex [N-Term]	7.23132e-05	0.000218806	1	1	1	11	P05387	P05387 [50-61]		0	1715.01	0.54	0.861	0.544	2.222	1.247	0.633	1.67	3.755	2.227	3.059	3.779	0.914	1.779	1.555	1.726	1.197	1.956	1.174	85.5	46.2	73.6	46.6	190.1	106.7	54.1	46.2	77.2	173.6	103	141.4	174.8	42.3	71.1	126.5	110.6
FALSE	High	[R].NLEAYAANPHSFVFTR.[G]	1xTMT6plex [N-Term]	0.000154073	0.000218806	1	3	1	2	Q9NQ55	Q9NQ55 [21-36]		0	2066.07	1.115	0.756	1.118	1.345	0.854	1.554	1.286	1.049	1.318	0.926	0.967	1.033							136.6	152.3	103.3	152.8	183.7	116.7	212.3	137.5	176.8	144.3	181.2	127.3	133	142.1
FALSE	High	[K].NLEAVETLGSTSTICSDKTGTLTQNR.[M]	1xCarboxymethyl [C15]; 1xTMT6plex [K18]; 1xTMT6plex [N-Term]	0.000112957	0.000218806	1	9	1	1	P05023	P05023 [360-385]		1	3255.68	1.431	0.934	1.327	0.856	0.382	1.521													281.8	403.4	263.2	373.9	241.3	107.8	428.7
FALSE	High	[K].NKYQELINDIAR.[D]	1xTMT6plex [K2]; 1xTMT6plex [N-Term]	0.000143692	0.000218806	1	1	1	2	P46940	P46940 [1476-1487]		1	1935.11													0.992	1.073	1.184	1.106	1.403	0.808															277.5	275.3	297.7
FALSE	High	[R].NLADEIESYMNLKSPLGSK.[S]	2xTMT6plex [K13; K19]; 1xTMT6plex [N-Term]; 1xPhospho [S14(100)]	0.000112858	0.000218806	1	4	1	2	Q5VZ89	Q5VZ89 [1231-1249]	Q5VZ89 1xPhospho [S1244(100)]	1	2876.51	0.539	1.883	0.475	0.621	0.82	0.979	0.361	0.542	0.393	0.539	0.887	0.483							162	87.3	305	76.9	100.6	132.8	158.5	256	92.4	138.8	100.6	138	227.2	123.8
FALSE	High	[R].NLALDEAGQRSTM.[-]	1xTMT6plex [N-Term]; 1xPhospho [S/T]	0.000288892	0.000218806	1	2	2	22	Q53TN4	Q53TN4 [274-286]		1	1714.8	0.906	1.248	0.591	0.452	1.059	0.839	0.469	0.327	0.855	0.661	0.791	0.927	0.601	0.921	0.847	0.796	2.005	1.063	116.3	105.4	145.2	68.7	52.6	123.2	97.5	139	65.2	45.5	118.8	91.9	109.9	128.9	95.7	57.5	88.1
FALSE	High	[R].NLAMEATYINHNFSQQCLR.[M]	1xCarboxymethyl [C17]; 1xTMT6plex [N-Term]	0.000325191	0.000218806	1	3	1	2	O15371	O15371 [311-329]		0	2540.22													0.48	0.352	0.33	0.395	0.432	0.594															586.1	281.5	206.3
FALSE	High	[R].NLAMGVNLTSMSK.[I]	1xTMT6plex [K13]; 1xTMT6plex [N-Term]	9.44813e-05	0.000218806	1	1	1	5	P12004	P12004 [65-77]		0	1824.01							1.762	2.414	2.156	1.307	1.329	1.357	0.402	0.41	0.454	0.48	0.168	0.445								91.8	161.8	221.6	198	120	122	124.6	315.6	126.8	129.4
FALSE	High	[R].NLATTVTEEILEK.[S]	1xTMT6plex [K13]; 1xTMT6plex [N-Term]	5.55618e-05	0.000218806	1	4	1	5	O43390	O43390 [347-359]		0	1919.11	1.228	1.356	2.164	1.983	1.07	1.099	1.019	3.131	2.346	1.28	1.275	1.064	1.304	1.725	1.712	1.631	3.691	1.377	68.7	84.4	93.2	148.7	136.3	73.5	75.5	65	66.2	203.4	152.4	83.1	82.8	69.1	56.1	73.2	96.7
FALSE	High	[K].NLDDGIDDERLR.[K]	1xTMT6plex [N-Term]	6.93334e-05	0.000218806	1	3	1	9	P11940	P11940 [300-311]		1	1659.85	1.678	1.479	2.518	1.625	1.492	2.185	1.387	2.444	2.239	1.69	1.724	1.607	1.465	1.712	1.607	1.672	2.756	1.768	58.4	98	86.4	147	94.9	87.1	127.6	58.5	81.2	143.1	131.1	98.9	100.9	94.1	57.8	84.7	99
FALSE	High	[K].NLDDGIDDERLRK.[EA]	1xTMT6plex [K13]; 1xTMT6plex [N-Term]	0.000399701	0.000218806	1	3	1	5	P11940	P11940 [300-312]		2	2017.11	1.83	1.489	1.911	1.204	1.325	2.012	0.819	1.31	1.533	0.965	1.021	0.916	0.812	0.91	0.843	1.097	2.006	1.239	64.6	118.3	96.2	123.5	77.8	85.6	130	92.2	75.5	120.8	141.4	89	94.1	84.5	89.3	72.6	81.3
FALSE	High	[K].NLHGDGIALWYTR.[D]	1xTMT6plex [N-Term]	7.60916e-05	0.000218806	1	1	1	6	Q12907	Q12907 [127-139]		0	1744.93							1.972	1.818	1.227	0.953	1.109	1.3	1.351	1.602	1.663	1.054	5.755	0.931								107.2	211.5	194.9	131.6	102.2	119	139.4	81.9	110.7	131.2
FALSE	High	[K].NIDDGTSDRPYSHALVAGIDRYPR.[K]	1xTMT6plex [N-Term]	7.52016e-05	0.000218806	1	1	1	7	P61353	P61353 [28-51]		1	2917.48							0.731	0.913	1.035	0.974	0.806	0.944	1.165	0.985	0.874	1.222	1.672	0.913								159.5	116.6	145.6	165.1	155.4	128.6	150.6	137.7	160.4	135.6
FALSE	High	[R].NIDEHANEDVER.[M]	1xTMT6plex [N-Term]	0.000302637	0.000218806	1	1	1	4	P61026	P61026 [106-117]		0	1669.8													0.488	0.545	0.452	1.026	1.866	0.769															341.7	166.9	186.1
FALSE	High	[K].NLDGISHAPNAVK.[T]	1xTMT6plex [K13]; 1xTMT6plex [N-Term]	0.000136699	0.000218806	1	1	1	6	Q92820	Q92820 [254-266]		0	1794.03							1.367	1.776	1.396	1.246	1.313	1.191	1.828	1.749	1.729	1.625	1.899	1.86								114	155.9	202.5	159.1	142	149.7	135.8	89.1	162.8	155.8
FALSE	High	[R].NLDLDSIIAEVK.[A]	1xTMT6plex [K12]; 1xTMT6plex [N-Term]	7.87095e-05	0.000218806	4	7	1	6	P35908; P04259; P02538; P13647	P35908 [342-353]; P04259 [327-338]; P02538 [327-338]; P13647 [332-343]		0	1788.05							0.678	1.299	0.89	1.138	0.967	0.805	2.999	3.064	2.646	1.803	10.177	1.794								156.5	106.1	203.4	139.2	178.1	151.4	126.1	44.3	132.7	135.6
FALSE	High	[R].NLDIERPTYTNLNR.[L]	1xTMT6plex [N-Term]	7.70782e-05	0.000218806	3	11	1	65	P68363; Q9BQE3; P68366	P68363 [216-229]; Q9BQE3 [216-229]; P68366 [216-229]		0	1948.04	1.791	1.292	2.14	1.678	1.062	1.566	2.963	2.238	2.021	1.464	1.639	1.449	1.811	1.879	1.862	1.528	1.054	1.536	70.1	125.4	90.5	149.9	117.6	74.4	109.7	52.8	156.5	118.2	106.7	77.3	86.6	76.5	64.5	116.7	121.2
FALSE	High	[K].NLDISRPDKK.[S]	2xTMT6plex [K9; K10]; 1xTMT6plex [N-Term]	0.000428931	0.000218806	1	2	1	6	P46977	P46977 [432-441]		1	1873.15	2.318	1.666	5.343	5.593	3.05	2.813	1.526	4.347	3.059	2.009	1.958	1.327	3.956	4.616	4.629	4.473	2.406	3.364	30.3	70.3	50.5	161.9	169.5	92.4	85.3	50.6	77.2	219.9	154.7	101.6	99	67.1	27.4	108.4	126.4
FALSE	High	[R].NIDNPALADIYTEHAHQVVVAK.[Y]	1xTMT6plex [K22]; 1xTMT6plex [N-Term]	3.07063e-05	0.000218806	1	1	1	13	O75083	O75083 [44-65]		0	2876.57							0.926	1.096	1.274	1.463	1.292	1.1	0.467	0.425	0.419	0.636	0.569	0.619								126.3	116.9	138.4	160.9	184.8	163.2	139	258.9	121	109.9
FALSE	High	[K].NLDYVATSIHEAVTK.[I]	1xTMT6plex [K15]; 1xTMT6plex [N-Term]	6.54706e-05	0.000218806	1	2	1	2	P17174	P17174 [397-411]		0	2119.18	1.168	1.426	1.149	1.345	1.513	1.805							1.176	1.011	1.062	0.85	1.382	1.196	110.2	128.8	157.2	126.6	148.3	166.8	199								138.5	162.8	140
FALSE	High	[K].NLDYVATSIHEAVTKIQ.[-]	1xTMT6plex [K15]; 1xTMT6plex [N-Term]	4.84071e-05	0.000218806	1	2	1	5	P17174	P17174 [397-413]		1	2360.32	1.604	1.703	2.267	1.277	1.099	1.446	1.779	2.112	2.26	1.71	1.594	1.461	0.419	0.319	0.308	0.373	1.35	0.51	66.6	106.8	113.4	151	85.1	73.2	96.3	56.2	100	118.8	127.1	96.1	89.6	82.2	172.3	72.2	55
FALSE	High	[K].NLDDTIDDEKLRK.[E]	2xTMT6plex [K10; K13]; 1xTMT6plex [N-Term]	0.000144772	0.000218806	1	3	1	6	Q13310	Q13310 [300-312]		2	2262.29	1.411	1.193	2.023	1.87	1.382	1.617	1.309	2.658	2.014	1.866	2.082	1.513	1.418	1.381	1.511	1.313	2.009	1.133	65	91.7	77.5	131.5	121.6	89.9	105.1	58.5	76.6	155.5	117.8	109.1	121.8	88.5	70.7	100.2	97.6
FALSE	High	[K].NKTSTTSSMVASAEQPR.[RG]	1xTMT6plex [K2]; 1xTMT6plex [N-Term]	0.000151263	0.000218806	1	2	1	2	Q6NXS1	Q6NXS1 [17-33]		1	2253.19							34.614	1.215	0.01	0.773	1.638	57.145														21.8	754.2	26.5	0	16.8	35.7	1245.1
FALSE	High	[R].NIHKLLDEVFFSEK.[I]	2xTMT6plex [K4; K14]; 1xTMT6plex [N-Term]	0.000137972	0.000218806	1	1	1	1	P25789	P25789 [51-64]		1	2406.4							0.819	1.975	3.671	1.013	0.842	0.565														212.4	174	419.7	779.8	215.2	178.8	120
FALSE	High	[R].NLKASLENSLR.[E]	1xTMT6plex [K3]; 1xTMT6plex [N-Term]	0.000147186	0.000218806	1	1	1	23	P05783	P05783 [315-325]		1	1703.02	3.441	3.897	5.812	11.63	2.913	3.911	4.484	10.669	7.635	5.535	5.408	3.856	4.329	6.199	6.043	6.258	1.961	4.074	20.1	69.1	78.3	116.7	233.6	58.5	78.6	20	89.7	213.5	152.8	110.8	108.2	77.2	22.5	97.5	139.7
FALSE	High	[K].NLPYKVTQDELKEVFEDAAEIR.[L]	2xTMT6plex [K5; K12]; 1xTMT6plex [N-Term]	8.81825e-06	0.000218806	1	1	1	5	P19338	P19338 [399-420]		2	3294.82	3.345	1.498	3.02	1.735	0.874	3.018	2.368	1.977	1.752	1.317	1.255	1.296	1.08	1.099	1.122	0.832	0.558	1.135	52.7	176.2	78.9	159	91.4	46.1	159	59.7	141.4	118.1	104.6	78.7	75	77.4	99.9	107.9	109.8
FALSE	High	[R].NIQDTSDLDAIAKDVFQHSQSR.[T]	1xTMT6plex [K13]; 1xTMT6plex [N-Term]	8.02688e-05	0.000218806	1	5	1	2	Q9NZB2	Q9NZB2 [292-313]		1	2946.53	1.702	1.007	1.565	1.28	0.981	1.567							1.826	1.53	1.316	1.337	4.435	1.643	112.5	191.4	113.2	176	143.9	110.3	176.2								82.2	150.2	125.8
FALSE	High	[R].NLQEILHGAVR.[F]	1xTMT6plex [N-Term]	0.000130819	0.000218806	1	4	1	19	P00533	P00533 [139-149]		0	1478.86	2.294	1.748	2.793	1.674	1.887	2.246	2.045	1.742	1.668	1.862	1.86	1.339	2.882	1.877	1.867	1.31	5.793	1.768	51.3	117.7	89.6	143.3	85.9	96.8	115.2	59	120.7	102.8	98.4	109.9	109.8	79	43.7	125.9	82
FALSE	High	[R].NLQNVDMK.[I]	1xTMT6plex [K8]; 1xTMT6plex [N-Term]	0.00039258	0.000218806	1	15	1	9	P16070	P16070 [732-739]		0	1419.8	0.608	0.574	0.527	0.645	1.094	0.901	0.256	0.188	0.269	1.494	1.889	1.623							188.9	114.8	108.4	99.6	121.9	206.6	170.3	162.2	41.6	30.5	43.6	242.2	306.3	263.1
FALSE	High	[K].NLQYYDISAK.[S]	1xTMT6plex [K10]; 1xTMT6plex [N-Term]	0.000137665	0.000218806	1	1	1	16	P62826	P62826 [143-152]		0	1672.93	1.947	1.644	4.002	2.54	0.948	2.246	1.585	2.838	2.761	1.577	1.524	1.364	2.907	2.907	2.948	2.4	0.488	2.697	50.5	98.3	83	202	128.2	47.8	113.4	56.6	89.8	160.7	156.3	89.3	86.3	77.3	43	125.1	125.1
FALSE	High	[K].NLRDIDEVSSLLR.[T]	1xTMT6plex [N-Term]	4.59446e-05	0.000218806	1	3	1	5	P50990	P50990 [153-165]		1	1758.99	4.302	1.686	5.732	3.223	1.694	4.474	3.629	4.762	3.652	3.124	2.969	2.411	1.114	1.01	0.922	0.969	3.175	1.368	31.7	136.4	53.5	181.8	102.2	53.7	141.9	31.4	113.8	149.4	114.5	98	93.1	75.6	75.6	84.3	76.4
FALSE	High	[R].NIRDNEEKDSAFR.[G]	1xTMT6plex [K8]; 1xTMT6plex [N-Term]	0.000438472	0.000218806	1	5	1	2	Q92973	Q92973 [811-823]		2	2052.09							0.6	0.72	1.02	0.662	0.618	1.082	0.742	0.834	0.803	1.051	1.688	1.059								179.3	107.6	129	182.8	118.7	110.7	193.9	150.2	111.5	125.2
FALSE	High	[R].NLSDVATKQEGLESVLK.[I]	2xTMT6plex [K8; K17]; 1xTMT6plex [N-Term]	0.000100068	0.000218806	1	1	1	1	P14923	P14923 [378-394]		1	2518.47	1.009	0.722	1.352	1.222	0.575	1.42													287.7	290.2	207.8	389	351.5	165.5	408.5
FALSE	High	[R].NISFNDKK.[F]	2xTMT6plex [K7; K8]; 1xTMT6plex [N-Term]	0.000381144	0.000218806	3	5	1	15	P35241; P26038; P15311	P35241 [247-254]; P26038 [247-254]; P15311 [247-254]		1	1652.99	3.376	3.418	10.267	9.638	2.596	2.994	9.177	33.185	22.12	10.66	8.957	5.72	6.069	6.547	6.938	5.229	1.206	3.609	20.3	68.7	69.5	208.8	196	52.8	60.9	8.6	79	285.7	190.4	91.8	77.1	49.2	20.9	127.1	137.1
FALSE	High	[R].NLSPYVSNELLEEAFSQFGPIER.[A]	1xTMT6plex [N-Term]	1.49785e-05	0.000218806	1	2	1	4	P23246	P23246 [377-399]		0	2868.46	1.415	1.17	1.673	0.807	0.712	1.743	0.828	0.745	0.907	0.993	0.968	1.049							128.6	182	150.5	215.1	103.7	91.6	224.1	154.8	128.1	115.2	140.4	153.6	149.9	162.3
FALSE	High	[K].NISSSPSVESLPGGR.[E]	1xTMT6plex [N-Term]	0.0001629	0.000218806	1	2	1	7	Q92609	Q92609 [535-549]		0	1715.91	1.289	0.705	0.554	0.799	1.125	0.993	0.542	0.438	0.674	0.849	0.894	0.885	0.351	0.564	0.501	0.642	0.562	0.675	106.6	137.4	75.2	59	85.2	119.9	105.8	132.1	71.6	57.9	89.1	112.2	118.1	116.9	166	58.3	93.7
FALSE	High	[K].NISSSPSVESLPGGREFTGSPPSSATKK.[D]	2xTMT6plex [K27; K28]; 1xTMT6plex [N-Term]; 1xPhospho [S20(100)]	7.87095e-05	0.000218806	1	2	4	8	Q92609	Q92609 [535-562]	Q92609 1xPhospho [S554(100)]	2	3571.86	0.993	0.951	0.557	0.482	0.278	1.268	0.23	0.225	0.439	0.778	0.783	0.805	0.301	0.432	0.367	0.558	0.107	1.066	128.4	127.5	122.1	71.5	61.9	35.6	162.8	162.2	37.3	36.4	71.1	126.1	126.9	130.6	182.6	54.9	79
FALSE	High	[R].NLSSTTDDEAPR.[L]	1xTMT6plex [N-Term]; 1xPhospho [S3(100)]	0.000439861	0.000218806	1	1	1	2	O00515	O00515 [36-47]	O00515 1xPhospho [S38(100)]	0	1614.72							0.073	0.07	0.074	0.63	1.014	0.451														634.2	46.5	44.4	46.7	399.5	642.9	285.8
FALSE	High	[K].NLTIKTESTLK.[T]	2xTMT6plex [K5; K11]; 1xTMT6plex [N-Term]	0.000154473	0.000218806	1	2	1	11	Q01469	Q01469 [51-61]		1	1935.21	0.343	0.535	0.41	2.374	1.194	0.396	1.02	2.79	1.919	1.889	1.578	0.859	1.458	2.149	2.368	2.562	0.432	1.758	91.6	31.4	49	37.6	217.5	109.4	36.3	74.7	76.2	208.5	143.4	141.1	117.9	64.2	59.8	87.2	128.5
FALSE	High	[R].NLVDNITGQR.[L]	1xTMT6plex [N-Term]	0.000201901	0.000218806	1	9	1	6	Q15149-4	Q15149-4 [4301-4310]		0	1358.76	1.602	1.15	1.351	1.138	1.168	1.653	1.409	0.82	0.849	0.895	0.72	1.077							123.2	197.4	141.7	166.5	140.2	144	203.8	145.2	204.7	119.1	123.2	130	104.5	156.4
FALSE	High	[R].NIVEAAAVR.[D]	1xTMT6plex [N-Term]	0.000248343	0.000218806	1	2	1	7	P62854	P62854 [43-51]		0	1171.7
FALSE	High	[K].NIVEKIDFDSVSSIMASSQ.[-]	1xTMT6plex [K5]; 1xTMT6plex [N-Term]	6.09268e-05	0.000218806	1	1	1	2	Q9UBQ5	Q9UBQ5 [200-218]		1	2528.33	1.872	1.233	0.924	0.685	0.575	1.649	1.01	0.683	0.826	0.94	0.938	0.956							140.5	263.1	173.3	129.9	96.3	80.9	231.8	154.9	156.4	105.8	128	145.6	145.3	148.1
FALSE	High	[R].NIPGITLLNVSK.[L]	1xTMT6plex [K12]; 1xTMT6plex [N-Term]	0.000218831	0.000218806	1	1	1	2	P36578	P36578 [223-234]		0	1727.08													1.052	1.247	1.345	1.186	0.579	0.877															288.2	303.3	359.3
FALSE	High	[R].NIPEDNADMAR.[L]	1xTMT6plex [N-Term]	0.000278848	0.000218806	1	2	1	11	P31939	P31939 [80-90]		0	1474.72	2.361	1.226	1.749	0.887	1.863	2.125	0.815	0.826	0.85	0.805	0.792	0.946	0.983	1.103	0.988	1.105	2.18	1.281	59.1	139.5	72.5	103.3	52.4	110.1	125.6	116.6	95.1	96.3	99.1	93.8	92.3	110.4	84.9	83.5	93.7
FALSE	High	[R].NLNPEDIDQLITISGMVIR.[T]	1xTMT6plex [N-Term]	0.000153003	0.000218806	1	1	1	1	P33991	P33991 [273-291]		0	2370.29							1.18	1.035	1.062	1.19	1.167	1.172														269	317.5	278.3	285.7	320.2	314	315.4
FALSE	High	[K].NLNNSNLFSPVNR.[D]	1xTMT6plex [N-Term]	0.000148025	0.000218806	1	6	1	11	P52948	P52948 [604-616]		0	1717.92	1.606	1.486	1.537	1.529	1.174	1.026	1.751	1.449	1.495	1.405	1.628	1.368	0.822	1.148	0.759	1.099	0.351	1.111	74.7	119.9	110.9	114.8	114.2	87.7	76.6	69.4	121.4	100.5	103.7	97.4	112.9	94.9	111.5	91.6	127.9
FALSE	High	[R].NLKASLENSLREVEAR.[Y]	1xTMT6plex [K3]; 1xTMT6plex [N-Term]	5.69202e-05	0.000218806	1	1	1	6	P05783	P05783 [315-330]		2	2287.31	2.999	2.66	7.126	10.328	2.775	5.19	3.323	10.343	7.837	5.955	5.623	3.697	6.613	7.109	7.311	8.535	2.024	6.594	20.1	60.2	53.4	143.1	207.5	55.7	104.2	20.5	68.2	212.4	161	122.3	115.5	75.9	17.3	114.7	123.3
FALSE	High	[K].NIKHSGNITFDEIVNIAR.[Q]	1xTMT6plex [K3]; 1xTMT6plex [N-Term]	4.15154e-05	0.000218806	1	2	1	1	P30050	P30050 [97-114]		1	2499.41							1.505	1.248	1.083	0.773	0.694	1.01														287.2	432.2	358.5	311	221.9	199.2	290.1
FALSE	High	[K].NIKLGIHEDSQNR.[K]	1xTMT6plex [K3]; 1xTMT6plex [N-Term]	0.000262401	0.000218806	1	2	1	13	P07900	P07900 [444-456]		1	1982.12	1.39	1.193	2.448	1.144	1.142	1.32	0.611	0.623	0.711	0.528	0.609	0.954	0.92	0.921	0.871	0.889	1.163	1.078	73.8	102.6	88.1	180.7	84.4	84.3	97.4	134	81.9	83.4	95.4	70.7	81.6	127.9	104.3	96	96.1
FALSE	High	[K].NLKLGIHEDSTNR.[R]	1xTMT6plex [K3]; 1xTMT6plex [N-Term]	0.000173761	0.000218806	1	1	1	11	P08238	P08238 [436-448]		1	1955.11	2.792	1.971	5.083	4.138	2.627	2.685	1.933	3.402	2.879	1.959	2.076	1.708	2.864	2.974	3.074	2.479	3.474	2.519	33.6	93.8	66.3	170.8	139.1	88.3	90.2	49	94.8	166.8	141.1	96	101.8	83.7	37.2	106.6	110.7
FALSE	High	[K].NIKIISKIENHEGVR.[R]	2xTMT6plex [K3; K7]; 1xTMT6plex [N-Term]	0.000151797	0.000218806	2	3	1	4	P14618-2; P14618	P14618-2 [264-278]; P14618 [264-278]		2	2437.49							3.732	2.687	2.618	1.622	1.673	2.457														133	496.4	357.4	348.2	215.8	222.5	326.7
FALSE	High	[K].NLKVTAVPTLLK.[Y]	2xTMT6plex [K3; K12]; 1xTMT6plex [N-Term]	0.000189596	0.000218806	1	1	1	2	Q9BRA2	Q9BRA2 [87-98]		1	1984.31							1.81	1.655	1.268	1.087	1.018	1.305	0.836	0.811	0.737	0.698	0.327	0.776								107.5	194.6	177.9	136.3	116.8	109.5	140.3	215.4	180.1	174.7
FALSE	High	[K].NLIDAGVDALR.[V]	1xTMT6plex [N-Term]	0.000126225	0.000218806	1	1	1	12	P12268	P12268 [312-322]		0	1385.79	1.621	2.582	2.415	1.738	1.284	1.047	1.885	4.009	3.226	2.49	2.085	1.358	1.456	1.672	1.722	1.044	1.141	1.083	61.1	99	157.6	147.4	106.1	78.4	63.9	45.9	86.5	183.9	148	114.2	95.6	62.3	71.3	103.8	119.2
FALSE	High	[R].NILDFPQHVSPSKDIR.[T]	1xTMT6plex [K13]; 1xTMT6plex [N-Term]	0.000237662	0.000218806	1	1	1	2	P52888	P52888 [80-95]		1	2324.31	1.913	0.995	1.963	1.728	1.104	2.367	2.078	2.172	1.73	1.237	1.415	1.498							98.2	187.9	97.7	192.8	169.7	108.4	232.4	91	189.1	197.7	157.4	112.5	128.8	136.3
FALSE	High	[R].NLHVVFTMNPSSEGLKDR.[A]	1xTMT6plex [K16]; 1xTMT6plex [N-Term]	0.0001953	0.000218806	1	1	1	2	Q14204	Q14204 [3061-3078]		1	2502.35	3.249	1.325	2.086	1.572	1.199	2.112													167.4	544	221.9	349.3	263.1	200.7	353.6
FALSE	High	[R].NIIGYFEQKDSDNYRVFER.[V]	1xTMT6plex [K9]; 1xTMT6plex [N-Term]	5.42301e-05	0.000218806	1	1	1	3	Q9BS26	Q9BS26 [162-180]		2	2851.48	2.118	1.042	1.398	0.581	0.738	1.954							0.222	0.152	0.132	0.152	0.372	0.236	117.3	248.4	122.2	164	68.1	86.6	229.1								469.9	104.1	71.5
FALSE	High	[K].NLLHVTDTGVGMTREELVK.[N]	1xTMT6plex [K19]; 1xTMT6plex [N-Term]	0.000193688	0.000218806	1	1	1	5	P14625	P14625 [143-161]		1	2570.44													0.26	0.512	1.093	0.166	0.267	0.284															586.5	152.2	300.1
FALSE	High	[K].NIILEEGKEILVGDVGQTVDDPYATFVK.[M]	2xTMT6plex [K8; K28]; 1xTMT6plex [N-Term]	6.07175e-07	0.000218806	1	1	1	21	P23528	P23528 [46-73]		1	3750.08	1.059	1.868	1.508	1.206	0.98	1.235	0.927	1.5	2.123	1.45	1.221	1.096	1.781	1.472	1.505	1.887	0.478	2.17	80.7	85.4	150.7	121.6	97.3	79.1	99.6	74.3	68.9	111.4	157.7	107.7	90.7	81.4	67.4	120	99.1
FALSE	High	[R].NILLTNEQLESAR.[K]	1xTMT6plex [N-Term]	0.000241425	0.000218806	1	1	1	1	Q9H9B4	Q9H9B4 [36-48]		0	1729.96													0.85	0.859	0.919	1.038	0.246	1.311															337.4	286.7	289.9
FALSE	High	[R].NLLSLGHNNIVR.[C]	1xTMT6plex [N-Term]	0.000107096	0.000218806	1	1	1	2	Q05048	Q05048 [390-401]		0	1578.93							4.625	2.787	3.168	1.502	1.636	1.859	0.747	0.624	0.77	0.555	0.264	0.547								59.3	274.2	165.3	187.8	89.1	97	110.2	247.8	185	154.7
FALSE	High	[R].NLLSVAYK.[N]	1xTMT6plex [K8]; 1xTMT6plex [N-Term]	0.000200408	0.000218806	7	10	1	78	P63104; P31947; P31946; Q04917; P61981; P27348; P62258	P63104 [42-49]; P31947 [42-49]; P31946 [44-51]; Q04917 [43-50]; P61981 [43-50]; P27348 [42-49]; P62258 [43-50]		0	1365.85	1.016	1.24	3.402	7.848	2.76	1.857	9.118	32.787	17.417	10.284	8.82	3.326	3.715	5.199	7.087	5.597	1.44	2.352	32.4	32.9	40.2	110.2	254.3	89.4	60.2	10.2	93.5	336.1	178.5	105.4	90.4	34.1	24	89	124.5
FALSE	High	[R].NLLSVAYKNVIGAR.[R]	1xTMT6plex [K8]; 1xTMT6plex [N-Term]	3.35251e-05	0.000218806	1	2	1	2	P62258	P62258 [43-56]		1	1976.21							9.815	14.756	13.353	6.508	5.874	3.813	0.46	0.331	0.414	0.267	0.308	0.376								18.8	184.1	276.8	250.5	122.1	110.2	71.5	337.8	155.3	111.8
FALSE	High	[R].NLLSVAYKNVVGAR.[R]	1xTMT6plex [K8]; 1xTMT6plex [N-Term]	2.2436e-05	0.000218806	4	5	1	1	P63104; P31946; Q04917; P61981	P63104 [42-55]; P31946 [44-57]; Q04917 [43-56]; P61981 [43-56]		1	1962.19													2.102	1.848	2.03	2.021	0.511	1.991															182.6	383.7	337.4
FALSE	High	[R].NLNGTLHELLR.[M]	1xTMT6plex [N-Term]	0.000153376	0.000218806	1	2	1	9	P54886	P54886 [202-212]		0	1508.87	2.914	1.842	3.535	2.346	1.234	3.339	2.082	2.788	2.359	1.713	1.779	1.797	1.281	1.426	1.117	1.005	2.205	1.098	44.6	130.1	82.2	157.8	104.7	55.1	149.1	50.7	105.5	141.3	119.5	86.8	90.2	91.1	75.7	97	108
FALSE	High	[R].NIIHGSDSVK.[S]	1xTMT6plex [K10]; 1xTMT6plex [N-Term]	0.000153605	0.000218806	1	3	1	24	P22392	P22392 [115-124]		0	1527.89	0.774	0.974	0.914	0.939	1.372	0.527	0.801	0.99	0.984	1.197	1.155	1.138	1.24	1.302	1.491	2.357	1.686	1.001	100	77.4	97.4	91.4	93.8	137.1	52.7	100.6	80.6	99.7	99	120.4	116.2	114.5	71.4	88.5	92.9
FALSE	High	[K].NKTGAAPIIDVVR.[S]	1xTMT6plex [K2]; 1xTMT6plex [N-Term]	6.67676e-05	0.000218806	1	1	1	8	P46776	P46776 [93-105]		1	1812.11	1.754	1.025	2.068	1.079	0.609	1.569	0.93	1.029	0.822	0.755	0.734	0.966	0.891	1.232	1.287	1.371	0.695	1.044	82.1	144	84.2	169.9	88.6	50	128.9	108.1	100.6	111.3	88.8	81.7	79.4	104.5	90.2	80.3	111.1
FALSE	High	[R].NKSTESLQANVQR.[L]	1xTMT6plex [K2]; 1xTMT6plex [N-Term]	5.67039e-05	0.000218806	1	1	1	13	P26373	P26373 [104-116]		1	1933.09	7.547	2.482	9.982	3.586	1.242	4.144	5.581	6.438	4.904	2.425	2.354	3.245	2.86	3.496	3.529	3.005	0.516	3.624	26.6	200.9	66.1	265.8	95.5	33.1	110.3	24.3	135.7	156.6	119.3	59	57.3	78.9	37.2	106.4	130
FALSE	High	[R].NKSNEDQSMGNWQIKR.[Q]	2xTMT6plex [K2; K15]; 1xTMT6plex [N-Term]	0.000127236	0.000218806	2	6	1	10	P02545-2; P02545	P02545-2 [456-471]; P02545 [456-471]		2	2622.4	2.79	1.945	2.636	1.726	0.581	1.729	2.833	1.408	1.754	0.583	0.873	1.232	1.195	1.263	1.298	0.788	0.01	0.875	64.6	180.1	125.6	170.2	111.5	37.5	111.6	59.3	168	83.5	104	34.6	51.8	73.1	112.9	135	142.7
FALSE	High	[R].NDFQLIGIQDGYLSLLQDSGEVR.[E]	1xTMT6plex [N-Term]	6.79178e-05	0.000218806	1	2	1	1	P63241	P63241 [87-109]		0	2809.46													0.765	0.601	0.588	0.643	2.029	0.991															317.4	242.7	190.6
FALSE	High	[R].NDGAAILAAVSSIAQK.[I]	1xTMT6plex [K16]; 1xTMT6plex [N-Term]	0.000201001	0.000218806	1	5	1	2	P28331	P28331 [484-499]		0	1987.16	1.333	1.73	1.509	1.523	1.623	1.266							0.65	1.272	1.144	0.728	0.866	0.96	106.9	142.5	184.9	161.2	162.8	173.4	135.3								156.1	101.4	198.5
FALSE	High	[K].NDKSEEEQSSSSVK.[K]	2xTMT6plex [K3; K14]; 1xTMT6plex [N-Term]	3.15917e-05	0.000218806	1	4	1	17	P07910	P07910 [230-243]		1	2241.18	0.171	0.558	0.069	2.475	1.037	0.15	1.295	4.061	3.327	2.779	2.125	0.917	2.848	2.931	3.171	3.603	0.629	2.742	110.8	18.9	61.8	7.7	274.1	114.9	16.7	44.2	57.3	179.7	147.2	123	94	40.6	47.8	136.2	140.1
FALSE	High	[K].NDLAVVDVR.[I]	1xTMT6plex [N-Term]	0.000374534	0.000218806	1	1	1	5	P19338	P19338 [334-342]		0	1229.71	1.105	1.356	1.211	1.421	1.329	0.929	0.842	2.035	1.408	1.214	1.15	1.201							123.5	136.5	167.4	149.4	175.4	164.1	114.7	120.8	101.8	245.9	170	146.6	138.9	145
FALSE	High	[R].NDSLAGVVIADNEYPSR.[V]	1xTMT6plex [N-Term]	0.000171404	0.000218806	1	2	1	1	O15498	O15498 [72-88]		0	2049.05							0.616	0.427	0.738	0.843	0.813	2.644														296.6	182.6	126.6	218.9	250.1	241.1	784.1
FALSE	High	[R].NEEDAAELVALAQAVNAR.[A]	1xTMT6plex [N-Term]	2.27771e-05	0.000218806	1	2	1	5	P22314	P22314 [351-368]		0	2113.11							0.703	0.668	0.814	0.699	0.684	0.733	0.444	0.588	0.561	0.598	1.644	1.1								190.9	134.2	127.5	155.4	133.5	130.6	139.9	183.3	81.3	107.8
FALSE	High	[R].NEEEGNSEEIKAK.[V]	2xTMT6plex [K11; K13]; 1xTMT6plex [N-Term]	0.000284792	0.000218806	1	1	1	2	O75844	O75844 [304-316]		1	2164.17							0.931	1.587	0.829	0.905	1.037	0.96	1.193	1.053	1.074	0.937	0.443	1.17								147.3	137.1	233.7	122.1	133.2	152.8	141.4	150.3	179.3	158.2
FALSE	High	[K].NEEPSEEEIDAPKPK.[K]	2xTMT6plex [K13; K15]; 1xTMT6plex [N-Term]; 1xPhospho [S5(100)]	0.000131195	0.000218806	1	2	1	15	Q9NR30	Q9NR30 [117-131]	Q9NR30 1xPhospho [S121(100)]	0	2479.26	0.32	0.957	0.36	0.395	0.524	0.301	0.129	0.087	0.301	0.482	0.594	0.579	0.133	0.591	0.591	0.872	0.492	0.835	188.2	60.3	180.1	67.7	74.3	98.7	56.7	220.6	28.4	19.2	66.5	106.2	131.1	127.8	149.4	19.8	88.4
FALSE	High	[K].NEEPSEEEIDAPKPKK.[M]	3xTMT6plex [K13; K15; K16]; 1xTMT6plex [N-Term]; 1xPhospho [S5(100)]	0.000265297	0.000218806	1	2	1	1	Q9NR30	Q9NR30 [117-132]	Q9NR30 1xPhospho [S121(100)]	1	2836.52							0.17	0.09	0.229	0.388	0.53	0.573														704.8	119.9	63.5	161.2	273.3	373.2	404.1
FALSE	High	[R].NEKEKVLIEGSINSVR.[V]	2xTMT6plex [K3; K5]; 1xTMT6plex [N-Term]	0.000288892	0.000218806	1	3	1	2	P59998	P59998 [56-71]		2	2502.49							1.687	2.133	1.937	1.471	1.766	1.513	1.858	1.493	1.449	1.853	1.717	1.656								91.1	153.6	194.3	176.4	134	160.8	137.7	95.4	177.3	142.5
FALSE	High	[R].NEKGQLGHGDTK.[R]	2xTMT6plex [K3; K12]; 1xTMT6plex [N-Term]	0.000259009	0.000218806	1	1	1	4	Q9P258	Q9P258 [177-188]		1	1971.12	1.572	1.168	1.617	1.927	1.372	1.111	1.174	2.423	2.172	0.923	0.89	1.179	1.403	1.984	2.196	1.682	1.902	1.678	70.4	110.7	82.2	113.9	135.7	96.6	78.2	75.8	89	183.6	164.6	70	67.4	89.3	56.8	79.7	112.6
FALSE	High	[R].NELESYAYSLK.[N]	1xTMT6plex [K11]; 1xTMT6plex [N-Term]	0.000286147	0.000218806	1	1	1	1	P11021	P11021 [563-573]		0	1774.96													1.231	1.637	1.422	1.161	2.392	1.274															207.6	255.4	339.8
FALSE	High	[R].NEMGIPQQTTSPENAGPQNTK.[S]	1xTMT6plex [K21]; 1xTMT6plex [N-Term]; 1xPhospho [T/S]	0.000221518	0.000218806	1	3	1	9	Q15398-1	Q15398-1 [571-591]		0	2780.33	0.506	0.762	0.315	0.675	0.968	0.569	0.177	0.141	0.438	0.563	0.456	0.41	0.421	0.549	0.52	0.957	1.984	0.913	128.1	64.9	97.6	40.4	86.5	123.9	73	230.3	40.7	32.5	100.9	129.7	105.1	94.5	118.5	49.9	65
FALSE	High	[R].NFDFEGSLSPVIAPK.[K]	1xTMT6plex [K15]; 1xTMT6plex [N-Term]; 1xPhospho [S9(100)]	0.000154636	0.000218806	1	1	1	2	Q9H1A4	Q9H1A4 [680-694]	Q9H1A4 1xPhospho [S688(100)]	0	2159.12							0.506	0.535	0.489	0.68	0.98	0.81	0.421	0.601	0.41	0.853	2.997	1.327								198.7	100.5	106.3	97.2	135.2	194.7	160.9	145.4	61.3	87.4
FALSE	High	[K].NFDLRPGVIVR.[D-]	1xTMT6plex [N-Term]	0.000308008	0.000218806	1	3	1	4	P31153	P31153 [352-362]		0	1514.9
FALSE	High	[R].NFEDRERQELGSPEER.[L]	1xTMT6plex [N-Term]	0.000142637	0.000218806	1	3	1	1	Q92974	Q92974 [921-936]		2	2220.08	0.888	0.977	0.395	0.328	0.788	0.784													407	361.3	397.7	160.8	133.5	320.7	319.1
FALSE	High	[K].NFEDVAFDEKK.[N]	2xTMT6plex [K10; K11]; 1xTMT6plex [N-Term]	0.000110587	0.000218806	1	1	1	14	P07237	P07237 [376-386]		1	2029.12	0.622	1.305	0.868	1.893	1.254	0.95	0.939	2.181	1.681	1.743	1.484	0.885	1.697	1.576	1.736	1.222	0.507	1.161	82.4	51.2	107.5	71.5	156	103.4	78.3	75.3	70.7	164.2	126.6	131.2	111.8	66.7	79	134.1	124.6
FALSE	High	[R].NDEELNKLLGR.[V]	1xTMT6plex [K7]; 1xTMT6plex [N-Term]	0.000168296	0.000218806	1	3	1	4	Q7L7L0	Q7L7L0 [90-100]		1	1759.01							0.553	0.764	0.694	0.571	0.568	0.647	0.689	0.91	0.966	0.671	1.559	0.828								222.7	123.2	170.1	154.6	127.1	126.5	144.1	155.8	107.3	141.7
FALSE	High	[R].NDEELNKLLGK.[V]	2xTMT6plex [K7; K11]; 1xTMT6plex [N-Term]	0.000209221	0.000218806	1	8	1	3	Q99878	Q99878 [90-100]		1	1960.17													0.902	0.934	1.083	0.818	0.482	1.009															337.3	304.3	314.9
FALSE	High	[R].NDARSPGSISYLPSFFTK.[L]	1xTMT6plex [K18]; 1xTMT6plex [N-Term]; 1xPhospho [S5(100)]	0.000120427	0.000218806	1	2	1	4	O75376	O75376 [2180-2197]	O75376 1xPhospho [S2184(100)]	1	2525.28	0.558	0.767	0.554	0.781	0.461	0.839	0.645	0.408	0.456	0.629	0.625	0.604							211	117.6	161.9	117	164.8	97.2	176.9	241.3	155.7	98.3	109.9	151.8	150.9	145.7
FALSE	High	[R].NCFASVFEKYFQFQEEGKEGENR.[A]	1xCarboxymethyl [C2]; 2xTMT6plex [K9; K18]; 1xTMT6plex [N-Term]	0.000206589	0.000218806	1	1	1	2	O15144	O15144 [119-141]		2	3531.75	2.228	0.949	2.362	1.003	0.478	2.774							0.302	0.157	0.171	0.185	0.355	0.341	97.3	216.8	92.4	229.8	97.6	46.5	270								418	126.4	65.8
FALSE	High	[K].NAGAVIGKGGKNIK.[A]	3xTMT6plex [K8; K11; K14]; 1xTMT6plex [N-Term]	0.000384519	0.000218806	1	3	1	2	P61978-2	P61978-2 [53-66]		2	2243.44							4.47	3.397	3.766	1.673	1.298	2.682														114.8	513.3	390.2	432.5	192.1	149.1	308
FALSE	High	[K].NAGVEGSLIVEK.[I]	1xTMT6plex [K12]; 1xTMT6plex [N-Term]	0.000154883	0.000218806	1	1	1	5	P10809	P10809 [482-493]		0	1673.98	1.069	0.961	1.184	0.797	1.096	1.386	1.296	1.551	1.586	0.972	1.061	1.283	1.142	0.836	0.935	0.652	1.663	0.875	94.3	100.8	90.6	111.6	75.1	103.3	130.7	78.3	101.5	121.5	124.2	76.1	83.1	100.5	99.7	113.9	83.4
FALSE	High	[K].NAKKGQGGAGAGDDEEED.[-]	2xTMT6plex [K3; K4]; 1xTMT6plex [N-Term]	0.000333076	0.000218806	1	1	1	2	P46781	P46781 [177-194]		2	2435.23							43.117	0.383	0.01	0.01	0.01	1.906														45.3	1951.2	17.3	0	0	0	86.2
FALSE	High	[K].NALESYAFNMK.[S]	1xTMT6plex [K11]; 1xTMT6plex [N-Term]	9.55728e-05	0.000218806	2	3	1	10	P0DMV9; P34931	P0DMV9 [540-550]; P34931 [542-552]		0	1745.93	1.179	0.863	1.154	1.462	1.09	1.339	1.797	2.332	1.662	0.922	0.975	1.123	0.829	0.686	1.025	0.564	0.785	0.61	85.6	100.9	73.9	98.8	125.1	93.3	114.6	71.7	128.9	167.3	119.2	66.1	70	80.5	128.1	106.1	87.8
FALSE	High	[K].NALESYTYNIK.[Q]	1xTMT6plex [K11]; 1xTMT6plex [N-Term]	0.00045121	0.000218806	1	1	1	1	P54652	P54652 [543-553]		0	1773.98													1.027	0.824	1.171	0.822	2.224	1.176															254.7	261.5	210
FALSE	High	[K].NALPPVLTTVNGQSPPEHSAPAK.[V]	1xTMT6plex [K23]; 1xTMT6plex [N-Term]; 1xPhospho [S14(100)]	7.043e-05	0.000218806	1	1	2	30	Q6PKG0	Q6PKG0 [130-152]	Q6PKG0 1xPhospho [S143(100)]	0	2863.51	0.984	1.579	1.195	0.735	0.609	0.846	0.536	0.477	0.421	0.554	0.568	0.688	0.493	0.832	0.629	0.679	0.917	0.818	112.3	110.5	177.2	134.1	82.5	68.3	95	153.5	82.3	73.2	64.6	85	87.2	105.7	124.5	61.4	103.6
FALSE	High	[K].NAISLPQLNQAAYDSLVVGK.[L]	1xTMT6plex [K20]; 1xTMT6plex [N-Term]; 1xPhospho [S4(100)]	2.9402e-05	0.000218806	1	2	1	5	Q00587	Q00587 [118-137]	Q00587 1xPhospho [S121(100)]	0	2639.42	1.272	1.074	1.096	1	0.771	0.66	0.598	0.626	0.916	1.443	1.231	0.932	1.063	0.517	0.579	1.09	1.877	1.351	97.7	124.3	104.9	107.1	97.7	75.3	64.4	100.5	60.1	63	92.1	145.1	123.8	93.7	100.4	106.7	51.9
FALSE	High	[R].NALWHTGNTPGQVR.[T]	1xTMT6plex [N-Term]	0.000331296	0.000218806	1	3	1	8	P07996	P07996 [1078-1091]		0	1779.95	3.374	1.725	5.258	1.525	0.981	2.007	1.919	1.418	1.339	0.898	0.984	1.047	0.843	0.836	0.835	0.789	0.171	0.909	49.6	167.3	85.6	260.8	75.6	48.6	99.6	71.3	136.8	101.1	95.4	64	70.1	74.6	130	109.6	108.6
FALSE	High	[K].NFGIGQDIQPK.[R]	1xTMT6plex [K11]; 1xTMT6plex [N-Term]	0.000321789	0.000218806	1	1	1	10	P62424	P62424 [38-48]		0	1674.96	1.93	1.286	2.741	2.336	1.165	2.017	1.493	1.592	1.115	0.935	0.964	1.059	1.565	1.183	1.231	1.197	1.555	1.201	56.1	108.3	72.2	153.9	131.2	65.4	113.2	84.3	125.9	134.2	94	78.8	81.3	89.3	79.7	124.7	94.3
FALSE	High	[R].NAPAAVDEGSISPR.[T]	1xTMT6plex [N-Term]; 1xPhospho [S12(100)]	0.000135478	0.000218806	1	1	2	10	P28715	P28715 [373-386]	P28715 1xPhospho [S384(100)]	0	1692.82	0.634	0.877	0.322	0.436	0.725	0.543	0.245	0.136	0.272	0.499	0.525	0.674	0.194	0.509	0.446	0.671	0.433	0.512	156.2	99.1	137	50.3	68	113.1	84.8	207.7	50.8	28.3	56.4	103.6	109.1	140.1	184.7	35.8	94
FALSE	High	[K].NASEMIDKLTLTFNR.[T]	1xTMT6plex [K8]; 1xTMT6plex [N-Term]	4.53466e-05	0.000218806	1	2	1	2	P36542	P36542 [263-277]		1	2211.22													1.74	1.813	1.726	1.22	0.971	1.249															216.1	375.9	391.7
FALSE	High	[K].NATDLQNSSMSEEELTK.[A]	1xTMT6plex [K17]; 1xTMT6plex [N-Term]; 1xPhospho [S/T]	0.000161823	0.000218806	1	1	1	2	P40855	P40855 [139-155]		0	2435.14							0.264	0.232	0.595	0.655	0.682	0.533														530.2	140	123.1	315.2	347.1	361.6	282.8
FALSE	High	[K].NATNVEQAFMTMAAEIK.[K]	1xTMT6plex [K17]; 1xTMT6plex [N-Term]	0.000108795	0.000218806	1	2	1	2	Q9H0U4	Q9H0U4 [154-170]		0	2327.21	0.451	0.547	0.571	0.727	0.444	0.867	0.631	0.559	0.698	0.775	0.661	0.794							229.1	103.2	125.3	130.7	166.6	101.8	198.6	204.2	128.7	114.1	142.5	158.3	134.9	162
FALSE	High	[K].NATNVEQSFMTMAAEIK.[K]	1xTMT6plex [K17]; 1xTMT6plex [N-Term]	8.53331e-05	0.000218806	1	3	1	3	P62820	P62820 [157-173]		0	2343.21													0.301	0.293	0.201	0.284	0.615	0.424															673.6	202.5	197.2
FALSE	High	[K].NATNVEQSFMTMAAEIKKR.[M]	2xTMT6plex [K17; K18]; 1xTMT6plex [N-Term]	0.000351815	0.000218806	1	3	1	1	P62820	P62820 [157-175]		2	2856.57
FALSE	High	[R].NATSPQVQRPSFMDYFDKQDFK.[N]	2xTMT6plex [K18; K22]; 1xTMT6plex [N-Term]; 1xPhospho [S4(99.4)]	0.000227565	0.000218806	1	2	2	5	Q13188	Q13188 [382-403]	Q13188 1xPhospho [S385(99.4)]	1	3416.7	0.629	1.427	0.5	0.961	0.827	0.699	0.648	1.223	0.68	0.946	1.157	0.777	1.143	1.857	0.926	1.334	1.121	1.583	114.1	71.7	162.8	57	109.6	94.4	79.7	113.9	73.8	139.3	77.4	107.7	131.7	88.5	75.7	86.5	140.5
FALSE	High	[K].NAVITVPAYFNDSQR.[Q]	1xTMT6plex [N-Term]	0.000422306	0.000218806	1	1	1	1	P38646	P38646 [188-202]		0	1924.01							0.972	0.481	0.657	0.667	0.723	0.999														381.8	371.2	183.5	251	254.7	276.1	381.6
FALSE	High	[R].NAVTQEFGPVPDTAR.[Y]	1xTMT6plex [N-Term]	8.11942e-05	0.000218806	1	1	1	12	Q99798	Q99798 [634-648]		0	1830.95	1.433	1.72	1.044	0.657	1.344	1.212	0.898	0.654	0.814	0.829	0.824	1.06	0.999	1.047	0.9	0.945	2.893	1.301	83.4	119.5	143.4	87	54.8	112.1	101	110.3	99	72.1	89.8	91.5	90.8	116.9	80.2	80.1	83.9
FALSE	High	[K].NAQAIEDMVGYAQETQHEK.[I]	1xTMT6plex [K19]; 1xTMT6plex [N-Term]	7.96472e-06	0.000218806	1	2	1	1	Q99460	Q99460 [525-543]		0	2620.31
FALSE	High	[K].NFGIGQDIQPKRDLTR.[F]	1xTMT6plex [K11]; 1xTMT6plex [N-Term]	0.000101473	0.000218806	1	1	1	4	P62424	P62424 [38-53]		2	2316.32							3.244	2.322	2.212	1.486	1.747	1.869														151.3	490.8	351.3	334.6	224.9	264.3	282.8
FALSE	High	[R].NFIAQGPYENR.[T]	1xTMT6plex [N-Term]	0.000265297	0.000218806	1	1	1	4	P21281	P21281 [461-471]		0	1537.8							0.699	1.148	1.08	0.927	0.971	1.106	0.558	0.744	0.801	0.789	0.649	0.737								153.3	107.2	176	165.6	142.1	148.8	169.6	196.5	109.7	146.2
FALSE	High	[R].NFILDQTNVSAAAQR.[R]	1xTMT6plex [N-Term]	5.69202e-05	0.000218806	2	2	1	15	Q00839-2; Q00839	Q00839-2 [557-571]; Q00839 [576-590]		0	1877.01	1.34	2.089	1.788	1.775	0.76	1.218	1.065	1.098	1.184	0.973	1.006	1.174	0.755	0.927	0.837	0.826	0.685	0.857	71.5	95.8	149.4	127.8	127	54.3	87.1	92.1	98.1	101.1	109	89.6	92.6	108.1	118.3	89.4	109.7
FALSE	High	[R].NHTLALTETGSVFAFGENK.[M]	1xTMT6plex [K19]; 1xTMT6plex [N-Term]	5.0984e-05	0.000218806	1	1	1	2	Q9P258	Q9P258 [212-230]		0	2494.33							0.866	0.768	0.826	0.817	0.804	1.073	0.602	0.48	0.515	0.547	0.506	0.695								164.8	142.7	126.5	136.2	134.6	132.5	176.8	249.9	150.5	119.8
FALSE	High	[R].NKAGTPVSELTK.[Q]	2xTMT6plex [K2; K12]; 1xTMT6plex [N-Term]; 1xPhospho [T5(100)]	0.000275018	0.000218806	1	1	1	15	O75113	O75113 [238-249]	O75113 1xPhospho [T242(100)]	1	2012.14	0.653	0.614	0.35	0.406	0.563	0.636	0.139	0.071	0.15	0.548	0.527	0.454	0.152	0.26	0.282	0.683	0.149	0.438	163.8	106.9	100.6	57.2	66.6	92.2	104.2	243.5	33.8	17.3	36.5	133.5	128.3	110.6	238	36.1	61.8
FALSE	High	[K].NKDQGTYEDYVEGLR.[V]	1xTMT6plex [K2]; 1xTMT6plex [N-Term]	6.30112e-05	0.000218806	1	2	1	8	P60660	P60660 [80-94]		1	2245.15	0.623	0.721	0.446	0.397	0.696	0.695	0.443	0.161	0.276	0.363	0.336	0.468	0.138	0.11	0.104	0.126	0.073	0.163	148.2	92.4	106.8	66.1	58.9	103.2	102.9	215.9	95.7	34.7	59.7	78.4	72.5	100.9	446.1	61.5	49
FALSE	High	[K].NKEEAAEYAK.[L]	2xTMT6plex [K2; K10]; 1xTMT6plex [N-Term]	0.000113936	0.000218806	1	1	1	2	P62753	P62753 [202-211]		1	1840.04
FALSE	High	[K].NKETLIIEPEKNASR.[I]	2xTMT6plex [K2; K11]; 1xTMT6plex [N-Term]	0.000126986	0.000218806	1	5	1	5	O14974	O14974 [319-333]		2	2429.43							2.306	1.308	0.975	1.462	1.451	1.792	1.358	0.781	0.787	0.838	0.217	1.202								96.3	222.1	126	93.9	140.8	139.8	172.6	179.3	243.5	140
FALSE	High	[K].NKLDFLRPYTVPNK.[K]	2xTMT6plex [K2; K14]; 1xTMT6plex [N-Term]	0.000148335	0.000218806	1	1	1	5	Q99436	Q99436 [224-237]		1	2392.43							10.136	14.791	8.862	6.949	6.77	3.979	3.266	3.86	4.407	3.34	1.832	2.265								21.3	215.5	314.5	188.4	147.7	143.9	84.6	49.3	160.9	190.2
FALSE	High	[R].NKISFKFDHLR.[K]	2xTMT6plex [K2; K6]; 1xTMT6plex [N-Term]	0.000198659	0.000218806	1	1	1	3	P52907	P52907 [92-102]		2	2092.26							6.775	2.087	2.625	0.763	1.146	3.236														119.1	806.9	248.6	312.6	90.9	136.4	385.4
FALSE	High	[K].NKITLQDVVSHSK.[K]	2xTMT6plex [K2; K13]; 1xTMT6plex [N-Term]	0.000136246	0.000218806	1	1	1	11	P46940	P46940 [923-935]		1	2156.3	3.149	3.221	13.754	8.723	3.547	5.524	4.637	10.399	7.386	4.473	4.911	3.284	3.204	3.264	4.121	3.007	1.297	2.653	17.8	56.2	57.5	245.5	155.7	63.3	98.6	20.7	95.8	214.9	152.6	92.4	101.5	67.9	35.6	114	116.1
FALSE	High	[K].NHSVNEEEQEEQGEGSEDEWEQVGPR.[N]	1xTMT6plex [N-Term]; 1xPhospho [S16(100)]	2.60895e-06	0.000218806	1	3	1	13	Q14694	Q14694 [561-586]	Q14694 1xPhospho [S576(100)]	0	3336.38	0.259	0.51	0.519	0.528	0.973	0.594	0.263	0.319	0.637	0.669	0.699	0.689	0.382	0.482	0.503	1.038	1.513	0.879	148.7	38.5	75.9	77.1	78.6	144.6	88.3	163.9	43.1	52.3	104.3	109.6	114.5	112.9	129	49.3	62.2
FALSE	High	[K].NKITITNDQNR.[L]	1xTMT6plex [K2]; 1xTMT6plex [N-Term]	0.000143066	0.000218806	1	1	1	14	P11021	P11021 [522-532]		1	1775.02	0.522	1.006	1.331	3.255	2.074	0.63	3.126	13.299	6.411	3.287	2.461	2.168	2.046	3.519	6.046	2.51	0.333	1.32	61.6	32.2	62	82	200.6	127.8	38.9	27.3	85.2	362.6	174.8	89.6	67.1	59.1	37.5	76.8	132
FALSE	High	[K].NKPGPNIESGNEDDDASFK.[I]	2xTMT6plex [K2; K19]; 1xTMT6plex [N-Term]; 1xPhospho [S9(100)]	4.41131e-05	0.000218806	1	1	1	37	O60841	O60841 [206-224]	O60841 1xPhospho [S214(100)]	0	2801.36							0.185	0.16	0.462	0.648	0.597	0.511	0.333	0.627	0.64	1.572	0.56	1.478								286.6	53.1	45.9	132.3	185.8	171.1	146.5	173.7	57.9	108.9
FALSE	High	[K].NKPGPNIESGNEDDDASFKIK.[T]	3xTMT6plex [K2; K19; K21]; 1xTMT6plex [N-Term]; 1xPhospho [S9(100)]	7.5113e-05	0.000218806	1	1	1	22	O60841	O60841 [206-226]	O60841 1xPhospho [S214(100)]	1	3271.7	1.111	0.857	0.478	0.396	0.309	1.105	0.288	0.188	0.356	0.566	0.572	0.743	0.309	0.25	0.25	0.352	0.109	0.596	137.7	153	118	65.9	54.6	42.5	152.1	178.5	51.5	33.6	63.6	101.1	102.2	132.7	248.7	76.9	62.2
FALSE	High	[K].NKPGPYSSVPPPSAPPPK.[K]	2xTMT6plex [K2; K18]; 1xTMT6plex [N-Term]	0.000239526	0.000218806	1	3	1	1	Q14978	Q14978 [284-301]		0	2504.45	1.564	1.226	1.139	1.106	0.724	1.252													262.1	410.1	321.3	298.6	289.9	189.9	328.1
FALSE	High	[K].NKPGPYSSVPPPSAPPPKK.[S]	3xTMT6plex [K2; K18; K19]; 1xTMT6plex [N-Term]	6.17695e-05	0.000218806	1	3	1	4	Q14978	Q14978 [284-302]		1	2861.71	0.973	1.03	0.93	0.487	1.032	0.6	0.442	0.127	0.125	0.495	0.542	0.679	0.171	0.292	0.302	0.371	0.01	0.317	132.5	128.9	136.5	123.2	64.5	136.9	79.6	179.4	79.3	22.7	22.3	88.9	97.2	121.8	279.9	47.9	81.8
FALSE	High	[K].NKPLSPIKLTPTSVLDYFGTGSVQR.[S]	2xTMT6plex [K2; K8]; 1xTMT6plex [N-Term]; 1xPhospho [S5(100)]	6.39548e-05	0.000218806	1	2	1	4	P35251	P35251 [152-176]	P35251 1xPhospho [S156(100)]	1	3485.94	2.664	1.405	1.103	0.786	0.704	2.149	1.068	1.311	1.24	1.194	1.202	1.168	0.742	0.778	0.521	0.606	0.562	1.006	75.9	202.1	106.6	83.7	59.7	53.4	163	82.9	88.5	108.6	102.8	98.9	99.6	96.8	129.9	96.4	101.1
FALSE	High	[K].NKPRPPPLSPLGGPVPSALPNGPPSPR.[S]	1xTMT6plex [K2]; 1xTMT6plex [N-Term]; 1xPhospho [S25(100)]	0.00018935	0.000218806	1	1	1	3	Q15642	Q15642 [327-353]	Q15642 1xPhospho [S351(100)]	0	3234.79	1.845	0.969	1.558	0.719	0.283	1.244													275.7	508.7	267.1	429.4	198.3	77.9	343
FALSE	High	[R].NKQTYSTEPNNLK.[A]	2xTMT6plex [K2; K13]; 1xTMT6plex [N-Term]	3.0334e-05	0.000218806	1	5	1	18	P46779	P46779 [21-33]		1	2224.25	1.729	1.895	2.48	1.82	0.889	1.18	0.663	1.626	1.171	0.718	0.737	1.025	0.64	0.953	0.893	0.949	0.051	0.758	65.3	112.9	123.8	162	118.9	58.1	77.1	103	68.3	167.5	120.6	73.9	75.9	105.6	127.2	81.4	121.3
FALSE	High	[R].NKQTYSTEPNNLKAR.[N]	2xTMT6plex [K2; K13]; 1xTMT6plex [N-Term]	9.0936e-05	0.000218806	1	5	1	4	P46779	P46779 [21-35]		2	2451.39	6.792	2.639	8.431	2.224	1.194	4.578	5.406	5.221	6.841	2.226	3.021	4.668	2.96	2.925	2.31	2.66	0.342	4.55	30	203.6	79.1	252.8	66.7	35.8	137.3	21.5	116	112	146.8	47.8	64.8	100.1	41	121.2	119.8
FALSE	High	[K].NKITITNDQNRLTPEEIER.[M]	1xTMT6plex [K2]; 1xTMT6plex [N-Term]	0.000143889	0.000218806	1	1	1	1	P11021	P11021 [522-540]		2	2742.52							1.085	1.077	1.154	1.082	1.013	1.289														272.7	295.8	293.8	314.6	295.2	276.3	351.6
FALSE	High	[R].NLVNDDDAIVAASK.[C]	1xTMT6plex [K14]; 1xTMT6plex [N-Term]	0.000357783	0.000218806	1	3	1	2	Q05086	Q05086 [360-373]		0	1903.05							0.737	0.747	1.415	0.928	0.77	1.1	1.074	0.922	0.797	1.285	2.566	1.298								151.5	111.7	113.2	214.5	140.7	116.6	166.7	121.4	130.4	111.9
FALSE	High	[R].NHSGSRTPPVALNSSR.[M]	1xTMT6plex [N-Term]; 2xPhospho [S5(99.2); T7(100)]	0.000432981	0.000218806	1	1	2	13	Q9UQ35	Q9UQ35 [2098-2113]	Q9UQ35 2xPhospho [S2102(99.2); T2104(100)]	1	2068.95	0.249	0.753	0.233	0.303	0.538	0.228	0.146	0.125	0.203	0.35	0.381	0.634	0.149	0.353	0.288	0.393	0.217	0.388	212.7	52.9	160.2	49.6	64.4	114.4	48.5	240.4	35.1	30.1	48.8	84	91.5	152.4	256.5	38.2	90.6
FALSE	High	[K].NHEEEVKGLQAQIASSGLTVEVDAPKSQDLAK.[I]	3xTMT6plex [K7; K26; K32]; 1xTMT6plex [N-Term]	6.98587e-06	0.000218806	1	1	1	1	P05783	P05783 [216-247]		2	4308.39							0.829	1.519	1.405	1.567	1.464	1.266														232	192.4	352.5	326.1	363.5	339.6	293.9
FALSE	High	[R].NFILDQTNVSAAAQRR.[K]	1xTMT6plex [N-Term]	4.62462e-05	0.000218806	2	2	1	12	Q00839-2; Q00839	Q00839-2 [557-572]; Q00839 [576-591]		1	2033.11	2.122	0.833	2.261	1.165	0.641	1.585	0.998	0.949	0.788	0.663	0.722	0.829	0.418	0.435	0.413	0.417	0.113	0.518	77.1	163.5	64.2	174.2	89.7	49.4	122.1	109.7	109.5	104.1	86.5	72.7	79.2	91	213.4	89.2	92.7
FALSE	High	[K].NFSAGGHK.[V]	1xTMT6plex [K8]; 1xTMT6plex [N-Term]	0.000230099	0.000218806	1	2	1	3	Q9Y277	Q9Y277 [267-274]		0	1275.72							1.022	1.742	4.434	0.763	0.984	0.904	1.413	2.55	2.459	1.133	0.817	1.437								108.4	110.8	188.9	480.6	82.7	106.7	98	85.5	120.8	218
FALSE	High	[R].NFTMDTESSVYNFEGEDYREK.[Q]	1xTMT6plex [K21]; 1xTMT6plex [N-Term]	3.75749e-05	0.000218806	1	1	1	1	O60264	O60264 [702-722]		1	3019.4	0.737	1.04	0.501	0.594	0.682	0.596													407.8	300.5	424.2	204.5	242.3	277.9	242.9
FALSE	High	[R].NGHVGISFVPKETGEHLVHVK.[K]	2xTMT6plex [K11; K21]; 1xTMT6plex [N-Term]	0.000104889	0.000218806	1	2	1	8	P21333	P21333 [2004-2024]		1	2971.71	1.599	1.505	1.949	2.884	1.964	1.255	4.218	5.791	3.942	6.448	4.557	3.47	1.855	1.693	1.723	1.156	0.787	1.313	55.1	88.1	83	107.4	158.9	108.2	69.1	25.3	106.6	146.3	99.6	162.9	115.1	87.7	72.1	133.7	122
FALSE	High	[R].NGHVGISFVPKETGEHLVHVKK.[N]	3xTMT6plex [K11; K21; K22]; 1xTMT6plex [N-Term]	0.000204991	0.000218806	1	2	1	4	P21333	P21333 [2004-2025]		2	3328.97	1.732	1.281	2.283	2.182	1.55	1.371							1.188	0.689	0.7	0.459	0.152	1.123	90.1	156.1	115.4	205.7	196.6	139.7	123.5								202	239.9	139.2
FALSE	High	[R].NGLSLAALKK.[A]	2xTMT6plex [K9; K10]; 1xTMT6plex [N-Term]	0.000163898	0.000218806	1	1	1	1	P16401	P16401 [58-67]		1	1702.12
FALSE	High	[K].NGQDLGVAFK.[I]	1xTMT6plex [K10]; 1xTMT6plex [N-Term]	0.000137665	0.000218806	2	2	1	24	Q00839-2; Q00839	Q00839-2 [405-414]; Q00839 [424-433]		0	1506.87	1.284	1.617	2.293	3.382	1.158	1.188	0.868	2.89	2.384	1.48	1.42	1.138	2.263	2.721	3.09	2.798	0.576	2.101	56.6	72.8	91.6	129.9	191.6	65.6	67.3	67.8	58.8	196	161.7	100.4	96.3	77.2	45.8	103.7	124.6
FALSE	High	[K].NGQHVASSPIPVVISQSEIGDASR.[V]	1xTMT6plex [N-Term]	8.74479e-06	0.000218806	1	2	1	4	P21333	P21333 [2026-2049]		0	2677.41							0.642	0.491	0.816	0.86	0.878	0.817	0.677	0.537	0.56	0.838	0.502	0.987								183	117.5	89.9	149.3	157.3	160.7	149.5	214.3	145	115
FALSE	High	[R].NHQGPLPPVPLHLR.[N]	1xTMT6plex [N-Term]	0.000140117	0.000218806	1	4	1	6	Q96S55	Q96S55 [606-619]		0	1804.05	0.924	1.341	1.099	1.734	0.688	1.005	1.357	1.701	1.437	0.929	0.897	2.214	1.349	1.421	1.191	0.989	2.033	1.783	89.8	83	120.4	98.7	155.8	61.8	90.3	70	95.1	119.1	100.6	65.1	62.8	155	75	101.1	106.5
FALSE	High	[R].NGQIDKEAVQK.[Y]	2xTMT6plex [K6; K11]; 1xTMT6plex [N-Term]	0.000181406	0.000218806	1	2	1	8	Q01813	Q01813 [151-161]		1	1917.14	0.933	1.362	1.215	4.013	1.37	1.153	1.02	2.851	1.968	1.881	1.634	1.324	1.781	2.847	3.135	4.196	0.557	1.967	57.7	53.8	78.6	70.1	231.5	79	66.5	67.1	68.4	191.2	131.9	126.2	109.6	88.8	43.9	78.2	125
FALSE	High	[K].NGRVEIIANDQGNR.[I]	1xTMT6plex [N-Term]	0.000124408	0.000218806	1	1	1	7	P11021	P11021 [47-60]		1	1784.96	0.814	0.834	0.67	0.536	0.775	0.479	0.787	0.905	0.929	0.55	0.56	1.137	0.588	0.818	0.877	0.725	0.355	0.665	140.2	114.2	117	93.9	75.2	108.6	67.1	118.4	93.2	107.2	109.9	65.1	66.3	134.6	137.1	80.6	112.2
FALSE	High	[K].NGVAAEVSPAKEENPR.[R]	1xTMT6plex [K11]; 1xTMT6plex [N-Term]; 1xPhospho [S8(100)]	0.000177407	0.000218806	1	1	1	3	Q9BW71	Q9BW71 [118-133]	Q9BW71 1xPhospho [S125(100)]	1	2206.13	0.783	1.117	0.503	0.246	0.607	0.395	0.107	0.055	0.16	0.41	0.443	0.402	0.15	0.367	0.322	0.536	0.355	0.454	157.1	123	175.5	79.1	38.7	95.4	62	266.3	28.6	14.8	42.6	109.1	118	107.1	214.4	32.2	78.7
FALSE	High	[K].NGVAAEVSPAKEENPRR.[A]	1xTMT6plex [K11]; 1xTMT6plex [N-Term]; 1xPhospho [S8(100)]	0.000109095	0.000218806	1	1	1	6	Q9BW71	Q9BW71 [118-134]	Q9BW71 1xPhospho [S125(100)]	2	2362.23	0.613	0.943	0.367	0.331	0.789	0.339	0.209	0.126	0.392	0.508	0.485	0.524	0.414	0.507	0.441	0.642	0.329	0.545	158.3	97.1	149.2	58.1	52.4	125	53.7	218.6	45.8	27.5	85.6	111	105.9	114.5	179.8	74.5	91.2
FALSE	High	[K].NGVKITLPVDFVTADKFDENAK.[T]	3xTMT6plex [K4; K16; K22]; 1xTMT6plex [N-Term]	2.63677e-05	0.000218806	1	2	1	2	P00558	P00558 [276-297]		2	3337.92	1.846	1.282	3.068	2.232	0.884	1.729	1.409	2.781	2.103	1.268	1.357	1.308							86.8	160.2	111.3	266.3	193.7	76.7	150.1	94	132.4	261.3	197.6	119.2	127.5	122.9
FALSE	High	[K].NGWMEQISGK.[G]	1xTMT6plex [K10]; 1xTMT6plex [N-Term]	0.000164803	0.000218806	1	3	1	11	Q5SSJ5	Q5SSJ5 [394-403]		0	1607.86	1.383	0.932	1.063	1.013	0.772	1.214	1.694	1.645	1.577	1.348	1.421	1.158	1.778	1.199	1.26	1.025	1.158	1.249	95.8	132.5	89.3	101.9	97.1	74	116.2	70.6	119.5	116	111.3	95.1	100.2	81.7	80.6	143.4	96.7
FALSE	High	[R].NGYELSPTAAANFTR.[R]	1xTMT6plex [N-Term]	7.63599e-05	0.000218806	1	1	1	12	P49721	P49721 [71-85]		0	1840.94	1.129	1.999	1.284	1.98	1.018	1.145	0.785	1.139	1.634	1.633	1.454	1.059	1.246	1.394	1.416	1.931	0.911	1.768	72	81.3	144	92.5	142.6	73.3	82.4	81.6	64	92.9	133.3	133.2	118.6	86.4	72.6	90.5	101.3
FALSE	High	[K].NHEEEISTLR.[G]	1xTMT6plex [N-Term]	0.000233587	0.000218806	1	1	1	6	P08727	P08727 [217-226]		0	1456.76													0.166	0.45	0.297	0.251	0.316	0.217															778.3	129.4	350.4
FALSE	High	[K].NHEEEMNALR.[G]	1xTMT6plex [N-Term]	0.000178177	0.000218806	1	2	1	1	Q04695	Q04695 [221-230]		0	1471.72													0.38	0.538	0.412	0.4	2.222	0.712															370.8	140.9	199.6
FALSE	High	[K].NGQVIGIGAGQQSR.[I]	1xTMT6plex [N-Term]	0.000177598	0.000218806	1	2	1	5	P31939	P31939 [438-451]		0	1613.89	2.239	1.655	2.112	1.479	1.451	1.679	1.8	3.397	2.856	1.264	1.975	0.484	2.649	2.865	3.019	2.837	0.01	1.985	63.2	141.6	104.7	133.6	93.5	91.8	106.2	55.6	100	188.8	158.8	70.3	109.8	26.9	45.6	120.9	130.8
FALSE	High	[R].INKESLLPVAK.[D]	2xTMT6plex [K3; K11]; 1xTMT6plex [N-Term]	8.01766e-05	0.000218806	1	2	1	19	Q16851	Q16851 [196-206]		1	1899.22	5.847	2.9	12.507	5.497	2.079	4.868	8.426	11.968	8.924	5.015	5.264	3.558	3.427	2.43	2.505	1.729	0.718	1.65	21.3	124.6	61.8	266.5	117.1	44.3	103.7	16	134.5	191	142.4	80	84	56.8	48.7	167	118.5
FALSE	High	[K].NLVPGESVYGEKR.[V]	1xTMT6plex [K12]; 1xTMT6plex [N-Term]	0.000423618	0.000218806	1	1	1	3	P22087	P22087 [110-122]		1	1906.08	2.643	0.96	1.129	0.734	1.234	2.344	0.995	0.402	0.593	0.788	1.107	1.097							113.6	300.2	109	128.2	83.4	140.1	266.1	160.4	159.5	64.4	95.1	126.4	177.5	176
FALSE	High	[R].NLVVIPKSVTPER.[I]	1xTMT6plex [K7]; 1xTMT6plex [N-Term]	0.000200408	0.000218806	1	1	1	2	P15121	P15121 [257-269]		1	1910.18	11.383	7.334	11.499	5.547	2.565	30.994													29.9	339.9	219	343.4	165.6	76.6	925.5
FALSE	High	[R].NVEAMNFADIER.[T]	1xTMT6plex [N-Term]	0.000103181	0.000218806	1	2	1	16	P36957	P36957 [334-345]		0	1637.82	1.242	1.124	0.891	0.96	0.931	1.164	0.611	1.031	1.206	0.944	0.838	0.886	0.507	0.446	0.477	0.423	0.592	0.472	95.3	118.3	107.1	84.9	91.4	88.6	110.8	106.3	65	109.6	128.2	100.4	89.1	94.2	181.4	92	80.9
FALSE	High	[R].NVEDLSGGELQR.[F]	1xTMT6plex [N-Term]	0.000142597	0.000218806	1	1	1	2	P61221	P61221 [213-224]		0	1545.81							0.751	1.546	1.88	1.474	1.452	1.091	0.414	0.496	0.479	0.69	1.147	0.796								112.9	84.8	174.5	212.2	166.4	163.9	123.2	211.5	87.6	104.9
FALSE	High	[R].NVELVEGEEGR.[M]	1xTMT6plex [N-Term]	0.000288201	0.000218806	1	1	1	1	P52789	P52789 [692-702]		0	1459.76							0.477	0.764	0.85	1.326	1.105	0.945														324.7	155	248.1	276.1	430.4	358.8	307
FALSE	High	[R].NVHGINFVSPVR.[N]	1xTMT6plex [N-Term]	0.000144609	0.000218806	1	1	1	6	P53634	P53634 [239-250]		0	1567.89	2.411	1.252	1.976	1.82	1.394	1.818	1.389	1.768	1.927	1.264	1.424	1.253	1.258	1.171	1.226	1.186	1.503	0.874	60.2	145.1	75.4	118.9	109.6	83.9	109.4	70.3	97.6	124.3	135.4	88.9	100.1	88	84.3	106.1	98.8
FALSE	High	[R].NVIFQPVAELKK.[Q]	2xTMT6plex [K11; K12]; 1xTMT6plex [N-Term]	0.000335778	0.000218806	1	2	1	1	Q01813	Q01813 [726-737]		1	2073.3
FALSE	High	[K].NVLGHMQQGGAPSPFDRNFGTK.[I]	1xTMT6plex [K22]; 1xTMT6plex [N-Term]	8.17523e-05	0.000218806	1	2	1	1	Q01813	Q01813 [667-688]		1	2816.47							2.949	3.129	2.797	2.135	2.091	2.097														129.6	382.3	405.6	362.6	276.8	271	271.9
FALSE	High	[K].NVIHKIFSK.[F]	2xTMT6plex [K5; K9]; 1xTMT6plex [N-Term]	0.000273142	0.000218806	1	2	1	4	P55884	P55884 [205-213]		1	1773.14							0.644	0.613	1.393	1.016	0.888	1.22	1.295	0.705	0.605	0.54	0.297	1.885								157.3	101.3	96.5	219.2	159.8	139.7	191.9	163.5	211.8	115.3
FALSE	High	[K].NVLITDFFGSVR.[K]	1xTMT6plex [N-Term]	0.000221908	0.000218806	1	2	1	1	Q92643	Q92643 [297-308]		0	1596.89													0.895	1.013	0.981	0.603	1.296	0.555															331.1	296.3	335.2
FALSE	High	[K].NVIIWGNHSSTQYPDVNHAK.[V]	1xTMT6plex [K20]; 1xTMT6plex [N-Term]	0.000116168	0.000218806	1	3	1	1	P40925	P40925 [180-199]		0	2738.44													0.73	0.807	0.754	0.763	0.788	1.045															356.7	260.4	288
FALSE	High	[K].NVLSLTNKGEVFNELVGK.[Q]	2xTMT6plex [K8; K18]; 1xTMT6plex [N-Term]	6.72763e-06	0.000218806	1	5	1	3	P05556	P05556 [221-238]		1	2648.56	0.818	0.751	0.572	1.097	0.57	0.812							2.045	1.111	1.274	1.391	0.131	1.229	181.3	148.3	136.2	103.7	198.9	103.4	147.2								132.1	270.2	146.8
FALSE	High	[K].NVNAGGHK.[L]	1xTMT6plex [K8]; 1xTMT6plex [N-Term]	0.000234927	0.000218806	1	1	1	2	P21796	P21796 [267-274]		0	1254.73													2.661	4.078	4.295	3.354	5.835	1.881															90.9	241.9	370.7
FALSE	High	[R].NVNIFKFIIPNVVK.[Y]	2xTMT6plex [K6; K14]; 1xTMT6plex [N-Term]	0.000160458	0.000218806	1	4	1	1	P00338	P00338 [113-126]		1	2332.47													1.859	1.866	2.091	1.813	1.99	1.502															173.3	322.1	323.3
FALSE	High	[K].NVNQSLLELHK.[L]	1xTMT6plex [K11]; 1xTMT6plex [N-Term]	7.65391e-05	0.000218806	1	1	1	16	P02794	P02794 [110-120]		0	1753.04	1.94	1.352	2.805	3.367	2.066	1.909	2.579	3.897	4.268	2.653	2.381	1.462	3.209	4.102	4.038	2.89	2.948	2.266	48.3	93.6	65.3	135.4	162.5	99.7	92.1	39.7	102.3	154.5	169.3	105.2	94.4	58	33.2	106.6	136.3
FALSE	High	[R].NVPVITGSKDLQNVNITLR.[I]	1xTMT6plex [K9]; 1xTMT6plex [N-Term]	8.54284e-05	0.000218806	1	2	1	5	P35232	P35232 [75-93]		1	2539.5	3.465	1.648	2.862	0.999	0.538	2.009	2.029	1.004	0.912	0.715	0.775	1.45	0.594	0.464	0.46	0.453	0.26	0.595	65.1	225.5	107.2	186.2	65	35	130.7	68.8	139.7	69.2	62.8	49.2	53.3	99.8	194.1	115.3	90
FALSE	High	[R].NVQAEEMVEFSSGLK.[G]	1xTMT6plex [K15]; 1xTMT6plex [N-Term]	9.7965e-05	0.000218806	1	3	1	1	P25705	P25705 [89-103]		0	2126.12	1.136	1.229	0.974	0.964	1.063	1.188													278	315.7	341.7	270.8	268.1	295.6	330.1
FALSE	High	[K].NVQLTENEIR.[G]	1xTMT6plex [N-Term]	0.000280803	0.000218806	1	2	1	1	P62136	P62136 [27-36]		0	1444.8	1.078	1.472	0.887	1.07	1.225	0.937													273.8	295.2	403.1	242.9	293	335.5	256.5
FALSE	High	[K].NVSIGIVGK.[D]	1xTMT6plex [K9]; 1xTMT6plex [N-Term]	0.000172901	0.000218806	1	2	1	16	P25786	P25786 [209-217]		0	1344.86	1.858	1.94	2.297	3.581	2.442	1.421	3.156	3.917	3.45	2.127	2.006	1.671	1.401	1.744	1.999	1.432	0.775	1.18	45	83.6	87.3	103.4	161.1	109.9	64	43.6	137.5	170.7	150.3	92.7	87.4	72.8	72.5	101.6	126.4
FALSE	High	[R].NVDSNNKELSIAIR.[G]	1xTMT6plex [K7]; 1xTMT6plex [N-Term]	0.000427593	0.000218806	1	2	1	2	P78527	P78527 [351-364]		1	2031.16							1.396	2.273	1.981	1.648	1.55	1.386	0.554	1.019	1.076	1.105	0.387	0.905								97.2	135.6	220.8	192.5	160.1	150.6	134.7	166.8	92.5	169.9
FALSE	High	[K].NVDLSTFYQNR.[A]	1xTMT6plex [N-Term]	0.000155303	0.000218806	1	1	1	6	O94826	O94826 [149-159]		0	1585.82	1.46	0.885	0.907	0.617	0.583	1.471	0.848	0.656	0.97	0.855	0.916	1.174	0.525	0.447	0.483	0.51	0.543	0.612	104.9	153.2	92.8	95.1	64.7	61.1	154.2	103.5	87.7	67.9	100.4	88.5	94.8	121.5	172.3	90.4	76.9
FALSE	High	[K].NVDKVLEVPPVVYSR.[Q]	1xTMT6plex [K4]; 1xTMT6plex [N-Term]	0.000195847	0.000218806	1	7	1	1	O00154	O00154 [169-183]		1	2172.28													0.464	0.504	0.499	0.501	0.701	0.409															515.1	238.9	259.5
FALSE	High	[K].NVALLSQLYHSPARR.[F]	1xTMT6plex [N-Term]; 1xPhospho [S11(100)]	0.000144609	0.000218806	1	2	2	3	Q15717	Q15717 [192-206]	Q15717 1xPhospho [S202(100)]	1	2034.08	3.595	1.682	1.646	1.272	3.095	1.816							0.793	0.507	0.559	0.745	5.761	0.503	65.7	236.2	110.5	108.1	83.6	203.4	119.3								118.9	94.3	60.3
FALSE	High	[R].NTAELQPESGKR.[K]	1xTMT6plex [K11]; 1xTMT6plex [N-Term]	0.000189843	0.000218806	1	1	1	3	O15355	O15355 [509-520]		1	1788	1.941	1.26	1.218	0.467	0.715	1.003	0.895	0.39	0.442	0.456	0.497	1.057							154.4	299.7	194.5	188.1	72	110.5	154.9	195.4	174.9	76.3	86.5	89.2	97	206.7
FALSE	High	[R].NTDEMVELR.[I]	1xTMT6plex [N-Term]	0.0003985	0.000218806	1	3	1	11	P61978-2	P61978-2 [38-46]		0	1335.68	2.279	1.221	2.334	1.108	1.104	1.759	1.302	1.013	1.03	0.716	0.586	0.925	0.856	0.968	0.886	1.066	1.728	0.984	68.9	157.1	84.1	160.9	76.4	76.1	121.3	96.2	125.3	97.5	99.1	68.9	56.4	89	96.5	82.7	93.4
FALSE	High	[R].NTDQASMPDNTAAQK.[V]	1xTMT6plex [K15]; 1xTMT6plex [N-Term]	0.000154636	0.000218806	1	6	1	4	P35579	P35579 [359-373]		0	2050.03	0.452	1.157	0.662	0.984	1.055	0.68	0.381	0.479	0.43	0.36	0.456	0.56	0.644	0.782	0.657	0.792	0.376	0.962	113	51.1	130.8	74.8	111.2	119.3	76.8	194.1	74	93	83.4	69.8	88.6	108.6	136.5	87.9	106.7
FALSE	High	[R].NTDQASMPDNTAAQKVSHLLGINVTDFTR.[G]	1xTMT6plex [K15]; 1xTMT6plex [N-Term]	1.01087e-05	0.000218806	1	2	1	1	P35579	P35579 [359-387]		1	3602.86	2.452	1.277	1.999	1.155	0.702	2.564													188.4	461.9	240.5	376.6	217.5	132.2	483
FALSE	High	[R].NTDVAQSPEAPKQEAPAK.[K]	2xTMT6plex [K12; K18]; 1xTMT6plex [N-Term]; 1xPhospho [S7(100)]	0.000128306	0.000218806	1	2	1	12	Q9P2E9	Q9P2E9 [609-626]	Q9P2E9 1xPhospho [S615(100)]	1	2648.39	0.461	1.115	0.369	0.39	0.511	0.348	0.116	0.058	0.13	0.575	0.603	0.336	0.134	0.518	0.437	0.752	0.271	0.35	169.6	78.3	189.2	62.5	66.1	86.6	59	259	30	15.1	33.8	148.9	156.3	87	190.2	25.5	98.5
FALSE	High	[R].NTGIICTIGPASR.[S]	1xCarboxymethyl [C6]; 1xTMT6plex [N-Term]	0.000418405	0.000218806	2	2	1	5	P14618-2; P14618	P14618-2 [44-56]; P14618 [44-56]		0	1589.85
FALSE	High	[R].NTKKEGDLIAAQAR.[L]	2xTMT6plex [K3; K4]; 1xTMT6plex [N-Term]	0.000211258	0.000218806	2	4	1	10	P02545-2; P02545	P02545-2 [120-133]; P02545 [120-133]		2	2202.32	2.761	2.174	5.025	3.379	1.985	2.426	3.088	4.152	4.942	1.722	1.698	2.286	2.201	2.483	3.144	2.361	2.134	1.702	38	105	82.7	191.1	128.5	75.5	92.3	37.9	116.9	157.2	187.1	65.2	64.3	86.5	44.7	98.4	111
FALSE	High	[K].NTLLIAGLQAR.[N]	1xTMT6plex [N-Term]	0.000167419	0.000218806	1	3	1	4	P39656	P39656 [240-250]		0	1398.86													0.986	1.212	1.297	0.842	0.806	0.801															302.4	298.2	366.5
FALSE	High	[R].NVSSFPDDATSPLQENR.[N]	1xTMT6plex [N-Term]; 1xPhospho [S11(99.7)]	0.000162058	0.000218806	1	1	2	7	P52292	P52292 [52-68]	P52292 1xPhospho [S62(99.7)]	0	2186							0.096	0.241	0.272	0.623	0.794	0.24	0.366	0.683	0.516	1.14	2.18	0.954								330.8	31.9	79.8	89.8	206.1	262.8	79.4	149	54.6	101.8
FALSE	High	[K].NTPSQHSHSIQHSPER.[S]	1xTMT6plex [N-Term]; 1xPhospho [S13(100)]	0.000151263	0.000218806	2	4	1	18	Q9NYF8-4; Q9NYF8	Q9NYF8-4 [256-271]; Q9NYF8 [256-271]	Q9NYF8-4 1xPhospho [S268(100)]; Q9NYF8 1xPhospho [S268(100)]	0	2150.99	0.684	1.105	0.47	0.437	0.84	0.529	0.34	0.187	0.321	0.304	0.395	0.653	0.251	0.71	0.345	0.409	0.785	0.794	141.1	96.5	156	66.3	61.7	118.5	74.6	208.6	71	39.1	66.9	63.4	82.5	136.2	167.1	41.9	118.6
FALSE	High	[R].NTTIPTKQTQTFTTYSDNQPGVLIQVYEGER.[A]	1xTMT6plex [K7]; 1xTMT6plex [N-Term]	4.12859e-06	0.000218806	1	2	1	5	P11142	P11142 [417-447]		1	3988.07	1.205	1.053	1.234	1.332	0.954	1.186	0.921	1.936	1.587	2.09	1.718	1.283	1.23	1.221	1.377	1.353	0.584	1.505	86.7	104.5	91.4	107	115.5	82.7	102.9	69.1	63.7	133.8	109.7	144.4	118.7	88.7	82.4	101.3	100.6
FALSE	High	[K].NTVELLVEDKGNQVYR.[C]	1xTMT6plex [K10]; 1xTMT6plex [N-Term]	2.47277e-05	0.000218806	1	9	1	3	O75369-8	O75369-8 [400-415]		1	2335.3	0.896	0.679	0.53	1.701	0.899	0.965	0.675	1.083	0.833	1.24	0.974	0.926	0.54	0.503	0.461	0.685	1.238	0.732	96.6	86.5	65.5	51.2	164.2	86.8	93.2	104.1	70.3	112.8	86.7	129.1	101.4	96.4	146.4	79	73.6
FALSE	High	[R].NTVSQSISGDPEIDKK.[I]	2xTMT6plex [K15; K16]; 1xTMT6plex [N-Term]; 1xPhospho [S6(99.7)]	0.000193423	0.000218806	1	4	1	2	Q9BY44	Q9BY44 [521-536]	Q9BY44 1xPhospho [S526(99.7)]	1	2485.32							0.273	0.185	0.36	1.035	2.653	0.728														336.8	92.1	62.2	121.4	348.6	893.7	245.3
FALSE	High	[R].NTVVLFVPQQEAWVVER.[M]	1xTMT6plex [N-Term]	0.000153759	0.000218806	1	2	1	1	Q9UJZ1	Q9UJZ1 [35-51]		0	2243.24													1.007	0.785	1.327	0.518	1.146	0.929															312.9	315.1	245.7
FALSE	High	[R].NTVVPTKKSQIFSTASDNQPTVTIK.[V]	3xTMT6plex [K7; K8; K25]; 1xTMT6plex [N-Term]	4.66715e-05	0.000218806	1	1	1	3	P11021	P11021 [440-464]		2	3621.1							1.586	1.367	1.124	0.571	0.556	1.075	0.846	0.582	0.74	0.468	0.298	0.503								134.8	213.9	184.3	151.5	77	75	145	252.1	213.2	146.8
FALSE	High	[R].NTYYASIAK.[A]	1xTMT6plex [K9]; 1xTMT6plex [N-Term]	0.000171404	0.000218806	1	2	1	9	P11310	P11310 [350-358]		0	1488.85	2.568	2.365	3.481	2.064	1.064	1.234	1.156	2.31	2.095	1.542	1.33	1.277	1.263	1.467	1.637	1.293	0.211	1.238	52.6	135.2	124.4	183.2	108.6	56	65	68	78.6	157	142.4	104.9	90.4	86.8	79.8	100.7	117.1
FALSE	High	[K].NVAADIAVQLCESVANKLEGK.[V]	1xCarboxymethyl [C11]; 2xTMT6plex [K17; K21]; 1xTMT6plex [N-Term]	0.000111775	0.000218806	1	2	1	1	P08240	P08240 [353-373]		1	2917.63	2.209	1.266	0.71	1.21	1.954	1.086													222.6	491.7	281.7	158	269.3	435	241.8
FALSE	High	[K].NVAEALGHSPKDPGGGGGPVR.[A]	1xTMT6plex [K11]; 1xTMT6plex [N-Term]; 1xPhospho [S9(100)]	7.80727e-05	0.000218806	1	1	1	9	Q8IU81	Q8IU81 [428-448]	Q8IU81 1xPhospho [S436(100)]	1	2510.29	0.371	0.979	0.364	0.637	0.657	0.841	0.237	0.22	0.426	0.777	0.714	0.597	0.453	0.617	0.512	1.024	0.903	0.889	141.7	52.6	138.6	51.6	90.2	93	119.2	176.7	41.9	38.9	75.4	137.3	126.2	105.5	131.7	59.7	81.3
FALSE	High	[R].NTRNEISEMNR.[A]	1xTMT6plex [N-Term]	0.000140545	0.000218806	1	1	1	3	P08729	P08729 [303-313]		1	1592.8	1.175	1.026	1.068	1.18	1.407	0.92							0.572	0.96	0.799	0.884	0.447	1.051	133	156.3	136.5	142.1	156.9	187.1	122.4								186.5	106.7	179.1
FALSE	High	[R].NSYVAGQYDDAASYQR.[L]	1xTMT6plex [N-Term]	0.000137244	0.000218806	1	3	1	4	P11413	P11413 [105-120]		0	2036.95	1.012	1.151	0.764	0.753	1.059	1.189	0.597	0.312	0.804	0.728	0.683	1.025							155.3	157.2	178.8	118.7	117	164.4	184.7	198.8	118.7	62	159.9	144.7	135.9	203.8
FALSE	High	[K].NVTELNEPLSNEER.[N]	1xTMT6plex [N-Term]	8.95701e-05	0.000218806	1	1	1	17	P61981	P61981 [29-42]		0	1872.95	1.77	1.27	1.922	2.223	1.511	2.834	1.033	1.598	1.534	1.525	1.478	1.339	1.015	1.129	1.131	1.617	2.944	1.613	53	93.8	67.3	101.8	117.8	80.1	150.1	74.3	76.8	118.7	114	113.3	109.8	99.5	69.8	70.9	78.9
FALSE	High	[R].NVYSSSRYDDYDR.[Y]	1xTMT6plex [N-Term]	0.0002013	0.000218806	1	6	1	3	O75494	O75494 [103-115]		1	1868.86	2.62	1.358	1.163	0.807	1.572	1.873													202	529.4	274.4	235	163	317.7	378.5
FALSE	High	[R].QADFEAHNILR.[E]	1xTMT6plex [N-Term]	0.000141288	0.000218806	1	2	1	10	P49915	P49915 [590-600]		0	1542.82	1.434	1.023	1.343	1.102	1.021	1.198	1.283	1.454	1.421	1.131	0.893	1.043	0.866	0.956	0.957	0.789	2.807	1.172	86	123.3	87.9	115.4	94.7	87.8	103	82.8	106.3	120.5	117.7	93.7	74	86.4	84.3	73	80.6
FALSE	High	[K].QADNPHVALYQAR.[F]	1xTMT6plex [N-Term]	0.000109792	0.000218806	1	2	1	6	Q9Y4L1	Q9Y4L1 [107-119]		0	1711.91	0.475	0.948	0.439	0.401	0.717	0.416	0.399	0.407	0.438	0.509	0.594	0.779	0.263	0.405	0.372	0.429	0.637	0.434	156	74.1	147.8	68.4	62.6	111.8	64.8	166.9	66.7	68	73	85	99.1	129.9	205	53.9	83
FALSE	High	[K].QADVNLVNAK.[L]	1xTMT6plex [K10]; 1xTMT6plex [N-Term]	0.000166428	0.000218806	1	1	1	6	O43175	O43175 [385-394]		0	1529.91							0.859	1.334	1.066	0.785	0.778	0.863	0.695	0.945	0.944	0.688	1.024	0.721								160.6	138	214.4	171.3	126.1	125	138.6	170.5	118.5	161.2
FALSE	High	[R].QAEATRASPPRSPAEPK.[G]	1xTMT6plex [K17]; 1xTMT6plex [N-Term]; 1xPhospho [S8(100)]	0.000173587	0.000218806	1	1	2	9	Q5T0Z8	Q5T0Z8 [268-284]	Q5T0Z8 1xPhospho [S275(100)]	2	2331.22	0.517	0.523	0.257	0.362	0.577	0.486	0.143	0.097	0.167	0.711	0.656	0.684	0.189	0.354	0.387	0.952	0.279	0.866	185.4	95.9	96.9	47.7	67	107	90.2	198.8	28.4	19.3	33.2	141.4	130.4	135.9	179.4	33.8	63.5
FALSE	High	[R].QAEMEGAVQSIQGELSK.[L]	1xTMT6plex [K17]; 1xTMT6plex [N-Term]	5.88223e-05	0.000218806	1	2	1	2	Q6NZI2	Q6NZI2 [79-95]		0	2263.2							1.5	1.82	1.381	1.181	1.133	0.93	1.095	0.733	0.786	0.7	1.49	0.636								108.6	162.9	197.6	149.9	128.2	123	100.9	175.3	192	128.5
FALSE	High	[K].QAESASEAAK.[K]	1xTMT6plex [K10]; 1xTMT6plex [N-Term]	0.000239998	0.000218806	1	2	1	5	P51572	P51572 [139-148]		0	1449.79	0.77	2.099	2.761	1.854	1.836	2.656	1.788	3.665	2.473	5.356	5.498	1.726	5.264	1.621	1.839	1.556	1.936	2.102	51.2	39.5	107.5	141.4	95	94.1	136.1	34	60.8	124.6	84.1	182	186.9	58.7	46	242	74.5
FALSE	High	[K].QAESASEAAKK.[Y]	2xTMT6plex [K10; K11]; 1xTMT6plex [N-Term]	0.000211258	0.000218806	1	2	1	5	P51572	P51572 [139-149]		1	1807.05							1.554	2.125	1.732	3.16	3.317	1.38	3.142	1.255	1.459	1.285	3.317	1.38								73.7	114.5	156.6	127.7	232.9	244.4	101.7	81.7	256.6	102.5
FALSE	High	[R].QAFTPSSTMMEVFLQEK.[S]	1xTMT6plex [K17]; 1xTMT6plex [N-Term]	0.000344111	0.000218806	1	5	1	1	Q14157-1	Q14157-1 [422-438]		0	2432.26	1.18	1.031	1.047	0.964	0.96	0.92													295.7	349	304.7	309.7	285.1	283.8	272.1
FALSE	High	[R].QAGEVTYADAHKER.[T]	1xTMT6plex [K12]; 1xTMT6plex [N-Term]	0.000135417	0.000218806	1	2	1	2	Q13247	Q13247 [132-145]		1	2033.08	2.59	1.449	2.579	0.951	1.255	1.942	0.544	0.226	0.256	0.215	0.208	0.449							95.7	248	138.7	247	91.1	120.1	186	335.9	182.8	75.8	86.1	72.2	69.8	150.8
FALSE	High	[R].QAGEVTYADAHKGR.[K]	1xTMT6plex [K12]; 1xTMT6plex [N-Term]	0.000220741	0.000218806	1	1	1	2	Q08170	Q08170 [126-139]		1	1961.06							1.047	0.481	0.547	0.424	0.505	1.003														419.4	439.1	201.9	229.3	178	211.7	420.6
FALSE	High	[R].QAGLGNHLSGSER.[L]	1xTMT6plex [N-Term]	0.00017108	0.000218806	1	1	1	4	Q15582	Q15582 [397-409]		0	1554.82													1.549	2.114	2.062	0.874	2.807	1.124															182.1	282.1	385
FALSE	High	[K].QAGPASVPLRTEEEFKK.[F]	2xTMT6plex [K16; K17]; 1xTMT6plex [N-Term]	0.000160129	0.000218806	1	1	1	8	P30101	P30101 [131-147]		2	2574.49	1.535	0.736	1.157	0.762	0.698	1.366	2.394	1.159	1.156	0.836	0.778	1.472	0.91	0.862	0.839	0.781	0.597	0.594	105.9	162.5	77.9	122.5	80.7	73.9	144.6	68.9	164.9	79.8	79.6	57.6	53.6	101.4	130	118.3	112.1
FALSE	High	[K].QAGVFEPTIVK.[V]	1xTMT6plex [K11]; 1xTMT6plex [N-Term]	0.000145143	0.000218806	1	1	1	9	P17987	P17987 [500-510]		0	1646.99	1.758	1.479	1.949	2.658	1.434	2.002	0.877	1.234	1.105	1.069	1.015	1.004	1.089	1.096	1.15	1.221	1.475	1.356	54.8	96.3	81.1	106.8	145.6	78.6	109.7	97.6	85.6	120.4	107.9	104.3	99	97.9	85.2	92.8	93.3
FALSE	High	[K].QAGVFEPTIVKVK.[S]	2xTMT6plex [K11; K13]; 1xTMT6plex [N-Term]	0.000127568	0.000218806	1	1	1	5	P17987	P17987 [500-512]		1	2103.31	2.85	1.27	5.063	2.168	0.94	3.287	2.325	3.083	3.592	2.39	2.493	1.535	1.942	1.614	1.522	1.464	0.625	1.649	44.3	126.3	56.3	224.4	96.1	41.6	145.7	43.4	101	133.9	156	103.8	108.3	66.6	66.5	129.1	107.2
FALSE	High	[R].QAHDLSPAAESSSTFSFSGR.[D]	1xTMT6plex [N-Term]; 1xPhospho [S6(100)]	8.43833e-05	0.000218806	1	4	1	4	O95425-2	O95425-2 [216-235]	O95425-2 1xPhospho [S221(100)]	0	2391.08	0.507	0.839	0.441	0.621	0.956	0.614	0.452	0.263	0.585	0.552	0.683	0.684							204.6	103.8	171.7	90.2	127.1	195.6	125.7	256.3	115.9	67.5	150	141.4	175.1	175.2
FALSE	High	[K].QAHTMDPQLR.[L]	1xTMT6plex [N-Term]	0.000255167	0.000218806	1	1	1	15	P49327	P49327 [71-80]		0	1425.75	1.321	1.221	1.666	0.836	1.129	1.255	0.773	0.984	1.183	0.6	0.602	1.053	0.934	0.944	0.832	0.728	2.15	1.019	84.9	112.1	103.7	141.5	70.9	95.8	106.6	108.3	83.7	106.6	128.2	65	65.3	114	93.8	87.6	88.6
FALSE	High	[R].QALHSGQNQLKEMAIPVLEAR.[A]	1xTMT6plex [K11]; 1xTMT6plex [N-Term]	0.000126055	0.000218806	1	2	1	1	P54886	P54886 [139-159]		1	2791.57	1.963	1.027	1.53	1.224	0.752	1.908													223.3	438.4	229.4	341.6	273.3	167.9	426.1
FALSE	High	[K].QAATVASK.[M]	1xTMT6plex [K8]; 1xTMT6plex [N-Term]	0.000240947	0.000218806	1	4	1	12	Q5VZ89	Q5VZ89 [1368-1375]		0	1233.76	0.706	1.117	0.967	1.221	0.943	1.06	0.828	1.438	1.11	2.195	2.254	1.44	2.123	1.441	1.731	2.077	0.732	2.186	99	69.9	110.6	95.8	120.9	93.3	105	68	56.3	97.8	75.5	149.2	153.3	97.9	62.7	133	90.3
FALSE	High	[K].QAASGLVGQENAR.[E]	1xTMT6plex [N-Term]	0.000255708	0.000218806	1	2	1	6	Q9Y265	Q9Y265 [34-46]		0	1529.82	0.938	1.257	0.812	0.729	0.96	0.679	2.208	2.682	2.131	1.544	2.154	1.225	0.933	0.926	1.026	1.391	0.64	1.142	110.6	103.7	139	89.8	80.7	106.1	75.1	53.8	118.8	144.2	114.6	83	115.8	65.9	99	92.4	91.7
FALSE	High	[K].QAAPPIELDAVWEDIRER.[F]	1xTMT6plex [N-Term]	0.000140031	0.000218806	1	3	1	1	O75400	O75400 [756-773]		1	2337.24							0.655	0.506	0.656	0.724	0.724	0.681														424.4	278.2	214.9	278.5	307.5	307.5	289
FALSE	High	[R].QAAPCVLFFDELDSIAKAR.[G]	1xCarboxymethyl [C5]; 1xTMT6plex [K17]; 1xTMT6plex [N-Term]	8.85994e-05	0.000218806	1	1	1	1	P55072	P55072 [568-586]		1	2610.4							1.805	0.778	0.891	0.879	0.963	1.087														283.7	512.1	220.6	252.8	249.3	273.2	308.4
FALSE	High	[K].NWGAVVRSPEGTPQK.[I]	1xTMT6plex [K15]; 1xTMT6plex [N-Term]; 1xPhospho [S8(100)]	0.000146397	0.000218806	1	2	1	4	Q86WB0	Q86WB0 [17-31]	Q86WB0 1xPhospho [S24(100)]	1	2164.13	0.428	0.709	0.453	0.802	0.63	0.608	0.362	0.472	0.89	0.859	0.942	0.69	0.965	1.063	0.964	2.013	0.921	2.102	146.2	62.6	103.7	66.3	117.3	92.2	88.8	134.2	48.5	63.3	119.4	115.3	126.4	92.6	80.1	77.3	85.1
FALSE	High	[R].NWTEDMEGGISSPVKK.[T]	2xTMT6plex [K15; K16]; 1xTMT6plex [N-Term]; 1xPhospho [S12(100)]	0.000164026	0.000218806	1	6	2	14	P08651	P08651 [312-327]	P08651 1xPhospho [S323(100)]	1	2545.3	0.545	1.387	0.762	0.722	0.595	0.66	0.46	0.905	1.583	0.652	0.689	0.691	1.406	1.714	1.436	1.8	0.75	1.883	126.9	69.2	176.1	96.7	91.7	75.6	83.7	120.8	55.6	109.2	191.1	78.8	83.2	83.4	65.9	92.6	112.9
FALSE	High	[R].NYAGEEEEEGSGSSEGFDPPATDR.[Q]	1xTMT6plex [N-Term]; 1xPhospho [S/Y/T]	5.61305e-05	0.000218806	1	2	2	13	P16989	P16989 [191-214]		0	2839.14	0.364	0.689	0.312	0.406	0.75	0.453	0.293	0.213	0.532	0.647	0.607	0.636	0.349	0.431	0.399	0.697	2.711	0.611	164.2	59.8	113.1	51.3	66.6	123.2	74.4	173.4	50.9	36.9	92.3	112.2	105.3	110.4	123.6	43.1	53.3
FALSE	High	[R].NYAGEEEEEGSGSSEGFDPPATDR.[Q]	1xTMT6plex [N-Term]; 2xPhospho [S11(99.5); S/Y/T]	0.000120149	0.000218806	1	2	1	3	P16989	P16989 [191-214]	P16989 2xPhospho [S201(99.5); S/Y/T]	0	2919.11							0.255	0.17	0.248	0.553	0.559	0.507														637.9	162.5	108.2	158.4	353.1	356.5	323.5
FALSE	High	[R].NYAHALDGLYR.[V]	1xTMT6plex [N-Term]	0.000254628	0.000218806	1	2	1	9	Q9UBX3	Q9UBX3 [140-150]		0	1521.8	1.52	1.526	1.815	1.5	1.132	1.4	1.245	1.271	1.349	0.91	0.968	1.095	1.001	1.161	0.994	0.87	3.023	1.918	69.9	106.2	106.7	126.9	104.8	79.2	97.9	86.9	108.3	110.5	117.3	79.1	84.2	95.2	72.9	73	84.7
FALSE	High	[R].NYKSEEEFIHINNK.[L]	2xTMT6plex [K3; K14]; 1xTMT6plex [N-Term]	0.000210914	0.000218806	1	2	1	5	Q15046	Q15046 [162-175]		1	2452.34							1.11	2.495	1.85	1.382	1.355	1.294	1.431	2.189	1.745	1.433	1.54	1.485								104.9	116.5	261.8	194.1	145	142.2	135.8	92.4	132.2	202.2
FALSE	High	[R].NYKSEEEFIHINNKLR.[R]	2xTMT6plex [K3; K14]; 1xTMT6plex [N-Term]	0.000152494	0.000218806	1	2	1	5	Q15046	Q15046 [162-177]		2	2721.53	3.223	1.04	4.288	1.636	1.112	2.127	2.315	2.092	1.876	1.18	1.009	1.422	1.088	0.887	0.903	0.713	0.01	0.981	52.9	170.5	55	226.9	86.5	58.8	112.6	59	136.5	123.4	110.6	69.6	59.5	83.9	124.6	135.6	110.5
FALSE	High	[R].NYPATFWVNPQFK.[I]	1xTMT6plex [K13]; 1xTMT6plex [N-Term]	0.000168743	0.000218806	1	1	1	1	P07384	P07384 [386-398]		0	2070.12													0.711	0.562	0.592	0.574	0.705	0.585															443.9	315.7	249.7
FALSE	High	[K].NVTELNEPLSNEERNLLSVAYK.[N]	1xTMT6plex [K22]; 1xTMT6plex [N-Term]	5.42996e-05	0.000218806	1	1	1	1	P61981	P61981 [29-50]		1	2990.62							0.909	1.514	1.515	1.64	1.604	1.051														227.4	206.8	344.3	344.5	373.1	364.8	239.1
FALSE	High	[R].NYQQNYQNSESGEKNEGSESAPEGQAQQR.[R]	1xTMT6plex [K14]; 1xTMT6plex [N-Term]	5.93379e-06	0.000218806	1	1	1	5	P67809	P67809 [157-185]		1	3715.72	0.676	1.095	0.392	0.426	1.157	1.078	0.337	0.114	0.636	0.846	0.972	1.609	0.137	0.421	0.373	1.406	0.01	1.088	119	80.4	130.3	46.6	50.6	137.7	128.3	120.3	40.5	13.7	76.4	101.7	116.9	193.5	168.1	23.1	70.9
FALSE	High	[R].NYQQNYQNSESGEKNEGSESAPEGQAQQR.[R]	1xTMT6plex [K14]; 1xTMT6plex [N-Term]; 2xPhospho [S9(100); S18(99.2)]	2.5798e-05	0.000218806	1	1	4	11	P67809	P67809 [157-185]	P67809 2xPhospho [S165(100); S174(99.2)]	1	3875.65	0.811	1.125	0.576	0.43	0.427	0.457	0.253	0.07	0.308	0.5	0.376	0.445	0.412	0.528	0.578	1.235	0.01	0.752	153.6	124.6	172.8	88.4	66	65.6	70.2	225.6	57.1	15.7	69.4	112.8	84.8	100.4	153.8	63.4	81.2
FALSE	High	[R].NYSVGSRPLKPLSPLR.[A]	1xTMT6plex [K10]; 1xTMT6plex [N-Term]; 1xPhospho [S3(100)]	0.000288201	0.000218806	1	1	1	8	O60825	O60825 [481-496]	O60825 1xPhospho [S483(100)]	0	2322.31	1.328	0.903	0.868	0.732	0.611	1.146	0.858	0.768	1.006	0.848	0.717	0.906	1.568	0.838	0.949	1.233	0.421	1.56	110.5	146.7	99.8	95.9	80.8	67.5	126.6	109.9	94.3	84.4	110.5	93.2	78.8	99.6	92.7	145.3	77.7
FALSE	High	[K].NYTDNELEKITRR.[F]	1xTMT6plex [K9]; 1xTMT6plex [N-Term]	0.000204991	0.000218806	1	3	1	1	P00367	P00367 [192-204]		2	2110.17													0.515	0.303	0.316	0.318	0.524	0.408															620.6	319.9	187.9
FALSE	High	[K].NYTSVYDKNNLLTNK.[T]	2xTMT6plex [K8; K15]; 1xTMT6plex [N-Term]	0.000148076	0.000218806	1	3	1	6	Q9Y2T3-3	Q9Y2T3-3 [260-274]		1	2474.39	1.603	1.156	0.98	2.556	1.165	1.359	1.506	2.576	2.061	2.607	1.898	1.3	1.064	0.919	1.034	1.959	0.293	1.178	66.6	106.8	77	65.3	170.2	77.6	90.5	56.4	85	145.3	116.3	147.1	107.1	73.3	96.1	102.2	88.3
FALSE	High	[R].NYYEQWGK.[L]	1xTMT6plex [K8]; 1xTMT6plex [N-Term]	0.000315171	0.000218806	1	2	1	3	P22626	P22626 [39-46]		0	1545.81													1.193	1.737	1.703	1.692	0.329	1.319															234.1	279.2	406.6
FALSE	High	[R].QAAAHTDHLRDVLR.[V]	1xTMT6plex [N-Term]	0.00026126	0.000218806	1	4	1	3	Q16891	Q16891 [486-499]		1	1832.01							1.607	1.317	1.417	1.148	1.164	1.445														230.8	371	304	327	264.9	268.8	333.6
FALSE	High	[R].QAAKTEIEKLQMK.[E]	3xTMT6plex [K4; K9; K13]; 1xTMT6plex [N-Term]	0.00016574	0.000218806	1	2	1	17	P25788	P25788 [171-183]		2	2434.49	2.096	1.416	1.936	2.156	1.35	1.599	1.693	3.74	3.443	3.61	3.165	2.02	2.727	2.649	2.953	3.009	0.521	2.91	59.5	124.6	84.2	115.1	128.2	80.3	95.1	40.1	67.9	150.1	138.2	144.9	127	81.1	42.1	114.7	111.4
FALSE	High	[R].QAALQVAEGFISR.[M]	1xTMT6plex [N-Term]	0.000141691	0.000218806	1	2	1	3	P40121	P40121 [307-319]		0	1618.91	1.203	1.971	23.319	2.088	5.965	1.898							0.681	0.53	0.616	0.489	0.819	0.604	26.2	31.5	51.6	610.5	54.7	156.2	49.7								236.3	160.8	125.3
FALSE	High	[R].NYQQNYQNSESGEKNEGSESAPEGQAQQR.[R]	1xTMT6plex [K14]; 1xTMT6plex [N-Term]; 1xPhospho [S9(100)]	5.0191e-06	0.000218806	1	1	4	63	P67809	P67809 [157-185]	P67809 1xPhospho [S165(100)]	1	3795.69	0.596	0.956	0.445	0.407	0.292	0.447	0.174	0.053	0.284	0.513	0.422	0.497	0.286	0.425	0.458	0.938	0.01	0.952	177.3	105.7	169.5	78.9	72.1	51.8	79.2	226.3	39.4	11.9	64.4	116.1	95.4	112.4	172.4	49.2	73.3
FALSE	High	[K].NSYATTENKTLPR.[S]	1xTMT6plex [K9]; 1xTMT6plex [N-Term]; 1xPhospho [T10(100)]	0.000214417	0.000218806	1	5	2	4	Q9UQB8	Q9UQB8 [351-363]	Q9UQB8 1xPhospho [T360(100)]	1	2033.05	1.061	1.107	0.561	0.534	1.057	0.564	0.491	0.163	0.45	0.97	0.806	0.77	0.322	0.489	0.482	0.695	0.731	0.559	118.3	125.5	130.9	66.3	63.2	125	66.6	148.6	73	24.2	66.9	144.1	119.7	114.4	166.8	53.7	81.6
FALSE	High	[K].NSVVEASEAAYKEAFEISK.[E]	2xTMT6plex [K12; K19]; 1xTMT6plex [N-Term]	1.68586e-06	0.000218806	1	1	1	6	Q04917	Q04917 [144-162]		1	2759.51	0.627	0.805	0.669	0.971	0.564	0.739	0.489	1.092	1.171	0.988	0.901	0.715	0.599	0.504	0.502	0.749	0.601	0.62	126.7	79.5	102	84.8	123	71.5	93.7	109.7	53.6	119.8	128.4	108.4	98.9	78.4	157.6	94.5	79.5
FALSE	High	[R].NSVDTATSSSLSTPSEPLSPTSSLGEERN.[-]	1xTMT6plex [N-Term]; 1xPhospho [S19(100)]	2.95621e-05	0.000218806	1	2	1	2	P13807	P13807 [709-737]	P13807 1xPhospho [S727(100)]	1	3259.51							0.145	0.265	0.336	0.45	0.453	0.918														588.9	85.2	155.8	197.8	264.9	266.9	540.4
FALSE	High	[R].NPDTQWITKPVHK.[H]	2xTMT6plex [K9; K13]; 1xTMT6plex [N-Term]	0.000154883	0.000218806	1	1	1	12	P61313	P61313 [145-157]		0	2251.32	2.567	1.509	3.464	2.667	1.408	2.835	2.045	2.65	2.245	1.62	1.623	1.513	1.51	1.248	1.332	1.098	1.61	1.425	45.7	117.4	69	158.4	121.9	64.4	129.6	54.5	111.5	144.5	122.3	88.3	88.5	82.5	76.1	114.8	95
FALSE	High	[K].NPEDKSPQLSLSPRPASPK.[A]	2xTMT6plex [K5; K19]; 1xTMT6plex [N-Term]; 1xPhospho [S17(100)]	0.000148979	0.000218806	1	3	3	10	O95785	O95785 [1001-1019]	O95785 1xPhospho [S1017(100)]	1	2815.53	0.927	0.869	0.789	0.76	0.567	0.791	0.714	0.351	1.452	0.939	0.601	0.762	1.445	1.003	1.536	1.508	0.354	1.691	130.6	121	113.5	103	99.2	74	103.3	113.2	80.8	39.8	164.5	106.3	68.1	86.2	81.6	117.9	81.9
FALSE	High	[K].NPEVGLKPVWYSPK.[V]	2xTMT6plex [K7; K14]; 1xTMT6plex [N-Term]	0.00019422	0.000218806	1	1	1	3	P07814	P07814 [536-549]		0	2301.36	1.827	0.762	2.525	2.014	0.356	1.73							0.722	0.586	0.548	0.503	0.306	0.53	103.5	189.1	78.9	261.4	208.5	36.8	179								248.6	179.5	145.8
FALSE	High	[K].NPFGNAGLLLGEAGK.[Q]	1xTMT6plex [K15]; 1xTMT6plex [N-Term]	0.000157761	0.000218806	1	3	1	1	P49748-2	P49748-2 [471-485]		0	1916.1													0.977	1.497	1.05	0.741	0.736	0.775															309.9	302.6	464.1
FALSE	High	[K].NPHAPTIHFNYR.[Y]	1xTMT6plex [N-Term]	0.000146487	0.000218806	1	2	1	8	P36551	P36551 [251-262]		0	1695.89	3.266	1.587	3.105	2.177	2.937	2.283	2.196	1.956	2.409	1.26	1.041	1.973	0.786	0.968	0.833	0.863	1.389	1.07	42.8	139.7	67.9	132.8	93.1	125.6	97.6	57.3	125.8	112.1	138	72.2	59.7	113.1	104.6	82.2	101.2
FALSE	High	[R].NPHLNKDLAFTLEER.[Q]	1xTMT6plex [K6]; 1xTMT6plex [N-Term]	0.000141531	0.000218806	1	1	1	1	P48163	P48163 [21-35]		1	2255.25													1.563	0.94	0.897	1.294	13.425	1.705															100.8	157.7	94.8
FALSE	High	[R].NPHNDRFVLSK.[G]	1xTMT6plex [K11]; 1xTMT6plex [N-Term]	9.87651e-05	0.000218806	1	2	1	28	P29401	P29401 [65-75]		1	1785.02	1.178	1.804	2.073	4.943	2.975	1.181	2.364	9.098	6.693	6.017	5.291	2.474	2.901	3.588	4.272	3.062	1.76	2.002	40.6	47.9	73.3	84.3	200.9	120.9	48	24.8	58.6	225.5	165.9	149.2	131.1	61.3	35.9	104.2	128.9
FALSE	High	[K].NQALKEAGVFVPR.[S]	1xTMT6plex [K5]; 1xTMT6plex [N-Term]	0.000229247	0.000218806	1	3	1	5	P53396	P53396 [776-788]		1	1887.12	1.827	0.827	2.899	1.604	0.661	2.392	2.123	2.008	1.657	1.154	1.122	1.069	1.18	1.146	1.13	0.842	0.901	1.056	66.3	121.2	54.9	192.3	106.4	43.9	158.7	66.2	140.6	133	109.7	76.4	74.3	70.8	94.5	111.5	108.3
FALSE	High	[R].NQDLAPNSAEQASILSLVTK.[I]	1xTMT6plex [K20]; 1xTMT6plex [N-Term]	4.4638e-05	0.000218806	1	1	1	4	Q12905	Q12905 [61-80]		0	2557.42	1.532	0.925	1.444	1.972	1.007	1.657	1.393	2.71	2.055	1.493	1.416	1.121	1.172	0.996	1.086	0.948	2.06	0.964	70.6	108.1	65.3	102	139.2	71.1	117	63.9	89	173.3	131.4	95.5	90.5	71.7	86.5	101.4	86.1
FALSE	High	[R].NQGGYGGSSSSSSYGSGR.[R]	1xTMT6plex [N-Term]	0.00011128	0.000218806	1	4	1	2	P09651	P09651 [353-370]		0	1923.86							0.966	0.294	0.682	0.783	0.983	1.182														356.6	344.3	104.7	243.3	279.3	350.4	421.4
FALSE	High	[R].NQGGYGGSSSSSSYGSGR.[R]	1xTMT6plex [N-Term]; 1xPhospho [S/Y]	0.00017665	0.000218806	1	4	1	13	P09651	P09651 [353-370]		0	2003.83	0.565	0.589	0.169	0.299	0.512	0.26	0.199	0.013	0.067	0.329	0.326	0.76							319.6	180.5	188.3	53.9	95.5	163.6	83.2	376.9	74.9	4.8	25.2	124.2	123	286.3
FALSE	High	[K].NQKPSQVNGAPGSPTEPAGQK.[Q]	2xTMT6plex [K3; K21]; 1xTMT6plex [N-Term]; 1xPhospho [S13(100)]	5.79382e-05	0.000218806	1	2	2	17	Q9BQG0	Q9BQG0 [1255-1275]	Q9BQG0 1xPhospho [S1267(100)]	0	2859.5	0.233	0.601	0.223	0.397	0.438	0.295	0.077	0.057	0.145	0.522	0.596	0.565	0.127	0.678	0.537	1.384	0.17	0.687	229.2	53.5	137.7	51	91	100.4	67.5	220.9	17	12.6	32	115.4	131.6	124.9	156	19.8	105.8
FALSE	High	[K].NQKPSQVNGAPGSPTEPAGQKQHQK.[A]	3xTMT6plex [K3; K21; K25]; 1xTMT6plex [N-Term]; 1xPhospho [S13(99.3)]	8.40993e-05	0.000218806	1	2	2	18	Q9BQG0	Q9BQG0 [1255-1279]	Q9BQG0 1xPhospho [S1267(99.3)]	1	3609.93	0.952	1.282	0.537	0.373	0.409	0.852	0.166	0.136	0.175	0.577	0.661	1.044	0.028	0.148	0.116	0.235	0.01	0.315	132.3	126	169.6	71	49.4	54	112.7	174	28.8	23.6	30.4	100.4	115.1	181.6	396.8	11	58.8
FALSE	High	[R].NQKQPGVDSLSPVASLPK.[Q]	2xTMT6plex [K3; K18]; 1xTMT6plex [N-Term]; 1xPhospho [S11(99.6)]	0.000187658	0.000218806	1	2	1	2	Q9UBW7	Q9UBW7 [295-312]	Q9UBW7 1xPhospho [S305(99.6)]	1	2632.47	0.898	1.163	0.45	0.504	0.642	1.003	0.762	0.699	1.142	0.927	0.955	1.234							190.9	171.4	222	85.9	96.1	122.6	191.6	151.7	115.6	106.1	173.2	140.7	145	187.2
FALSE	High	[K].NQLKDMAIATGGAVFGEEGLTLNLEDVQPHDLGK.[V]	2xTMT6plex [K4; K34]; 1xTMT6plex [N-Term]	6.63881e-07	0.000218806	1	1	1	4	P10809	P10809 [311-344]		1	4268.28							0.929	0.985	1.117	0.991	0.901	0.833	0.765	0.516	0.496	0.664	0.536	1.049								152.6	141.8	150.3	170.4	151.3	137.4	127.1	212.8	162.7	109.7
FALSE	High	[R].NQLTAMSSVLAK.[A]	1xTMT6plex [K12]; 1xTMT6plex [N-Term]	0.000240947	0.000218806	1	2	1	5	Q14152	Q14152 [521-532]		0	1721	2.396	1.097	3.855	2.763	2.622	3.345							1.23	1.282	1.497	0.873	0.824	1.023	61.7	147.8	67.7	237.8	170.4	161.7	206.3								135.4	166.6	173.6
FALSE	High	[K].NQLTSNPENTVFDAK.[R]	1xTMT6plex [K15]; 1xTMT6plex [N-Term]	0.000164542	0.000218806	1	1	1	3	P11021	P11021 [82-96]		0	2136.13							0.95	0.349	0.637	0.583	0.524	1.008	0.466	0.379	0.433	0.7	0.429	0.674								191.8	182.2	67	122.1	111.8	100.5	193.3	277.3	129.1	105.1
FALSE	High	[R].NPDDITQEEYGEFYK.[S]	1xTMT6plex [K15]; 1xTMT6plex [N-Term]	7.32676e-05	0.000218806	1	1	1	32	P08238	P08238 [292-306]		0	2306.12	1.107	1.437	1.637	2.927	1.598	1.408	0.847	3.015	2.726	2.225	2.264	1.136	2.016	1.998	1.929	1.919	3.073	1.973	57.2	63.3	82.2	93.7	167.5	91.4	80.5	56.4	47.8	170.1	153.8	125.6	127.8	64.1	51.7	104.2	103.2
FALSE	High	[R].NPDDITNEEYGEFYK.[S]	1xTMT6plex [K15]; 1xTMT6plex [N-Term]	0.000134345	0.000218806	1	2	1	21	P07900	P07900 [300-314]		0	2292.11	1.185	1.34	1.208	1.838	1.359	1.234	0.739	2.159	1.987	1.575	1.459	1.009	1.449	1.539	1.381	1.424	3.184	1.655	71.5	84.8	95.9	86.4	131.5	97.3	88.3	72.3	53.4	156.1	143.7	113.9	105.5	73	62.4	90.5	96.1
FALSE	High	[K].NNTVTPGGKPNKTR.[V]	2xTMT6plex [K9; K12]; 1xTMT6plex [N-Term]	0.000164154	0.000218806	1	1	1	5	P18077	P18077 [55-68]		1	2171.29							3.981	7.241	8.506	3.061	2.924	3.892	2.078	2.128	2	1.943	0.01	2.727								35.3	140.7	256	300.7	108.2	103.4	137.6	85.7	178.1	182.4
FALSE	High	[K].NNTVTPGGKPNK.[T]	2xTMT6plex [K9; K12]; 1xTMT6plex [N-Term]	0.0001629	0.000218806	1	1	1	8	P18077	P18077 [55-66]		0	1914.14	2.068	1.172	2.525	5.771	2.278	1.477	5.145	22.723	16.412	4.959	5.832	4.845	0.444	0.802	1.049	0.981	0.01	0.366	39	80.6	45.7	98.4	225	88.8	57.6	13	66.8	294.9	213	64.3	75.7	62.9	145.3	64.5	116.5
FALSE	High	[K].NIYVLQELDNPGAK.[R]	1xTMT6plex [K14]; 1xTMT6plex [N-Term]	0.000112169	0.000218806	1	1	1	5	P12956	P12956 [101-114]		0	2032.15	1.574	1.07	1.433	2.364	1.177	1.532	0.958	2.563	2.327	1.101	1.273	0.967	0.574	0.595	0.553	0.609	0.523	1.096	65.3	102.7	69.9	93.5	154.3	76.8	100	69.8	66.9	178.9	162.4	76.8	88.8	67.5	146.8	84.2	87.3
FALSE	High	[K].NIYVLQELDNPGAKR.[I]	1xTMT6plex [K14]; 1xTMT6plex [N-Term]	7.33545e-06	0.000218806	1	1	1	6	P12956	P12956 [101-115]		1	2188.25	1.123	0.733	1.217	1.533	0.722	1.157	1.174	1.984	1.697	0.983	1.007	1.138	0.772	0.854	0.868	0.751	2.205	0.742	90.2	101.3	66.1	109.8	138.2	65.1	104.3	78.3	91.9	155.3	132.8	77	78.8	89	100.4	77.5	85.8
FALSE	High	[K].NMAEQIIQEIYSQIQSK.[K]	1xTMT6plex [K17]; 1xTMT6plex [N-Term]	8.138e-05	0.000218806	1	2	1	1	P29401	P29401 [265-281]		0	2481.34							1.553	1.267	1.822	1.716	1.778	1.52														197.1	306	249.7	359.1	338.2	350.5	299.5
FALSE	High	[R].NMGGPYGGGNYGPGGSGGSGGYGGR.[S]	1xTMT6plex [N-Term]	2.42918e-05	0.000218806	1	2	1	1	P22626	P22626 [326-350]		0	2419.07							0.337	0.13	0.301	0.344	0.336	0.359														747.9	252.3	97.3	225.5	257.3	251.1	268.7
FALSE	High	[R].NMGGPYGGGNYGPGGSGGSGGYGGR.[S]	1xTMT6plex [N-Term]; 1xPhospho [S19(100)]	5.75001e-05	0.000218806	1	2	1	1	P22626	P22626 [326-350]	P22626 1xPhospho [S344(100)]	0	2499.03							0.36	0.234	0.516	0.66	0.493	0.571														547.9	197	128.3	282.6	361.4	270.1	312.7
FALSE	High	[K].NMLFSGTNIAAGK.[A]	1xTMT6plex [K13]; 1xTMT6plex [N-Term]	8.06383e-05	0.000218806	1	8	1	2	P16615	P16615 [206-218]		0	1782							3.352	4.854	4.917	2.293	2.435	2.007	1.886	1.55	1.624	1.478	1.331	1.434								51.1	171.2	247.9	251.1	117.1	124.4	102.5	100.4	189.5	155.7
FALSE	High	[K].NMIKEVDEDFDSKLSFR.[E]	2xTMT6plex [K4; K13]; 1xTMT6plex [N-Term]	0.000132648	0.000218806	1	1	1	2	Q96C19	Q96C19 [135-151]		2	2760.48							1.158	2.26	1.903	1.988	1.697	1.312	0.899	0.871	0.991	1.219	1.202	1.127								93.6	108.4	211.4	178	186	158.8	122.7	142.5	128.1	124.1
FALSE	High	[K].NMITGTSQADCAVLIVAAGVGEFEAGISK.[N]	1xCarboxymethyl [C11]; 1xTMT6plex [K29]; 1xTMT6plex [N-Term]	2.0156e-05	0.000218806	2	3	1	1	Q05639; P68104	Q05639 [101-129]; P68104 [101-129]		0	3368.75							0.727	0.991	1.012	1.405	1.099	0.904														294.2	214	291.4	297.8	413.4	323.2	265.9
FALSE	High	[K].NQLTSNPENTVFDAKR.[L]	1xTMT6plex [K15]; 1xTMT6plex [N-Term]	1.98258e-05	0.000218806	1	1	1	7	P11021	P11021 [82-97]		1	2292.23	1.915	0.837	1.483	0.663	0.572	1.634	2.771	0.728	0.913	0.915	1.006	2.078	0.708	0.627	0.548	0.529	0.194	0.543	99.1	189.8	82.9	146.9	65.7	56.7	161.9	56.8	157.4	41.3	51.9	52	57.2	118	183.8	130.1	115.3
FALSE	High	[K].NMQNVEHVPLSLDR.[A]	1xTMT6plex [N-Term]	8.23124e-05	0.000218806	1	1	1	26	P20618	P20618 [185-198]		0	1880.98	1.336	1.35	1.203	1.734	1.1	1.477	0.904	1.171	1.28	1.169	1.062	0.98	1.013	1.071	1.041	1.03	2.154	1.247	73.7	98.5	99.5	88.7	127.9	81.1	108.9	93.7	84.7	109.7	119.9	109.5	99.5	91.8	83.3	84.4	89.3
FALSE	High	[K].NNASTDYDLSDK.[S]	1xTMT6plex [K12]; 1xTMT6plex [N-Term]	0.00027007	0.000218806	1	1	1	3	P39023	P39023 [301-312]		0	1800.9													0.623	0.992	0.991	1.227	1.623	0.98															282.4	176	280.2
FALSE	High	[K].NNAYLAQSPQLYK.[Q]	1xTMT6plex [K13]; 1xTMT6plex [N-Term]	0.000153151	0.000218806	1	2	1	4	P14868	P14868 [242-254]		0	1968.1	2.114	1.671	1.455	1.587	1.625	1.558	1.495	1.62	1.206	1.101	1.432	2.035	1.804	1.065	0.947	0.823	14.677	0.973	61.5	130.1	102.8	89.5	97.6	100	95.8	62.4	93.3	101.1	75.2	68.7	89.3	127	37.8	68.3	40.3
FALSE	High	[R].NNESESTLDLEGFQNPTAK.[E]	1xTMT6plex [K19]; 1xTMT6plex [N-Term]	0.000213704	0.000218806	1	3	1	1	Q5VYS8	Q5VYS8 [780-798]		0	2552.29							0.529	0.625	1.059	1.225	1.105	0.888														326.6	172.7	204.1	346	400	360.8	289.9
FALSE	High	[R].NNGVVDKSLFSNVVTK.[N]	2xTMT6plex [K7; K16]; 1xTMT6plex [N-Term]	0.000147186	0.000218806	1	2	1	1	P31939	P31939 [391-406]		1	2408.41	3.662	1.244	4.351	2.199	0.713	2.668													132.6	485.6	165	576.9	291.6	94.5	353.7
FALSE	High	[R].NNLAGAEELFAR.[K]	1xTMT6plex [N-Term]	0.000150192	0.000218806	1	2	1	3	Q00610	Q00610 [355-366]		0	1533.82	0.825	0.518	0.811	0.83	0.42	0.921													394.4	325.5	204.2	319.7	327.4	165.6	363.2
FALSE	High	[R].NNMTASMFDLSMKDK.[ST]	2xTMT6plex [K13; K15]; 1xTMT6plex [N-Term]; 1xPhospho [S6(100)]	0.000147427	0.000218806	1	5	1	1	Q6WKZ4	Q6WKZ4 [151-165]	Q6WKZ4 1xPhospho [S156(100)]	1	2500.23	0.783	0.666	0.579	0.704	0.424	0.666													435.4	341.2	290.1	252.1	306.8	184.5	289.9
FALSE	High	[K].NNQITNNQR.[I]	1xTMT6plex [N-Term]	0.000231827	0.000218806	1	2	1	2	P00558	P00558 [31-39]		0	1330.7							4.01	12.082	5.778	2.805	2.351	4.035	2.054	5.63	5.429	6.544	2.521	2.861								35.2	141.1	425	203.3	98.7	82.7	142	37.3	76.7	210.2
FALSE	High	[R].NNSPPTVGAFGHTR.[C]	1xTMT6plex [N-Term]; 1xPhospho [S3(100)]	0.000156628	0.000218806	1	2	1	13	Q86XL3	Q86XL3 [660-673]	Q86XL3 1xPhospho [S662(100)]	0	1763.84	0.482	0.679	0.445	0.451	0.957	0.485	0.312	0.258	0.368	0.574	0.622	0.704							230.7	111.2	156.7	102.8	104	220.7	112	276.8	86.4	71.3	101.7	158.9	172.1	194.7
FALSE	High	[R].NMSVIAHVDHGK.[S]	1xTMT6plex [K12]; 1xTMT6plex [N-Term]	0.000127898	0.000218806	1	1	1	7	P13639	P13639 [21-32]		0	1765.98	2.079	1.755	4.553	5.201	2.201	2.441	1.968	4.809	4.063	2.776	3.226	2.386	3.552	4.544	4.818	4.65	12.489	3.483	33.4	69.4	58.6	152.1	173.7	73.5	81.5	36.8	72.4	176.9	149.5	102.1	118.7	87.8	20.7	73.4	93.9
FALSE	High	[K].NQNSWGTGEDVKVILK.[N]	2xTMT6plex [K12; K16]; 1xTMT6plex [N-Term]	0.000196678	0.000218806	1	1	1	2	P20700	P20700 [517-532]		1	2475.42							0.975	1.256	1.029	0.815	0.711	0.793	0.664	0.548	0.491	0.598	0.215	0.601								158.1	154.2	198.5	162.7	128.8	112.4	125.4	257.5	170.9	141.1
FALSE	High	[K].NQQITHANNTVSNFKR.[F]	1xTMT6plex [K15]; 1xTMT6plex [N-Term]	0.000130131	0.000218806	1	4	1	3	Q92598	Q92598 [54-69]		1	2330.27							3.321	2.447	2.679	1.913	2.221	2.853	2.452	2.072	2.294	3.131	6.527	3.814								57.9	192.3	141.7	155.1	110.8	128.6	165.2	53.9	132.2	111.7
FALSE	High	[R].NQSLGQSAPSLTAGLK.[E]	1xTMT6plex [K16]; 1xTMT6plex [N-Term]; 1xPhospho [S7(100)]	0.00021921	0.000218806	1	2	1	2	Q6P0Q8	Q6P0Q8 [142-157]	Q6P0Q8 1xPhospho [S148(100)]	0	2110.13							0.613	0.536	0.748	0.856	0.79	0.747	1.147	0.887	0.806	0.907	1.184	1.055								195.1	119.6	104.6	145.9	167.1	154.1	145.7	152.8	175.3	135.6
FALSE	High	[R].NSLPDTVQIR.[R]	1xTMT6plex [N-Term]	0.000285468	0.000218806	1	1	1	7	P56537	P56537 [86-95]		0	1371.78	1.421	1.108	1.406	1.132	1.346	1.481	1.032	1.32	1.257	1.287	1.276	1.497	0.508	0.667	0.63	0.858	0.695	0.771	78.4	111.4	86.9	110.3	88.8	105.6	116.1	79.9	82.4	105.4	100.4	102.8	102	119.6	138.4	70.3	92.4
FALSE	High	[K].NSLTSKDPDIKAQYQQR.[W]	2xTMT6plex [K6; K11]; 1xTMT6plex [N-Term]	0.000245325	0.000218806	1	1	1	6	Q14974	Q14974 [63-79]		2	2679.5	2.243	1.345	2.321	0.925	0.618	2.003	2.161	1.549	1.325	1.148	1.15	1.537	0.328	0.34	0.394	0.471	0.102	0.402	72.5	162.7	97.6	168.3	67.1	44.8	145.3	62.7	135.6	97.2	83.2	72	72.1	96.4	238	78	80.8
FALSE	High	[K].NSNILEDLETLR.[L]	1xTMT6plex [N-Term]	0.000138709	0.000218806	1	1	1	1	P48444	P48444 [73-84]		0	1645.9							0.597	1.964	1.535	1.28	1.215	0.983														244.9	146.2	481	376	313.5	297.6	240.8
FALSE	High	[R].NSNLVGAAHEELQQSR.[I]	1xTMT6plex [N-Term]	2.05197e-05	0.000218806	2	6	1	9	P02545-2; P02545	P02545-2 [281-296]; P02545 [281-296]		0	1982.03	0.851	0.797	0.464	0.454	0.709	0.64	0.78	0.42	0.498	0.583	0.55	0.731							221.3	188.3	176.5	102.7	100.4	156.9	141.7	221.9	172.9	93.2	110.4	129.3	122.1	162.2
FALSE	High	[R].NSNPVIAELSQAINSGTLLSKPSPPLPPKR.[G]	2xTMT6plex [K21; K29]; 1xTMT6plex [N-Term]; 1xPhospho [S23(100)]	0.00027439	0.000218806	1	3	1	1	Q8IZ21	Q8IZ21 [269-298]	Q8IZ21 1xPhospho [S291(100)]	1	3893.19	1.922	1.027	1.402	0.957	1.222	1.808													224.9	432.2	230.9	315.4	215.2	274.9	406.6
FALSE	High	[R].NSNSPPSPSSMNQR.[R]	1xTMT6plex [N-Term]; 1xPhospho [S]	0.000231393	0.000218806	1	3	3	19	Q7Z5L9	Q7Z5L9 [454-467]		0	1811.79	0.444	0.507	0.249	0.391	0.534	0.26	0.155	0.053	0.079	0.36	0.261	0.392	0.135	0.23	0.325	0.513	0.743	0.291	198	87.9	100.4	49.2	77.5	105.8	51.6	303.7	47	16	24	109.4	79.2	119	226.1	30.4	52
FALSE	High	[R].NSNSPPSPSSMNQR.[R]	1xTMT6plex [N-Term]; 2xPhospho [S4(100); S7(100)]	0.000311155	0.000218806	1	3	1	21	Q7Z5L9	Q7Z5L9 [454-467]	Q7Z5L9 2xPhospho [S457(100); S460(100)]	0	1891.76	0.401	0.909	0.266	0.34	0.806	0.322	0.15	0.08	0.113	0.363	0.368	0.355	0.13	0.23	0.273	0.376	0.835	0.191	164.7	66	149.8	43.8	56	132.8	53	290.2	43.6	23.1	32.8	105.4	106.9	103	240.2	31.3	55.2
FALSE	High	[KR].NSPTFKSFEEKVENLK.[S]	3xTMT6plex [K6; K11; K16]; 1xTMT6plex [N-Term]; 1xPhospho [S7(100)]	0.000145997	0.000218806	1	7	1	8	P55327	P55327 [170-185]	P55327 1xPhospho [S176(100)]	2	2893.59							0.288	1.119	1.746	2.133	1.354	1.315	4.193	1.934	2.655	5.435	4.464	8.422								108.3	31.2	121.2	189.2	231.2	146.8	142.5	40.2	168.5	77.7
FALSE	High	[K].NSLESYAFNMK.[A]	1xTMT6plex [K11]; 1xTMT6plex [N-Term]	7.95328e-05	0.000218806	1	1	1	31	P11142	P11142 [540-550]		0	1761.92	0.41	0.419	0.399	2.446	0.934	0.49	1.223	2.71	1.973	1.944	1.848	1.082	1.391	1.357	1.982	1.54	0.864	1.3	101.4	41.6	42.5	40.4	248	94.7	49.7	66.4	81.1	179.8	130.9	129	122.6	71.8	74.2	103.2	100.7
FALSE	High	[R].NSPTFKSFEERVETTVTSLK.[T]	2xTMT6plex [K6; K20]; 1xTMT6plex [N-Term]; 1xPhospho [S7(100)]	0.000131786	0.000218806	1	2	1	3	Q16890	Q16890 [143-162]	Q16890 1xPhospho [S149(100)]	2	3067.63							0.176	0.54	0.725	1.096	0.957	1.149														372.1	65.6	200.8	269.9	407.9	356	427.5
FALSE	High	[K].NSQEDSEDSEDKDVK.[T]	2xTMT6plex [K12; K15]; 1xTMT6plex [N-Term]	0.000163898	0.000218806	1	1	1	2	Q9H1E3	Q9H1E3 [53-67]		1	2412.2	0.25	0.768	0.285	1.055	0.717	0.214							1.894	1.521	1.757	2.406	0.397	1.568	224.1	56.1	172.1	63.7	236.3	160.8	47.9								108	204.6	164.4
FALSE	High	[K].NSQEDSEDSEDKDVK.[T]	2xTMT6plex [K12; K15]; 1xTMT6plex [N-Term]; 1xPhospho [S6(100)]	0.000151394	0.000218806	1	1	3	9	Q9H1E3	Q9H1E3 [53-67]	Q9H1E3 1xPhospho [S58(100)]	1	2492.16	0.038	0.375	0.051	0.07	0.167	0.065	0.025	0.036	0.019	0.124	0.13	0.152	0.074	0.537	0.368	0.793	0.109	0.183	428.6	16.3	160.7	21.8	30.2	71.4	27.8	455.4	11.5	16.3	8.7	56.4	59	69.4	217.5	16	116.7
FALSE	High	[K].NSQEDSEDSEDKDVK.[T]	2xTMT6plex [K12; K15]; 1xTMT6plex [N-Term]; 2xPhospho [S6(100); S9(100)]	0.000203429	0.000218806	1	1	1	6	Q9H1E3	Q9H1E3 [53-67]	Q9H1E3 2xPhospho [S58(100); S61(100)]	1	2572.13	0.063	0.846	0.092	0.15	0.258	0.058	0.03	0.103	0.09	0.153	0.204	0.303	0.139	0.873	0.774	0.982	0.975	0.404	319.6	20.2	270.4	29.5	47.9	82.3	18.4	331	10	34.1	29.9	50.8	67.4	100.2	133.7	18.6	116.7
FALSE	High	[K].NSSNKPAVTTK.[S]	2xTMT6plex [K5; K11]; 1xTMT6plex [N-Term]	0.00016159	0.000218806	1	3	1	10	Q14978	Q14978 [386-396]		0	1834.1	0.584	0.658	0.159	0.108	0.116	0.462	0.191	0.041	0.011	0.221	0.365	1.537	0.048	0.119	0.107	0.222	0.122	0.128	227.8	133.1	149.8	36.3	24.6	26.3	105.3	108.7	20.8	4.4	1.2	24	39.7	167.1	590.3	28.6	70.4
[truncated: 15,302 more rows]
[truncated: 58 more columns]
