# Supplementary material for: SCAMP3-Driven Regulation of ERK1/2 and Autophagy Phosphoproteomics Signatures in Triple-Negative Breast Cancer
Source: Int J Mol Sci. 2025 Oct 1;26(19):9577. doi: 10.3390/ijms26199577 (PMC12525412; doi:10.3390/ijms26199577)
Supplement: Supplementary file 1 [file ijms-26-09577-s001.zip › Table S7.xlsx]

## Sheet: PeptideGroups
Table S7: Phosphopeptides detected in TNBC cells by phosphoproteomics analysis
Checked	Confidence	Annotated Sequence	Modifications	Qvality PEP	Qvality q-value	# Protein Groups	# Proteins	# Isoforms	# PSMs	Master Protein Accessions	Positions in Master Proteins	Modifications in Master Proteins	# Missed Cleavages	Theo. MH+ [Da]	Abundance Ratio: (F5, SC3-KO Basal) / (F5, Internal Control)	Abundance Ratio: (F5, SC3-KO EGF) / (F5, Internal Control)	Abundance Ratio: (F5, SC3-KO Treatment) / (F5, Internal Control)	Abundance Ratio: (F5, WT Basal) / (F5, Internal Control)	Abundance Ratio: (F5, WT EGF) / (F5, Internal Control)	Abundance Ratio: (F5, WT Treatment) / (F5, Internal Control)	Abundance Ratio: (F6, SC3-KO Basal) / (F6, Internal Control)	Abundance Ratio: (F6, SC3-KO EGF) / (F6, Internal Control)	Abundance Ratio: (F6, SC3-KO Treatment) / (F6, Internal Control)	Abundance Ratio: (F6, WT Basal) / (F6, Internal Control)	Abundance Ratio: (F6, WT EGF) / (F6, Internal Control)	Abundance Ratio: (F6, WT Treatment) / (F6, Internal Control)	Abundance Ratio: (F7, SC3-KO Basal) / (F7, Internal Control)	Abundance Ratio: (F7, SC3-KO EGF) / (F7, Internal Control)	Abundance Ratio: (F7, SC3-KO Treatment) / (F7, Internal Control)	Abundance Ratio: (F7, WT Basal) / (F7, Internal Control)	Abundance Ratio: (F7, WT EGF) / (F7, Internal Control)	Abundance Ratio: (F7, WT Treatment) / (F7, Internal Control)	Abundances (Grouped): F5, Internal Control	Abundances (Grouped): F5, SC3-KO Basal	Abundances (Grouped): F5, SC3-KO EGF	Abundances (Grouped): F5, SC3-KO Treatment	Abundances (Grouped): F5, WT Basal	Abundances (Grouped): F5, WT EGF	Abundances (Grouped): F5, WT Treatment	Abundances (Grouped): F6, Internal Control	Abundances (Grouped): F6, SC3-KO Basal	Abundances (Grouped): F6, SC3-KO EGF	Abundances (Grouped): F6, SC3-KO Treatment	Abundances (Grouped): F6, WT Basal	Abundances (Grouped): F6, WT EGF	Abundances (Grouped): F6, WT Treatment	Abundances (Grouped): F7, Internal Control	Abundances (Grouped): F7, SC3-KO Basal	Abundances (Grouped): F7, SC3-KO EGF
FALSE	High	[R].AAAAAATAPPSPGPAQPGPR.[A]	1xTMT6plex [N-Term]; 1xPhospho [S11(100)]	4.85332e-05	0.000218806	1	1	2	13	Q6SPF0	Q6SPF0 [151-170]	Q6SPF0 1xPhospho [S161(100)]	0	2065.04	0.531	1.026	0.293	0.397	0.698	0.409	0.267	0.215	0.243	0.373	0.45	0.581	0.328	0.481	0.354	0.734	0.959	0.396	159.9	84.9	164	46.9	63.5	111.6	65.4	216.9	57.9	46.7	52.8	80.9	97.6	125.9	170.5	56	81.9
FALSE	High	[K].QSNASSDVEVEEKETSVSKEDTDHEEK.[A]	3xTMT6plex [K13; K19; K27]; 1xTMT6plex [N-Term]; 1xPhospho [S6(98.9)]	4.29097e-05	0.000218806	1	3	2	6	O75475	O75475 [101-127]	O75475 1xPhospho [S106(98.9)]	2	4032.96							0.203	0.208	0.792	0.361	0.412	0.425	0.62	0.789	0.754	1.298	1.03	1.685								309.3	62.9	64.2	244.9	111.8	127.4	131.3	146.1	90.5	115.2
FALSE	High	[R].QSPASPPPLGGGAPVR.[T]	1xTMT6plex [N-Term]; 1xPhospho [S5(100)]	0.000163771	0.000218806	1	3	1	18	Q14160	Q14160 [1444-1459]	Q14160 1xPhospho [S1448(100)]	0	1796.93	0.56	1.244	0.403	0.502	1.036	0.592	0.297	0.208	0.285	0.464	0.901	0.535							192.9	108	239.9	77.7	96.7	199.9	114.1	290.1	86.2	60.4	82.8	134.7	261.3	155.3
FALSE	High	[R].QSSATSSFGGLGGGSVR.[F]	1xTMT6plex [N-Term]; 1xPhospho [S15(100)]	0.000129349	0.000218806	1	1	5	24	P08727	P08727 [8-24]	P08727 1xPhospho [S22(100)]	0	1863.88	1.058	0.959	0.382	0.484	0.759	0.926	0.554	0.245	0.423	1.108	1.324	0.981	0.59	0.558	0.552	0.526	0.455	0.738	129.6	137.1	124.3	49.5	62.8	98.3	120	120.7	66.9	29.6	51.1	133.8	159.8	118.5	157.9	93.2	88.2
FALSE	High	[K].QTELFAHFIQPAAQKTPTSPLK.[M]	2xTMT6plex [K15; K22]; 1xTMT6plex [N-Term]; 1xPhospho [S19(98.6)]	0.00018579	0.000218806	1	1	1	1	O60264	O60264 [98-119]	O60264 1xPhospho [S116(98.6)]	1	3220.77													0.832	0.55	0.534	0.662	0.453	0.966															420.2	349.7	231.1
FALSE	High	[K].QTSIQSPSSYGNSSPPLNK.[M]	1xTMT6plex [K19]; 1xTMT6plex [N-Term]; 1xPhospho [S14(100)]	0.000127651	0.000218806	1	10	1	2	Q9H3D4	Q9H3D4 [450-468]	Q9H3D4 1xPhospho [S463(100)]	0	2530.26													1.037	0.831	1.054	0.901	0.596	1.127															320.8	332.6	266.7
FALSE	High	[K].QVAEQGGDLSPAANR.[S]	1xTMT6plex [N-Term]; 1xPhospho [S10(100)]	0.000107896	0.000218806	1	1	1	11	O94804	O94804 [429-443]	O94804 1xPhospho [S438(100)]	0	1821.87	0.386	0.872	0.319	0.48	0.848	0.433	0.053	0.036	0.086	0.334	0.394	0.209	0.185	0.358	0.332	0.643	0.876	0.443	149	57.4	129.8	47.6	71.5	126.3	64.5	355.9	19	13	30.6	118.9	140.3	74.6	182.9	33.9	65.5
FALSE	High	[K].QVETEEAGVVTTATASVNLKVSPK.[R]	2xTMT6plex [K20; K24]; 1xTMT6plex [N-Term]; 1xPhospho [S22(100)]	3.38883e-05	0.000218806	1	3	2	3	O75475	O75475 [156-179]	O75475 1xPhospho [S177(100)]	1	3225.76	0.562	0.587	0.342	0.923	0.556	0.492	0.496	0.698	0.915	0.57	0.643	0.53	0.723	0.674	0.517	0.976	2.292	1.22	140.5	79	82.4	48	129.6	78.1	69.1	145.9	72.3	101.9	133.5	83.2	93.8	77.3	103.4	74.8	69.7
FALSE	High	[K].QVGETSAPGDTLDGTPR.[T]	1xTMT6plex [N-Term]; 1xPhospho [T15(100)]	0.000391412	0.000218806	1	2	1	1	Q9NZN5	Q9NZN5 [689-705]	Q9NZN5 1xPhospho [T703(100)]	0	2009.94	0.587	1.089	0.366	0.406	1.139	0.486													413.9	242.9	450.6	151.6	168.1	471.6	201.4
FALSE	High	[K].QSLVPAHPMAPPSPSTTSSNNNSSSSSNSGWDQLSK.[T]	1xTMT6plex [K36]; 1xTMT6plex [N-Term]; 1xPhospho [S13(97.1)]	0.000140332	0.000218806	1	2	1	2	P29558	P29558 [26-61]	P29558 1xPhospho [S38(97.1)]	0	4222.98							0.493	0.308	0.669	1.07	0.996	0.819	0.834	0.654	0.638	0.707	0.01	1.109								198.2	97.6	60.9	132.5	212.1	197.4	162.4	210.2	175.2	137.5
FALSE	High	[R].QVLQSTQSPR.[T]	1xTMT6plex [N-Term]; 1xPhospho [S8(100)]	0.000407025	0.000218806	1	5	3	17	Q9Y2D5	Q9Y2D5 [972-981]	Q9Y2D5 1xPhospho [S979(100)]	0	1452.74	0.245	1.055	0.145	0.259	0.977	0.193	0.085	0.115	0.081	0.346	0.6	0.209	0.084	0.211	0.121	0.279	0.049	0.189	164.4	40.3	173.5	23.8	42.6	160.7	31.8	308.4	26.3	35.5	24.9	106.8	184.9	64.3	368.2	30.9	77.9
FALSE	High	[R].QVSFPDDDEEIVR.[I]	1xTMT6plex [N-Term]; 1xPhospho [S3(100)]	0.000271905	0.000218806	1	2	1	2	Q7Z698	Q7Z698 [204-216]	Q7Z698 1xPhospho [S206(100)]	0	1857.85							0.273	0.587	0.424	0.729	1.082	0.537														453.4	123.6	266.2	192.1	330.7	490.7	243.3
FALSE	High	[R].RAAPTTPPPPVK.[R]	1xTMT6plex [K12]; 1xTMT6plex [N-Term]; 1xPhospho [T5(99.5)]	0.000245325	0.000218806	1	5	2	7	Q9NZQ3	Q9NZQ3 [176-187]	Q9NZQ3 1xPhospho [T180(99.5)]	1	1770.01	1.288	1.061	0.648	0.67	1.106	0.921	0.779	0.752	0.759	0.984	1.022	0.873	0.784	1.113	0.947	0.901	0.534	0.961	106.4	137.1	113	69	71.3	117.8	98	115.1	89.7	86.5	87.3	113.3	117.6	100.5	108.5	85.2	120.8
FALSE	High	[K].RAASLNYLNQPSAAPLQVSR.[G]	1xTMT6plex [N-Term]; 1xPhospho [S4(100)]	7.96246e-05	0.000218806	1	3	1	1	Q9NSK0	Q9NSK0 [587-606]	Q9NSK0 1xPhospho [S590(100)]	1	2465.29													0.257	0.275	0.274	0.426	0.446	0.522															656.4	168.7	180.4
FALSE	High	[R].RAASSDQLRDNSPPPAFKPEPPK.[A]	2xTMT6plex [K18; K23]; 1xTMT6plex [N-Term]; 1xPhospho [S12(97.1)]	0.00030723	0.000218806	1	3	1	2	Q9UDY2	Q9UDY2 [975-997]	Q9UDY2 1xPhospho [S986(97.1)]	2	3272.74							0.664	0.414	0.567	0.935	0.948	0.847	0.468	0.517	0.454	0.884	0.01	1.308								190	126.2	78.6	107.7	177.7	180	160.9	232.9	109.1	120.4
FALSE	High	[R].RADLNQGIGEPQSPSR.[R]	1xTMT6plex [N-Term]; 1xPhospho [S13(99.8)]	3.71754e-05	0.000218806	1	1	3	16	Q96C19	Q96C19 [62-77]	Q96C19 1xPhospho [S74(99.8)]	1	2034	0.538	0.831	0.37	0.503	0.94	0.578	0.246	0.142	0.307	0.669	0.672	0.642	0.242	0.371	0.359	0.639	0.882	0.47	139.3	75	115.7	51.6	70	131	80.5	191.3	47	27.2	58.7	128.1	128.5	122.9	185	44.8	68.7
FALSE	High	[R].RADLNQGIGEPQSPSRR.[V]	1xTMT6plex [N-Term]; 1xPhospho [S13(100)]	3.3934e-05	0.000218806	1	1	3	72	Q96C19	Q96C19 [62-78]	Q96C19 1xPhospho [S74(100)]	2	2190.1	0.668	0.873	0.357	0.463	0.808	0.778	0.206	0.161	0.358	0.85	0.69	0.595	0.199	0.248	0.256	0.587	0.522	0.419	136.7	91.3	119.4	48.8	63.3	110.5	106.4	181.3	37.4	29.2	64.8	154.1	125	107.8	224.1	44.6	55.6
FALSE	High	[R].RAGDLLEDSPK.[R]	1xTMT6plex [K11]; 1xTMT6plex [N-Term]; 1xPhospho [S9(100)]	0.000217333	0.000218806	1	3	1	4	P51858	P51858 [157-167]	P51858 1xPhospho [S165(100)]	1	1738.91	0.41	1.096	0.272	0.287	0.713	0.358							0.333	0.479	0.451	0.741	1.84	0.654	249.2	102.2	273	67.8	71.5	177.7	89.1								194.5	64.8	93.1
FALSE	High	[R].RAGDLLEDSPKRPK.[E]	2xTMT6plex [K11; K14]; 1xTMT6plex [N-Term]; 1xPhospho [S9(100)]	9.89653e-05	0.000218806	1	3	1	180	P51858	P51858 [157-170]	P51858 1xPhospho [S165(100)]	2	2349.33	0.651	0.952	0.75	0.656	0.671	0.809	0.443	0.359	1.25	0.876	0.802	0.654	2.314	1.567	1.699	2.889	0.281	3.139	129.5	84.3	123.3	97.1	84.9	86.8	104.8	129.3	57.3	46.4	161.6	113.2	103.6	84.6	53.8	124.4	84.3
FALSE	High	[RC].QVSASELHTSGILGPETLR.[D]	1xTMT6plex [N-Term]; 1xPhospho [S3(100)]	0.000162536	0.000218806	1	1	3	11	P58107	P58107 [2716-2734]; [3247-3265]; [3781-3799]; [4315-4333]; [4848-4866]	P58107 1xPhospho [S2718(100)]; 1xPhospho [S3249(100)]; 1xPhospho [S3783(100)]; 1xPhospho [S4317(100)]; 1xPhospho [S4850(100)]	0	2304.18	0.736	0.889	0.488	0.558	1.068	0.699	0.365	0.46	0.699	0.843	0.758	0.894	0.753	0.75	0.587	0.988	2.274	1.314	123.2	90.7	109.6	60.2	68.8	131.6	86.1	133.7	48.8	61.4	93.5	112.7	101.3	119.5	99	74.5	74.2
FALSE	High	[R].RAGGGGGLGAGSPALSGGQGR.[R]	1xTMT6plex [N-Term]; 1xPhospho [S12(100)]	0.000143027	0.000218806	1	1	1	2	Q6IQ22	Q6IQ22 [10-30]	Q6IQ22 1xPhospho [S21(100)]	1	2049.02													0.541	0.639	0.765	1.532	0.916	1.674															297.1	160.9	189.8
FALSE	High	[K].QSLGELIGTLNAAK.[V]	1xTMT6plex [K14]; 1xTMT6plex [N-Term]; 1xPhospho [S2(100)]	0.000145352	0.000218806	1	2	1	2	P60174	P60174 [20-33]	P60174 1xPhospho [S21(100)]	0	1953.08	0.173	0.259	0.178	0.45	0.469	0.325							0.414	0.403	0.298	0.628	2.064	0.97	334.7	57.8	86.7	59.6	150.7	156.9	108.7								198.2	82	79.9
FALSE	High	[R].QSHSESPSLQSK.[S]	1xTMT6plex [K12]; 1xTMT6plex [N-Term]; 1xPhospho [S6(100)]	0.000136246	0.000218806	1	2	2	24	Q9UQ35	Q9UQ35 [1078-1089]	Q9UQ35 1xPhospho [S1083(100)]	0	1852.92	0.127	0.611	0.098	0.153	0.527	0.095	0.088	0.069	0.065	0.239	0.253	0.331	0.13	0.249	0.201	0.324	0.265	0.163	260.5	33.1	159.2	25.6	39.7	137.4	24.6	340.3	29.9	23.6	22.2	81.2	86.2	112.7	310.5	40.3	77.2
FALSE	High	[R].QNGSNDSDRYSDNEEDSKIELK.[L]	2xTMT6plex [K18; K22]; 1xTMT6plex [N-Term]; 1xPhospho [S11(100)]	0.000129031	0.000218806	1	3	2	9	P42167	P42167 [174-195]	P42167 1xPhospho [S184(100)]	2	3310.57							0.159	0.221	0.616	0.521	0.433	0.262	1.156	0.923	0.994	1.574	0.46	1.892								309.2	49.3	68.4	190.5	161.2	133.8	81.1	138.3	159.9	127.6
FALSE	High	[R].QNRLNSPPSSIYK.[S]	1xTMT6plex [K13]; 1xTMT6plex [N-Term]; 1xPhospho [S6(100)]	0.000348893	0.000218806	1	2	1	1	Q53EP0	Q53EP0 [203-215]	Q53EP0 1xPhospho [S208(100)]	1	2042.08							0.355	0.373	0.535	0.828	0.724	0.897														445.6	158.3	166.2	238.5	369	322.5	399.9
FALSE	High	[R].QNSPVTQDGIQESPWQDR.[H]	1xTMT6plex [N-Term]; 1xPhospho [S3(100)]	0.000155647	0.000218806	1	1	1	2	O75815	O75815 [81-98]	O75815 1xPhospho [S83(100)]	0	2394.09	0.611	1.307	0.556	0.78	1.716	0.762	0.271	0.268	0.395	0.622	0.694	0.582							143.7	87.9	187.9	79.9	112.1	246.6	109.4	295.5	80.1	79.2	116.8	183.9	205.1	171.9
FALSE	High	[R].QPGYQPPNPHPGPSSPPAAPASK.[R]	1xTMT6plex [K23]; 1xTMT6plex [N-Term]; 1xPhospho [S/Y]	0.000384519	0.000218806	1	1	1	4	Q9BUL9	Q9BUL9 [148-170]		0	2817.41													0.428	0.594	0.551	1.076	1.3	1.317															335.1	143.4	199
FALSE	High	[R].QPGYQPPNPHPGPSSPPAAPASKR.[S]	1xTMT6plex [K23]; 1xTMT6plex [N-Term]; 1xPhospho [S15(99.2)]	0.000207893	0.000218806	1	1	1	1	Q9BUL9	Q9BUL9 [148-171]	Q9BUL9 1xPhospho [S162(99.2)]	1	2973.51							0.252	0.102	0.245	0.611	0.702	0.665														587.2	148	60.1	143.6	358.7	411.9	390.5
FALSE	High	[K].QPLLLSEDEEDTK.[R]	1xTMT6plex [K13]; 1xTMT6plex [N-Term]; 1xPhospho [S6(100)]	0.000268861	0.000218806	1	3	1	3	Q99613	Q99613 [34-46]	Q99613 1xPhospho [S39(100)]	0	2055.03							0.32	0.442	0.903	0.819	0.841	0.608	0.988	1.03	0.991	1.486	4.498	2.007								206.1	65.9	91	186	168.7	173.4	125.3	90.3	89.2	93
FALSE	High	[K].QPLLLSEDEEDTKR.[V]	1xTMT6plex [K13]; 1xTMT6plex [N-Term]; 1xPhospho [S6(100)]	8.71516e-05	0.000218806	1	3	1	76	Q99613	Q99613 [34-47]	Q99613 1xPhospho [S39(100)]	1	2211.13	0.507	0.959	0.453	0.708	0.901	0.533	0.324	0.508	1.231	1.132	1.145	0.687	2.204	1.634	1.891	2.964	1.334	3.476	134.9	68.4	129.3	61.1	95.5	121.6	71.9	113.4	36.8	57.6	139.7	128.4	129.9	77.9	50.6	111.5	82.6
FALSE	High	[R].QQAAYYAQTSPQGMPQHPPAPQGQ.[-]	1xTMT6plex [N-Term]; 1xPhospho [T/S/Y]	7.21406e-05	0.000218806	1	1	1	13	Q96AE4	Q96AE4 [621-644]		0	2890.32	0.405	0.839	0.41	0.525	0.831	0.545	0.309	0.332	0.62	0.678	0.742	0.692							220.6	89.3	185.1	90.5	115.8	183.4	120.2	250.3	77.4	83.2	155.3	169.8	185.7	173.2
FALSE	High	[R].QSHSGSISPYPK.[V]	1xTMT6plex [K12]; 1xTMT6plex [N-Term]; 1xPhospho [S/Y]	0.000160791	0.000218806	1	2	3	12	Q9UQ35	Q9UQ35 [987-998]		0	1825.92	0.527	0.777	0.318	0.341	0.71	0.484	0.452	0.285	0.418	0.604	0.561	0.706	0.435	0.632	0.587	0.987	0.532	0.941	170.4	89.8	132.4	54.1	58	121	82.5	169.2	76.5	48.2	70.8	102.1	94.9	119.4	139	60.5	87.8
FALSE	High	[R].QQFYHSVQDLSGGSR.[Q]	1xTMT6plex [N-Term]; 1xPhospho [S6(100)]	0.000240947	0.000218806	1	2	1	2	P10398	P10398 [152-166]	P10398 1xPhospho [S157(100)]	0	2017.93							0.468	0.353	0.654	0.714	0.729	0.943														432	202	152.5	282.6	308.4	314.9	407.6
FALSE	High	[R].QQSHFAMMHGGTGFAGIDSSSPEVK.[G]	1xTMT6plex [K25]; 1xTMT6plex [N-Term]; 1xPhospho [S21(100)]	1.04668e-05	0.000218806	1	1	1	8	Q15365	Q15365 [244-268]	Q15365 1xPhospho [S264(100)]	0	3144.47	1.02	0.904	0.644	0.893	0.735	1.166	0.666	0.444	0.916	0.951	0.868	0.844	0.607	0.595	0.557	0.635	0.274	0.901	108.6	110.8	98.3	70	97	79.8	126.7	122.3	81.4	54.3	112	116.3	106.2	103.2	156.1	94.7	92.9
FALSE	High	[K].QQTEKPESEDEWERTER.[E]	1xTMT6plex [K5]; 1xTMT6plex [N-Term]; 1xPhospho [S8(100)]	0.000113839	0.000218806	1	1	2	32	O60231	O60231 [153-169]	O60231 1xPhospho [S160(100)]	1	2715.27	0.291	1.035	0.41	0.483	0.453	0.302	0.219	0.69	1.502	0.92	0.9	0.483	0.845	0.911	0.928	1.442	0.436	1.698	183.3	53.4	189.7	75.3	88.6	83	55.3	117.6	25.7	81.2	176.6	108.2	105.8	56.8	96.3	81.4	87.7
FALSE	High	[K].QQTEKPESEDEWERTERER.[L]	1xTMT6plex [K5]; 1xTMT6plex [N-Term]; 1xPhospho [S8(100)]	0.000211949	0.000218806	1	1	3	21	O60231	O60231 [153-171]	O60231 1xPhospho [S160(100)]	2	3000.41	0.57	1.018	0.589	0.428	0.589	0.632	0.179	0.234	0.396	0.685	0.646	0.462	0.811	0.481	0.491	0.683	0.489	1.162	147.4	84.1	150	86.8	63.1	86.9	93.2	189.5	33.9	44.3	74.9	129.9	122.4	87.6	138	111.9	66.4
FALSE	High	[R].QRSPIALPVKQEPPQIDAVK.[R]	2xTMT6plex [K10; K20]; 1xTMT6plex [N-Term]; 1xPhospho [S3(100)]	2.68395e-05	0.000218806	1	2	1	13	Q8TF01	Q8TF01 [209-228]	Q8TF01 1xPhospho [S211(100)]	2	2981.72	1.005	0.872	0.663	0.697	0.69	0.916	0.531	0.484	0.792	0.828	0.737	0.66	0.973	0.713	0.79	1.021	0.481	1.223	121.4	122	105.9	80.5	84.6	83.8	111.2	138.5	73.6	67	109.7	114.7	102.1	91.5	111.8	108.8	79.8
FALSE	High	[R].QRSPLSDYMNLDFSSPK.[S]	1xTMT6plex [K17]; 1xTMT6plex [N-Term]; 1xPhospho [S3(100)]	0.00021335	0.000218806	1	1	1	1	Q9Y4H2	Q9Y4H2 [971-987]	Q9Y4H2 1xPhospho [S973(100)]	1	2523.24	0.934	0.738	0.612	0.567	0.587	1.103													378.9	354	279.8	232	214.9	222.3	418
FALSE	High	[R].QRSPSPAPAPAPAAAAGPPTR.[K]	1xTMT6plex [N-Term]; 2xPhospho [S3(100); S5(100)]	5.36086e-05	0.000218806	1	1	1	7	Q9H7N4	Q9H7N4 [496-516]	Q9H7N4 2xPhospho [S498(100); S500(100)]	1	2357.14	0.356	0.679	0.23	0.346	0.793	0.619	0.169	0.081	0.168	0.638	0.505	0.515	0.345	0.393	0.352	0.624	1.031	0.496	163.3	58.2	111	37.6	56.5	129.5	101.2	228.6	38.6	18.6	38.5	145.7	115.4	117.6	174.5	60.1	68.6
FALSE	High	[K].QSFDDNDSEELEDKDSK.[S]	2xTMT6plex [K14; K17]; 1xTMT6plex [N-Term]; 1xPhospho [S8(100)]	5.4578e-05	0.000218806	1	1	1	14	O60841	O60841 [106-122]	O60841 1xPhospho [S113(100)]	1	2768.28							0.066	0.063	0.29	0.543	0.482	0.271	0.354	0.6	0.74	1.775	0.137	1.251								392.5	25.9	24.8	113.9	213.2	189.1	106.2	176.6	62.5	106
FALSE	High	[K].QSGLSSLVNGKSPIR.[S]	1xTMT6plex [K11]; 1xTMT6plex [N-Term]; 1xPhospho [S12(100)]	0.000150375	0.000218806	1	2	1	5	Q9UPN9	Q9UPN9 [851-865]	Q9UPN9 1xPhospho [S862(100)]	1	2081.15	0.473	0.607	0.379	0.572	0.306	0.452	0.227	0.208	0.415	0.51	0.473	0.382	0.472	0.465	0.541	0.874	0.435	0.905	179.8	85.1	109.1	68.1	102.9	55	81.2	221.7	50.4	46.2	92	113	104.8	84.6	150.5	71	69.9
FALSE	High	[R].QQPPLGPSSSLLSLPGLK.[S]	1xTMT6plex [K18]; 1xTMT6plex [N-Term]; 1xPhospho [S]	0.000139499	0.000218806	1	2	1	2	Q4KMP7	Q4KMP7 [649-666]		0	2357.32	1.027	0.919	0.717	0.656	0.558	0.717													375.4	385.6	345.1	269	246.2	209.6	269.1
FALSE	High	[K].QNDTPKGPQPPTVSPIR.[S]	1xTMT6plex [K6]; 1xTMT6plex [N-Term]; 1xPhospho [S14(100)]	0.000132293	0.000218806	1	3	3	27	P46087	P46087 [773-789]	P46087 1xPhospho [S786(100)]	1	2370.26	0.315	0.639	0.27	0.496	0.509	0.419	0.144	0.106	0.287	0.746	0.841	0.517	0.281	0.788	0.828	1.728	0.516	2.003	190.4	60	121.6	51.5	94.5	96.8	79.8	193.4	27.9	20.5	55.5	144.2	162.6	100.1	98.2	27.6	77.4
FALSE	High	[K].RALPNNTSSSPQPK.[K]	1xTMT6plex [K14]; 1xTMT6plex [N-Term]; 1xPhospho [S10(98.9)]	0.00014709	0.000218806	1	9	3	14	P04637	P04637 [306-319]	P04637 1xPhospho [S315(98.9)]	1	2035.07	0.777	0.908	0.308	0.195	0.551	0.305	0.23	0.166	0.271	0.515	0.512	0.654	0.076	0.233	0.226	0.37	0.073	0.166	179.1	139.2	162.7	55.3	35	98.6	54.7	201.3	46.2	33.4	54.5	103.7	103.1	131.6	327.3	25	76.1
FALSE	High	[K].RAPSPGAYK.[T]	1xTMT6plex [K9]; 1xTMT6plex [N-Term]; 1xPhospho [S4(100)]	0.000294535	0.000218806	1	1	1	14	P54259	P54259 [642-650]	P54259 1xPhospho [S645(100)]	1	1484.8	0.422	0.854	0.256	0.318	0.853	0.368	0.146	0.093	0.166	0.5	0.503	0.559	0.186	0.375	0.39	0.911	0.232	0.567	168.4	71.1	143.8	43.1	53.6	143.7	61.9	235.2	34.4	22	39.1	117.7	118.4	131.4	195.6	36.4	73.4
FALSE	High	[K].REGTPPPPPPSR.[D]	1xTMT6plex [N-Term]; 1xPhospho [T4(100)]	0.000169658	0.000218806	1	3	1	6	Q9Y618	Q9Y618 [1380-1391]	Q9Y618 1xPhospho [T1383(100)]	1	1596.81	0.718	1.414	0.834	0.673	1.336	0.599	0.355	0.871	0.583	0.449	0.365	0.913	0.405	0.638	0.447	0.61	2.274	0.794	102.5	73.6	145	85.5	69	136.9	61.5	149.7	53.1	130.4	87.3	67.2	54.6	136.6	121.1	49.1	77.2
FALSE	High	[R].RESCGSSVLTDFEGKDVATK.[V]	1xCarboxymethyl [C4]; 2xTMT6plex [K15; K20]; 1xTMT6plex [N-Term]; 1xPhospho [S3(100)]	0.00016113	0.000218806	1	9	1	7	O15231-3	O15231-3 [464-483]	O15231-3 1xPhospho [S466(100)]	2	2954.48							0.367	0.59	0.643	0.814	0.956	0.808	0.932	0.965	0.605	0.882	0.01	2.081								200.7	73.8	118.5	129.2	163.4	191.9	162.3	164	152.8	158.3
FALSE	High	[K].RESPSPAPKPR.[K]	1xTMT6plex [K9]; 1xTMT6plex [N-Term]; 1xPhospho [S3(100)]	0.000198947	0.000218806	2	2	1	23	Q8IYB3; Q8IYB3-2	Q8IYB3 [448-458]; Q8IYB3-2 [446-456]	Q8IYB3 1xPhospho [S450(100)]; Q8IYB3-2 1xPhospho [S448(100)]	1	1759.96	0.332	1.468	0.38	0.314	1.568	0.324	0.307	0.302	0.374	0.536	0.775	0.999	0.284	0.919	0.696	0.865	0.549	0.761	125.4	41.6	184.1	47.7	39.4	196.7	40.6	163.3	50.2	49.4	61	87.5	126.6	163.2	142.5	40.5	131
FALSE	High	[K].RESPSPAPKPR.[K]	1xTMT6plex [K9]; 1xTMT6plex [N-Term]; 2xPhospho [S3(100); S5(100)]	0.000387941	0.000218806	2	2	1	10	Q8IYB3; Q8IYB3-2	Q8IYB3 [448-458]; Q8IYB3-2 [446-456]	Q8IYB3 2xPhospho [S450(100); S452(100)]; Q8IYB3-2 2xPhospho [S448(100); S450(100)]	1	1839.93	0.121	0.792	0.09	0.115	0.514	0.08	0.076	0.072	0.065	0.217	0.205	0.28	0.151	0.286	0.22	0.311	0.435	0.224	251.1	30.5	198.9	22.7	28.9	129.1	20.2	364.6	27.7	26.4	23.6	79	74.8	102.3	274.1	41.4	78.3
FALSE	High	[R].RFSDQAGPAIPTSNSYSK.[K]	1xTMT6plex [K18]; 1xTMT6plex [N-Term]; 1xPhospho [S3(100)]	8.99595e-05	0.000218806	1	4	1	5	Q7KZI7-14	Q7KZI7-14 [374-391]	Q7KZI7-14 1xPhospho [S376(100)]	1	2464.23	0.702	1.643	0.514	0.647	1.07	0.998	0.505	0.298	0.431	0.776	1.108	1.087	0.443	0.387	0.377	0.632	0.303	1.232	105.1	73.8	172.7	54	68	112.4	104.9	128	64.6	38.2	55.2	99.4	141.8	139.1	169.8	75.2	65.7
FALSE	High	[R].RFSDQAGPAIPTSNSYSKK.[T]	2xTMT6plex [K18; K19]; 1xTMT6plex [N-Term]; 1xPhospho [S3(100)]	0.0002013	0.000218806	1	4	1	1	Q7KZI7-14	Q7KZI7-14 [374-392]	Q7KZI7-14 1xPhospho [S376(100)]	2	2821.49	1.05	1.602	0.632	0.577	0.845	1.338													298.1	313.1	477.6	188.3	171.9	252	399
FALSE	High	[R].RFSEGVLQSPSQDQEK.[L]	1xTMT6plex [K16]; 1xTMT6plex [N-Term]; 1xPhospho [S3(100)]	3.07063e-05	0.000218806	1	1	2	21	Q9C0C2	Q9C0C2 [427-442]	Q9C0C2 1xPhospho [S429(100)]	1	2373.19	0.437	0.76	0.26	0.573	1.055	0.574	0.26	0.213	0.345	0.666	0.949	1.02	0.261	0.33	0.281	0.806	0.918	2.431	131.9	57.6	100.2	34.3	75.6	139.2	75.7	150.7	39.2	32.1	52	100.4	143	153.6	135.1	35.3	44.6
FALSE	High	[R].RFSPPSSSLQPGK.[M]	1xTMT6plex [K13]; 1xTMT6plex [N-Term]; 1xPhospho [S3(100)]	0.000369165	0.000218806	1	3	1	9	Q13950	Q13950 [26-38]	Q13950 1xPhospho [S28(100)]	1	1926.03	0.985	1.005	0.712	0.476	0.632	0.819	0.474	0.275	0.338	0.493	0.525	0.651	0.411	0.487	0.46	0.845	0.771	1.14	126.5	124.6	127.1	90	60.3	79.9	103.7	175.9	83.5	48.3	59.4	86.7	92.4	114.6	142.2	58.4	69.2
FALSE	High	[R].REGSYDRYLR.[M]	1xTMT6plex [N-Term]; 1xPhospho [S4(100)]	0.000418405	0.000218806	1	1	1	8	Q9HCD5	Q9HCD5 [123-132]	Q9HCD5 1xPhospho [S126(100)]	2	1623.78	2.609	1.469	1.085	0.542	1.274	2.055	0.366	0.341	0.39	0.444	0.493	0.879							110.2	287.4	161.9	119.5	59.7	140.4	226.5	254.1	93	86.5	99.1	112.7	125.4	223.4
FALSE	High	[R].RGDKEAPPPVLLTPK.[A]	2xTMT6plex [K4; K15]; 1xTMT6plex [N-Term]; 1xPhospho [T13(100)]	0.0001629	0.000218806	1	3	1	3	P48634	P48634 [1335-1349]	P48634 1xPhospho [T1347(100)]	2	2385.39	0.71	0.853	0.619	0.732	0.862	0.974	0.309	0.378	0.47	0.826	0.808	0.595							179.2	127.2	152.9	110.9	131.1	154.5	174.6	243.9	75.3	92.2	114.5	201.4	197.1	145.2
FALSE	High	[R].RGESLDNLDSPR.[S]	1xTMT6plex [N-Term]; 1xPhospho [S4(100)]	0.000223091	0.000218806	1	5	1	22	Q8WWI1	Q8WWI1 [1507-1518]	Q8WWI1 1xPhospho [S1510(100)]	1	1667.8	0.605	1.264	0.348	0.388	1	0.676	0.249	0.169	0.318	0.491	0.52	0.594	0.223	0.378	0.318	0.546	1.009	0.442	130	78.6	164.4	45.2	50.5	130.1	88	207	51.6	35.1	65.9	101.6	107.6	122.9	184.3	41.1	69.6
FALSE	High	[R].RGFSANSARLPGVSR.[S]	1xTMT6plex [N-Term]; 1xPhospho [S7(100)]	0.000348893	0.000218806	2	3	2	11	P04259; P02538	P04259 [16-30]; P02538 [16-30]	P04259 1xPhospho [S22(100)]; P02538 1xPhospho [S22(100)]	2	1883.98	0.931	0.633	0.491	0.508	0.625	0.747	0.644	0.647	0.498	0.856	0.744	1.216							218.4	203.3	138.2	107.2	110.9	136.6	163.2	182.4	117.5	118	90.9	156.1	135.6	221.8
FALSE	High	[R].RGFSDSGGGPPAK.[Q]	1xTMT6plex [K13]; 1xTMT6plex [N-Term]; 1xPhospho [S4(100)]	0.000239526	0.000218806	1	1	1	6	Q9H307	Q9H307 [63-75]	Q9H307 1xPhospho [S66(100)]	1	1770.89
FALSE	High	[R].RGGIPASPIDPFQSR.[L]	1xTMT6plex [N-Term]; 1xPhospho [S7(100)]	0.000196123	0.000218806	1	2	1	5	Q96LD4	Q96LD4 [582-596]	Q96LD4 1xPhospho [S588(100)]	1	1906.97							0.5	0.54	0.73	0.823	0.798	1.245	0.522	0.582	0.398	1.348	1.25	1.362								175.1	87.5	94.5	127.8	144.1	139.7	218.1	172.3	90	100.2
FALSE	High	[R].RGLLYDSDEEDEERPAR.[K]	1xTMT6plex [N-Term]; 1xPhospho [S7(100)]	2.56224e-05	0.000218806	1	1	1	29	P49736	P49736 [133-149]	P49736 1xPhospho [S139(100)]	1	2359.08	1.166	1.317	0.621	0.521	0.959	0.998	0.346	0.259	0.435	0.615	0.738	0.659	0.475	0.561	0.521	0.778	1.273	0.961	106.3	124	139.9	66	55.4	101.9	106.1	168.6	58.3	43.6	73.4	103.6	124.5	111.1	128.8	61.1	72.3
FALSE	High	[R].RGNDPLTSSPGR.[S]	1xTMT6plex [N-Term]; 1xPhospho [T7(99.6)]	0.000262975	0.000218806	1	1	4	50	P49736	P49736 [19-30]	P49736 1xPhospho [T25(99.6)]	1	1565.76	0.874	1.334	0.504	0.62	0.947	0.709	0.362	0.249	0.305	0.418	0.443	0.629	0.186	0.279	0.255	0.356	1.123	0.651	114.6	100.2	152.9	57.8	71.1	108.6	81.2	195.8	70.8	48.8	59.8	81.9	86.8	123.1	193.9	36	54.2
FALSE	High	[R].RGSLEMSSDGEPLSR.[M]	1xTMT6plex [N-Term]; 1xPhospho [S3(100)]	0.000115589	0.000218806	1	2	1	12	Q6ZN18	Q6ZN18 [204-218]	Q6ZN18 1xPhospho [S206(100)]	1	1929.89	0.494	1.316	0.357	0.482	1.07	0.606	0.247	0.234	0.498	0.654	0.715	0.813	0.302	0.559	0.436	0.73	1.71	0.997	126.4	62.5	166.3	45.1	60.9	135.3	76.6	164.9	40.7	38.5	82.1	107.9	117.9	134	129.2	39	72.2
FALSE	High	[K].RGSIGENQIKDEK.[I]	2xTMT6plex [K10; K13]; 1xTMT6plex [N-Term]; 1xPhospho [S3(100)]	0.000150192	0.000218806	1	2	1	11	Q05682-4	Q05682-4 [200-212]	Q05682-4 1xPhospho [S202(100)]	2	2241.22	0.279	0.988	0.288	0.479	0.857	0.369	0.201	0.154	0.472	0.812	0.926	0.989	0.394	0.853	0.651	1.364	0.122	2.24	166.2	46.3	164.2	47.9	79.5	142.4	61.4	140.7	28.3	21.7	66.4	114.2	130.3	139.2	113.4	44.7	96.8
FALSE	High	[R].RGEGDAPFSEPGTTSTQRPSSPETATK.[Q]	1xTMT6plex [K27]; 1xTMT6plex [N-Term]; 1xPhospho [S/T]	2.84197e-05	0.000218806	1	3	3	16	Q9UQ35	Q9UQ35 [303-329]		1	3329.61	0.497	0.815	0.278	0.64	1.195	0.409	0.645	0.268	0.931	0.845	0.79	1.24	0.745	0.859	0.904	1.551	1.014	1.558	131.6	65.3	107.3	36.6	84.2	157.3	53.8	122.7	79.1	32.9	114.2	103.7	96.9	152.1	99.9	74.4	85.8
FALSE	High	[R].RALVEFESNPEETREPGSPPSVQR.[A]	1xTMT6plex [N-Term]; 1xPhospho [S18(100)]	0.000108096	0.000218806	1	1	1	3	Q9H6F5	Q9H6F5 [30-53]	Q9H6F5 1xPhospho [S47(100)]	2	3020.47							0.467	0.407	0.746	0.925	1.087	1.074														368.1	171.7	149.7	274.5	340.4	400.1	395.5
FALSE	High	[K].REDSFESLDSLGSR.[S]	1xTMT6plex [N-Term]; 1xPhospho [S4(100)]	0.000169504	0.000218806	1	4	1	6	Q8WWI1	Q8WWI1 [243-256]	Q8WWI1 1xPhospho [S246(100)]	1	1906.87							0.459	0.5	0.762	0.614	0.669	0.928	0.63	0.625	0.578	0.883	2.068	1.002								202.5	93	101.2	154.4	124.4	135.5	187.9	162.3	102.2	101.4
FALSE	High	[R].RDSPLQGSGQQNSQAGQR.[N]	1xTMT6plex [N-Term]; 1xPhospho [S3(100)]	0.000142087	0.000218806	1	6	1	2	O95819-3	O95819-3 [714-731]	O95819-3 1xPhospho [S716(100)]	1	2223.05	0.304	0.494	0.11	0.182	0.668	0.396													665.8	202.4	328.6	73.5	121.2	444.7	263.7
FALSE	High	[K].RAPSSPVAKPGPVK.[T]	2xTMT6plex [K9; K14]; 1xTMT6plex [N-Term]; 1xPhospho [S]	0.000262975	0.000218806	1	2	2	8	Q9GZR2	Q9GZR2 [11-24]		1	2158.27	1.245	0.569	0.487	0.477	0.876	0.771	0.314	0.254	0.29	0.544	0.574	0.776	0.337	0.611	0.518	0.975	0.17	0.632	131.3	163.4	74.7	63.9	62.6	114.9	101.1	182.8	57.4	46.4	53	99.4	105	141.8	165.5	55.8	101.2
FALSE	High	[R].RAPSTSPSFEGTQETYTVAHEENVR.[F]	1xTMT6plex [N-Term]; 1xPhospho [S/T/Y]	8.85025e-05	0.000218806	1	1	1	4	Q9BUT9	Q9BUT9 [75-99]		1	3102.44	0.936	0.971	0.404	0.606	1.652	0.694	0.33	0.277	0.525	0.711	0.678	0.733	0.718	0.695	0.458	0.907	1.309	1.041	99.6	93.2	96.7	40.3	60.3	164.6	69.1	165.4	54.7	45.8	86.8	117.6	112.2	121.2	126.1	90.6	87.6
FALSE	High	[R].RASAAAAAGGGATGHPGGGQGAENPAGLK.[S]	1xTMT6plex [K29]; 1xTMT6plex [N-Term]; 1xPhospho [S3(100)]	8.95701e-05	0.000218806	1	1	1	5	Q07617	Q07617 [421-449]	Q07617 1xPhospho [S423(100)]	1	2997.51	0.862	0.878	0.364	0.694	0.955	1.116	0.661	0.393	0.525	0.918	1.467	1.403	0.36	0.4	0.407	1.178	0.724	2.632	112.5	97	98.7	40.9	78.1	107.4	125.6	102.3	67.6	40.1	53.7	93.9	150	143.5	117.7	42.3	47
FALSE	High	[K].RASEDTTSGSPPKK.[S]	2xTMT6plex [K13; K14]; 1xTMT6plex [N-Term]; 1xPhospho [S10(99.5)]	0.000118176	0.000218806	1	5	3	9	Q9BZZ5	Q9BZZ5 [455-468]	Q9BZZ5 1xPhospho [S464(99.5)]	2	2228.19	0.239	0.903	0.161	0.153	0.496	0.137	0.105	0.105	0.081	0.167	0.223	0.488	0.141	0.373	0.277	0.386	0.431	0.243	239	57.1	215.7	38.6	36.6	118.4	32.7	292.6	30.7	30.8	23.6	48.9	65.2	142.8	255.2	36.1	95.1
FALSE	High	[K].RASFAEKTAQLER.[S]	1xTMT6plex [K7]; 1xTMT6plex [N-Term]; 1xPhospho [S3(100)]	0.000159275	0.000218806	1	9	1	13	Q15149-4	Q15149-4 [1582-1594]	Q15149-4 1xPhospho [S1584(100)]	2	2045.09	2.465	0.827	0.427	0.292	0.65	2.103	0.577	0.282	0.461	0.507	0.574	2.069							168	414.1	138.9	71.8	49	109.1	353.2	145.5	84	41.1	67.1	73.7	83.5	301
FALSE	High	[K].RASGQAFELILSPR.[S]	1xTMT6plex [N-Term]; 1xPhospho [S3(100)]	3.32103e-05	0.000218806	1	2	2	70	P16949	P16949 [14-27]	P16949 1xPhospho [S16(100)]	1	1853.98	1.011	1.525	0.876	0.912	0.975	1.196	0.747	1.128	1.064	0.911	1.023	1.145	0.607	0.582	0.512	0.617	0.927	0.906	92.3	93.3	140.7	80.8	84.2	89.9	110.4	98.1	73.3	110.6	104.4	89.4	100.4	112.3	139.7	84.8	81.3
FALSE	High	[R].RASISEPSDTDPEPR.[T]	1xTMT6plex [N-Term]; 1xPhospho [S3(100)]	0.000225912	0.000218806	1	1	1	2	Q8N1F8	Q8N1F8 [385-399]	Q8N1F8 1xPhospho [S387(100)]	1	1965.91							0.213	1.031	0.157	0.233	0.299	0.904														547.1	116.6	564.3	85.9	127.7	163.8	494.5
FALSE	High	[R].RASMQPIQIAEGTGITTR.[Q]	1xTMT6plex [N-Term]; 1xPhospho [S3(100)]	0.000149834	0.000218806	1	3	1	4	Q14980	Q14980 [1967-1984]	Q14980 1xPhospho [S1969(100)]	1	2239.15	0.476	0.833	0.322	0.479	0.33	0.577	0.308	0.218	0.515	0.432	0.582	0.642	0.439	0.591	0.485	0.663	1.491	0.965	176.3	84	146.9	56.7	84.4	58.1	101.7	183.2	56.5	39.8	94.4	79.2	106.6	117.5	126.9	55.7	75
FALSE	High	[R].RDSSESQLASTESDKPTTGR.[V]	1xTMT6plex [K15]; 1xTMT6plex [N-Term]; 1xPhospho [S3(99.7)]	0.000144813	0.000218806	1	2	1	5	Q96B23	Q96B23 [64-83]	Q96B23 1xPhospho [S66(99.7)]	1	2690.3	0.356	1.24	0.314	0.421	1.001	0.322	0.141	0.141	0.228	0.341	0.416	0.533	0.207	0.93	0.364	1.08	1.377	1.587	143.5	51.2	177.9	45.1	60.4	143.7	46.1	248.4	35	34.9	56.6	84.6	103.4	132.4	112.6	23.2	104.7
FALSE	High	[R].RASPSPPPKR.[R]	1xTMT6plex [K9]; 1xTMT6plex [N-Term]; 2xPhospho [S3(100); S5(100)]	0.000295978	0.000218806	2	2	1	30	Q8IYB3; Q8IYB3-2	Q8IYB3 [624-633]; Q8IYB3-2 [622-631]	Q8IYB3 2xPhospho [S626(100); S628(100)]; Q8IYB3-2 2xPhospho [S624(100); S626(100)]	2	1710.89	0.147	0.926	0.135	0.127	0.469	0.116	0.087	0.094	0.084	0.129	0.172	0.368	0.083	0.244	0.177	0.229	0.383	0.195	243.3	35.7	225.3	32.9	30.8	114.1	28.1	345.9	30.2	32.6	28.9	44.6	59.6	127.5	311.7	25.9	76.1
FALSE	High	[R].RASSASVPAVGASAEGTRR.[D]	1xTMT6plex [N-Term]; 1xPhospho [S/T]	0.000301884	0.000218806	1	3	2	13	Q9BZ23	Q9BZ23 [166-184]		2	2139.09	0.717	1.02	0.363	0.37	1.042	0.485	0.234	0.128	0.262	0.332	0.457	0.629							210.4	150.9	214.7	76.3	77.8	219.2	102	344.8	80.5	44.2	90.2	114.4	157.6	217
FALSE	High	[K].RASSLNFLNK.[S]	1xTMT6plex [K10]; 1xTMT6plex [N-Term]; 1xPhospho [S4(99.7)]	0.000347928	0.000218806	1	2	1	8	Q9H0B6	Q9H0B6 [579-588]	Q9H0B6 1xPhospho [S582(99.7)]	1	1687.93	0.866	0.695	0.569	0.697	0.649	0.937	0.443	0.391	0.593	0.817	0.673	0.837	0.95	0.66	0.676	1.002	0.682	1.246	129.4	112.1	89.9	73.7	90.3	84	121.2	142.1	62.9	55.5	84.3	116.1	95.6	118.9	116.5	110.6	76.9
FALSE	High	[K].RASSLNVLNVGGK.[A]	1xTMT6plex [K13]; 1xTMT6plex [N-Term]; 1xPhospho [S4(99.7)]	0.000145779	0.000218806	1	4	3	11	Q07866-4	Q07866-4 [597-609]	Q07866-4 1xPhospho [S600(99.7)]	1	1853.04	1.078	0.935	0.568	0.659	0.672	1	0.514	0.304	0.453	0.677	0.679	0.853	0.407	0.4	0.431	0.633	0.393	0.751	120.5	129.9	112.7	68.4	79.4	80.9	120.5	150.1	77.1	45.6	68	101.6	101.9	128	178.3	72.6	71.3
FALSE	High	[K].RATASEQPLAQEPPASGGSPATTKEQR.[G]	1xTMT6plex [K24]; 1xTMT6plex [N-Term]; 1xPhospho [S/T]	0.000141731	0.000218806	1	1	1	1	O00515	O00515 [283-309]		2	3303.67							0.249	0.071	0.16	0.713	0.622	0.422														648.7	161.6	46	103.8	462.6	403.7	273.6
FALSE	High	[R].RDGPGLERSPGEPGGAAPER.[E]	1xTMT6plex [N-Term]; 1xPhospho [S9(100)]	0.00014709	0.000218806	1	2	1	3	Q96EB6	Q96EB6 [39-58]	Q96EB6 1xPhospho [S47(100)]	2	2314.11							0.4	0.137	0.272	0.421	0.546	0.706	0.286	0.346	0.347	0.481	0.63	0.552								282.4	112.8	38.7	76.8	118.9	154	199.3	306.7	87.8	106.1
FALSE	High	[R].RDSFDDRGPSLNPVLDYDHGSR.[S]	1xTMT6plex [N-Term]; 1xPhospho [S3(100)]	0.000111478	0.000218806	1	1	2	16	P43243	P43243 [186-207]	P43243 1xPhospho [S188(100)]	2	2827.3							0.906	0.683	1.139	1.046	1.459	1.284	0.612	0.626	0.443	0.661	3.673	1.048								130.3	118	88.9	148.4	136.3	190.2	167.3	139	85	86.9
FALSE	High	[K].RDSLGAYASQDANEQGQDLGKR.[D]	1xTMT6plex [K21]; 1xTMT6plex [N-Term]; 1xPhospho [S3(100)]	0.000166567	0.000218806	1	2	1	2	Q9C0C2	Q9C0C2 [891-912]	Q9C0C2 1xPhospho [S893(100)]	2	2917.42							0.405	0.412	0.83	0.738	0.792	0.72	0.619	0.615	0.55	1.208	2.575	1.265								199.8	80.9	82.3	165.9	147.5	158.2	143.8	143.2	88.6	88.1
FALSE	High	[R].RDSLTGSSDLYKR.[T]	1xTMT6plex [K12]; 1xTMT6plex [N-Term]; 1xPhospho [S3(100)]	0.000156537	0.000218806	1	4	2	28	Q14671	Q14671 [707-719]	Q14671 1xPhospho [S709(100)]	2	2036.06	0.639	0.957	0.376	0.599	1.079	0.742	0.31	0.395	0.581	0.952	1.065	0.954	0.525	0.579	0.468	0.883	0.916	1.776	123.1	78.7	117.9	46.2	73.8	132.9	91.4	129.1	40.1	51	75	122.9	137.5	123.2	123.2	64.7	71.3
FALSE	High	[R].RASQEANLLTLAQK.[A]	1xTMT6plex [K14]; 1xTMT6plex [N-Term]; 1xPhospho [S3(100)]	7.99924e-05	0.000218806	1	1	1	16	Q6PJG2	Q6PJG2 [459-472]	Q6PJG2 1xPhospho [S461(100)]	1	2081.15	1.175	1.909	0.851	0.806	0.91	0.914	0.498	0.743	0.941	0.637	0.789	0.815	0.955	0.992	0.834	0.849	1.19	1.319	94.3	110.9	180.1	80.3	76.1	85.8	86.2	128.6	64.1	95.6	121	82	101.4	104.9	96.5	92.1	95.7
FALSE	High	[R].RGSLLGSMK.[L]	1xTMT6plex [K9]; 1xTMT6plex [N-Term]; 1xPhospho [S3(100)]	0.000407025	0.000218806	1	1	1	7	Q9HDC5	Q9HDC5 [214-222]	Q9HDC5 1xPhospho [S216(100)]	1	1486.82	0.701	0.568	0.469	0.609	0.734	1.025	0.355	0.281	0.316	1.18	0.978	0.994	0.526	0.272	0.311	0.773	0.993	1.01	132.1	92.6	75	62	80.4	96.9	135.4	130.6	46.4	36.7	41.3	154	127.7	129.8	155.3	81.8	42.3
FALSE	High	[R].QNAPPKGTDTQTPAVLSPSKTQATLKPK.[D]	4xTMT6plex [K6; K20; K26; K28]; 1xTMT6plex [N-Term]; 1xPhospho [S17(98)]	0.000146809	0.000218806	1	3	2	4	P46087	P46087 [716-743]	P46087 1xPhospho [S732(98)]	2	4130.36	0.995	0.626	0.555	0.638	0.473	0.891	0.389	0.281	0.576	0.829	0.88	0.805	0.797	1.137	1.203	1.441	0.01	1.569	139.8	139.1	87.6	77.6	89.2	66.1	124.6	147.5	57.4	41.4	84.9	122.2	129.8	118.8	94.3	75.1	107.2
FALSE	High	[R].QLSSGVSEIRHTADR.[W]	1xTMT6plex [N-Term]; 1xPhospho [S3(100)]	0.00023096	0.000218806	1	1	2	17	P04792	P04792 [80-94]	P04792 1xPhospho [S82(100)]	1	1964.98	0.501	0.927	0.281	0.3	1.183	0.853	0.329	0.273	0.501	0.475	0.616	1.421							216.2	108.2	200.5	60.7	64.8	255.7	184.5	218.7	72	59.6	109.6	103.9	134.8	310.8
FALSE	High	[R].NRTPSDVKELVLDNSR.[S]	1xTMT6plex [K8]; 1xTMT6plex [N-Term]; 1xPhospho [T3(100)]	0.000261829	0.000218806	1	1	2	15	P39687	P39687 [13-28]	P39687 1xPhospho [T15(100)]	2	2381.26							0.827	0.586	0.925	0.843	0.808	0.943	2.073	1.012	1.063	1.294	1.418	1.586								165.3	136.7	96.9	152.9	139.4	133.5	155.9	118.5	245.6	120
FALSE	High	[R].YYGGGSEGGRAPK.[R]	1xTMT6plex [K13]; 1xTMT6plex [N-Term]; 1xPhospho [S6(100)]	0.000441256	0.000218806	1	1	1	8	P14866	P14866 [47-59]	P14866 1xPhospho [S52(100)]	1	1836.9	0.425	0.571	0.267	0.364	0.561	0.402	0.212	0.143	0.277	0.517	0.41	0.492	0.477	0.451	0.397	0.769	0.78	0.641	192	81.5	109.7	51.2	69.9	107.7	77.1	224.3	47.5	32	62.1	115.9	91.9	110.4	161	76.8	72.6
FALSE	High	[R].NSATFKSFEDR.[V]	1xTMT6plex [K6]; 1xTMT6plex [N-Term]; 1xPhospho [S7(100)]	0.000246824	0.000218806	1	7	3	59	O43399	O43399 [160-170]	O43399 1xPhospho [S166(100)]	1	1839.9	0.182	0.276	0.224	0.318	0.26	0.447	0.104	0.237	0.586	0.838	0.679	0.676	0.463	0.277	0.363	1.442	0.192	1.286	268.2	48.9	74.2	60.1	85.2	69.8	119.9	153.1	15.9	36.3	89.7	128.3	104	103.6	147.9	68.5	41
FALSE	High	[R].NSATFKSFEDRVGTIK.[S]	2xTMT6plex [K6; K16]; 1xTMT6plex [N-Term]; 1xPhospho [S7(100)]	0.000131639	0.000218806	1	7	3	52	O43399	O43399 [160-175]	O43399 1xPhospho [S166(100)]	2	2567.38	0.484	0.36	0.451	0.324	0.186	1.398	0.093	0.202	0.258	0.729	0.625	0.846	0.701	0.244	0.358	0.874	0.027	1.407	169.1	81.8	60.9	76.3	54.8	31.5	236.3	177	16.5	35.8	45.7	129	110.6	149.7	157.3	110.2	38.3
FALSE	High	[R].NSESESNKVAAETQSPSLFGSTK.[L]	2xTMT6plex [K8; K23]; 1xTMT6plex [N-Term]; 1xPhospho [S15(99.6)]	0.000183988	0.000218806	1	2	1	1	Q9UKX7	Q9UKX7 [207-229]	Q9UKX7 1xPhospho [S221(99.6)]	1	3165.59							0.298	0.353	0.371	0.57	0.591	0.696														541.5	161.1	191	200.7	308.8	320	376.9
FALSE	High	[K].NSLDASRPAGLSPTLTPGER.[Q]	1xTMT6plex [N-Term]; 1xPhospho [S12(100)]	0.000243846	0.000218806	1	5	1	3	Q14135	Q14135 [138-157]	Q14135 1xPhospho [S149(100)]	0	2348.18	0.935	1.577	0.709	0.528	1.445	0.946							0.422	0.709	0.553	0.908	0.548	0.846	147.7	138.1	232.9	104.8	78	213.3	139.7								209.7	88.6	148.7
FALSE	High	[R].NSNPVIAELSQAINSGTLLSKPSPPLPPKR.[G]	2xTMT6plex [K21; K29]; 1xTMT6plex [N-Term]; 1xPhospho [S23(100)]	0.00027439	0.000218806	1	3	1	1	Q8IZ21	Q8IZ21 [269-298]	Q8IZ21 1xPhospho [S291(100)]	1	3893.19	1.922	1.027	1.402	0.957	1.222	1.808													224.9	432.2	230.9	315.4	215.2	274.9	406.6
FALSE	High	[R].NSNSPPSPSSMNQR.[R]	1xTMT6plex [N-Term]; 1xPhospho [S]	0.000231393	0.000218806	1	3	3	19	Q7Z5L9	Q7Z5L9 [454-467]		0	1811.79	0.444	0.507	0.249	0.391	0.534	0.26	0.155	0.053	0.079	0.36	0.261	0.392	0.135	0.23	0.325	0.513	0.743	0.291	198	87.9	100.4	49.2	77.5	105.8	51.6	303.7	47	16	24	109.4	79.2	119	226.1	30.4	52
FALSE	High	[R].NRSAEEGELAESK.[S]	1xTMT6plex [K13]; 1xTMT6plex [N-Term]; 1xPhospho [S3(100)]	9.92658e-05	0.000218806	1	1	1	23	Q9C0C2	Q9C0C2 [1664-1676]	Q9C0C2 1xPhospho [S1666(100)]	1	1957.96	0.193	1.523	0.172	0.306	0.932	0.307	0.061	0.08	0.099	0.442	1.057	0.761	0.083	0.718	0.209	0.739	0.184	0.794	158.2	30.5	241	27.3	48.4	147.4	48.5	200.8	12.2	16	19.9	88.8	212.3	152.8	186.7	15.4	134
FALSE	High	[R].NSNSPPSPSSMNQR.[R]	1xTMT6plex [N-Term]; 2xPhospho [S4(100); S7(100)]	0.000311155	0.000218806	1	3	1	21	Q7Z5L9	Q7Z5L9 [454-467]	Q7Z5L9 2xPhospho [S457(100); S460(100)]	0	1891.76	0.401	0.909	0.266	0.34	0.806	0.322	0.15	0.08	0.113	0.363	0.368	0.355	0.13	0.23	0.273	0.376	0.835	0.191	164.7	66	149.8	43.8	56	132.8	53	290.2	43.6	23.1	32.8	105.4	106.9	103	240.2	31.3	55.2
FALSE	High	[R].NSPTFKSFEERVETTVTSLK.[T]	2xTMT6plex [K6; K20]; 1xTMT6plex [N-Term]; 1xPhospho [S7(100)]	0.000131786	0.000218806	1	2	1	3	Q16890	Q16890 [143-162]	Q16890 1xPhospho [S149(100)]	2	3067.63							0.176	0.54	0.725	1.096	0.957	1.149														372.1	65.6	200.8	269.9	407.9	356	427.5
FALSE	High	[R].NSPVTKTPPRDLPTIPGVTSPSSDEPPMEASQSHLR.[N]	1xTMT6plex [K6]; 1xTMT6plex [N-Term]; 1xPhospho [T/S]	4.54656e-05	0.000218806	1	1	1	5	Q13541	Q13541 [64-99]		2	4364.2							0.54	0.472	0.679	0.776	0.841	0.789	0.429	0.371	0.374	0.588	0.01	0.791								204.4	110.3	96.5	138.9	158.7	172	161.2	297.7	127.6	110.6
FALSE	High	[K].NSQEDSEDSEDKDVK.[T]	2xTMT6plex [K12; K15]; 1xTMT6plex [N-Term]; 1xPhospho [S6(100)]	0.000151394	0.000218806	1	1	3	9	Q9H1E3	Q9H1E3 [53-67]	Q9H1E3 1xPhospho [S58(100)]	1	2492.16	0.038	0.375	0.051	0.07	0.167	0.065	0.025	0.036	0.019	0.124	0.13	0.152	0.074	0.537	0.368	0.793	0.109	0.183	428.6	16.3	160.7	21.8	30.2	71.4	27.8	455.4	11.5	16.3	8.7	56.4	59	69.4	217.5	16	116.7
FALSE	High	[K].NSQEDSEDSEDKDVK.[T]	2xTMT6plex [K12; K15]; 1xTMT6plex [N-Term]; 2xPhospho [S6(100); S9(100)]	0.000203429	0.000218806	1	1	1	6	Q9H1E3	Q9H1E3 [53-67]	Q9H1E3 2xPhospho [S58(100); S61(100)]	1	2572.13	0.063	0.846	0.092	0.15	0.258	0.058	0.03	0.103	0.09	0.153	0.204	0.303	0.139	0.873	0.774	0.982	0.975	0.404	319.6	20.2	270.4	29.5	47.9	82.3	18.4	331	10	34.1	29.9	50.8	67.4	100.2	133.7	18.6	116.7
FALSE	High	[R].NSSTPGLQVPVSPTVPIQNQK.[Y]	1xTMT6plex [K21]; 1xTMT6plex [N-Term]; 1xPhospho [S12(100)]	0.000132578	0.000218806	1	3	3	6	Q03164	Q03164 [3025-3045]	Q03164 1xPhospho [S3036(100)]	0	2729.46	0.937	1.178	0.523	0.691	0.747	0.921	0.461	0.321	0.52	0.629	0.725	0.694	0.478	0.506	0.393	0.786	0.381	0.895	115.9	108.6	136.6	60.6	80.1	86.5	106.8	157.9	72.7	50.6	82.1	99.4	114.5	109.7	161.8	77.3	81.9
FALSE	High	[R].NSVDTATSSSLSTPSEPLSPTSSLGEERN.[-]	1xTMT6plex [N-Term]; 1xPhospho [S19(100)]	2.95621e-05	0.000218806	1	2	1	2	P13807	P13807 [709-737]	P13807 1xPhospho [S727(100)]	1	3259.51							0.145	0.265	0.336	0.45	0.453	0.918														588.9	85.2	155.8	197.8	264.9	266.9	540.4
FALSE	High	[K].NSYATTENKTLPR.[S]	1xTMT6plex [K9]; 1xTMT6plex [N-Term]; 1xPhospho [T10(100)]	0.000214417	0.000218806	1	5	2	4	Q9UQB8	Q9UQB8 [351-363]	Q9UQB8 1xPhospho [T360(100)]	1	2033.05	1.061	1.107	0.561	0.534	1.057	0.564	0.491	0.163	0.45	0.97	0.806	0.77	0.322	0.489	0.482	0.695	0.731	0.559	118.3	125.5	130.9	66.3	63.2	125	66.6	148.6	73	24.2	66.9	144.1	119.7	114.4	166.8	53.7	81.6
FALSE	High	[R].NTDVAQSPEAPKQEAPAK.[K]	2xTMT6plex [K12; K18]; 1xTMT6plex [N-Term]; 1xPhospho [S7(100)]	0.000128306	0.000218806	1	2	1	12	Q9P2E9	Q9P2E9 [609-626]	Q9P2E9 1xPhospho [S615(100)]	1	2648.39	0.461	1.115	0.369	0.39	0.511	0.348	0.116	0.058	0.13	0.575	0.603	0.336	0.134	0.518	0.437	0.752	0.271	0.35	169.6	78.3	189.2	62.5	66.1	86.6	59	259	30	15.1	33.8	148.9	156.3	87	190.2	25.5	98.5
FALSE	High	[KR].NSPTFKSFEEKVENLK.[S]	3xTMT6plex [K6; K11; K16]; 1xTMT6plex [N-Term]; 1xPhospho [S7(100)]	0.000145997	0.000218806	1	7	1	8	P55327	P55327 [170-185]	P55327 1xPhospho [S176(100)]	2	2893.59							0.288	1.119	1.746	2.133	1.354	1.315	4.193	1.934	2.655	5.435	4.464	8.422								108.3	31.2	121.2	189.2	231.2	146.8	142.5	40.2	168.5	77.7
FALSE	High	[K].NTPSQHSHSIQHSPER.[S]	1xTMT6plex [N-Term]; 1xPhospho [S13(100)]	0.000151263	0.000218806	2	4	1	18	Q9NYF8-4; Q9NYF8	Q9NYF8-4 [256-271]; Q9NYF8 [256-271]	Q9NYF8-4 1xPhospho [S268(100)]; Q9NYF8 1xPhospho [S268(100)]	0	2150.99	0.684	1.105	0.47	0.437	0.84	0.529	0.34	0.187	0.321	0.304	0.395	0.653	0.251	0.71	0.345	0.409	0.785	0.794	141.1	96.5	156	66.3	61.7	118.5	74.6	208.6	71	39.1	66.9	63.4	82.5	136.2	167.1	41.9	118.6
FALSE	High	[R].NREEEWDPEYTPK.[S]	1xTMT6plex [K13]; 1xTMT6plex [N-Term]; 1xPhospho [T11(100)]	0.00014565	0.000218806	1	1	1	8	Q9Y2W1	Q9Y2W1 [864-876]	Q9Y2W1 1xPhospho [T874(100)]	1	2231.04	0.792	1.114	0.797	0.781	1.127	0.934	0.46	0.277	0.754	1.011	0.599	0.467							165.3	130.8	184	131.7	129.1	186.2	154.3	223	102.6	61.9	168	225.4	133.6	104.2
FALSE	High	[R].NQKQPGVDSLSPVASLPK.[Q]	2xTMT6plex [K3; K18]; 1xTMT6plex [N-Term]; 1xPhospho [S11(99.6)]	0.000187658	0.000218806	1	2	1	2	Q9UBW7	Q9UBW7 [295-312]	Q9UBW7 1xPhospho [S305(99.6)]	1	2632.47	0.898	1.163	0.45	0.504	0.642	1.003	0.762	0.699	1.142	0.927	0.955	1.234							190.9	171.4	222	85.9	96.1	122.6	191.6	151.7	115.6	106.1	173.2	140.7	145	187.2
FALSE	High	[K].NKPGPNIESGNEDDDASFK.[I]	2xTMT6plex [K2; K19]; 1xTMT6plex [N-Term]; 1xPhospho [S9(100)]	4.41131e-05	0.000218806	1	1	1	37	O60841	O60841 [206-224]	O60841 1xPhospho [S214(100)]	0	2801.36							0.185	0.16	0.462	0.648	0.597	0.511	0.333	0.627	0.64	1.572	0.56	1.478								286.6	53.1	45.9	132.3	185.8	171.1	146.5	173.7	57.9	108.9
FALSE	High	[K].NKPGPNIESGNEDDDASFKIK.[T]	3xTMT6plex [K2; K19; K21]; 1xTMT6plex [N-Term]; 1xPhospho [S9(100)]	7.5113e-05	0.000218806	1	1	1	22	O60841	O60841 [206-226]	O60841 1xPhospho [S214(100)]	1	3271.7	1.111	0.857	0.478	0.396	0.309	1.105	0.288	0.188	0.356	0.566	0.572	0.743	0.309	0.25	0.25	0.352	0.109	0.596	137.7	153	118	65.9	54.6	42.5	152.1	178.5	51.5	33.6	63.6	101.1	102.2	132.7	248.7	76.9	62.2
FALSE	High	[K].NKPLSPIKLTPTSVLDYFGTGSVQR.[S]	2xTMT6plex [K2; K8]; 1xTMT6plex [N-Term]; 1xPhospho [S5(100)]	6.39548e-05	0.000218806	1	2	1	4	P35251	P35251 [152-176]	P35251 1xPhospho [S156(100)]	1	3485.94	2.664	1.405	1.103	0.786	0.704	2.149	1.068	1.311	1.24	1.194	1.202	1.168	0.742	0.778	0.521	0.606	0.562	1.006	75.9	202.1	106.6	83.7	59.7	53.4	163	82.9	88.5	108.6	102.8	98.9	99.6	96.8	129.9	96.4	101.1
FALSE	High	[K].NKPRPPPLSPLGGPVPSALPNGPPSPR.[S]	1xTMT6plex [K2]; 1xTMT6plex [N-Term]; 1xPhospho [S25(100)]	0.00018935	0.000218806	1	1	1	3	Q15642	Q15642 [327-353]	Q15642 1xPhospho [S351(100)]	0	3234.79	1.845	0.969	1.558	0.719	0.283	1.244													275.7	508.7	267.1	429.4	198.3	77.9	343
FALSE	High	[R].NLADEIESYMNLKSPLGSK.[S]	2xTMT6plex [K13; K19]; 1xTMT6plex [N-Term]; 1xPhospho [S14(100)]	0.000112858	0.000218806	1	4	1	2	Q5VZ89	Q5VZ89 [1231-1249]	Q5VZ89 1xPhospho [S1244(100)]	1	2876.51	0.539	1.883	0.475	0.621	0.82	0.979	0.361	0.542	0.393	0.539	0.887	0.483							162	87.3	305	76.9	100.6	132.8	158.5	256	92.4	138.8	100.6	138	227.2	123.8
FALSE	High	[R].NLALDEAGQRSTM.[-]	1xTMT6plex [N-Term]; 1xPhospho [S/T]	0.000288892	0.000218806	1	2	2	22	Q53TN4	Q53TN4 [274-286]		1	1714.8	0.906	1.248	0.591	0.452	1.059	0.839	0.469	0.327	0.855	0.661	0.791	0.927	0.601	0.921	0.847	0.796	2.005	1.063	116.3	105.4	145.2	68.7	52.6	123.2	97.5	139	65.2	45.5	118.8	91.9	109.9	128.9	95.7	57.5	88.1
FALSE	High	[K].NLEELEEKSTTPPPAEPVSLPQEPPKPR.[V]	2xTMT6plex [K8; K26]; 1xTMT6plex [N-Term]; 1xPhospho [T/S]	1.21637e-05	0.000218806	1	1	1	15	Q9UN86-2	Q9UN86-2 [217-244]		1	3877.06							0.408	0.498	0.921	0.909	0.982	0.743	1.103	0.885	0.898	1.648	1.641	2.096								186.9	76.3	93.1	172.1	169.9	183.5	138.9	116.4	128.4	103.1
FALSE	High	[K].NLFASFPTEESSINYTFKTPEKAK.[E]	3xTMT6plex [K18; K22; K24]; 1xTMT6plex [N-Term]; 1xPhospho [T19(100)]	0.000134215	0.000218806	1	1	1	3	P49792	P49792 [2595-2618]	P49792 1xPhospho [T2613(100)]	2	3745.99	0.921	0.687	0.676	0.709	0.38	0.996							0.34	0.175	0.21	0.371	0.233	0.326	190	174.9	130.6	128.4	134.6	72.1	189.2								406.9	138.2	71.1
FALSE	High	[R].NQSLGQSAPSLTAGLK.[E]	1xTMT6plex [K16]; 1xTMT6plex [N-Term]; 1xPhospho [S7(100)]	0.00021921	0.000218806	1	2	1	2	Q6P0Q8	Q6P0Q8 [142-157]	Q6P0Q8 1xPhospho [S148(100)]	0	2110.13							0.613	0.536	0.748	0.856	0.79	0.747	1.147	0.887	0.806	0.907	1.184	1.055								195.1	119.6	104.6	145.9	167.1	154.1	145.7	152.8	175.3	135.6
FALSE	High	[R].NLGSINTELQDVQR.[I]	1xTMT6plex [N-Term]; 1xPhospho [S4(100)]	0.000158554	0.000218806	1	1	3	17	O75396	O75396 [134-147]	O75396 1xPhospho [S137(100)]	0	1895.94							0.682	0.471	0.576	0.833	1.102	1.757	0.536	0.671	0.399	1	3.373	5.633								143.3	97.7	67.5	82.5	119.3	157.8	251.7	93.6	50.1	62.8
FALSE	High	[R].NLSSTTDDEAPR.[L]	1xTMT6plex [N-Term]; 1xPhospho [S3(100)]	0.000439861	0.000218806	1	1	1	2	O00515	O00515 [36-47]	O00515 1xPhospho [S38(100)]	0	1614.72							0.073	0.07	0.074	0.63	1.014	0.451														634.2	46.5	44.4	46.7	399.5	642.9	285.8
FALSE	High	[R].NMGGPYGGGNYGPGGSGGSGGYGGR.[S]	1xTMT6plex [N-Term]; 1xPhospho [S19(100)]	5.75001e-05	0.000218806	1	2	1	1	P22626	P22626 [326-350]	P22626 1xPhospho [S344(100)]	0	2499.03							0.36	0.234	0.516	0.66	0.493	0.571														547.9	197	128.3	282.6	361.4	270.1	312.7
FALSE	High	[R].NNMTASMFDLSMKDK.[ST]	2xTMT6plex [K13; K15]; 1xTMT6plex [N-Term]; 1xPhospho [S6(100)]	0.000147427	0.000218806	1	5	1	1	Q6WKZ4	Q6WKZ4 [151-165]	Q6WKZ4 1xPhospho [S156(100)]	1	2500.23	0.783	0.666	0.579	0.704	0.424	0.666													435.4	341.2	290.1	252.1	306.8	184.5	289.9
FALSE	High	[R].NNSPPTVGAFGHTR.[C]	1xTMT6plex [N-Term]; 1xPhospho [S3(100)]	0.000156628	0.000218806	1	2	1	13	Q86XL3	Q86XL3 [660-673]	Q86XL3 1xPhospho [S662(100)]	0	1763.84	0.482	0.679	0.445	0.451	0.957	0.485	0.312	0.258	0.368	0.574	0.622	0.704							230.7	111.2	156.7	102.8	104	220.7	112	276.8	86.4	71.3	101.7	158.9	172.1	194.7
FALSE	High	[K].NPEDKSPQLSLSPRPASPK.[A]	2xTMT6plex [K5; K19]; 1xTMT6plex [N-Term]; 1xPhospho [S17(100)]	0.000148979	0.000218806	1	3	3	10	O95785	O95785 [1001-1019]	O95785 1xPhospho [S1017(100)]	1	2815.53	0.927	0.869	0.789	0.76	0.567	0.791	0.714	0.351	1.452	0.939	0.601	0.762	1.445	1.003	1.536	1.508	0.354	1.691	130.6	121	113.5	103	99.2	74	103.3	113.2	80.8	39.8	164.5	106.3	68.1	86.2	81.6	117.9	81.9
FALSE	High	[R].NQGGYGGSSSSSSYGSGR.[R]	1xTMT6plex [N-Term]; 1xPhospho [S/Y]	0.00017665	0.000218806	1	4	1	13	P09651	P09651 [353-370]		0	2003.83	0.565	0.589	0.169	0.299	0.512	0.26	0.199	0.013	0.067	0.329	0.326	0.76							319.6	180.5	188.3	53.9	95.5	163.6	83.2	376.9	74.9	4.8	25.2	124.2	123	286.3
FALSE	High	[K].NQKPSQVNGAPGSPTEPAGQK.[Q]	2xTMT6plex [K3; K21]; 1xTMT6plex [N-Term]; 1xPhospho [S13(100)]	5.79382e-05	0.000218806	1	2	2	17	Q9BQG0	Q9BQG0 [1255-1275]	Q9BQG0 1xPhospho [S1267(100)]	0	2859.5	0.233	0.601	0.223	0.397	0.438	0.295	0.077	0.057	0.145	0.522	0.596	0.565	0.127	0.678	0.537	1.384	0.17	0.687	229.2	53.5	137.7	51	91	100.4	67.5	220.9	17	12.6	32	115.4	131.6	124.9	156	19.8	105.8
FALSE	High	[K].NQKPSQVNGAPGSPTEPAGQKQHQK.[A]	3xTMT6plex [K3; K21; K25]; 1xTMT6plex [N-Term]; 1xPhospho [S13(99.3)]	8.40993e-05	0.000218806	1	2	2	18	Q9BQG0	Q9BQG0 [1255-1279]	Q9BQG0 1xPhospho [S1267(99.3)]	1	3609.93	0.952	1.282	0.537	0.373	0.409	0.852	0.166	0.136	0.175	0.577	0.661	1.044	0.028	0.148	0.116	0.235	0.01	0.315	132.3	126	169.6	71	49.4	54	112.7	174	28.8	23.6	30.4	100.4	115.1	181.6	396.8	11	58.8
FALSE	High	[K].NISSSPSVESLPGGREFTGSPPSSATKK.[D]	2xTMT6plex [K27; K28]; 1xTMT6plex [N-Term]; 1xPhospho [S20(100)]	7.87095e-05	0.000218806	1	2	4	8	Q92609	Q92609 [535-562]	Q92609 1xPhospho [S554(100)]	2	3571.86	0.993	0.951	0.557	0.482	0.278	1.268	0.23	0.225	0.439	0.778	0.783	0.805	0.301	0.432	0.367	0.558	0.107	1.066	128.4	127.5	122.1	71.5	61.9	35.6	162.8	162.2	37.3	36.4	71.1	126.1	126.9	130.6	182.6	54.9	79
FALSE	High	[K].QLTQPETHFGREPAAAISRPR.[A]	1xTMT6plex [N-Term]; 1xPhospho [T3(100)]	0.000139086	0.000218806	1	6	1	4	Q9UJU6	Q9UJU6 [289-309]	Q9UJU6 1xPhospho [T291(100)]	1	2671.37							0.328	0.385	0.554	0.867	0.841	0.736	0.955	0.766	0.854	0.874	0.588	1.069								226	74.2	87.1	125.1	196	190.1	166.3	169.6	161.9	129.9
FALSE	High	[R].NTVSQSISGDPEIDKK.[I]	2xTMT6plex [K15; K16]; 1xTMT6plex [N-Term]; 1xPhospho [S6(99.7)]	0.000193423	0.000218806	1	4	1	2	Q9BY44	Q9BY44 [521-536]	Q9BY44 1xPhospho [S526(99.7)]	1	2485.32							0.273	0.185	0.36	1.035	2.653	0.728														336.8	92.1	62.2	121.4	348.6	893.7	245.3
FALSE	High	[K].NVALLSQLYHSPARR.[F]	1xTMT6plex [N-Term]; 1xPhospho [S11(100)]	0.000144609	0.000218806	1	2	2	3	Q15717	Q15717 [192-206]	Q15717 1xPhospho [S202(100)]	1	2034.08	3.595	1.682	1.646	1.272	3.095	1.816							0.793	0.507	0.559	0.745	5.761	0.503	65.7	236.2	110.5	108.1	83.6	203.4	119.3								118.9	94.3	60.3
FALSE	High	[R].QGSFTIEKPSPNIPIELIPHINKQTSSTPSSLALTSASR.[I]	2xTMT6plex [K8; K23]; 1xTMT6plex [N-Term]; 1xPhospho [S3(100)]	6.20781e-05	0.000218806	1	3	1	2	Q5SW79	Q5SW79 [836-874]	Q5SW79 1xPhospho [S838(100)]	1	4914.66	2.031	1.093	0.88	0.507	0.418	1.641	0.815	0.547	0.616	0.975	1.07	1.024							148.8	302.2	162.7	130.9	75.5	62.2	244.1	161	131.2	88	99.1	157.1	172.3	164.8
FALSE	High	[R].QGSGRESPSLASR.[E]	1xTMT6plex [N-Term]; 1xPhospho [S7(100)]	0.0001964	0.000218806	1	9	2	28	Q8WWM7	Q8WWM7 [333-345]	Q8WWM7 1xPhospho [S339(100)]	1	1640.8	0.556	0.487	0.233	0.169	0.358	0.302	0.114	0.063	0.115	0.348	0.286	0.458	0.08	0.191	0.232	0.308	0.259	0.155	231.4	128.6	112.8	53.8	39.2	82.8	69.9	285.6	32.5	17.9	32.7	99.5	81.7	130.8	314.8	25.3	60.3
FALSE	High	[K].QHPVPPPAQNQNQVRSPGAPGPLTLK.[E]	1xTMT6plex [K26]; 1xTMT6plex [N-Term]; 1xPhospho [S16(100)]	0.000153376	0.000218806	1	2	1	3	Q15942	Q15942 [329-354]	Q15942 1xPhospho [S344(100)]	1	3266.76							0.451	0.298	0.633	0.649	1.024	0.919	0.488	0.691	0.498	1.078	0.242	1.332								208.7	94	62.1	132	135.4	213.7	191.9	199.3	97.3	137.7
FALSE	High	[R].QHYQKETESAPGSPR.[A]	1xTMT6plex [K5]; 1xTMT6plex [N-Term]; 1xPhospho [S13(100)]	0.000240947	0.000218806	1	2	3	12	Q6PKG0	Q6PKG0 [509-523]	Q6PKG0 1xPhospho [S521(100)]	1	2253.11	0.594	1.353	0.271	0.236	0.531	0.426	0.143	0.108	0.228	0.349	0.61	0.759	0.131	0.447	0.282	0.449	0.01	0.632	169.1	100.4	228.8	45.8	39.9	89.8	72	214.1	30.6	23	48.8	74.6	130.6	162.5	227.7	29.7	101.7
FALSE	High	[R].QHYQKETESAPGSPR.[A]	1xTMT6plex [K5]; 1xTMT6plex [N-Term]; 2xPhospho [S9(100); S13(100)]	9.84649e-05	0.000218806	1	2	2	22	Q6PKG0	Q6PKG0 [509-523]	Q6PKG0 2xPhospho [S517(100); S521(100)]	1	2333.07	0.431	0.94	0.302	0.264	0.418	0.285	0.082	0.067	0.12	0.441	0.482	0.467	0.16	0.37	0.326	0.525	0.688	0.33	197.3	85.1	185.3	59.6	52.1	82.4	56.2	257.6	21	17.2	31	113.5	124.1	120.4	205	32.9	75.9
FALSE	High	[K].QKFNDSEGDDTEETEDYR.[Q]	1xTMT6plex [K2]; 1xTMT6plex [N-Term]; 1xPhospho [S6(100)]	0.000136246	0.000218806	1	3	1	12	Q9NYF8	Q9NYF8 [392-409]	Q9NYF8 1xPhospho [S397(100)]	1	2716.17	0.313	0.927	0.491	1.052	1.256	0.368	0.253	0.899	1.83	1.077	1.142	0.616	2.167	3.018	2.999	6.269	1.957	5.429	108.1	33.9	100.2	53	113.7	135.8	39.8	107.5	27.2	96.7	196.8	115.8	122.8	66.2	34.3	74.2	103.4
FALSE	High	[K].QKFNDSEGDDTEETEDYRQFR.[K]	1xTMT6plex [K2]; 1xTMT6plex [N-Term]; 1xPhospho [S6(100)]	0.000147186	0.000218806	1	3	1	3	Q9NYF8	Q9NYF8 [392-412]	Q9NYF8 1xPhospho [S397(100)]	2	3147.39							0.308	0.488	0.809	0.762	0.77	0.8	0.325	0.777	0.311	0.922	0.945	0.716								211.3	65.1	103.2	171	161.1	162.7	169	211.5	68.7	164.3
FALSE	High	[K].QKIDDRDSDEEGASDR.[R]	1xTMT6plex [K2]; 1xTMT6plex [N-Term]; 1xPhospho [S8(100)]	0.000128711	0.000218806	1	2	1	14	Q8TDD1	Q8TDD1 [775-790]	Q8TDD1 1xPhospho [S782(100)]	2	2374.09	0.322	0.731	0.216	0.163	0.576	0.334	0.07	0.055	0.122	0.317	0.464	0.478	0.149	0.289	0.283	0.496	0.224	0.513	209.8	67.6	153.4	45.3	34.2	120.8	70.2	273.1	19.2	14.9	33.4	86.4	126.7	130.5	241.9	35.9	69.9
FALSE	High	[R].QGSFTIEKPSPNIPIELIPHINK.[Q]	2xTMT6plex [K8; K23]; 1xTMT6plex [N-Term]; 1xPhospho [S3(99.7)]	7.89834e-05	0.000218806	1	3	1	8	Q5SW79	Q5SW79 [836-858]	Q5SW79 1xPhospho [S838(99.7)]	0	3339.87	0.987	0.728	0.823	0.699	0.624	1.398	0.752	0.735	0.901	1.197	1.012	0.866	1.373	0.746	0.791	1.171	0.726	1.491	113.4	112	82.6	93.4	79.3	70.8	158.5	106.5	80.1	78.3	96	127.5	107.7	92.2	96.2	132.1	71.7
FALSE	High	[K].QKSDAEEDGGTVSQEEEDRKPK.[A]	3xTMT6plex [K2; K20; K22]; 1xTMT6plex [N-Term]; 1xPhospho [S13(100)]	8.69594e-05	0.000218806	1	3	3	10	P27824	P27824 [552-573]	P27824 1xPhospho [S564(100)]	2	3458.75	0.37	0.999	0.287	0.469	0.68	0.313	0.25	0.301	1.294	0.75	0.741	0.596	0.576	1.069	1.119	1.793	0.679	1.129	169.7	62.8	169.6	48.6	79.6	115.3	53.1	144.6	36.1	43.6	187.2	108.4	107.1	86.2	93.4	53.8	99.9
FALSE	High	[K].QKYLSFTPPEKDGFPSGTPALNAK.[G]	3xTMT6plex [K2; K11; K24]; 1xTMT6plex [N-Term]; 1xPhospho [S5(100)]	7.90748e-05	0.000218806	1	1	1	12	Q13177	Q13177 [137-160]	Q13177 1xPhospho [S141(100)]	2	3589.95	1.063	0.539	0.624	0.633	0.441	1.394	0.431	0.391	0.444	0.783	0.731	0.781	0.516	0.27	0.287	0.523	0.115	0.839	123.4	131.1	66.6	77	78.1	54.4	171.9	147.2	63.5	57.5	65.4	115.2	107.6	115	204.5	105.6	55.2
FALSE	High	[K].QIASQFPPPPTPPAMESQPLKPVPANVAPQSPPAVK.[A]	2xTMT6plex [K21; K36]; 1xTMT6plex [N-Term]; 1xPhospho [S31(100)]	0.000151197	0.000218806	1	1	1	1	Q70E73	Q70E73 [864-899]	Q70E73 1xPhospho [S894(100)]	0	4481.43													0.472	0.342	0.327	0.416	0.332	0.483															622.8	294.1	213.1
FALSE	High	[R].QIDSSEEDDDEEDYDNDKR.[S]	1xTMT6plex [K18]; 1xTMT6plex [N-Term]; 2xPhospho [S4(100); S5(100)]	0.000136073	0.000218806	1	2	1	1	O14646	O14646 [212-230]	O14646 2xPhospho [S215(100); S216(100)]	1	2935.14							0.185	0.068	0.156	0.162	0.201	0.314														1006.3	186.5	68.4	157.1	163.1	202.5	316.1
FALSE	High	[K].QIDSSPVGGETDETTVSQNYR.[G]	1xTMT6plex [N-Term]; 1xPhospho [S5(99.4)]	0.000155134	0.000218806	1	5	1	3	O15027	O15027 [565-585]	O15027 1xPhospho [S569(99.4)]	0	2592.17	0.3	0.869	0.358	0.37	0.665	0.509	0.204	0.259	0.439	0.855	0.755	0.617	0.32	0.471	0.481	0.932	2.747	0.767	162.9	48.8	141.6	58.4	60.3	108.3	83	163.5	33.4	42.4	71.7	139.8	123.5	100.9	113.3	36.3	53.4
FALSE	High	[R].QLEEPGAGTPSPVRLHALAGFQQR.[A]	1xTMT6plex [N-Term]; 1xPhospho [S11(100)]	0.000270679	0.000218806	1	7	1	1	Q63ZY6	Q63ZY6 [133-156]	Q63ZY6 1xPhospho [S143(100)]	1	2868.47							0.872	0.783	1.153	0.494	0.408	0.7														388.2	338.6	303.9	447.6	191.7	158.3	271.7
FALSE	High	[K].QLPLEPESPSGQVGPRPAPPQEESPSSEAK.[S]	1xTMT6plex [K30]; 1xTMT6plex [N-Term]; 1xPhospho [S8(99.6)]	0.000132077	0.000218806	1	3	3	7	Q3KQU3	Q3KQU3 [63-92]	Q3KQU3 1xPhospho [S70(99.6)]	0	3663.83	0.705	1.344	0.462	0.653	1.195	1.034	0.278	0.197	0.413	0.668	0.703	0.923	0.347	0.348	0.3	0.736	1.699	1.418	104.9	73.9	141	48.5	68.6	125.4	108.5	155.6	43.2	30.7	64.3	103.9	109.4	143.7	133.1	46.1	46.3
FALSE	High	[R].QLSALSSDGEGQGRPVPR.[R]	1xTMT6plex [N-Term]; 1xPhospho [S6(100)]	0.000264131	0.000218806	1	3	2	3	O15438	O15438 [906-923]	O15438 1xPhospho [S911(100)]	0	2163.08							0.347	0.283	0.485	0.647	0.936	0.829														463.9	161	131.3	225.1	300.3	434.1	384.3
FALSE	High	[R].QISQDVKLEPDILLR.[A]	1xTMT6plex [K7]; 1xTMT6plex [N-Term]; 1xPhospho [S3(100)]	0.000176277	0.000218806	1	4	1	1	Q01433	Q01433 [112-126]	Q01433 1xPhospho [S114(100)]	1	2305.29													0.599	0.593	0.416	0.889	1.393	1.899															309.3	185.3	183.5
FALSE	High	[K].QKSDAEEDGGTVSQEEEDRKPK.[A]	3xTMT6plex [K2; K20; K22]; 1xTMT6plex [N-Term]; 2xPhospho [S3(100); T/S]	0.000136643	0.000218806	1	3	2	6	P27824	P27824 [552-573]	P27824 2xPhospho [S554(100); T/S]	2	3538.71							0.205	0.507	1.167	0.765	0.822	0.748	0.271	1.885	1.686	2.178	0.567	1.673								214.5	44.1	108.8	250.4	164.1	176.4	160.5	105.9	28.7	199.7
FALSE	High	[K].NVAEALGHSPKDPGGGGGPVR.[A]	1xTMT6plex [K11]; 1xTMT6plex [N-Term]; 1xPhospho [S9(100)]	7.80727e-05	0.000218806	1	1	1	9	Q8IU81	Q8IU81 [428-448]	Q8IU81 1xPhospho [S436(100)]	1	2510.29	0.371	0.979	0.364	0.637	0.657	0.841	0.237	0.22	0.426	0.777	0.714	0.597	0.453	0.617	0.512	1.024	0.903	0.889	141.7	52.6	138.6	51.6	90.2	93	119.2	176.7	41.9	38.9	75.4	137.3	126.2	105.5	131.7	59.7	81.3
FALSE	High	[K].QGPVSQSATQQPVTADKQQGHEPVSPR.[S]	1xTMT6plex [K17]; 1xTMT6plex [N-Term]; 1xPhospho [S25(100)]	2.30599e-05	0.000218806	1	3	1	17	Q9BTA9	Q9BTA9 [487-513]	Q9BTA9 1xPhospho [S511(100)]	1	3395.71	0.852	0.881	0.33	0.355	0.501	0.65	0.141	0.051	0.191	0.471	0.546	0.725	0.14	0.367	0.349	0.561	0.01	0.65	160.9	137.2	141.7	53.1	57.2	80.7	104.6	216.9	30.7	11	41.4	102.2	118.4	157.2	223.9	31.4	82.1
FALSE	High	[R].QFTSSSSIKGSSGLGGGSSR.[T]	1xTMT6plex [K9]; 1xTMT6plex [N-Term]; 1xPhospho [S7(100)]	7.60023e-05	0.000218806	1	1	6	124	Q04695	Q04695 [7-26]	Q04695 1xPhospho [S13(100)]	1	2425.21	4.071	2.919	1.489	0.57	0.463	0.714	1.068	0.324	0.964	0.937	0.88	0.833	1.072	1.442	1.482	0.641	0.028	0.614	73.6	299.7	214.9	109.6	41.9	34.1	52.5	114.1	121.8	36.9	109.9	106.9	100.4	95	93.8	100.5	135.2
FALSE	High	[R].NVSSFPDDATSPLQENR.[N]	1xTMT6plex [N-Term]; 1xPhospho [S11(99.7)]	0.000162058	0.000218806	1	1	2	7	P52292	P52292 [52-68]	P52292 1xPhospho [S62(99.7)]	0	2186							0.096	0.241	0.272	0.623	0.794	0.24	0.366	0.683	0.516	1.14	2.18	0.954								330.8	31.9	79.8	89.8	206.1	262.8	79.4	149	54.6	101.8
FALSE	High	[K].NWGAVVRSPEGTPQK.[I]	1xTMT6plex [K15]; 1xTMT6plex [N-Term]; 1xPhospho [S8(100)]	0.000146397	0.000218806	1	2	1	4	Q86WB0	Q86WB0 [17-31]	Q86WB0 1xPhospho [S24(100)]	1	2164.13	0.428	0.709	0.453	0.802	0.63	0.608	0.362	0.472	0.89	0.859	0.942	0.69	0.965	1.063	0.964	2.013	0.921	2.102	146.2	62.6	103.7	66.3	117.3	92.2	88.8	134.2	48.5	63.3	119.4	115.3	126.4	92.6	80.1	77.3	85.1
FALSE	High	[R].NWTEDMEGGISSPVKK.[T]	2xTMT6plex [K15; K16]; 1xTMT6plex [N-Term]; 1xPhospho [S12(100)]	0.000164026	0.000218806	1	6	2	14	P08651	P08651 [312-327]	P08651 1xPhospho [S323(100)]	1	2545.3	0.545	1.387	0.762	0.722	0.595	0.66	0.46	0.905	1.583	0.652	0.689	0.691	1.406	1.714	1.436	1.8	0.75	1.883	126.9	69.2	176.1	96.7	91.7	75.6	83.7	120.8	55.6	109.2	191.1	78.8	83.2	83.4	65.9	92.6	112.9
FALSE	High	[R].NYAGEEEEEGSGSSEGFDPPATDR.[Q]	1xTMT6plex [N-Term]; 1xPhospho [S/Y/T]	5.61305e-05	0.000218806	1	2	2	13	P16989	P16989 [191-214]		0	2839.14	0.364	0.689	0.312	0.406	0.75	0.453	0.293	0.213	0.532	0.647	0.607	0.636	0.349	0.431	0.399	0.697	2.711	0.611	164.2	59.8	113.1	51.3	66.6	123.2	74.4	173.4	50.9	36.9	92.3	112.2	105.3	110.4	123.6	43.1	53.3
FALSE	High	[R].NYAGEEEEEGSGSSEGFDPPATDR.[Q]	1xTMT6plex [N-Term]; 2xPhospho [S11(99.5); S/Y/T]	0.000120149	0.000218806	1	2	1	3	P16989	P16989 [191-214]	P16989 2xPhospho [S201(99.5); S/Y/T]	0	2919.11							0.255	0.17	0.248	0.553	0.559	0.507														637.9	162.5	108.2	158.4	353.1	356.5	323.5
FALSE	High	[R].NYQQNYQNSESGEKNEGSESAPEGQAQQR.[R]	1xTMT6plex [K14]; 1xTMT6plex [N-Term]; 1xPhospho [S9(100)]	5.0191e-06	0.000218806	1	1	4	63	P67809	P67809 [157-185]	P67809 1xPhospho [S165(100)]	1	3795.69	0.596	0.956	0.445	0.407	0.292	0.447	0.174	0.053	0.284	0.513	0.422	0.497	0.286	0.425	0.458	0.938	0.01	0.952	177.3	105.7	169.5	78.9	72.1	51.8	79.2	226.3	39.4	11.9	64.4	116.1	95.4	112.4	172.4	49.2	73.3
FALSE	High	[R].NYQQNYQNSESGEKNEGSESAPEGQAQQR.[R]	1xTMT6plex [K14]; 1xTMT6plex [N-Term]; 2xPhospho [S9(100); S18(99.2)]	2.5798e-05	0.000218806	1	1	4	11	P67809	P67809 [157-185]	P67809 2xPhospho [S165(100); S174(99.2)]	1	3875.65	0.811	1.125	0.576	0.43	0.427	0.457	0.253	0.07	0.308	0.5	0.376	0.445	0.412	0.528	0.578	1.235	0.01	0.752	153.6	124.6	172.8	88.4	66	65.6	70.2	225.6	57.1	15.7	69.4	112.8	84.8	100.4	153.8	63.4	81.2
FALSE	High	[R].NYSVGSRPLKPLSPLR.[A]	1xTMT6plex [K10]; 1xTMT6plex [N-Term]; 1xPhospho [S3(100)]	0.000288201	0.000218806	1	1	1	8	O60825	O60825 [481-496]	O60825 1xPhospho [S483(100)]	0	2322.31	1.328	0.903	0.868	0.732	0.611	1.146	0.858	0.768	1.006	0.848	0.717	0.906	1.568	0.838	0.949	1.233	0.421	1.56	110.5	146.7	99.8	95.9	80.8	67.5	126.6	109.9	94.3	84.4	110.5	93.2	78.8	99.6	92.7	145.3	77.7
FALSE	High	[R].QGEDLAHVQHPTGAGPHAQEEDSQEEEEEDEEAASR.[Y]	1xTMT6plex [N-Term]; 1xPhospho [S23(100)]	6.01685e-05	0.000218806	1	1	1	2	Q9NW97	Q9NW97 [93-128]	Q9NW97 1xPhospho [S115(100)]	0	4250.79													0.429	0.643	0.548	0.733	0.954	0.863															406.2	174.4	261.3
FALSE	High	[R].QAEATRASPPRSPAEPK.[G]	1xTMT6plex [K17]; 1xTMT6plex [N-Term]; 1xPhospho [S8(100)]	0.000173587	0.000218806	1	1	2	9	Q5T0Z8	Q5T0Z8 [268-284]	Q5T0Z8 1xPhospho [S275(100)]	2	2331.22	0.517	0.523	0.257	0.362	0.577	0.486	0.143	0.097	0.167	0.711	0.656	0.684	0.189	0.354	0.387	0.952	0.279	0.866	185.4	95.9	96.9	47.7	67	107	90.2	198.8	28.4	19.3	33.2	141.4	130.4	135.9	179.4	33.8	63.5
FALSE	High	[R].QASTDAGTAGALTPQHVR.[A]	1xTMT6plex [N-Term]; 1xPhospho [S3(99.6)]	2.24053e-05	0.000218806	1	8	2	19	P46937	P46937 [107-124]	P46937 1xPhospho [S109(99.6)]	0	2090.02	0.345	0.863	0.313	0.37	0.707	0.512	0.33	0.208	0.465	0.69	0.794	0.656	0.349	0.568	0.481	1.078	1.046	0.894	168.5	58	145.4	52.7	62.3	119.2	86.2	164.4	54.3	34.2	76.5	113.4	130.6	107.9	134.1	46.8	76.2
FALSE	High	[R].QATVSWDSGGSDEAPPKPSRPGYPSPR.[S]	1xTMT6plex [K17]; 1xTMT6plex [N-Term]; 1xPhospho [S25(99.2)]	0.00014469	0.000218806	1	5	2	11	Q05397	Q05397 [698-724]	Q05397 1xPhospho [S722(99.2)]	0	3364.64	0.804	1.15	0.577	0.714	0.762	0.82	0.684	0.25	0.615	0.717	0.754	0.617	0.57	0.454	0.385	0.655	0.379	0.673	117.1	94.1	134.6	67.6	83.7	89.3	96.1	150.1	102.6	37.6	92.3	107.6	113.2	92.7	175.3	99.9	79.6
FALSE	High	[K].QDDSPPRPIIGPALPPGFIK.[S]	1xTMT6plex [K20]; 1xTMT6plex [N-Term]; 1xPhospho [S4(100)]	0.0001629	0.000218806	1	2	1	2	Q8IXQ4	Q8IXQ4 [102-121]	Q8IXQ4 1xPhospho [S105(100)]	0	2653.45	0.991	0.847	0.576	0.595	0.617	0.968							0.827	0.465	0.515	0.64	1.198	1.038	183.9	182.2	155.8	105.9	109.4	113.6	178.1								188.5	155.8	87.7
FALSE	High	[R].QEAIPDLEDSPPVSDSEEQQESAR.[A]	1xTMT6plex [N-Term]; 2xPhospho [S10(100); S14(99.4)]	7.99004e-05	0.000218806	1	2	1	3	Q9BTC0	Q9BTC0 [796-819]	Q9BTC0 2xPhospho [S805(100); S809(99.4)]	0	3045.28							0.379	0.32	0.789	0.771	0.874	0.687														435.8	165.3	139.3	343.8	336	380.7	299.2
FALSE	High	[K].QEKPAEKPAETPVATSPTATDSTSGDSSR.[S]	2xTMT6plex [K3; K7]; 1xTMT6plex [N-Term]; 1xPhospho [S16(99.7)]	1.12056e-05	0.000218806	1	2	3	27	P54727	P54727 [145-173]	P54727 1xPhospho [S160(99.7)]	0	3712.85	0.241	0.945	0.134	0.56	1.378	0.453	0.06	0.164	0.203	0.852	1.742	0.808	0.153	2.539	0.788	3.074	0.388	4.345	132.9	32.1	125.7	17.8	74.4	183.2	60.2	141.6	8.4	23.2	28.8	120.7	246.7	114.4	64.3	9.8	163.2
FALSE	High	[K].QERLSPEVAPPAHR.[R]	1xTMT6plex [N-Term]; 1xPhospho [S5(100)]	0.000141288	0.000218806	1	1	1	15	Q8TAD8	Q8TAD8 [31-44]	Q8TAD8 1xPhospho [S35(100)]	1	1895.97	0.427	1.082	0.362	0.421	0.981	0.378	0.363	0.251	0.682	0.667	0.68	0.899	0.286	0.483	0.462	0.718	0.827	0.653	147.6	63	159.7	53.5	62.2	144.9	55.7	151.9	55.1	38.2	103.6	101.3	103.3	136.6	163.3	46.7	79
FALSE	High	[K].QFDASTPKNDISPPGR.[F]	1xTMT6plex [K8]; 1xTMT6plex [N-Term]; 1xPhospho [S12(100)]	0.000249882	0.000218806	1	1	1	2	Q2NKX8	Q2NKX8 [1058-1073]	Q2NKX8 1xPhospho [S1069(100)]	1	2268.14													0.495	0.705	0.656	1.225	0.376	1.213															370.3	183.3	261.1
FALSE	High	[K].QFDASTPKNDISPPGRFFSSQIPSSVNK.[S]	2xTMT6plex [K8; K28]; 1xTMT6plex [N-Term]; 1xPhospho [S12(98.4)]	0.000155561	0.000218806	1	1	1	1	Q2NKX8	Q2NKX8 [1058-1085]	Q2NKX8 1xPhospho [S1069(98.4)]	2	3818.97	1.95	1.104	0.808	0.487	0.422	1.843													275.8	537.9	304.5	222.8	134.3	116.4	508.3
FALSE	High	[R].QAHDLSPAAESSSTFSFSGR.[D]	1xTMT6plex [N-Term]; 1xPhospho [S6(100)]	8.43833e-05	0.000218806	1	4	1	4	O95425-2	O95425-2 [216-235]	O95425-2 1xPhospho [S221(100)]	0	2391.08	0.507	0.839	0.441	0.621	0.956	0.614	0.452	0.263	0.585	0.552	0.683	0.684							204.6	103.8	171.7	90.2	127.1	195.6	125.7	256.3	115.9	67.5	150	141.4	175.1	175.2
FALSE	High	[R].RGSLTLTISGESPK.[A]	1xTMT6plex [K14]; 1xTMT6plex [N-Term]; 1xPhospho [S3(100)]	0.000241425	0.000218806	1	1	1	7	Q6ZRV2	Q6ZRV2 [934-947]	Q6ZRV2 1xPhospho [S936(100)]	1	1984.09	0.905	0.724	0.877	1.388	0.989	1.133	0.781	0.715	0.852	1.135	1.142	0.944							146.7	132.9	106.3	128.7	203.7	145.1	166.2	162.9	127.3	116.5	138.8	184.9	186.2	153.7
FALSE	High	[R].RGSPTTGFIEQK.[G]	1xTMT6plex [K12]; 1xTMT6plex [N-Term]; 1xPhospho [S3(100)]	0.000142008	0.000218806	1	1	1	12	Q6ZRV2	Q6ZRV2 [890-901]	Q6ZRV2 1xPhospho [S892(100)]	1	1858.98	0.499	0.574	0.3	0.444	0.519	0.581	0.205	0.202	0.363	0.748	0.717	0.534	0.404	0.542	0.594	0.867	0.34	0.764	177.3	88.5	101.7	53.2	78.6	92	103.1	191	39.1	38.6	69.3	142.9	136.9	101.9	152	61.5	82.4
FALSE	High	[R].RGSPVPPVPER.[R]	1xTMT6plex [N-Term]; 1xPhospho [S3(100)]	0.000157761	0.000218806	1	1	1	14	Q6ZRV2	Q6ZRV2 [912-922]	Q6ZRV2 1xPhospho [S914(100)]	1	1499.79	0.513	0.919	0.307	0.463	0.9	0.427	0.233	0.206	0.388	0.498	0.456	0.674	0.214	0.33	0.334	0.511	0.805	0.512	149.4	76.7	137.3	45.8	69.2	134.5	63.8	199.6	46.6	41	77.4	99.4	91.1	134.5	198	42.4	65.3
FALSE	High	[R].RSPVPAQIAITVPK.[T]	1xTMT6plex [K14]; 1xTMT6plex [N-Term]; 1xPhospho [S2(100)]	0.000143261	0.000218806	1	2	1	4	O43432	O43432 [494-507]	O43432 1xPhospho [S495(100)]	1	2015.18							0.857	0.729	0.805	0.686	0.897	1.289	0.623	0.681	0.675	1.077	1.527	0.945								159.2	136.4	116	128.1	109.2	142.7	205.2	169	105.3	115
FALSE	High	[K].RSSGFISELPSEEGK.[K]	1xTMT6plex [K15]; 1xTMT6plex [N-Term]; 1xPhospho [S]	0.000179361	0.000218806	1	2	1	27	Q5VZK9	Q5VZK9 [966-980]		1	2161.09	0.67	1.327	0.521	0.693	1.082	0.731	0.339	0.49	0.784	0.927	0.939	0.789	0.714	0.707	0.652	1.051	1.224	1.504	111.4	74.7	147.9	58	77.3	120.6	81.5	130	44	63.7	101.9	120.4	122.1	102.6	108.6	77.6	76.7
FALSE	High	[R].RSSKSFSLDEPPLFIPDNIATIR.[R]	1xTMT6plex [K4]; 1xTMT6plex [N-Term]; 1xPhospho [S/T]	3.07063e-05	0.000218806	1	2	1	2	Q92576	Q92576 [676-698]		2	3141.67	1.131	1.481	0.754	0.739	0.824	1.004	0.804	0.85	0.776	0.992	1.087	0.965							153.4	173.4	227.1	115.7	113.3	126.3	154	160.1	128.8	136.2	124.3	158.9	174.1	154.5
FALSE	High	[R].RSSLLSLMTGKK.[D]	2xTMT6plex [K11; K12]; 1xTMT6plex [N-Term]; 1xPhospho [S3(99.7)]	0.000377816	0.000218806	1	3	2	5	Q6WKZ4	Q6WKZ4 [433-444]	Q6WKZ4 1xPhospho [S435(99.7)]	2	2088.22							1.363	0.894	0.767	1.482	1.747	1.776	1.057	0.376	0.612	0.508	0.13	1.064								108.1	147.4	96.7	82.9	160.3	189	192	236.7	250.1	88.9
FALSE	High	[R].RSSLPLDHGSPAQENPESEK.[S]	1xTMT6plex [K20]; 1xTMT6plex [N-Term]; 1xPhospho [S]	0.000142949	0.000218806	1	4	1	8	Q5VZ89	Q5VZ89 [1276-1295]		1	2716.33	0.706	0.953	0.377	0.742	1.737	0.7	0.499	0.278	0.883	1.041	1.08	1.13	0.657	0.822	0.745	2.057	1.937	2.718	99.7	70.4	95	37.6	74	173.3	69.9	116.6	58.2	32.5	103	121.3	125.9	131.7	79.6	52.3	65.4
FALSE	High	[R].RSSLPLDHGSPAQENPESEKSSPAVSR.[S]	1xTMT6plex [K20]; 1xTMT6plex [N-Term]; 1xPhospho [S]	0.000149146	0.000218806	1	4	1	6	Q5VZ89	Q5VZ89 [1276-1302]		2	3400.69	0.627	1.045	0.345	0.391	0.96	0.879	0.484	0.411	0.719	1.021	1.118	1.234							205.6	128.9	214.8	71	80.4	197.4	180.8	170.5	82.5	70.1	122.7	174.2	190.7	210.5
FALSE	High	[R].RSSPPGHYYQK.[S]	1xTMT6plex [K11]; 1xTMT6plex [N-Term]; 1xPhospho [S/Y]	0.000209894	0.000218806	1	4	2	16	Q9NX40	Q9NX40 [121-131]		1	1857.94	1.559	1.456	0.77	0.733	1.332	1.397	0.247	0.133	0.566	1.105	1.388	1.486	0.409	0.942	0.561	0.653	0.68	1.964	87.5	136.5	127.5	67.4	64.1	116.6	122.2	115.1	28.4	15.3	65.2	127.1	159.7	171.1	112.1	45.9	105.6
FALSE	High	[R].RSSPPPPPSGSSSR.[T]	1xTMT6plex [N-Term]; 1xPhospho [S]	0.000141611	0.000218806	1	2	2	10	Q5VUA4	Q5VUA4 [38-51]		1	1704.83	0.704	0.975	0.62	0.713	1.014	0.472	0.476	0.598	0.58	0.679	0.496	0.793	0.387	0.565	0.521	0.519	0.913	0.676	124.3	87.6	121.3	77.1	88.7	126	58.7	151.1	72	90.4	87.7	102.6	75	119.7	156.7	60.7	88.6
FALSE	High	[R].RSPSVSSPEPAEK.[S]	1xTMT6plex [K13]; 1xTMT6plex [N-Term]; 1xPhospho [S6(100)]	0.00023583	0.000218806	1	2	3	17	Q9UQ35	Q9UQ35 [1726-1738]	Q9UQ35 1xPhospho [S1731(100)]	1	1908.98	0.339	0.575	0.182	0.266	0.401	0.213	0.099	0.053	0.074	0.15	0.144	0.264	0.085	0.137	0.117	0.477	0.408	0.235	226.8	76.8	130.3	41.4	60.4	90.8	48.2	381.7	38	20.3	28.1	57.3	54.8	100.6	302.7	25.8	41.6
FALSE	High	[R].RSSPSARPPDVPGQQPQAAK.[S]	1xTMT6plex [K20]; 1xTMT6plex [N-Term]; 1xPhospho [S]	0.000139225	0.000218806	1	2	2	15	Q96JP5	Q96JP5 [81-100]		1	2612.37	1.134	0.891	0.49	0.484	0.758	0.716	0.345	0.17	0.517	0.837	0.65	0.754	0.39	0.621	0.876	1.073	0.735	0.751	132.6	150.3	118.2	65	64.2	100.5	94.9	162.8	56.2	27.7	84.3	136.3	105.9	122.9	124.5	48.6	77.4
FALSE	High	[R].RSSPVPPVPERR.[G]	1xTMT6plex [N-Term]; 1xPhospho [S]	0.000409513	0.000218806	1	1	1	2	Q6ZRV2	Q6ZRV2 [923-934]		2	1685.9
FALSE	High	[R].RSSQPSPTAVPASDSPPTKQEVK.[K]	2xTMT6plex [K19; K23]; 1xTMT6plex [N-Term]; 1xPhospho [S/T]	1.95817e-05	0.000218806	1	3	1	8	Q3KQU3	Q3KQU3 [111-133]		2	3161.68	0.332	0.949	0.23	0.628	1.23	0.633	0.221	0.117	0.195	0.968	1.221	1.15	0.196	0.529	0.249	1.055	0.01	2.13	130.9	43.4	124.3	30.1	82.2	161.1	82.9	140.4	31	16.4	27.3	136	171.5	161.5	147.5	28.9	78
FALSE	High	[R].RSSQPSPTAVPASDSPPTKQEVK.[K]	2xTMT6plex [K19; K23]; 1xTMT6plex [N-Term]; 2xPhospho [S6(100); S/T]	0.000403338	0.000218806	1	3	1	1	Q3KQU3	Q3KQU3 [111-133]	Q3KQU3 2xPhospho [S116(100); S/T]	2	3241.65							0.215	0.191	0.413	0.613	0.739	0.767														533.1	114.6	102	220.3	326.9	394.1	409.1
FALSE	High	[R].RSSTSGDTEEEEEEEVVPFSSDEQK.[R]	1xTMT6plex [K25]; 1xTMT6plex [N-Term]; 1xPhospho [S/T]	0.000141611	0.000218806	1	8	1	8	O15231-3	O15231-3 [151-175]		1	3368.49							0.613	0.573	0.698	0.672	0.684	0.753	1.116	0.913	0.547	0.978	1.865	1.646								198.8	121.8	113.8	138.8	133.6	136	149.6	137.3	153.2	125.4
FALSE	High	[R].RSSTSGDTEEEEEEEVVPFSSDEQKR.[SR]	1xTMT6plex [K25]; 1xTMT6plex [N-Term]; 1xPhospho [S/T]	8.08786e-06	0.000218806	1	8	1	7	O15231-3	O15231-3 [151-176]		2	3524.6							0.43	0.444	0.395	0.764	0.736	0.748	0.746	0.55	0.39	0.774	1.531	1.135								217.2	93.4	96.4	85.8	165.9	159.8	162.5	182.7	136.3	100.5
FALSE	High	[R].RSSTSSEPTPTVK.[T]	1xTMT6plex [K13]; 1xTMT6plex [N-Term]; 1xPhospho [S/T]	0.000155647	0.000218806	1	2	1	11	Q69YQ0	Q69YQ0 [830-842]		1	1914.99	0.22	1.582	0.158	0.258	1.016	0.286	0.185	0.13	0.185	0.635	0.921	1.328	0.121	0.278	0.129	0.338	0.65	0.322	151.7	33.3	239.9	24	39.1	154	43.3	148.9	27.6	19.3	27.5	94.6	137.1	197.7	268.4	32.5	74.7
FALSE	High	[R].RSSTVAPAQPDGAESEWTDVETR.[C]	1xTMT6plex [N-Term]; 1xPhospho [S2(99.7)]	2.37005e-05	0.000218806	1	3	1	3	Q02241-2	Q02241-2 [806-828]	Q02241-2 1xPhospho [S807(99.7)]	1	2798.28							0.424	0.601	0.624	0.797	0.936	1.054	0.684	0.596	0.559	0.958	2.533	1.278								180.4	76.6	108.4	112.5	143.8	168.8	190.2	147.1	100.6	87.7
FALSE	High	[R].RSTSPIIGSPPVR.[A]	1xTMT6plex [N-Term]; 1xPhospho [S/T]	0.000308008	0.000218806	1	3	2	21	Q86TB9	Q86TB9 [176-188]		1	1675.91	0.681	0.881	0.425	0.433	0.67	0.564	0.428	0.255	0.439	0.631	0.68	0.825	0.312	0.439	0.393	0.536	0.695	0.492	152.3	103.7	134.2	64.7	65.9	102.1	85.9	158.6	67.8	40.4	69.6	100.1	107.8	130.8	185.1	57.7	81.3
FALSE	High	[R].RSSPVPPVPER.[R]	1xTMT6plex [N-Term]; 1xPhospho [S3(99.6)]	0.000244337	0.000218806	1	1	2	9	Q6ZRV2	Q6ZRV2 [923-933]	Q6ZRV2 1xPhospho [S925(99.6)]	1	1529.8	0.694	1.076	0.623	0.515	1	0.593	0.482	0.412	0.452	0.612	0.807	0.828	0.298	0.43	0.389	0.642	0.858	0.652	125.6	87.2	135.1	78.2	64.7	125.6	74.5	147.8	71.2	60.9	66.7	90.5	119.2	122.3	171.1	51.1	73.6
FALSE	High	[R].RSTSPIIGSPPVR.[A]	1xTMT6plex [N-Term]; 2xPhospho [S4(98.5); S9(100)]	0.000428931	0.000218806	1	3	2	20	Q86TB9	Q86TB9 [176-188]	Q86TB9 2xPhospho [S179(98.5); S184(100)]	1	1755.88	0.791	1.154	0.42	0.52	1.788	0.623	0.3	0.249	0.5	0.589	0.528	0.921	0.244	0.463	0.473	0.621	1.297	0.644	103.2	81.6	119.1	43.3	53.7	184.5	64.3	172.3	51.7	43	86.2	101.6	91.1	158.7	157.3	38.3	72.8
FALSE	High	[R].RSLSPQEDALTGSR.[V]	1xTMT6plex [N-Term]; 1xPhospho [S4(100)]	0.00018935	0.000218806	1	1	1	5	Q96EN8	Q96EN8 [527-540]	Q96EN8 1xPhospho [S530(100)]	1	1825.9							0.375	0.253	0.538	0.565	0.722	0.904	0.272	0.481	0.381	0.531	1.903	0.547								229.4	86.1	58.1	123.3	129.7	165.5	207.5	215.2	58.6	103.4
FALSE	High	[R].RSFSADNFIGIQR.[S]	1xTMT6plex [N-Term]; 1xPhospho [S4(100)]	0.000215498	0.000218806	1	3	1	4	Q8N7R7	Q8N7R7 [341-353]	Q8N7R7 1xPhospho [S344(100)]	1	1819.91	0.857	1.042	0.732	0.893	1.041	1.61	0.52	0.468	0.612	0.487	0.564	0.839	0.468	0.457	0.483	0.831	0.674	0.95	94.4	80.9	98.4	69.1	84.3	98.2	151.9	151.5	78.7	70.9	92.8	73.8	85.5	127.2	152.7	71.5	69.7
FALSE	High	[R].RQSSGSATNVASTPDNR.[G]	1xTMT6plex [N-Term]; 1xPhospho [S3(100)]	0.000118932	0.000218806	2	5	1	5	Q7Z460-4; Q7Z460-3	Q7Z460-4 [660-676]; Q7Z460-3 [644-660]	Q7Z460-4 1xPhospho [S662(100)]; Q7Z460-3 1xPhospho [S646(100)]	1	2056.96	0.247	1.156	0.293	0.284	1.14	0.262	0.219	0.206	0.185	0.426	0.621	0.827	0.072	0.518	0.244	0.566	0.01	0.418	157.2	38.9	181.6	46.1	44.7	179.2	41.1	200.9	44	41.3	37.2	85.5	124.8	166.1	252.5	18.1	130.7
FALSE	High	[R].RQVSASELHTSGILGPETLR.[D]	1xTMT6plex [N-Term]; 1xPhospho [S4(100)]	0.000146129	0.000218806	1	1	2	8	P58107	P58107 [2715-2734]; [3780-3799]; [4314-4333]; [4847-4866]	P58107 1xPhospho [S2718(100)]; 1xPhospho [S3783(100)]; 1xPhospho [S4317(100)]; 1xPhospho [S4850(100)]	1	2460.28							0.59	0.324	0.708	0.769	0.682	0.844	0.603	0.44	0.438	0.646	1.097	0.934								199.5	117.7	64.6	141.3	153.4	136	168.4	217	130.7	95.5
FALSE	High	[R].RRASQEANLLTLAQK.[A]	1xTMT6plex [K15]; 1xTMT6plex [N-Term]; 1xPhospho [S4(100)]	0.000153301	0.000218806	1	1	1	13	Q6PJG2	Q6PJG2 [458-472]	Q6PJG2 1xPhospho [S461(100)]	2	2237.25	1.639	1.698	1.118	1.013	0.986	1.283	0.7	0.873	0.981	0.659	0.812	0.786	1.315	1.053	0.955	0.85	0.801	1.442	81.6	133.7	138.5	91.2	82.6	80.5	104.6	120.8	84.6	105.4	118.5	79.7	98.1	95	92.4	121.6	97.3
FALSE	High	[R].RRDEDMLYSPELAQR.[G]	1xTMT6plex [N-Term]; 1xPhospho [S9(100)]	0.000179964	0.000218806	1	1	2	12	Q9Y2W2	Q9Y2W2 [229-243]	Q9Y2W2 1xPhospho [S237(100)]	2	2188.04							0.371	0.464	0.71	0.532	0.577	0.853	0.433	0.618	0.55	0.862	2.212	1.123								220.8	81.9	102.4	156.7	117.6	127.4	188.4	162.5	70.4	100.4
FALSE	High	[R].RREEGPPPPSPDGASSDAEPEPPSGR.[T]	1xTMT6plex [N-Term]; 1xPhospho [S15(99.3)]	2.626e-05	0.000218806	1	2	3	31	Q9NTJ3	Q9NTJ3 [13-38]	Q9NTJ3 1xPhospho [S27(99.3)]	2	2980.36	0.456	0.923	0.269	0.418	0.698	0.43	0.215	0.176	0.325	0.472	0.448	0.602	0.184	0.376	0.322	0.577	0.278	0.612	160.4	73.2	148	43.2	67	112	69	214.8	46.2	37.8	69.8	101.4	96.2	129.4	218.5	40.1	82.1
FALSE	High	[R].RREEGPPPPSPDGASSDAEPEPPSGR.[T]	1xTMT6plex [N-Term]; 2xPhospho [S10(100); S]	0.000113447	0.000218806	1	2	2	4	Q9NTJ3	Q9NTJ3 [13-38]	Q9NTJ3 2xPhospho [S22(100); S]	2	3060.33	0.461	1.245	0.325	0.454	1.082	0.437	0.272	0.159	0.264	0.497	0.622	0.698							202.9	93.5	252.6	66	92.1	219.6	88.6	308.9	83.9	49.2	81.5	153.5	192	215.5
FALSE	High	[R].RRPGAQPLPPPPPSQSPEPTEPHPR.[A]	1xTMT6plex [N-Term]; 1xPhospho [S14(99.4)]	0.000152141	0.000218806	1	9	2	3	Q9UIS9-7	Q9UIS9-7 [282-306]	Q9UIS9-7 1xPhospho [S295(99.4)]	1	3031.55													0.451	0.637	0.488	0.649	0.01	0.772															525.3	237.1	334.7
FALSE	High	[R].RRPGASPTGETPTIEEGEEDEDEASEAEGAR.[A]	1xTMT6plex [N-Term]; 1xPhospho [S6(100)]	0.000122263	0.000218806	1	3	1	1	P04920	P04920 [108-138]	P04920 1xPhospho [S113(100)]	1	3581.57							0.489	0.37	0.776	0.937	1.149	1.573														333.6	163.2	123.5	258.9	312.7	383.4	524.7
FALSE	High	[R].RSHSGPAGSFNKPAIR.[I]	1xTMT6plex [K12]; 1xTMT6plex [N-Term]; 1xPhospho [S4(100)]	0.000410765	0.000218806	1	1	1	4	Q9UJM3	Q9UJM3 [248-263]	Q9UJM3 1xPhospho [S251(100)]	1	2220.18	0.945	0.289	0.42	0.382	0.445	0.613	1.245	1.46	1.04	1.298	0.996	1.217							264.4	249.9	76.5	111.2	100.9	117.6	162	123.3	153.4	180	128.2	160	122.7	150
FALSE	High	[R].RRSIQDLTVTGTEPGQVSSR.[S]	1xTMT6plex [N-Term]; 1xPhospho [S3(100)]	0.000147138	0.000218806	1	4	1	2	O43318	O43318 [437-456]	O43318 1xPhospho [S439(100)]	2	2496.28	0.47	0.929	0.308	0.32	0.576	1.081	0.294	0.147	0.297	0.605	0.553	0.688							231.3	108.7	214.9	71.2	73.9	133.3	250.1	283.6	83.3	41.7	84.4	171.6	156.8	195.2
FALSE	High	[R].RRSPPPGPDGHAK.[K]	1xTMT6plex [K13]; 1xTMT6plex [N-Term]; 1xPhospho [S3(100)]	0.000148025	0.000218806	1	3	1	6	P57081	P57081 [389-401]	P57081 1xPhospho [S391(100)]	2	1910.02	0.96	1.06	0.645	0.335	2.144	0.45	0.669	0.226	2.908	0.531	0.757	1.337							152.1	146	161.3	98	50.9	326.1	68.5	147.7	98.9	33.3	429.5	78.4	111.7	197.5
FALSE	High	[R].RRSPSPAPPPR.[R]	1xTMT6plex [N-Term]; 2xPhospho [S3(100); S5(100)]	0.000165469	0.000218806	2	2	1	36	Q8IYB3; Q8IYB3-2	Q8IYB3 [558-568]; Q8IYB3-2 [556-566]	Q8IYB3 2xPhospho [S560(100); S562(100)]; Q8IYB3-2 2xPhospho [S558(100); S560(100)]	2	1606.78	0.375	1.005	0.181	0.175	0.679	0.242	0.216	0.14	0.195	0.348	0.387	0.713	0.132	0.243	0.186	0.305	0.453	0.326	192.4	72.1	193.4	34.9	33.6	130.7	46.6	220.2	47.5	30.7	42.8	76.6	85.2	156.9	278.4	36.7	67.6
FALSE	High	[R].RRSPSPTPTPGPSR.[R]	1xTMT6plex [N-Term]; 2xPhospho [S3(100); S5(100)]	0.000203739	0.000218806	1	2	1	21	P49450	P49450 [15-28]	P49450 2xPhospho [S17(100); S19(100)]	2	1881.89	0.2	0.429	0.114	0.333	0.47	0.199	0.167	0.08	0.104	0.147	0.175	0.417	0.12	0.283	0.248	0.362	0.229	0.231	249.5	49.8	107	28.4	83.1	117.2	49.7	333.6	55.6	26.8	34.6	49.1	58.3	139.2	290.4	34.9	82.2
FALSE	High	[R].RRSQSIEQESQEK.[Q]	1xTMT6plex [K13]; 1xTMT6plex [N-Term]; 2xPhospho [S3(100); S5(100)]	0.000343168	0.000218806	1	1	1	9	Q5VTL8	Q5VTL8 [525-537]	Q5VTL8 2xPhospho [S527(100); S529(100)]	2	2223.06	0.07	1.133	0.101	0.183	0.749	0.09	0.072	0.05	0.065	0.287	0.328	0.309	0.132	0.477	0.371	0.782	0.126	0.393	195.1	13.7	221.1	19.7	35.8	146.2	17.5	345.1	24.9	17.4	22.6	98.9	113.3	106.6	220.1	29.1	105.1
FALSE	High	[K].RSASPDDDLGSSNWEAADLGNEER.[K]	1xTMT6plex [N-Term]; 1xPhospho [S4(100)]	1.16182e-05	0.000218806	1	1	2	10	O00193	O00193 [14-37]	O00193 1xPhospho [S17(100)]	1	2900.25							0.48	0.397	0.734	0.658	0.63	0.758	0.796	0.566	0.572	0.85	5.134	1.196								206.6	99.3	82	151.6	135.9	130.2	156.6	112.5	89.6	63.7
FALSE	High	[R].RSDSASSEPVGIYQGFEK.[K]	1xTMT6plex [K18]; 1xTMT6plex [N-Term]; 1xPhospho [S4(100)]	0.000196678	0.000218806	1	2	1	3	Q05655	Q05655 [301-318]	Q05655 1xPhospho [S304(100)]	1	2495.22							0.348	0.371	0.479	0.758	1.087	0.888	0.512	0.558	0.465	0.67	1.423	1.194								201.3	70	74.7	96.5	152.6	218.9	178.9	190.2	97.3	106.1
FALSE	High	[R].RSDSASSEPVGIYQGFEKK.[T]	2xTMT6plex [K18; K19]; 1xTMT6plex [N-Term]; 1xPhospho [S4(100)]	0.000105592	0.000218806	1	2	1	2	Q05655	Q05655 [301-319]	Q05655 1xPhospho [S304(100)]	2	2852.48	0.523	1.397	0.484	0.804	1.27	1.269													311.2	162.8	434.7	150.7	250.2	395.4	395
FALSE	High	[R].RSDSPENKYSDSTGHSK.[A]	2xTMT6plex [K8; K17]; 1xTMT6plex [N-Term]; 1xPhospho [S4(100)]	0.000218831	0.000218806	1	4	1	8	Q9BTA9	Q9BTA9 [61-77]	Q9BTA9 1xPhospho [S64(100)]	2	2662.31	0.85	1.257	0.345	0.231	0.55	0.543	0.279	0.138	0.383	0.645	0.747	0.693	0.327	0.346	0.309	0.414	0.196	0.646	154	130.9	193.5	53.1	35.6	84.7	83.6	173.4	48.5	24	66.4	111.8	129.5	120.1	213.5	69.7	73.9
FALSE	High	[K].RRSPPADAIPK.[S]	1xTMT6plex [K11]; 1xTMT6plex [N-Term]; 1xPhospho [S3(100)]	0.000158758	0.000218806	1	2	1	107	P18754	P18754 [9-19]	P18754 1xPhospho [S11(100)]	2	1745.98	0.814	0.873	0.378	0.284	0.584	0.491	0.364	0.124	0.474	0.292	0.37	0.612	0.476	0.653	0.645	0.834	0.31	0.862	166.3	135.4	145.2	62.8	47.2	97.1	81.7	211.8	77.1	26.2	100.4	61.8	78.5	129.7	142	67.6	92.7
FALSE	High	[K].RQSPLPPQKK.[K]	2xTMT6plex [K9; K10]; 1xTMT6plex [N-Term]; 1xPhospho [S3(100)]	0.000244829	0.000218806	1	1	1	43	Q01105	Q01105 [5-14]	Q01105 1xPhospho [S7(100)]	2	1946.16	0.502	1.136	0.554	0.433	0.971	0.439	0.325	0.357	0.293	0.426	0.49	0.756	0.57	1.231	1.041	0.938	0.445	0.469	143.8	72.1	163.3	79.7	62.3	139.7	63.1	195.1	63.3	69.7	57.2	83.2	95.7	147.6	116.7	66.5	143.6
FALSE	High	[R].RSTVLGLPQHVQK.[E]	1xTMT6plex [K13]; 1xTMT6plex [N-Term]; 1xPhospho [S/T]	0.000216594	0.000218806	1	3	1	1	Q9P206	Q9P206 [160-172]		1	2001.14							0.703	0.391	0.653	0.966	0.981	1.34														348	244.7	136.1	227.2	336.2	341.5	466.4
FALSE	High	[R].RTHSDASDDEAFTTSK.[T]	1xTMT6plex [K16]; 1xTMT6plex [N-Term]; 2xPhospho [S4(99.4); S7(100)]	0.000149893	0.000218806	1	2	1	1	Q13017	Q13017 [1170-1185]	Q13017 2xPhospho [S1173(99.4); S1176(100)]	1	2386.04	0.942	1.868	0.486	0.38	1.151	0.433													335.5	316.1	626.6	162.9	127.5	386.1	145.3
FALSE	High	[R].RYPSSISSSPQKDLTQAK.[N]	2xTMT6plex [K12; K18]; 1xTMT6plex [N-Term]; 1xPhospho [S/Y/T]	6.25433e-05	0.000218806	1	5	3	68	Q14157-1	Q14157-1 [601-618]		2	2760.49	1.397	0.531	0.476	0.535	0.405	0.899	0.442	0.166	0.648	0.805	0.548	0.585	0.601	0.325	0.406	0.726	0.097	0.668	137.2	191.7	72.8	65.3	73.4	55.6	123.3	162.2	71.6	27	105	130.5	88.9	94.8	183.3	110.1	59.5
FALSE	High	[K].SAESPSWTPAEHVAK.[R]	1xTMT6plex [K15]; 1xTMT6plex [N-Term]; 1xPhospho [S4(100)]	0.000319279	0.000218806	1	1	1	3	Q13415	Q13415 [196-210]	Q13415 1xPhospho [S199(100)]	0	2135.06	0.911	1.102	0.461	0.633	1.101	0.877	0.29	0.221	0.443	0.649	0.722	0.68							168.3	153.3	185.6	77.6	106.6	185.3	147.6	268.5	78	59.4	119	174.3	193.9	182.6
FALSE	High	[R].SAGEEEDGPVLTDEQK.[S]	1xTMT6plex [K16]; 1xTMT6plex [N-Term]; 1xPhospho [S1(100)]	0.000129111	0.000218806	1	8	1	7	Q66PJ3	Q66PJ3 [148-163]	Q66PJ3 1xPhospho [S148(100)]	0	2242.05	0.326	1.6	0.384	0.459	0.904	0.375	0.242	0.313	0.457	0.559	0.739	0.589	0.365	0.974	0.854	1.114	1.03	1.285	141.2	46.1	225.9	54.2	64.8	127.6	53	176.1	42.7	55	80.5	98.4	130.1	103.7	105.8	38.6	103.1
FALSE	High	[R].SAGGRPGSGPQLGTGR.[G]	1xTMT6plex [N-Term]; 1xPhospho [S8(100)]	0.000138709	0.000218806	1	2	1	13	O14908	O14908 [225-240]	O14908 1xPhospho [S232(100)]	0	1763.88	0.595	0.603	0.232	0.418	1.411	0.61	0.224	0.135	0.132	0.653	0.599	0.973	0.207	0.258	0.22	0.543	0.647	0.415	124.4	74	75.1	28.8	52	175.5	75.9	186.3	41.8	25.1	24.5	121.6	111.6	181.3	243.8	50.5	63
FALSE	High	[K].SAKDGTSPEEEIEIER.[Q]	1xTMT6plex [K3]; 1xTMT6plex [N-Term]; 1xPhospho [S7(100)]	0.000211602	0.000218806	1	1	2	8	Q9H501	Q9H501 [688-703]	Q9H501 1xPhospho [S694(100)]	1	2328.14	0.58	0.939	0.461	0.577	0.77	0.721	0.141	0.155	0.366	0.769	0.62	0.612	0.661	0.877	0.632	1.268	0.884	1.619	136.5	79.2	128.3	63	78.8	105.2	98.4	188.1	26.5	29.1	68.8	144.6	116.7	115.1	104	68.7	91.2
FALSE	High	[R].SAMDSPVPASMFAPEPSSPGAAR.[A]	1xTMT6plex [N-Term]; 1xPhospho [S18(99.7)]	0.000119214	0.000218806	1	1	2	18	O00178	O00178 [8-30]	O00178 1xPhospho [S25(99.7)]	0	2569.17	1.018	1.064	0.616	0.76	0.909	1.017	0.555	0.637	0.82	0.746	0.806	0.8	0.922	0.972	0.827	1.1	2.531	1.258	108	110	114.9	66.5	82.1	98.2	109.9	127.7	70.9	81.3	104.8	95.3	102.9	102.2	84.2	77.6	81.9
FALSE	High	[R].SAMPFTASPASSTTAR.[V]	1xTMT6plex [N-Term]; 1xPhospho [S8(100)]	0.00026126	0.000218806	1	1	2	11	O00151	O00151 [123-138]	O00151 1xPhospho [S130(100)]	0	1891.88	1.022	0.985	0.592	0.566	0.866	0.985	0.343	0.132	0.289	0.554	0.642	0.399	0.116	0.187	0.18	0.456	0.667	0.426	113.3	115.8	111.6	67.1	64.1	98.1	111.6	204.8	70.3	27	59.2	113.5	131.5	81.7	240.8	27.8	45.1
FALSE	High	[R].SAPASPTHPGLMSPR.[S]	1xTMT6plex [N-Term]; 1xPhospho [S5(100)]	0.000168296	0.000218806	1	2	3	18	P85037	P85037 [416-430]	P85037 1xPhospho [S420(100)]	0	1814.88	0.731	0.968	0.476	0.484	0.857	0.574	0.465	0.356	0.377	0.684	0.553	0.586	0.409	0.497	0.467	0.567	1.581	0.753	135.1	98.8	130.8	64.4	65.3	115.8	77.5	170.7	79.3	60.8	64.4	116.8	94.4	100	137.6	56.3	68.3
FALSE	High	[R].RYPNVFGIGDCTNLPTSKTAAAVAAQSGILDR.[T]	1xCarboxymethyl [C11]; 1xTMT6plex [K18]; 1xTMT6plex [N-Term]; 1xPhospho [S17(98.4)]	2.26836e-05	0.000218806	1	1	1	1	Q9Y6N5	Q9Y6N5 [327-358]	Q9Y6N5 1xPhospho [S343(98.4)]	2	3902.99
FALSE	High	[R].SAPASPTHPGLMSPR.[S]	1xTMT6plex [N-Term]; 2xPhospho [S1(100); S5(100)]	0.000150192	0.000218806	1	2	3	22	P85037	P85037 [416-430]	P85037 2xPhospho [S416(100); S420(100)]	0	1894.85	1.078	2.004	0.529	0.439	1.096	0.612	0.381	0.253	0.447	0.563	0.827	1.106	0.48	0.593	0.463	0.537	1.229	0.552	109.2	117.8	218.9	57.7	47.9	119.7	66.8	135.8	51.7	34.3	60.7	76.4	112.2	150.1	152.6	73.3	90.5
FALSE	High	[R].SAQGSSSPVPSMVQKSPR.[I]	1xTMT6plex [K15]; 1xTMT6plex [N-Term]; 1xPhospho [S16(99.5)]	0.000179964	0.000218806	1	5	1	2	P35658	P35658 [651-668]	P35658 1xPhospho [S666(99.5)]	1	2368.21	1.111	1.519	0.462	0.439	0.707	0.951													339.3	377	515.5	156.9	148.9	239.9	322.5
FALSE	High	[R].SASADNLTLPR.[W]	1xTMT6plex [N-Term]; 1xPhospho [S3(100)]	0.000202204	0.000218806	1	3	1	21	Q8ND76	Q8ND76 [324-334]	Q8ND76 1xPhospho [S326(100)]	0	1453.72	0.693	1.076	0.399	0.41	0.813	0.658	0.42	0.201	0.365	0.685	0.721	0.814	0.443	0.63	0.639	0.775	0.909	0.641	140.5	97.4	151.2	56.1	57.6	114.2	92.5	163.6	68.7	32.8	59.7	112	117.9	133.1	139.5	61.9	87.9
FALSE	High	[R].SASAPTLAETEKETAEHLDLAGASSRPK.[D]	2xTMT6plex [K12; K28]; 1xTMT6plex [N-Term]; 1xPhospho [S3(100)]	3.60001e-05	0.000218806	1	1	1	1	Q86W92-2	Q86W92-2 [532-559]	Q86W92-2 1xPhospho [S534(100)]	1	3634.89							0.693	0.441	0.971	1.396	1.806	1.003														287.3	199	126.6	279.1	401.1	518.8	288.2
FALSE	High	[R].SASASHQADIKEAR.[R]	1xTMT6plex [K11]; 1xTMT6plex [N-Term]; 1xPhospho [S3(100)]	0.000138899	0.000218806	1	1	1	15	Q14739	Q14739 [97-110]	Q14739 1xPhospho [S99(100)]	1	2009.02	0.44	1.272	0.22	0.247	0.771	0.373	0.103	0.061	0.081	0.33	0.529	0.751	0.065	0.237	0.153	0.28	0.211	0.264	161.7	71.1	205.6	35.6	39.9	124.6	60.3	235.4	24.3	14.2	19.1	77.7	124.6	176.7	330	21.3	78.1
FALSE	High	[R].SASLSHPGGEGEPAR.[S]	1xTMT6plex [N-Term]; 1xPhospho [S3(100)]	0.000358794	0.000218806	1	2	1	9	Q2M3G4	Q2M3G4 [186-200]	Q2M3G4 1xPhospho [S188(100)]	0	1760.82	0.366	0.942	0.271	0.263	0.709	0.275	0.183	0.143	0.116	0.374	0.493	0.59	0.271	0.458	0.332	0.502	1.288	0.536	179.9	65.9	169.4	48.8	47.3	127.5	49.4	234.5	43	33.5	27.1	87.7	115.7	138.3	166.8	45.2	76.4
FALSE	High	[R].SASMKLPDNTVK.[L]	2xTMT6plex [K5; K12]; 1xTMT6plex [N-Term]; 1xPhospho [S3(100)]	0.000187897	0.000218806	1	1	1	25	O00515	O00515 [392-403]	O00515 1xPhospho [S394(100)]	1	2058.13	0.359	0.313	0.168	0.517	0.762	0.503	0.21	0.143	0.227	1.361	1.159	1.298	0.331	0.33	0.334	0.68	0.127	1.041	180.8	64.9	56.5	30.3	93.5	137.7	90.9	126.6	26.5	18.1	28.7	172.3	146.7	164.4	198.2	65.7	65.4
FALSE	High	[R].SASPDDDLGSSNWEAADLGNEER.[K]	1xTMT6plex [N-Term]; 1xPhospho [S3(100)]	1.46501e-05	0.000218806	1	1	1	42	O00193	O00193 [15-37]	O00193 1xPhospho [S17(100)]	0	2744.15							0.445	0.413	0.808	0.736	0.721	0.704	0.896	0.596	0.646	0.859	2.386	1.247								206.5	91.9	85.2	166.8	152	148.8	145.4	144.6	129.6	86.2
FALSE	High	[R].SASPDDDLGSSNWEAADLGNEERK.[Q]	1xTMT6plex [K24]; 1xTMT6plex [N-Term]; 1xPhospho [S3(100)]	5.19803e-05	0.000218806	1	1	1	22	O00193	O00193 [15-38]	O00193 1xPhospho [S17(100)]	1	3101.41							0.387	0.343	0.63	0.603	0.585	0.576	0.99	0.564	0.582	0.757	2.081	1.099								241.7	93.5	83	152.2	145.7	141.4	139.3	156	154.3	87.9
FALSE	High	[R].SAPPSPPFPPPPAFPELAACTPPASPEPMSALASR.[S]	1xCarboxymethyl [C20]; 1xTMT6plex [N-Term]; 1xPhospho [S5(100)]	0.000149258	0.000218806	1	2	1	3	Q8WX93	Q8WX93 [684-718]	Q8WX93 1xPhospho [S688(100)]	0	3849.85	0.741	0.968	0.518	0.663	0.551	1.181	0.454	0.448	0.614	0.752	0.752	0.814							190.1	140.8	184	98.5	126	104.8	224.6	213.4	96.9	95.6	130.9	160.4	160.4	173.6
FALSE	High	[R].RTESVPSDINNPVDR.[A]	1xTMT6plex [N-Term]; 1xPhospho [S4(100)]	0.000179964	0.000218806	1	4	1	4	Q8IVT5	Q8IVT5 [403-417]	Q8IVT5 1xPhospho [S406(100)]	1	2007.97	0.579	0.822	0.36	0.501	0.812	0.612	0.253	0.169	0.36	0.53	0.592	0.683	0.183	0.299	0.264	0.499	1.897	0.545	140.8	81.5	115.7	50.7	70.6	114.3	86.2	188.2	47.7	31.8	67.7	99.8	111.4	128.5	163.2	29.9	48.8
FALSE	High	[K].RWSWGGSAMANSESK.[T]	1xTMT6plex [K15]; 1xTMT6plex [N-Term]; 1xPhospho [S3(100)]	0.000154636	0.000218806	1	4	2	10	Q8IWC1	Q8IWC1 [163-177]	Q8IWC1 1xPhospho [S165(100)]	1	2192.04	1.119	0.902	0.67	0.761	0.471	0.961	0.484	0.367	0.541	0.837	0.607	0.659	1.166	0.562	0.632	0.852	0.515	0.779	119.9	134.1	108.1	80.3	91.2	56.4	115.2	151.9	73.5	55.8	82.1	127.1	92.3	100.1	129.3	150.8	72.6
FALSE	High	[R].RVTAYTVDVTGR.[E]	1xTMT6plex [N-Term]; 1xPhospho [T3(100)]	0.000357783	0.000218806	1	1	1	3	Q09666	Q09666 [156-167]	Q09666 1xPhospho [T158(100)]	1	1646.85							0.553	0.164	0.369	0.437	0.373	0.625														596.5	330.1	97.7	220.1	260.7	222.3	372.6
FALSE	High	[R].RTPAPPEPGSPAPGEGPSGR.[K]	1xTMT6plex [N-Term]; 1xPhospho [S10(100)]	0.000152494	0.000218806	1	2	1	1	P0C1Z6	P0C1Z6 [171-190]	P0C1Z6 1xPhospho [S180(100)]	1	2223.08	0.454	1.136	0.282	0.357	1.465	0.566													399.2	181.1	453.7	112.5	142.7	584.8	226
FALSE	High	[R].RTPSDDEEDNLFAPPK.[L]	1xTMT6plex [K16]; 1xTMT6plex [N-Term]; 1xPhospho [S4(99.7)]	0.000145352	0.000218806	1	8	2	4	Q9Y4E1-1	Q9Y4E1-1 [330-345]	Q9Y4E1-1 1xPhospho [S333(99.7)]	1	2369.14													0.789	0.794	0.869	1.475	2.157	1.9															233.8	184.4	185.5
FALSE	High	[R].RTPSEADRWLEEVSK.[S]	1xTMT6plex [K15]; 1xTMT6plex [N-Term]; 1xPhospho [S4(99.5)]	0.000366003	0.000218806	1	9	3	34	P49757	P49757 [435-449]	P49757 1xPhospho [S438(99.5)]	2	2341.2	0.92	1.118	0.59	0.68	0.8	1.204	0.572	0.668	0.883	0.777	0.822	0.922	0.587	0.653	0.58	0.684	0.828	1.074	111.9	103	125.2	66	76.1	89.6	134.8	123.2	70.5	82.3	108.9	95.8	101.3	113.7	129.1	75.8	84.2
FALSE	High	[R].RTSFSTSDVSK.[L]	1xTMT6plex [K11]; 1xTMT6plex [N-Term]; 1xPhospho [S3(99.7)]	0.000273764	0.000218806	1	2	2	11	Q13459	Q13459 [1352-1362]	Q13459 1xPhospho [S1354(99.7)]	1	1752.89	0.691	1.136	0.533	0.39	0.788	0.709	0.276	0.365	0.342	0.668	0.629	0.652	0.432	0.697	0.641	0.897	0.663	0.777	135.3	93.6	153.7	72.1	52.8	106.7	96	176.9	48.9	64.5	60.4	118.1	111.3	115.3	136	58.7	94.7
FALSE	High	[R].RTSMGGTQQQFVEGVR.[M]	1xTMT6plex [N-Term]; 1xPhospho [S3(99.7)]	0.000126986	0.000218806	1	1	2	23	P35222	P35222 [550-565]	P35222 1xPhospho [S552(99.7)]	1	2090.01	1.041	0.997	0.646	0.821	1.611	0.991	0.463	0.396	0.73	0.817	0.931	0.91	0.811	0.997	0.913	1.195	2.002	1.257	90.4	94.1	90.2	58.4	74.3	145.7	89.6	133.6	61.9	52.9	97.6	109.2	124.4	121.5	92.5	75	92.2
FALSE	High	[R].RTSNERPGSGQGQGR.[D]	1xTMT6plex [N-Term]; 1xPhospho [S3(99.4)]	0.000394931	0.000218806	1	1	1	3	Q8TAD8	Q8TAD8 [151-165]	Q8TAD8 1xPhospho [S153(99.4)]	1	1895.9	0.533	0.871	0.24	0.137	0.603	0.355	0.166	0.149	0.163	0.131	0.191	0.569	0.178	0.301	0.225	0.331	0.676	0.386	193	102.9	168.1	46.3	26.5	116.5	68.5	278.1	46.1	41.5	45.2	36.3	53.2	158.1	232.4	41.3	69.9
FALSE	High	[K].RTSPQVLGSILK.[S]	1xTMT6plex [K12]; 1xTMT6plex [N-Term]; 1xPhospho [T/S]	0.000260694	0.000218806	1	1	2	9	Q7Z417	Q7Z417 [570-581]		1	1837.07	0.773	1.282	0.79	0.819	1.175	0.859	0.37	0.625	0.846	0.974	1.133	0.686	0.66	0.779	0.769	1.123	1.308	0.856	99.1	76.6	127	78.3	81.1	116.4	85.1	129.1	47.7	80.7	109.2	125.7	146.3	88.5	109.2	72	85
FALSE	High	[R].RTSTPVIMEGVQEETDTR.[D]	1xTMT6plex [N-Term]; 1xPhospho [T2(99.7)]	0.000168594	0.000218806	1	1	2	4	Q8NFC6	Q8NFC6 [657-674]	Q8NFC6 1xPhospho [T658(99.7)]	1	2358.12							0.467	0.507	0.603	0.678	0.704	0.825	0.413	0.481	0.326	0.744	2.386	0.834								201.5	94.1	102.1	121.5	136.5	141.8	166.3	183.7	75.8	88.4
FALSE	High	[R].RWDQTADQTPGATPK.[K]	1xTMT6plex [K15]; 1xTMT6plex [N-Term]; 1xPhospho [T13(100)]	0.000104085	0.000218806	1	1	1	9	O75533	O75533 [199-213]	O75533 1xPhospho [T211(100)]	1	2210.1	0.578	1.019	0.412	0.492	0.815	0.607	0.272	0.176	0.45	0.606	0.609	0.615	0.418	0.38	0.359	0.591	0.01	0.823	141.6	81.9	144.4	58.4	69.6	115.4	86	186.2	50.6	32.7	83.8	112.9	113.3	114.6	198.4	83	75.4
FALSE	High	[R].RVAFISLSPVR.[R]	1xTMT6plex [N-Term]; 1xPhospho [S8(100)]	0.000222301	0.000218806	1	2	1	3	Q6ZU65	Q6ZU65 [6-16]	Q6ZU65 1xPhospho [S13(100)]	1	1553.88							1.027	1.309	1.285	0.885	0.756	1.228														280.4	288	367	360.3	248.1	211.8	344.3
FALSE	High	[R].RVGMADANSPPKPLSKPR.[T]	2xTMT6plex [K12; K16]; 1xTMT6plex [N-Term]; 1xPhospho [S9(100)]	0.000151394	0.000218806	1	2	1	14	P26358	P26358 [119-136]	P26358 1xPhospho [S127(100)]	1	2688.5	1.918	0.806	0.725	0.556	0.654	1.394	0.356	0.172	0.406	0.69	0.706	0.882	0.309	0.404	0.433	0.659	0.263	1.02	102.7	197	82.8	74.5	57.1	67.2	143.2	157.7	56.1	27.1	64	108.8	111.3	139.1	174	53.9	70.2
FALSE	High	[R].RVNDAEPGSPEAPQGK.[R]	1xTMT6plex [K16]; 1xTMT6plex [N-Term]; 1xPhospho [S9(100)]	0.000100971	0.000218806	1	1	1	7	Q8N8A6	Q8N8A6 [75-90]	Q8N8A6 1xPhospho [S83(100)]	1	2190.1							0.113	0.093	0.135	0.459	0.53	0.762	0.103	0.308	0.26	0.47	0.507	0.322								329.7	37.2	30.8	44.5	151.3	174.7	251.3	363.8	37.5	112.2
FALSE	High	[R].RVPLSPLSLLAGPADAR.[R]	1xTMT6plex [N-Term]; 1xPhospho [S5(100)]	0.000137921	0.000218806	1	1	1	1	Q53ET0	Q53ET0 [429-445]	Q53ET0 1xPhospho [S433(100)]	1	2042.14	1.64	1.813	1.368	1.573	1.892	1.898													187.8	308	340.4	256.9	295.3	355.3	356.4
FALSE	High	[K].RVPSPTPAPK.[E]	1xTMT6plex [K10]; 1xTMT6plex [N-Term]; 1xPhospho [S4(100)]	0.000168894	0.000218806	1	2	2	81	Q9UQ35	Q9UQ35 [2578-2587]	Q9UQ35 1xPhospho [S2581(100)]	1	1587.9	0.469	0.68	0.295	0.353	1.037	0.377	0.218	0.188	0.181	0.591	0.555	0.798	0.256	0.601	0.498	0.68	0.309	0.351	165.2	77.5	112.3	48.7	58.3	171.2	62.3	201.6	43.9	37.8	36.5	119	111.9	160.8	187.5	48	112.7
FALSE	High	[K].RVPSPTPAPKEAVR.[E]	1xTMT6plex [K10]; 1xTMT6plex [N-Term]; 1xPhospho [S4(100)]	0.000223091	0.000218806	1	2	1	3	Q9UQ35	Q9UQ35 [2578-2591]	Q9UQ35 1xPhospho [S2581(100)]	2	2043.15							1.021	0.703	0.887	0.44	0.614	1.327														350.5	358	246.3	311	154.1	215.1	465
FALSE	High	[R].RVSGDAAQDLDR.[G]	1xTMT6plex [N-Term]; 1xPhospho [S3(100)]	0.00026013	0.000218806	1	1	1	7	Q9Y4H2	Q9Y4H2 [558-569]	Q9Y4H2 1xPhospho [S560(100)]	1	1611.77	0.471	1.198	0.357	0.305	0.815	0.471	0.245	0.16	0.308	0.499	0.489	0.909							235.1	110.7	281.7	83.9	71.8	191.7	110.7	281	69	44.9	86.7	140.1	137.3	255.5
FALSE	High	[R].RVSGPDPKPGSNCSPAQSVLSEVPSVPTNGMAK.[N]	1xCarboxymethyl [C13]; 2xTMT6plex [K8; K33]; 1xTMT6plex [N-Term]; 1xPhospho [S3(100)]	0.000203121	0.000218806	1	1	1	8	P22314	P22314 [11-43]	P22314 1xPhospho [S13(100)]	1	4119.09	1.164	0.963	0.549	0.717	0.795	1.083	0.46	0.403	0.579	0.763	0.793	0.789	0.636	0.506	0.418	0.824	0.642	1.219	109.7	127.6	105.6	60.2	78.6	87.2	118.7	142.3	65.5	57.3	82.3	108.6	112.9	112.2	139.4	88.7	70.6
FALSE	High	[R].RVSHSPPPKQR.[S]	1xTMT6plex [K9]; 1xTMT6plex [N-Term]; 2xPhospho [S3(100); S5(100)]	0.000437089	0.000218806	2	2	1	6	Q8IYB3; Q8IYB3-2	Q8IYB3 [634-644]; Q8IYB3-2 [632-642]	Q8IYB3 2xPhospho [S636(100); S638(100)]; Q8IYB3-2 2xPhospho [S634(100); S636(100)]	2	1906.98	0.358	1.035	0.219	0.239	0.596	0.23													571.1	204.2	591.2	125.3	136.3	340.4	131.5
FALSE	High	[K].RVALSDDETKETENMR.[K]	1xTMT6plex [K10]; 1xTMT6plex [N-Term]; 1xPhospho [S5(100)]	0.000221129	0.000218806	1	3	1	6	Q15054	Q15054 [303-318]	Q15054 1xPhospho [S307(100)]	2	2432.19							0.392	0.258	0.693	0.662	0.543	0.822	0.368	0.4	0.423	0.498	0.246	0.666								237	92.9	61.2	164.3	156.9	128.7	194.9	295.5	108.7	118.3
FALSE	High	[K].RQSPLPPQK.[K]	1xTMT6plex [K9]; 1xTMT6plex [N-Term]; 1xPhospho [S3(100)]	0.000211949	0.000218806	1	1	1	64	Q01105	Q01105 [5-13]	Q01105 1xPhospho [S7(100)]	1	1588.9	0.505	1.251	0.567	0.442	1.317	0.361	0.373	0.352	0.457	0.655	0.669	0.808	0.378	0.995	0.835	0.801	1.442	0.422	128.3	64.8	160.5	72.8	56.7	169	46.3	163.3	60.9	57.4	74.6	107	109.1	132	118.7	44.9	118.1
FALSE	High	[K].RQSPEPSPVTLGR.[R]	1xTMT6plex [N-Term]; 1xPhospho [S3(100)]	0.000325191	0.000218806	1	2	1	2	Q9NRL2	Q9NRL2 [1411-1423]	Q9NRL2 1xPhospho [S1413(100)]	1	1732.89	0.598	0.915	0.32	0.386	1.076	0.372	0.243	0.27	0.354	0.396	0.395	0.706							221.8	132.7	202.9	70.9	85.5	238.6	82.6	316.7	76.9	85.5	112.2	125.3	125.1	223.5
FALSE	High	[R].RQQDPSPGSNLGGGDDLKLR.[-]	1xTMT6plex [K18]; 1xTMT6plex [N-Term]; 1xPhospho [S6(100)]	5.21144e-05	0.000218806	1	1	2	18	Q13951-2	Q13951-2 [168-187]	Q13951-2 1xPhospho [S173(100)]	2	2648.36	0.872	0.731	0.388	0.47	0.825	0.921	0.307	0.108	0.212	0.556	0.485	0.654	0.275	0.233	0.195	0.52	2.09	0.775	129.7	113.1	94.8	50.3	61	107.1	119.5	196.5	60.3	21.2	41.7	109.3	95.4	128.4	151.7	41.6	35.4
FALSE	High	[K].RIPSIVSSPLNSPLDR.[S]	1xTMT6plex [N-Term]; 1xPhospho [S8(100)]	0.000180372	0.000218806	1	3	3	8	P49790	P49790 [327-342]	P49790 1xPhospho [S334(100)]	1	2060.11	1.372	1.03	0.997	0.896	0.716	1.211	0.808	0.677	0.812	0.779	0.776	0.82	0.494	0.411	0.385	0.397	0.77	0.557	96.9	132.9	99.8	96.6	86.8	69.3	117.3	119.6	96.6	80.9	97.1	93.1	92.8	98.1	179.9	88.9	73.9
FALSE	High	[R].RLSLGQGDSTEAATEER.[G]	1xTMT6plex [N-Term]; 1xPhospho [S3(100)]	0.00013787	0.000218806	1	1	1	3	Q6ZRV2	Q6ZRV2 [1001-1017]	Q6ZRV2 1xPhospho [S1003(100)]	1	2129.01							0.282	0.155	0.441	0.614	0.644	0.848														527.2	148.6	81.8	232.7	323.5	339.2	447
FALSE	High	[R].RLSLGQGDSTEAATEERGPR.[A]	1xTMT6plex [N-Term]; 1xPhospho [S3(100)]	3.52357e-05	0.000218806	1	1	1	21	Q6ZRV2	Q6ZRV2 [1001-1020]	Q6ZRV2 1xPhospho [S1003(100)]	2	2439.18	0.574	1.006	0.392	0.439	0.972	0.856	0.259	0.235	0.429	0.724	0.771	1.195	0.347	0.57	0.445	0.638	1.883	1.31	132.2	75.9	133	51.8	58.1	128.6	113.1	142.4	36.8	33.5	61.1	103.2	109.8	170.2	121.1	42.1	69
FALSE	High	[K].RLSIIGPTSR.[D]	1xTMT6plex [N-Term]; 1xPhospho [S3(100)]	0.000315171	0.000218806	1	1	1	7	Q9Y2U5	Q9Y2U5 [151-160]	Q9Y2U5 1xPhospho [S153(100)]	1	1408.79	0.895	1.465	0.883	0.719	1.052	0.908	0.554	0.639	1.055	0.854	0.822	1.037							155.2	139	227.4	137.1	111.6	163.3	141	172	95.3	110	181.5	146.9	141.3	178.3
FALSE	High	[K].RLSLPADIRLPEGYLEK.[L]	1xTMT6plex [K17]; 1xTMT6plex [N-Term]; 1xPhospho [S3(100)]	0.000102678	0.000218806	1	3	1	1	Q00536	Q00536 [117-133]	Q00536 1xPhospho [S119(100)]	2	2508.4	0.742	0.87	0.822	1.021	1.176	0.776													327.7	243.3	285.2	269.2	334.7	385.4	254.4
FALSE	High	[K].RLSLPMDIR.[L]	1xTMT6plex [N-Term]; 1xPhospho [S3(100)]	0.000272522	0.000218806	1	2	1	11	Q07002	Q07002 [96-104]	Q07002 1xPhospho [S98(100)]	1	1409.75	0.671	0.899	0.62	1.061	1.157	1.11	0.354	0.433	0.634	1.104	0.756	0.759	0.944	0.637	0.635	1.396	3.719	1.842	95.4	64	85.8	59.1	101.3	110.4	106	138.1	48.9	59.8	87.6	152.4	104.4	104.7	76.9	72.6	49
FALSE	High	[K].RLSLTMGGVQAR.[E]	1xTMT6plex [N-Term]; 1xPhospho [S3(100)]	0.000172901	0.000218806	1	2	1	7	O75815	O75815 [288-299]	O75815 1xPhospho [S290(100)]	1	1597.84	0.903	0.741	0.739	0.968	1.131	1.202	0.418	0.5	0.547	0.988	0.905	0.781	0.695	0.601	0.616	0.628	2.073	0.844	99.7	90	73.8	73.6	96.5	112.7	119.8	135.4	56.6	67.8	74.1	133.7	122.6	105.8	114.3	79.5	68.7
FALSE	High	[R].RLSMSEVKDDNSATK.[T]	2xTMT6plex [K8; K15]; 1xTMT6plex [N-Term]; 1xPhospho [S3(100)]	0.000175541	0.000218806	1	4	1	5	Q8TDM6	Q8TDM6 [1664-1678]	Q8TDM6 1xPhospho [S1666(100)]	2	2448.28	1.147	2.305	0.747	0.589	1.01	0.649							0.731	0.8	0.605	0.793	1.016	1.146	142.8	163.7	329.2	106.7	84.1	144.2	92.7								170.2	124.3	136.1
FALSE	High	[R].RLNHSPPQSSSR.[Y]	1xTMT6plex [N-Term]; 1xPhospho [S5(100)]	0.000172901	0.000218806	1	3	1	38	Q5T8P6	Q5T8P6 [123-134]	Q5T8P6 1xPhospho [S127(100)]	1	1674.83	0.999	1.242	0.677	0.606	1	0.564	0.501	0.489	0.457	0.474	0.532	0.903	0.442	0.593	0.498	0.554	0.781	0.641	116	115.9	144.1	78.6	70.3	116	65.4	156	78.2	76.2	71.3	74	82.9	140.9	158.3	70	93.9
FALSE	High	[R].RLSPPSSSAASSYSFSDLNSTR.[G]	1xTMT6plex [N-Term]; 1xPhospho [S3(100)]	0.000121716	0.000218806	1	1	1	3	P50402	P50402 [47-68]	P50402 1xPhospho [S49(100)]	1	2626.23													0.569	0.584	0.472	0.55	0.01	0.747															535.4	304.7	312.6
FALSE	High	[R].RLSQPESAEK.[H]	1xTMT6plex [K10]; 1xTMT6plex [N-Term]; 1xPhospho [S3(100)]	0.000232264	0.000218806	1	2	1	22	Q9UKV3	Q9UKV3 [708-717]	Q9UKV3 1xPhospho [S710(100)]	1	1682.89	0.138	1.04	0.088	0.164	0.955	0.088	0.086	0.099	0.095	0.196	0.376	0.53	0.136	0.931	0.239	0.768	0.604	0.588	198.1	27.4	205.9	17.3	32.5	189.1	17.5	296.3	25.6	29.4	28	58.1	111.4	157.2	165.6	22.5	154.2
FALSE	High	[R].RLSQPESAEKHVTQR.[L]	1xTMT6plex [K10]; 1xTMT6plex [N-Term]; 1xPhospho [S3(100)]	0.000156265	0.000218806	1	2	1	13	Q9UKV3	Q9UKV3 [708-722]	Q9UKV3 1xPhospho [S710(100)]	2	2304.22	0.851	1.504	0.279	0.258	0.995	0.728	0.552	0.302	0.308	0.86	1.218	1.426	0.491	0.539	0.262	0.841	0.982	2.054	127.9	108.9	192.4	35.7	32.9	127.3	93.1	110.7	61.1	33.4	34.1	95.2	134.8	157.9	122.3	60.1	65.9
FALSE	High	[R].RLSQRPTPEELEQR.[N]	1xTMT6plex [N-Term]; 1xPhospho [S3(100)]	0.000245822	0.000218806	1	3	1	5	Q8IZ21	Q8IZ21 [588-601]	Q8IZ21 1xPhospho [S590(100)]	1	2048.05	0.582	0.808	0.31	0.36	0.956	0.568	0.254	0.123	0.373	0.647	0.745	0.832	0.77	0.615	0.557	1.098	2.23	1.163	145	84.4	117.1	44.9	52.1	138.5	82.4	172.6	43.8	21.3	64.4	111.6	128.5	143.5	100.9	77.7	62.1
FALSE	High	[K].RLSQSDEDVIR.[L]	1xTMT6plex [N-Term]; 1xPhospho [S3(100)]	0.000148815	0.000218806	1	4	1	13	Q9H7D7	Q9H7D7 [119-129]	Q9H7D7 1xPhospho [S121(100)]	1	1626.8	0.204	0.695	0.193	0.335	0.584	0.311	0.23	0.204	0.424	0.675	0.686	0.678	0.35	0.528	0.539	0.876	1.907	1.006	199.9	40.7	139	38.6	67.1	116.6	62.1	176.9	40.7	36.2	74.9	119.5	121.3	119.9	120.3	42.1	63.5
FALSE	High	[R].RISQSQPVR.[G]	1xTMT6plex [N-Term]; 1xPhospho [S3(100)]	0.000275649	0.000218806	1	2	2	9	O95071	O95071 [1547-1555]	O95071 1xPhospho [S1549(100)]	1	1379.74	0.517	1.425	0.336	0.381	1.38	0.447	0.338	0.5	0.618	0.482	0.678	0.998	0.195	0.578	0.307	0.632	0.328	0.731	122.9	63.6	175.1	41.2	46.9	169.6	54.9	151.9	51.4	75.9	93.9	73.3	103	151.6	192.1	37.5	111
FALSE	High	[R].RLSSTSLASGHSVR.[L]	1xTMT6plex [N-Term]; 1xPhospho [S3(100)]	0.000124583	0.000218806	1	3	1	9	Q9BZL6	Q9BZL6 [195-208]	Q9BZL6 1xPhospho [S197(100)]	1	1766.91	1.289	0.906	1.12	1.686	1.274	1.302	0.599	0.491	0.592	0.775	0.812	1.088	0.912	0.896	0.881	1.185	2.176	1.188	76.8	99	69.6	86	129.5	97.9	100	129.2	77.4	63.4	76.4	100.1	104.9	140.6	91	83	81.5
FALSE	High	[R].RLSTSPDVIQGHQPR.[D]	1xTMT6plex [N-Term]; 1xPhospho [S3(100)]	6.10794e-05	0.000218806	1	1	1	17	Q9Y385	Q9Y385 [264-278]	Q9Y385 1xPhospho [S266(100)]	1	2000.03	0.578	0.981	0.415	0.418	0.914	0.575	0.291	0.26	0.263	0.561	0.644	0.835	0.288	0.452	0.392	0.648	0.976	0.737	141.4	81.7	138.7	58.7	59.1	129.2	81.3	174	50.7	45.3	45.7	97.6	112	145.3	164.5	47.5	74.4
FALSE	High	[K].RLSVELTSSLFR.[T]	1xTMT6plex [N-Term]; 1xPhospho [S3(100)]	0.000150132	0.000218806	1	1	1	1	P35222	P35222 [673-684]	P35222 1xPhospho [S675(100)]	1	1716.92	1.486	1.298	1.873	1.745	1.945	2.239													181.3	269.3	235.3	339.6	316.3	352.5	405.8
FALSE	High	[R].RLSPPSSSAASSYSFSDLNSTRGDADMYDLPK.[K]	1xTMT6plex [K32]; 1xTMT6plex [N-Term]; 1xPhospho [S3(100)]	6.73409e-05	0.000218806	1	1	1	2	P50402	P50402 [47-78]	P50402 1xPhospho [S49(100)]	2	3960.87	1.123	1.445	0.734	0.822	1.143	1.166							0.851	1.067	0.704	0.9	1.385	1.238	139.5	156.6	201.5	102.4	114.6	159.4	162.7								148.8	126.7	158.8
FALSE	High	[R].RMEDEGGFPVPQENGQPESPR.[R]	1xTMT6plex [N-Term]; 1xPhospho [S19(100)]	0.000449768	0.000218806	1	1	1	1	Q6ZRV2	Q6ZRV2 [980-1000]	Q6ZRV2 1xPhospho [S998(100)]	1	2665.19													0.597	0.832	0.659	1.147	1.729	1.135															295.8	176.6	246
FALSE	High	[R].RLGGLRPESPESLTSVSR.[T]	1xTMT6plex [N-Term]; 1xPhospho [S9(100)]	0.00021335	0.000218806	1	1	1	23	Q9H6F5	Q9H6F5 [10-27]	Q9H6F5 1xPhospho [S18(100)]	1	2250.18	1.051	0.918	0.555	0.523	0.643	1.216	0.605	0.382	0.758	0.792	0.804	0.853	0.853	0.722	0.675	0.814	0.572	1.19	123	129.3	113	68.3	64.3	79	149.6	130.4	78.9	49.9	98.8	103.3	104.8	111.3	119.5	101.9	86.3
FALSE	High	[R].RIDISPSTLR.[K]	1xTMT6plex [N-Term]; 1xPhospho [S5(100)]	0.000367052	0.000218806	2	4	1	87	Q9NYF8-4; Q9NYF8	Q9NYF8-4 [481-490]; Q9NYF8 [654-663]	Q9NYF8-4 1xPhospho [S485(100)]; Q9NYF8 1xPhospho [S658(100)]	1	1466.79	1.217	1.233	0.746	0.64	1.044	1.086	0.584	0.438	0.768	0.756	0.727	0.943	0.807	0.665	0.656	0.907	2.263	1.214	100.6	122.4	124	75	64.3	105	109.2	128	74.7	56.1	98.4	96.8	93.1	120.7	97.4	78.6	64.8
FALSE	High	[R].RGSPVPPVPERR.[S]	1xTMT6plex [N-Term]; 1xPhospho [S3(100)]	0.000228402	0.000218806	1	1	1	11	Q6ZRV2	Q6ZRV2 [912-923]	Q6ZRV2 1xPhospho [S914(100)]	2	1655.89	0.879	1.15	0.592	0.661	1.096	0.574	0.135	0.132	0.174	0.242	0.29	0.457	0.531	0.494	0.352	0.612	1.761	1.058	112	98.5	128.9	66.4	74.1	122.8	64.3	280.2	37.9	37	48.7	67.8	81.4	127.9	129.5	68.8	64
FALSE	High	[R].RGSVSSVSPKPPSSFK.[M]	2xTMT6plex [K10; K16]; 1xTMT6plex [N-Term]; 1xPhospho [S3(100)]	0.000197519	0.000218806	1	1	1	2	Q9NZJ0	Q9NZJ0 [483-498]	Q9NZJ0 1xPhospho [S485(100)]	1	2414.34	1.008	1.257	0.686	0.668	0.685	0.785	0.469	0.379	0.361	0.746	0.884	0.756							174.1	175.5	218.8	119.5	116.2	119.3	136.7	226.3	106.1	85.8	81.8	168.7	200.2	171
FALSE	High	[R].RHSIEKETPTNVR.[Q]	1xTMT6plex [K6]; 1xTMT6plex [N-Term]; 1xPhospho [S3(100)]	0.00026013	0.000218806	1	5	1	8	Q08AE8	Q08AE8 [521-533]	Q08AE8 1xPhospho [S523(100)]	2	2105.13	1.298	1.637	0.786	0.452	0.839	0.712	0.49	0.454	0.876	1.014	0.99	0.861	0.664	0.547	0.533	0.565	1.981	0.711	105.8	137.4	173.3	83.2	47.9	88.8	75.4	119.2	58.4	54.1	104.4	120.9	118	102.6	118.4	78.7	64.8
FALSE	High	[R].RHSVTLPSSK.[F]	1xTMT6plex [K10]; 1xTMT6plex [N-Term]; 1xPhospho [S3(100)]	0.00018421	0.000218806	1	1	1	21	Q07352	Q07352 [52-61]	Q07352 1xPhospho [S54(100)]	1	1649.91	0.403	0.38	0.259	0.237	0.719	0.413	0.341	0.289	0.243	0.745	0.604	1.304	0.274	0.355	0.274	0.684	0.369	1.051	203.3	82	77.2	52.7	48.2	146.1	83.9	141.1	48.1	40.7	34.2	105.2	85.2	184	191.6	52.5	68
FALSE	High	[K].RHSYAGEQPETVPYLLLNR.[A]	1xTMT6plex [N-Term]; 1xPhospho [S3(100)]	0.000106996	0.000218806	1	1	1	29	Q5T0W9	Q5T0W9 [386-404]	Q5T0W9 1xPhospho [S388(100)]	1	2552.29	2.226	2.045	1.132	1.147	1.686	3.1	0.516	0.457	0.597	0.788	0.844	0.735	0.811	0.604	0.611	0.855	1.69	1.258	56.5	125.7	115.5	63.9	64.8	95.2	175.1	136.2	70.3	62.3	81.4	107.4	115	100.1	107	86.7	64.6
FALSE	High	[K].RKAEDSDSEPEPEDNVR.[L]	1xTMT6plex [K2]; 1xTMT6plex [N-Term]; 2xPhospho [S6(100); S8(100)]	0.000153915	0.000218806	1	2	1	10	Q9H0D6	Q9H0D6 [494-510]	Q9H0D6 2xPhospho [S499(100); S501(100)]	2	2591.14	0.494	0.838	0.36	0.445	0.654	0.576	0.155	0.158	0.25	0.743	0.727	0.598	0.353	0.507	0.419	0.725	0.929	0.71	156.6	77.4	131.2	56.3	69.6	102.4	90.2	190.1	29.5	30.1	47.5	141.3	138.2	113.7	156.4	55.2	79.2
FALSE	High	[R].RKGSGSEQEGEDEEGGER.[K]	1xTMT6plex [K2]; 1xTMT6plex [N-Term]; 2xPhospho [S4(100); S6(100)]	0.000404561	0.000218806	1	1	1	4	Q6PD62	Q6PD62 [938-955]	Q6PD62 2xPhospho [S941(100); S943(100)]	2	2554.09	0.089	1.036	0.123	0.096	0.435	0.096	0.042	0.014	0.01	0.21	0.319	0.405							382.7	34	396.7	47.3	36.7	166.3	36.8	502.2	21.1	7	0	105.6	160.2	203.4
FALSE	High	[K].RKHSPSPPPPTPTESR.[K]	1xTMT6plex [K2]; 1xTMT6plex [N-Term]; 2xPhospho [S4(100); S6(100)]	0.000179361	0.000218806	1	1	1	3	Q92922	Q92922 [325-340]	Q92922 2xPhospho [S328(100); S330(100)]	2	2389.18	0.435	0.74	0.269	0.359	0.674	0.342													550.1	239.1	406.9	148	197.3	370.8	188
FALSE	High	[R].RIDISPSTLRK.[H]	1xTMT6plex [K11]; 1xTMT6plex [N-Term]; 1xPhospho [S5(100)]	0.000241905	0.000218806	2	4	2	83	Q9NYF8-4; Q9NYF8	Q9NYF8-4 [481-491]; Q9NYF8 [654-664]	Q9NYF8-4 1xPhospho [S485(100)]; Q9NYF8 1xPhospho [S658(100)]	2	1824.05	1.394	1.134	0.67	0.622	0.999	1.101	0.7	0.385	0.803	0.819	0.826	1.064	1.213	0.746	0.755	0.982	0.641	1.663	103.2	143.9	117	69.2	64.2	103.1	113.7	119.8	83.9	46.2	96.2	98.2	99	127.5	102.1	123.9	76.2
FALSE	High	[K].RKPSPEPEGEVGPPK.[I]	2xTMT6plex [K2; K15]; 1xTMT6plex [N-Term]; 1xPhospho [S4(100)]	0.000143339	0.000218806	1	2	1	32	Q7Z5L9	Q7Z5L9 [357-371]	Q7Z5L9 1xPhospho [S360(100)]	1	2371.3	0.569	0.951	0.451	0.659	1.498	0.641	0.316	0.198	0.585	0.947	1.017	0.834	0.501	0.954	0.941	2.025	0.691	1.471	109.3	62.2	103.9	49.3	72	163.8	70.1	147.9	46.8	29.2	86.6	140.1	150.4	123.4	98.2	49.3	93.7
FALSE	High	[R].RKSQEALHEQSSYILSSAETPARPR.[A]	1xTMT6plex [K2]; 1xTMT6plex [N-Term]; 1xPhospho [S3(100)]	0.000150192	0.000218806	1	2	1	3	Q9NVE5	Q9NVE5 [1197-1221]	Q9NVE5 1xPhospho [S1199(100)]	2	3379.75	1.141	1.128	0.623	0.572	0.856	1.249							0.656	0.623	0.574	0.824	0.407	2.196	159	181.4	179.3	99.1	91	136.1	198.6								168.1	110.2	104.7
FALSE	High	[R].RKSQMEEVQDELIHR.[L]	1xTMT6plex [K2]; 1xTMT6plex [N-Term]; 1xPhospho [S3(100)]	0.000156446	0.000218806	1	2	1	4	Q12929	Q12929 [683-697]	Q12929 1xPhospho [S685(100)]	2	2436.25	0.218	1.363	1.133	1.01	1.484	1.611	0.347	0.427	0.572	0.758	1.044	1.188	0.683	0.624	0.574	0.831	2.536	1.741	83.2	18.1	113.4	94.3	84.1	123.6	134.1	127	44.1	54.3	72.6	96.3	132.6	150.8	96.6	65.9	60.3
FALSE	High	[R].RLAAAEETAVSPR.[K]	1xTMT6plex [N-Term]; 1xPhospho [S11(100)]	0.000141969	0.000218806	1	1	2	4	Q9BUH6	Q9BUH6 [138-150]	Q9BUH6 1xPhospho [S148(100)]	1	1679.87	1.42	1.534	1.184	0.771	1.54	1.31	0.327	0.239	0.421	0.476	0.646	0.732							120.8	171.6	185.4	143	93.2	186.1	158.4	271.2	88.6	64.7	114.2	129.1	175.2	198.4
FALSE	High	[R].RLDDQESPVYAAQQR.[R]	1xTMT6plex [N-Term]; 1xPhospho [S7(100)]	0.000368106	0.000218806	1	1	1	2	Q96ST3	Q96ST3 [4-18]	Q96ST3 1xPhospho [S10(100)]	1	2085							0.304	0.337	0.429	0.537	0.576	0.61	0.371	0.588	0.451	0.567	2.613	0.671								268.7	81.7	90.6	115.3	144.2	154.9	163.9	172.6	64.1	101.4
FALSE	High	[K].RIDFIPVSPAPSPTR.[G]	1xTMT6plex [N-Term]; 1xPhospho [S12(100)]	0.000185333	0.000218806	1	1	1	7	Q96E09	Q96E09 [136-150]	Q96E09 1xPhospho [S147(100)]	1	1962.04	1.284	0.969	0.783	0.846	0.804	1.175	1.715	1.216	1.492	1.13	1.013	1.382	0.7	0.576	0.576	0.56	1.155	0.694	103.6	133.1	100.5	81.1	87.7	83.3	121.7	73.3	125.6	89.1	109.3	82.8	74.2	101.2	139.4	97.6	80.3
FALSE	High	[K].RIDFTPVSPAPSPTRGFGK.[M]	1xTMT6plex [K19]; 1xTMT6plex [N-Term]; 1xPhospho [S12(98.3)]	0.000216594	0.000218806	1	5	1	4	Q7Z309-3	Q7Z309-3 [127-145]	Q7Z309-3 1xPhospho [S138(98.3)]	2	2568.37	2.6	1.19	1.497	1.121	1.044	2.037	1.245	1.121	1.208	1.18	0.982	1.288							104.6	271.9	124.4	156.6	117.3	109.2	213.1	125	155.7	140.1	151	147.4	122.7	161
FALSE	High	[R].RIDISPSTFR.[K]	1xTMT6plex [N-Term]; 1xPhospho [S5(100)]	0.000230099	0.000218806	1	1	1	116	Q9Y2W1	Q9Y2W1 [678-687]	Q9Y2W1 1xPhospho [S682(100)]	1	1500.78	1.403	1.231	0.92	0.761	1.265	1.367	0.779	0.727	0.98	0.883	0.86	1.012	1.125	0.725	0.775	1.052	3.27	1.424	87.1	122.2	107.2	80.2	66.3	110.2	119.1	107.1	83.5	77.8	105	94.6	92.1	108.4	78.9	88.8	57.2
FALSE	High	[R].RIDISPSTFRK.[H]	1xTMT6plex [K11]; 1xTMT6plex [N-Term]; 1xPhospho [S5(100)]	0.000289586	0.000218806	1	1	2	92	Q9Y2W1	Q9Y2W1 [678-688]	Q9Y2W1 1xPhospho [S682(100)]	2	1858.04	2.207	1.215	0.931	0.822	0.941	1.762	0.735	0.554	0.803	0.867	0.884	1.091	1.125	0.589	0.649	0.843	0.908	1.232	80.2	177.1	97.5	74.7	66	75.5	141.4	112.7	82.9	62.5	90.5	97.8	99.6	123.1	113.2	127.3	66.7
FALSE	High	[R].RKSLVGTPYWMAPELISR.[L]	1xTMT6plex [K2]; 1xTMT6plex [N-Term]; 1xPhospho [S3(100)]	0.000115299	0.000218806	1	4	1	6	O96013	O96013 [472-489]	O96013 1xPhospho [S474(100)]	2	2642.43	1.694	0.974	1.05	1.199	1.251	1.892	1.371	1.089	1.188	1.631	1.958	1.427	0.887	0.625	0.638	0.932	0.619	1.076	74.9	126.9	73	78.7	89.8	93.7	141.7	71.5	98.1	77.9	85	116.6	140	102.1	126.4	112.1	79
FALSE	High	[R].RMSDEFVDSFKK.[G]	2xTMT6plex [K11; K12]; 1xTMT6plex [N-Term]; 1xPhospho [S3(100)]	0.000278848	0.000218806	1	1	1	12	Q92934	Q92934 [116-127]	Q92934 1xPhospho [S118(100)]	2	2256.17	0.92	1.188	0.521	0.645	0.91	1.329	0.483	0.452	0.501	0.779	0.972	1.105	0.581	0.495	0.382	0.708	0.674	1.612	106.4	97.9	126.4	55.5	68.6	96.8	141.5	125.7	60.7	56.8	63	98	122.2	138.9	136	79	67.3
FALSE	High	[R].RNSFTPLSSSNTIR.[R]	1xTMT6plex [N-Term]; 1xPhospho [S3(100)]	0.000194758	0.000218806	1	1	1	18	O60825	O60825 [464-477]	O60825 1xPhospho [S466(100)]	1	1888.95	1.202	0.966	0.54	0.597	0.723	0.974	0.351	0.16	0.311	0.56	0.612	0.632	0.414	0.433	0.461	0.547	0.896	0.644	117.8	141.6	113.8	63.6	70.3	85.2	114.8	187.9	66	30.1	58.3	105.2	114.9	118.7	161.9	67	70.1
FALSE	High	[K].RNSLKELWLVIHGR.[V]	1xTMT6plex [K5]; 1xTMT6plex [N-Term]; 1xPhospho [S3(100)]	6.92496e-05	0.000218806	1	1	1	1	O43169	O43169 [35-48]	O43169 1xPhospho [S37(100)]	2	2259.29							1.847	2.212	2.87	3.903	3.222	1.839														124.3	229.6	275	356.8	485.2	400.6	228.6
FALSE	High	[K].RPHSPEKAFSSNPVVR.[R]	1xTMT6plex [K7]; 1xTMT6plex [N-Term]; 1xPhospho [S4(100)]	0.000123254	0.000218806	1	2	1	22	Q53F19	Q53F19 [497-512]	Q53F19 1xPhospho [S500(100)]	1	2346.25	0.974	0.941	0.879	0.809	0.96	1.216	0.463	0.386	0.931	1.064	1.043	0.959	1.828	1.304	1.381	1.832	1.013	2.635	104.1	101.3	98	91.5	84.1	99.9	126.5	118.7	55	45.8	110.6	126.3	123.9	113.8	63.8	116.5	83.1
FALSE	High	[K].RPHTPTPGIYMGRPTYGSSR.[R]	1xTMT6plex [N-Term]; 1xPhospho [T4(100)]	0.000136418	0.000218806	1	2	1	38	P62995	P62995 [198-217]	P62995 1xPhospho [T201(100)]	0	2540.24	1.299	1.063	0.906	0.856	1.091	1.244	0.748	0.465	0.748	0.971	0.833	0.923	1.026	0.681	0.763	0.987	1.867	0.969	93.1	121	99	84.4	79.7	101.6	115.9	119.3	89.2	55.4	89.2	115.9	99.3	110.1	99.7	102.2	67.9
FALSE	High	[K].RPLDSPEAEELPAMK.[R]	1xTMT6plex [K15]; 1xTMT6plex [N-Term]; 1xPhospho [S5(100)]	0.000408266	0.000218806	1	1	1	2	Q5VWG9	Q5VWG9 [179-193]	Q5VWG9 1xPhospho [S183(100)]	0	2221.13													0.786	0.845	0.818	1.252	3.753	1.756															205.7	161.6	173.7
FALSE	High	[R].RPILQLSPPGPR.[G]	1xTMT6plex [N-Term]; 1xPhospho [S7(100)]	0.000140587	0.000218806	1	2	1	20	Q8N3X1	Q8N3X1 [12-23]	Q8N3X1 1xPhospho [S18(100)]	0	1639.92	1.153	0.678	0.609	0.904	0.817	0.994	0.635	0.472	0.563	0.623	0.671	0.985	0.903	0.911	0.829	0.996	3.767	1.309	112.1	129.3	76	68.2	101.3	91.6	111.4	133.8	85	63.2	75.4	83.3	89.8	131.8	77	69.5	70.1
FALSE	High	[K].RPIQKVEMGTSSQNDVDMSWIPQETLNQINKASPR.[R]	2xTMT6plex [K5; K31]; 1xTMT6plex [N-Term]; 1xPhospho [S33(98.1)]	0.000146762	0.000218806	1	2	1	1	P43307	P43307 [236-270]	P43307 1xPhospho [S268(98.1)]	2	4765.44	1.694	1.093	0.974	0.756	0.61	1.586													272.3	461.3	297.5	265.1	205.8	166.1	431.9
FALSE	High	[K].RPMEEDGEEKSPSK.[K]	2xTMT6plex [K10; K14]; 1xTMT6plex [N-Term]; 1xPhospho [S11(100)]	0.000188618	0.000218806	1	7	1	15	Q12906-7	Q12906-7 [372-385]	Q12906-7 1xPhospho [S382(100)]	1	2386.19	0.231	0.98	0.337	0.524	0.683	0.214	0.305	0.25	0.818	0.914	0.948	0.744	0.67	1.698	1.436	2.27	0.513	1.365	180.2	41.6	176.6	60.7	94.4	123.1	38.6	138.7	42.3	34.7	113.4	126.7	131.4	103.2	77.6	52	131.7
FALSE	High	[K].RPMEEDGEEKSPSKK.[K]	3xTMT6plex [K10; K14; K15]; 1xTMT6plex [N-Term]; 1xPhospho [S11(100)]	0.000205308	0.000218806	1	7	1	12	Q12906-7	Q12906-7 [372-386]	Q12906-7 1xPhospho [S382(100)]	2	2743.45	0.333	0.96	0.376	0.382	0.551	0.228	0.199	0.208	1.053	0.87	0.985	0.633	1.181	2.374	2.13	3.702	0.453	3.26	192.1	63.9	184.5	72.2	73.4	105.9	43.8	140.3	27.9	29.2	147.7	122.1	138.1	88.8	47.5	56.1	112.8
FALSE	High	[K].RPPESPPIVEEWNSR.[A]	1xTMT6plex [N-Term]; 1xPhospho [S5(100)]	0.00025092	0.000218806	1	2	1	5	A0A3B3IU46	A0A3B3IU46 [32-46]	A0A3B3IU46 1xPhospho [S36(100)]	0	2102.03							0.732	0.707	1.316	0.88	0.899	1.073	1.107	0.926	0.761	1.059	7.947	1.687								144.8	105.9	102.3	190.5	127.3	130.1	155.3	79	87.4	73.1
FALSE	High	[R].RPGQSFHVNSEVNSVLSPR.[S]	1xTMT6plex [N-Term]; 1xPhospho [S17(100)]	0.000224289	0.000218806	1	3	2	11	Q14671	Q14671 [193-211]	Q14671 1xPhospho [S209(100)]	0	2419.21	1.114	1.115	0.954	0.774	0.896	1.636	0.76	0.463	0.667	0.729	0.816	0.829	0.614	0.748	0.756	0.952	1.203	0.989	95.5	106.4	106.5	91.1	74	85.6	156.3	128.6	97.7	59.5	85.8	93.8	104.9	106.6	113	69.4	84.5
FALSE	High	[R].RPPGGTSPPNGGLPGPLATSAAPPGPPAAASPCLGPVAAAGSGLR.[R]	1xCarboxymethyl [C33]; 1xTMT6plex [N-Term]; 1xPhospho [T/S]	0.000138757	0.000218806	1	9	1	4	Q8WWM7	Q8WWM7 [26-70]		0	4334.2	1.499	0.953	0.751	0.887	0.865	1.34	0.719	0.414	0.608	0.715	0.753	0.98							148.7	222.9	141.6	111.6	131.8	128.6	199.3	195.7	140.6	81.1	119	139.9	147.4	191.8
FALSE	High	[R].RPPSPDVIVLSDNEQPSSPR.[V]	1xTMT6plex [N-Term]; 2xPhospho [S4(100); S11(100)]	9.0936e-05	0.000218806	1	3	2	6	Q86YP4	Q86YP4 [97-116]	Q86YP4 2xPhospho [S100(100); S107(100)]	0	2579.21							0.426	0.252	0.615	0.539	0.541	0.63	0.631	0.672	0.614	0.921	3.475	1.241								243.5	103.8	61.2	149.8	131.3	131.8	153.5	131.5	82.9	88.4
FALSE	High	[R].RPPSPDVIVLSDNEQPSSPR.[V]	1xTMT6plex [N-Term]; 3xPhospho [S4(100); S11(100); S17(99.4)]	0.000142245	0.000218806	1	3	2	2	Q86YP4	Q86YP4 [97-116]	Q86YP4 3xPhospho [S100(100); S107(100); S113(99.4)]	0	2659.18							0.366	0.312	0.706	0.733	0.769	0.662														461.7	168.8	144.2	325.9	338.4	355.2	305.6
FALSE	High	[K].RPRSPGSNSKVPEIEVTVEGPNNNNPQTSAVR.[T]	1xTMT6plex [K10]; 1xTMT6plex [N-Term]; 1xPhospho [S4(100)]	4.06446e-05	0.000218806	1	4	1	10	P78347	P78347 [671-702]	P78347 1xPhospho [S674(100)]	2	3969.03	1.224	1.296	0.743	0.648	0.533	1.86	0.347	0.23	0.478	0.978	1.055	0.84	0.644	0.367	0.426	0.583	0.4	0.982	98.7	120.8	127.9	73.4	64	52.6	183.6	135.7	47.1	31.2	64.9	132.7	143.1	113.9	161.4	104	59.2
FALSE	High	[R].RPSDSGPPAER.[S]	1xTMT6plex [N-Term]; 1xPhospho [S3(100)]	0.00016159	0.000218806	1	3	1	15	Q9BST9	Q9BST9 [104-114]	Q9BST9 1xPhospho [S106(100)]	0	1477.7	0.451	1.261	0.303	0.299	1.191	0.411	0.142	0.18	0.238	0.444	0.638	0.613	0.245	0.596	0.313	0.708	1.107	0.879	137.6	62.1	173.6	41.6	41.2	163.9	56.6	208.9	29.6	37.5	49.8	92.8	133.2	128.1	153.3	37.5	91.4
FALSE	High	[R].RPSQEQSASASSGQPQAPLNR.[E]	1xTMT6plex [N-Term]; 1xPhospho [S3(100)]	0.000126902	0.000218806	1	2	1	2	Q5T1M5	Q5T1M5 [954-974]	Q5T1M5 1xPhospho [S956(100)]	0	2505.2							0.151	0.151	0.349	0.451	0.703	0.714	0.321	0.786	0.436	1.026	0.937	1.09								292.2	44.2	44.1	102	131.8	205.4	208.6	191.5	61.4	150.6
FALSE	High	[R].RPSQNAISFFNVGHSK.[L]	1xTMT6plex [K16]; 1xTMT6plex [N-Term]; 1xPhospho [S3(100)]	0.000155734	0.000218806	1	1	1	6	Q9BXB4	Q9BXB4 [187-202]	Q9BXB4 1xPhospho [S189(100)]	0	2327.21	1.037	0.985	0.61	0.85	0.972	1.166	1.422	1.582	0.921	1.415	1.448	1.711	0.763	1.088	0.822	0.976	1.701	2.033	106.4	110.3	104.8	64.9	90.4	103.4	124	69.7	99.1	110.2	64.2	98.6	100.9	119.2	87.5	66.8	95.3
FALSE	High	[K].RPSTSQTVSTPAPVPVIESTEAIEAK.[A]	1xTMT6plex [K26]; 1xTMT6plex [N-Term]; 1xPhospho [S/T]	0.000164412	0.000218806	1	2	1	1	P12270	P12270 [644-669]		0	3233.71													0.625	1.084	0.537	0.899	3.376	1.247															239.5	149.7	259.6
FALSE	High	[R].RQFSAPNLK.[A]	1xTMT6plex [K9]; 1xTMT6plex [N-Term]; 1xPhospho [S4(100)]	0.000279497	0.000218806	1	1	1	16	O60333-3	O60333-3 [1138-1146]	O60333-3 1xPhospho [S1141(100)]	1	1598.88	0.569	0.767	0.417	0.513	0.809	0.671	0.308	0.222	0.338	0.873	0.732	0.772	0.441	0.404	0.403	0.926	0.54	0.925	143.6	81.7	110.1	59.8	73.7	116.1	96.3	161.2	49.7	35.8	54.4	140.7	118	124.5	158.3	69.9	64
FALSE	High	[R].RPPSPDVIVLSDNEQPSSPR.[V]	1xTMT6plex [N-Term]; 1xPhospho [S4(100)]	5.62019e-05	0.000218806	1	3	1	6	Q86YP4	Q86YP4 [97-116]	Q86YP4 1xPhospho [S100(100)]	0	2499.24							0.577	0.319	0.66	0.741	0.665	0.78	0.677	0.531	0.521	0.885	4.831	1.087								196.1	113.2	62.6	129.5	145.3	130.5	153	122.7	83.1	65.1
FALSE	High	[K].RPESPSEISPIKGSVR.[T]	1xTMT6plex [K12]; 1xTMT6plex [N-Term]; 2xPhospho [S4(100); S9(100)]	0.000293818	0.000218806	1	3	2	6	Q7Z5K2	Q7Z5K2 [218-233]	Q7Z5K2 2xPhospho [S221(100); S226(100)]	1	2357.2							0.48	0.608	0.753	0.853	0.857	0.816	0.408	0.847	0.631	1.093	1.366	1.217								194.7	93.4	118.4	146.6	166.2	166.8	158.8	160.8	65.5	136.2
FALSE	High	[K].RPESPSEISPIKGSVR.[T]	1xTMT6plex [K12]; 1xTMT6plex [N-Term]; 1xPhospho [S4(100)]	0.000376717	0.000218806	1	3	1	7	Q7Z5K2	Q7Z5K2 [218-233]	Q7Z5K2 1xPhospho [S221(100)]	1	2277.24							0.969	0.405	0.669	0.805	0.687	0.942	0.783	0.69	0.724	0.765	1.713	1.041								182.5	176.9	73.8	122.1	146.8	125.3	172	163.9	128.3	113.2
FALSE	High	[R].RPEGPGAQAPSSPR.[V]	1xTMT6plex [N-Term]; 1xPhospho [S12(99.5)]	0.000129111	0.000218806	1	1	3	10	P40222	P40222 [504-517]	P40222 1xPhospho [S515(99.5)]	0	1715.84	0.32	1.03	0.268	0.275	1.247	0.238	0.176	0.22	0.243	0.369	0.635	0.764	0.265	0.697	0.38	0.842	1.591	0.711	141.9	45.4	146.1	38	39	176.9	33.7	202.9	35.6	44.6	49.4	74.8	128.9	155	143.6	38.1	100
FALSE	High	[K].RNSLPQIPMLNLEAR.[R]	1xTMT6plex [N-Term]; 1xPhospho [S3(100)]	0.00019135	0.000218806	1	2	1	1	Q14289	Q14289 [373-387]	Q14289 1xPhospho [S375(100)]	1	2061.09	0.963	1.205	1.006	0.88	1.085	1.126													289.1	278.4	348.3	290.7	254.5	313.6	325.4
FALSE	High	[R].RNSLTGEEGQLAR.[V]	1xTMT6plex [N-Term]; 1xPhospho [S3(100)]	0.000128469	0.000218806	1	1	1	14	Q9BX95	Q9BX95 [110-122]	Q9BX95 1xPhospho [S112(100)]	1	1739.86	0.951	1.096	0.397	0.596	1.47	0.76	0.292	0.225	0.512	1.008	1.085	0.826	0.3	0.462	0.429	0.793	1.167	0.817	104.4	99.2	114.4	41.4	62.2	153.4	79.4	138.9	40.5	31.3	71.1	140	150.7	114.6	152.7	45.8	70.6
FALSE	High	[R].RNSNSPPSPSSMNQR.[R]	1xTMT6plex [N-Term]; 1xPhospho [S5(100)]	0.000407025	0.000218806	1	3	3	10	Q7Z5L9	Q7Z5L9 [453-467]	Q7Z5L9 1xPhospho [S457(100)]	1	1967.9													0.165	0.398	0.465	0.588	0.01	0.61															651.1	107.6	259
FALSE	High	[R].RNSNSPPSPSSMNQR.[R]	1xTMT6plex [N-Term]; 2xPhospho [S8(100); S]	0.000115976	0.000218806	1	3	4	29	Q7Z5L9	Q7Z5L9 [453-467]	Q7Z5L9 2xPhospho [S460(100); S]	1	2047.86	0.252	0.585	0.154	0.263	0.477	0.222	0.194	0.11	0.195	0.408	0.537	0.569	0.196	0.318	0.255	0.36	0.536	0.353	232.9	58.7	136.3	36	61.4	111.1	51.8	229.6	44.6	25.2	44.8	93.6	123.3	130.6	238.5	46.7	75.8
FALSE	High	[R].RNSNSPPSPSSMNQR.[R]	1xTMT6plex [N-Term]; 3xPhospho [S3(100); S5(100); S8(100)]	0.000139544	0.000218806	1	3	2	11	Q7Z5L9	Q7Z5L9 [453-467]	Q7Z5L9 3xPhospho [S455(100); S457(100); S460(100)]	1	2127.83	0.265	0.995	0.268	0.287	0.986	0.32	0.144	0.11	0.122	0.346	0.467	0.575							251.4	66.6	250.2	67.4	72.1	247.9	80.3	384.9	55.6	42.3	46.9	133.3	179.7	221.3
FALSE	High	[R].RNSSEASSGDFLDLK.[GK]	1xTMT6plex [K15]; 1xTMT6plex [N-Term]; 1xPhospho [S]	0.00031275	0.000218806	1	3	2	8	Q9UK76	Q9UK76 [85-99]		1	2164.07							0.388	0.487	0.791	0.687	0.761	0.883	0.867	0.883	0.724	1.193	3.248	1.484								201.8	78.3	98.3	159.7	138.6	153.6	178.2	116.1	100.7	102.6
FALSE	High	[R].RNSSSSSSPSERPR.[Q]	1xTMT6plex [N-Term]; 1xPhospho [S3(99.4)]	0.000179762	0.000218806	1	2	1	4	Q32P44	Q32P44 [154-167]	Q32P44 1xPhospho [S156(99.4)]	1	1842.87	0.473	0.872	0.184	0.158	0.79	0.187	0.196	0.361	0.218	0.289	0.399	1.095	0.194	0.194	0.124	0.227	0.558	0.331	189.7	89.7	165.3	35	29.9	149.8	35.5	176.2	34.5	63.7	38.3	50.8	70.3	193	296.2	57.4	57.4
FALSE	High	[R].RNSVERPAEPVAGAATPSLVEQQK.[M]	1xTMT6plex [K24]; 1xTMT6plex [N-Term]; 1xPhospho [S3(100)]	1.14737e-05	0.000218806	1	1	2	14	Q9BTC0	Q9BTC0 [1454-1477]	Q9BTC0 1xPhospho [S1456(100)]	1	3072.62	0.402	1.528	0.326	0.478	1.241	0.665	0.348	0.427	0.55	0.811	1.333	1.108	1	1.012	0.773	1.26	0.422	2.424	122.9	49.3	187.7	40.1	58.7	152.5	81.8	122.8	42.8	52.5	67.6	99.6	163.6	136.1	91.5	91.5	92.6
FALSE	High	[K].RPAAAAAAGSASPR.[S]	1xTMT6plex [N-Term]; 1xPhospho [S12(100)]	0.000108895	0.000218806	1	2	2	11	Q96S55	Q96S55 [142-155]	Q96S55 1xPhospho [S153(100)]	0	1562.8	0.459	0.766	0.234	0.33	0.838	0.336	0.135	0.143	0.225	0.217	0.231	0.428	0.286	0.459	0.355	0.477	1.949	0.741	168.2	77.2	128.8	39.4	55.5	140.9	56.6	285.2	38.6	40.7	64.1	61.8	66	122	143.3	41	65.8
FALSE	High	[R].RPAEATSSPTSPERPR.[H]	1xTMT6plex [N-Term]; 1xPhospho [S11(100)]	0.000104989	0.000218806	1	1	2	16	Q9BU76	Q9BU76 [210-225]	Q9BU76 1xPhospho [S220(100)]	0	2048.01	0.411	0.807	0.517	0.394	0.797	0.327	0.277	0.243	0.546	0.525	0.657	0.614	0.525	0.874	0.823	1.107	0.568	1.166	158.1	64.9	127.5	81.7	62.3	126.1	51.6	186.1	51.5	45.2	101.7	97.8	122.3	114.2	116.9	61.4	102.2
FALSE	High	[R].RPAEATSSPTSPERPR.[H]	1xTMT6plex [N-Term]; 2xPhospho [S8(99.5); S11(100)]	0.000128711	0.000218806	1	1	4	19	Q9BU76	Q9BU76 [210-225]	Q9BU76 2xPhospho [S217(99.5); S220(100)]	0	2127.98	0.35	1.15	0.437	0.653	1.2	0.309	0.185	0.276	0.402	0.609	0.648	0.538	0.354	0.76	0.658	0.743	1.057	0.555	128.9	45.1	148.2	56.3	84.2	154.7	39.8	196	36.2	54.1	78.7	119.5	127.1	105.6	141.5	50.1	107.6
FALSE	High	[R].RPAERSSPGQTPEEGAQALAEFAALHGPALR.[A]	1xTMT6plex [N-Term]; 1xPhospho [S/T]	1.19612e-06	0.000218806	1	1	1	12	Q14166	Q14166 [10-40]		1	3523.76	1.078	1.11	0.825	0.985	0.943	1.336	0.58	0.655	0.754	0.829	0.878	0.826	0.845	0.666	0.605	0.689	1.574	0.954	93.5	100.7	103.7	77.1	92	88.1	124.9	124.7	72.4	81.7	94	103.4	109.5	103	115.4	97.6	76.9
FALSE	High	[K].RPASPSSPEHLPATPAESPAQR.[F]	1xTMT6plex [N-Term]; 2xPhospho [S4(100); S/T]	0.000172228	0.000218806	1	1	2	5	Q9H7L9	Q9H7L9 [231-252]	Q9H7L9 2xPhospho [S234(100); S/T]	0	2672.24	0.559	0.934	0.365	0.419	1.042	0.632	0.343	0.219	0.4	0.612	0.572	0.656	0.231	0.305	0.311	0.642	0.567	0.485	125.4	70.1	117.1	45.8	52.5	130.6	79.2	185.1	63.4	40.5	74.1	113.3	105.8	121.4	219.1	50.5	66.8
FALSE	High	[K].RPASVSSSAAVEHEQR.[E]	1xTMT6plex [N-Term]; 1xPhospho [S4(100)]	5.32659e-05	0.000218806	1	2	1	8	Q7Z5L9	Q7Z5L9 [237-252]	Q7Z5L9 1xPhospho [S240(100)]	0	2019.98	0.314	0.907	0.25	0.422	1.297	0.261							0.267	0.903	0.433	1.034	2.644	0.714	210.8	66.2	191.2	52.7	89	273.5	55.1								166.1	44.3	149.9
FALSE	High	[K].RPDDVPLSLSPSKR.[A]	1xTMT6plex [K13]; 1xTMT6plex [N-Term]; 1xPhospho [S10(99.6)]	0.000147673	0.000218806	1	1	3	15	Q9UFC0	Q9UFC0 [234-247]	Q9UFC0 1xPhospho [S243(99.6)]	1	2105.15	1.133	0.886	0.713	0.886	1.14	1.292	0.572	0.387	0.943	1.275	1.111	0.934	0.925	0.864	0.916	2.049	1.356	1.872	96	108.7	85.1	68.5	85	109.4	124	111.8	64	43.3	105.4	142.5	124.2	104.4	81	74.9	70
FALSE	High	[R].RPDHSGGSPSPPTSEPAR.[S]	1xTMT6plex [N-Term]; 1xPhospho [S8(100)]	0.000145143	0.000218806	1	1	3	8	Q8TAD8	Q8TAD8 [45-62]	Q8TAD8 1xPhospho [S52(100)]	0	2141	0.412	0.915	0.26	0.224	0.771	0.261	0.165	0.215	0.222	0.429	0.536	0.719	0.251	0.493	0.402	0.466	0.363	0.542	183.4	75.5	167.8	47.6	41.1	141.4	47.9	211	34.8	45.5	46.7	90.4	113.1	151.7	199.6	50.2	98.4
FALSE	High	[R].RPDHSGGSPSPPTSEPAR.[S]	1xTMT6plex [N-Term]; 2xPhospho [S8(100); S10(100)]	0.000137716	0.000218806	1	1	1	10	Q8TAD8	Q8TAD8 [45-62]	Q8TAD8 2xPhospho [S52(100); S54(100)]	0	2220.96	0.271	1.05	0.357	0.255	0.883	0.221	0.076	0.079	0.067	0.304	0.336	0.396	0.144	0.368	0.26	0.47	0.149	0.319	160.3	43.4	168.2	57.1	40.9	141.5	35.4	323.5	24.7	25.7	21.5	98.2	108.9	128.2	266.6	38.4	98.1
FALSE	High	[R].RPDPDSDEDEDYER.[E]	1xTMT6plex [N-Term]; 1xPhospho [S6(100)]	0.000197802	0.000218806	1	1	1	7	Q96I25	Q96I25 [150-163]	Q96I25 1xPhospho [S155(100)]	0	2046.81	0.498	0.777	0.266	0.307	0.801	0.421	0.239	0.227	0.521	0.518	0.636	0.616							249.9	124.6	194.3	66.4	76.8	200.1	105.2	288.2	68.8	65.4	150.3	149.4	183.2	177.4
FALSE	High	[R].RPDPDSDEDEDYERER.[R]	1xTMT6plex [N-Term]; 1xPhospho [S6(100)]	7.91663e-05	0.000218806	1	1	1	31	Q96I25	Q96I25 [150-165]	Q96I25 1xPhospho [S155(100)]	1	2331.96	0.77	1.002	0.407	0.36	0.722	0.795	0.281	0.233	0.422	0.506	0.504	0.664	0.311	0.343	0.303	0.543	1.032	0.553	138	106.3	138.3	56.2	49.7	99.7	109.8	186.6	52.4	43.4	78.7	94.4	94.1	123.8	178.4	55.5	61.3
FALSE	High	[R].NKAGTPVSELTK.[Q]	2xTMT6plex [K2; K12]; 1xTMT6plex [N-Term]; 1xPhospho [T5(100)]	0.000275018	0.000218806	1	1	1	15	O75113	O75113 [238-249]	O75113 1xPhospho [T242(100)]	1	2012.14	0.653	0.614	0.35	0.406	0.563	0.636	0.139	0.071	0.15	0.548	0.527	0.454	0.152	0.26	0.282	0.683	0.149	0.438	163.8	106.9	100.6	57.2	66.6	92.2	104.2	243.5	33.8	17.3	36.5	133.5	128.3	110.6	238	36.1	61.8
FALSE	High	[R].SASPPTSLPSTCGEASSPPSLPLSSALGILSTPSFSTK.[C]	1xCarboxymethyl [C12]; 1xTMT6plex [K38]; 1xTMT6plex [N-Term]; 1xPhospho [S3(99)]	0.000256799	0.000218806	1	2	1	1	Q5TCX8	Q5TCX8 [773-810]	Q5TCX8 1xPhospho [S775(99)]	0	4256.13							0.682	0.488	0.7	0.817	0.775	0.797														399.4	272.3	194.8	279.5	326.2	309.6	318.2
FALSE	High	[K].NHSVNEEEQEEQGEGSEDEWEQVGPR.[N]	1xTMT6plex [N-Term]; 1xPhospho [S16(100)]	2.60895e-06	0.000218806	1	3	1	13	Q14694	Q14694 [561-586]	Q14694 1xPhospho [S576(100)]	0	3336.38	0.259	0.51	0.519	0.528	0.973	0.594	0.263	0.319	0.637	0.669	0.699	0.689	0.382	0.482	0.503	1.038	1.513	0.879	148.7	38.5	75.9	77.1	78.6	144.6	88.3	163.9	43.1	52.3	104.3	109.6	114.5	112.9	129	49.3	62.2
FALSE	High	[K].NGVAAEVSPAKEENPRR.[A]	1xTMT6plex [K11]; 1xTMT6plex [N-Term]; 1xPhospho [S8(100)]	0.000109095	0.000218806	1	1	1	6	Q9BW71	Q9BW71 [118-134]	Q9BW71 1xPhospho [S125(100)]	2	2362.23	0.613	0.943	0.367	0.331	0.789	0.339	0.209	0.126	0.392	0.508	0.485	0.524	0.414	0.507	0.441	0.642	0.329	0.545	158.3	97.1	149.2	58.1	52.4	125	53.7	218.6	45.8	27.5	85.6	111	105.9	114.5	179.8	74.5	91.2
FALSE	High	[R].LAIQGPEDSPSR.[Q]	1xTMT6plex [N-Term]; 1xPhospho [S9(100)]	0.000167419	0.000218806	1	1	3	17	Q15773	Q15773 [230-241]	Q15773 1xPhospho [S238(100)]	0	1578.77	0.306	0.434	0.223	0.533	0.716	0.403	0.136	0.083	0.215	0.678	0.439	0.381	0.11	0.23	0.295	1.104	0.596	0.535	174.4	53.4	75.6	38.8	93.1	124.8	70.2	245.7	33.4	20.3	52.8	166.6	107.8	93.6	193.6	21.4	44.6
FALSE	High	[R].LAIQGPEDSPSRQSR.[R]	1xTMT6plex [N-Term]; 1xPhospho [S9(100)]	0.000137456	0.000218806	1	1	2	20	Q15773	Q15773 [230-244]	Q15773 1xPhospho [S238(100)]	1	1949.96	0.856	0.639	0.318	0.379	0.682	1.002	0.259	0.281	0.346	0.748	0.54	0.688	0.177	0.245	0.251	0.427	0.469	0.431	142.8	122.3	91.2	45.4	54.1	97.4	143	176.6	45.7	49.6	61.1	132.1	95.4	121.5	240.7	42.6	58.9
FALSE	High	[K].LAPVPSPEPQKPAPVSPESVK.[A]	2xTMT6plex [K11; K21]; 1xTMT6plex [N-Term]; 1xPhospho [S6(100)]	0.000140031	0.000218806	1	1	3	7	Q96JM3	Q96JM3 [199-219]	Q96JM3 1xPhospho [S204(100)]	0	2921.64	1.063	1.016	0.588	0.691	0.748	1.008	0.461	0.382	0.693	0.897	0.852	0.795	0.589	0.668	0.663	0.925	0.589	1.176	115.6	122.8	117.4	68	79.8	86.4	116.6	135.9	62.7	51.9	94.1	121.9	115.8	108	125.3	73.7	83.7
FALSE	High	[R].IAQVSPGPRDSPAFPDSPWR.[E]	1xTMT6plex [N-Term]; 1xPhospho [S5(100)]	0.000153759	0.000218806	1	2	1	6	Q9NQS7	Q9NQS7 [259-278]	Q9NQS7 1xPhospho [S263(100)]	1	2489.22	1.115	1.205	0.539	0.601	0.577	1.02	0.518	0.523	0.578	0.714	0.827	0.735	0.506	0.518	0.403	0.597	0.648	0.789	117.4	130.9	141.5	63.3	70.5	67.7	119.7	140.4	72.7	73.4	81.2	100.3	116.1	103.1	157.3	79.6	81.5
FALSE	High	[R].LARSSPEQPRPSTSK.[A]	1xTMT6plex [K15]; 1xTMT6plex [N-Term]; 1xPhospho [S5(99.6)]	0.000189105	0.000218806	1	10	3	31	P29590-2	P29590-2 [501-515]	P29590-2 1xPhospho [S505(99.6)]	1	2179.16	0.312	0.419	0.221	0.239	0.526	0.505	0.132	0.129	0.125	0.448	0.458	0.678	0.111	0.205	0.197	0.408	0.232	0.256	213	66.4	89.2	47.1	50.8	112	107.5	228.2	30.2	29.4	28.6	102.1	104.4	154.6	305.6	33.9	62.7
FALSE	High	[K].LASDDRPSPPR.[G]	1xTMT6plex [N-Term]; 1xPhospho [S8(100)]	0.00039025	0.000218806	1	5	1	4	P98175	P98175 [716-726]	P98175 1xPhospho [S723(100)]	0	1519.75							0.422	0.247	0.729	0.548	0.591	0.761	0.497	0.698	0.604	0.914	0.588	0.831								240.6	101.6	59.5	175.3	131.9	142.2	183.2	207.6	103.1	144.9
FALSE	High	[R].IASDEEIQGTK.[D]	1xTMT6plex [K11]; 1xTMT6plex [N-Term]; 1xPhospho [S3(100)]	0.000420999	0.000218806	1	7	1	14	Q8WX93	Q8WX93 [891-901]	Q8WX93 1xPhospho [S893(100)]	0	1728.88	0.087	0.816	0.095	0.317	1.058	0.158	0.067	0.116	0.093	0.449	0.947	0.31	0.09	0.23	0.119	0.511	0.589	0.287	168.1	14.7	137.2	15.9	53.3	177.8	26.5	251.6	16.7	29.2	23.5	112.9	238.2	78	267.7	24.1	61.5
FALSE	High	[R].IASDEEIQGTKDAVIQDLER.[K]	1xTMT6plex [K11]; 1xTMT6plex [N-Term]; 1xPhospho [S3(100)]	0.000145909	0.000218806	1	7	1	6	Q8WX93	Q8WX93 [891-910]	Q8WX93 1xPhospho [S893(100)]	1	2768.41							0.287	0.367	0.358	0.689	1.089	0.605														477.7	137.2	175.4	171.2	329.1	520.1	289.2
FALSE	High	[K].LAGSPIRTSEDVSQR.[V]	1xTMT6plex [N-Term]; 1xPhospho [S4(100)]	0.000369165	0.000218806	1	8	1	3	Q8WXG6	Q8WXG6 [1267-1281]	Q8WXG6 1xPhospho [S1270(100)]	1	1924.97	0.683	1.018	0.395	0.572	1.024	0.736	0.25	0.192	0.371	0.671	0.631	0.69							190.8	130.3	194.3	75.4	109.2	195.4	140.4	279.6	69.9	53.6	103.8	187.7	176.4	193
FALSE	High	[R].IASDEEIQGTKDAVIQDLERK.[L]	2xTMT6plex [K11; K21]; 1xTMT6plex [N-Term]; 1xPhospho [S3(100)]	0.000387941	0.000218806	1	7	1	2	Q8WX93	Q8WX93 [891-911]	Q8WX93 1xPhospho [S893(100)]	2	3125.67							0.271	0.333	0.248	0.673	1.082	0.529														507.7	137.4	169.2	125.9	341.9	549.5	268.4
FALSE	High	[R].LASVLLYSDYGIGEVPVEPLDVPLPSTIRPASPVAGSPK.[Q]	1xTMT6plex [K39]; 1xTMT6plex [N-Term]; 1xPhospho [S32(98.1)]	6.76701e-05	0.000218806	1	2	1	1	Q13057	Q13057 [147-185]	Q13057 1xPhospho [S178(98.1)]	0	4542.46	1.609	1.428	0.972	1.309	1.393	1.755													221.8	357	316.7	215.7	290.5	309	389.2
FALSE	High	[K].LAWVGDVFTATPAEPRPLTSPLR.[Q]	1xTMT6plex [N-Term]; 1xPhospho [T19(99.5)]	0.000110487	0.000218806	1	4	2	5	P48634	P48634 [789-811]	P48634 1xPhospho [T807(99.5)]	0	2803.47	1.108	1.295	0.845	0.855	1.197	1.162	1	0.995	0.99	1.199	1.255	1.054	1.213	0.799	0.663	1.009	2.774	1.489	88.7	98.3	114.9	74.9	75.8	106.2	103.1	92.5	92.5	92.1	91.7	110.9	116.1	97.6	83.2	101	66.5
FALSE	High	[K].IDASKNEEDEGHSNSSPR.[H]	1xTMT6plex [K5]; 1xTMT6plex [N-Term]; 1xPhospho [S16(99.6)]	0.000145352	0.000218806	1	2	3	37	Q14103	Q14103 [68-85]	Q14103 1xPhospho [S83(99.6)]	1	2510.16	0.146	0.675	0.169	0.219	0.742	0.098	0.246	0.274	0.535	0.681	0.656	0.562	0.474	0.716	0.558	1.164	0.235	0.568	196	28.6	132.4	33.2	42.9	145.4	19.3	176.3	43.3	48.3	94.3	120.1	115.7	99.1	170.8	80.9	122.2
FALSE	High	[K].IDDRDSDEEGASDR.[R]	1xTMT6plex [N-Term]; 1xPhospho [S6(100)]	0.000354778	0.000218806	1	2	1	1	Q8TDD1	Q8TDD1 [777-790]	Q8TDD1 1xPhospho [S782(100)]	1	1888.78	0.191	0.69	0.233	0.206	0.768	0.182													642	122.9	443	149.8	132.5	493	116.7
FALSE	High	[R].IDFSSIAVPGTSSPRQR.[Q]	1xTMT6plex [N-Term]; 1xPhospho [T/S]	0.000252495	0.000218806	1	3	1	1	Q5TDH0	Q5TDH0 [94-110]		1	2127.08	1.27	0.897	0.762	0.752	0.692	1.078													325.5	413.3	291.9	248	244.9	225.4	350.9
FALSE	High	[K].LDQPVSAPPSPR.[D]	1xTMT6plex [N-Term]; 2xPhospho [S6(100); S10(100)]	0.0003376	0.000218806	1	1	1	2	Q16204	Q16204 [235-246]	Q16204 2xPhospho [S240(100); S244(100)]	0	1652.76	0.379	0.932	0.303	0.595	1.45	0.34													420.1	159	391.5	127.3	250.1	609.1	142.8
FALSE	High	[R].IDSPGFKPASQQVYR.[K]	1xTMT6plex [K7]; 1xTMT6plex [N-Term]; 1xPhospho [S3(100)]	0.000309574	0.000218806	1	1	1	10	Q07157-2	Q07157-2 [910-924]	Q07157-2 1xPhospho [S912(100)]	0	2231.16	0.72	0.852	0.444	0.934	0.746	0.72	0.312	0.285	0.491	1.146	0.916	0.597	0.634	0.584	0.582	1.891	0.682	1.064	121.2	87.3	103.3	53.8	113.3	90.4	87.3	150.3	46.9	42.9	73.8	172.3	137.8	89.7	113.4	71.8	66.2
FALSE	High	[R].LDSQPQETSPELPR.[R]	1xTMT6plex [N-Term]; 1xPhospho [S9(100)]	0.000184433	0.000218806	1	1	2	22	O14545	O14545 [407-420]	O14545 1xPhospho [S415(100)]	0	1905.92	0.368	0.968	0.372	0.483	0.825	0.477	0.197	0.198	0.53	0.762	0.739	0.637	0.421	0.65	0.682	1.09	1.733	1.132	148	54.4	143.3	55	71.5	122.1	70.6	174.2	34.3	34.4	92.4	132.7	128.7	110.9	108.4	45.7	70.4
FALSE	High	[R].LASPSGSTSSGLEVVAPEGTSAPGGGPGTLDDSATICR.[V]	1xCarboxymethyl [C37]; 1xTMT6plex [N-Term]; 1xPhospho [S3(100)]	6.8332e-05	0.000218806	1	2	1	1	Q13263	Q13263 [592-629]	Q13263 1xPhospho [S594(100)]	0	3868.8							0.35	0.276	0.555	0.561	0.648	0.871														492.9	172.4	135.9	273.7	276.7	319.2	429.3
FALSE	High	[K].IDSVAAQPTATSPVVYTRPAISSFSSSGIGFGESLK.[A]	1xTMT6plex [K36]; 1xTMT6plex [N-Term]; 1xPhospho [T/S/Y]	0.000152072	0.000218806	1	3	1	2	P49790	P49790 [622-657]		0	4166.15	0.9	1.982	0.621	0.815	0.94	1.007													289	260.2	572.9	179.5	235.6	271.8	291
FALSE	High	[R].LAEDEGDSEPEAVGQSR.[G]	1xTMT6plex [N-Term]; 1xPhospho [S8(100)]	0.000135897	0.000218806	1	2	1	3	Q9UIG0	Q9UIG0 [1461-1477]	Q9UIG0 1xPhospho [S1468(100)]	0	2097.92	0.695	0.846	0.302	0.503	0.983	0.501	0.078	0.063	0.24	0.368	0.318	0.288							208.7	145	176.5	63.1	104.9	205.1	104.6	463.8	36.2	29	111.5	170.9	147.4	133.4
FALSE	High	[K].LAAPSVSHVSPR.[K]	1xTMT6plex [N-Term]; 1xPhospho [S10(100)]	0.000140629	0.000218806	1	4	2	17	Q8WXE1	Q8WXE1 [215-226]	Q8WXE1 1xPhospho [S224(100)]	0	1529.8	0.601	0.953	0.384	0.379	0.762	0.563	0.409	0.286	0.424	0.667	0.703	0.744	0.478	0.633	0.574	0.759	1.523	0.656	151.8	91.3	144.7	58.2	57.6	115.6	85.4	160.5	65.7	45.8	68	107.1	112.7	119.4	127.4	60.9	80.7
FALSE	High	[R].KTSSDDESEEDEDDLLQR.[T]	1xTMT6plex [K1]; 1xTMT6plex [N-Term]; 2xPhospho [S4(100); S8(100)]	0.000126225	0.000218806	1	1	2	7	Q9Y5J1	Q9Y5J1 [203-220]	Q9Y5J1 2xPhospho [S206(100); S210(100)]	1	2729.15							0.141	0.163	0.443	0.496	0.532	0.643	0.236	0.519	0.567	0.81	0.727	0.991								304.5	43	49.7	135	151.1	161.9	195.6	218.4	51.5	113.3
FALSE	High	[K].KVASGVLSPPPAAPPPSSSSVPEAGGPPIKK.[Q]	3xTMT6plex [K1; K30; K31]; 1xTMT6plex [N-Term]; 1xPhospho [S8(100)]	0.000168296	0.000218806	1	3	1	5	Q8IXM2	Q8IXM2 [103-133]	Q8IXM2 1xPhospho [S110(100)]	2	3903.22							0.81	0.569	0.742	0.843	0.993	0.81	0.559	0.607	0.524	0.819	0.01	0.746								183.1	148.3	104.3	135.8	154.4	181.8	148.4	245.3	137.1	149
FALSE	High	[R].KVEEEGSPGDPDHEASTQGR.[T]	1xTMT6plex [K1]; 1xTMT6plex [N-Term]; 1xPhospho [S7(100)]	1.0584e-05	0.000218806	1	2	1	20	Q9NZT2	Q9NZT2 [309-328]	Q9NZT2 1xPhospho [S315(100)]	1	2663.24	0.387	0.51	0.166	0.296	0.557	0.488	0.175	0.121	0.162	0.53	0.556	0.679	0.091	0.154	0.132	0.443	0.157	0.338	199.1	77	101.5	33	58.9	110.8	97.1	208.6	36.5	25.2	33.9	110.6	115.9	141.7	324.1	29.5	50
FALSE	High	[K].KVEEEQEADEEDVSEEEAESK.[E]	2xTMT6plex [K1; K21]; 1xTMT6plex [N-Term]; 1xPhospho [S14(100)]	1.83789e-05	0.000218806	1	1	1	11	Q9H3N1	Q9H3N1 [234-254]	Q9H3N1 1xPhospho [S247(100)]	1	3205.48							0.501	1.138	3.113	1.12	1.087	0.923	0.743	1.083	1.033	1.772	0.169	1.417								117.6	59	133.8	366.2	131.8	127.9	108.6	146.2	108.7	158.3
FALSE	High	[R].KVEGNFNPFASPQKNR.[Q]	2xTMT6plex [K1; K14]; 1xTMT6plex [N-Term]; 1xPhospho [S11(100)]	0.000136246	0.000218806	1	2	1	8	Q9H6K1	Q9H6K1 [205-220]	Q9H6K1 1xPhospho [S215(100)]	2	2600.4	1.426	0.644	0.721	0.927	0.633	1.419	0.755	0.581	0.644	0.934	0.865	0.784	0.716	0.509	0.513	0.815	0.562	0.785	102.6	146.3	66	73.9	95.1	64.9	145.6	122.8	92.6	71.3	79.1	114.6	106.1	96.2	147.5	105.6	75.1
FALSE	High	[R].KVELSESEEDKGGK.[M]	3xTMT6plex [K1; K11; K14]; 1xTMT6plex [N-Term]; 1xPhospho [S5(100)]	0.000189105	0.000218806	2	2	3	21	Q8IYB3; Q8IYB3-2	Q8IYB3 [459-472]; Q8IYB3-2 [457-470]	Q8IYB3 1xPhospho [S463(100)]; Q8IYB3-2 1xPhospho [S461(100)]	2	2531.38	0.181	0.598	0.121	0.112	0.21	0.166	0.112	0.081	0.147	0.381	0.371	0.371	0.141	0.317	0.271	0.602	0.185	0.376	306.8	55.6	183.4	37.2	34.3	64.4	50.8	276.1	30.8	22.3	40.5	105.3	102.4	102.3	237.8	33.6	75.3
FALSE	High	[K].KVEPVPVTKQPTPPSEAAASK.[K]	3xTMT6plex [K1; K9; K21]; 1xTMT6plex [N-Term]; 1xPhospho [T12(100)]	2.66571e-05	0.000218806	1	4	2	12	Q86UP2	Q86UP2 [142-162]	Q86UP2 1xPhospho [T153(100)]	2	3157.8	1.165	1.288	0.894	0.966	0.925	1.259	0.642	0.347	0.946	1.179	1.428	0.965	0.931	0.997	1.187	1.773	0.078	2.004	95.8	111.7	123.4	85.7	92.6	88.7	120.7	107.3	68.9	37.3	101.4	126.4	153.1	103.5	85.8	79.9	85.5
FALSE	High	[K].KVLSPTAAKPSPFEGK.[T]	3xTMT6plex [K1; K9; K16]; 1xTMT6plex [N-Term]; 1xPhospho [S4(100)]	0.000164026	0.000218806	1	1	1	7	Q96QC0	Q96QC0 [310-325]	Q96QC0 1xPhospho [S313(100)]	1	2653.55							0.314	0.408	0.508	0.585	1.029	1.113	0.319	0.711	0.414	0.585	0.342	1.311								212.9	66.8	87	108.2	124.5	219	236.8	223.2	71.2	158.6
FALSE	High	[R].IACEEEFSDSEEEGEGGRK.[N]	1xCarboxymethyl [C3]; 1xTMT6plex [K19]; 1xTMT6plex [N-Term]; 1xPhospho [S8(100)]	0.000252495	0.000218806	1	1	1	1	Q13547	Q13547 [414-432]	Q13547 1xPhospho [S421(100)]	1	2697.16													0.239	0.176	0.173	0.326	0.125	0.481															833.7	199.2	146.6
FALSE	High	[R].KVPSFTFTPTVTYQR.[G]	1xTMT6plex [K1]; 1xTMT6plex [N-Term]; 1xPhospho [S4(100)]	0.000141248	0.000218806	1	4	1	5	Q9Y6N7	Q9Y6N7 [937-951]	Q9Y6N7 1xPhospho [S940(100)]	1	2310.23	2.018	1.219	1.2	0.889	0.724	1.532	1.1	1.123	1.066	0.922	1.065	1.095	0.917	0.631	0.632	0.667	0.953	0.823	84.4	170.3	102.9	101.2	75.1	61.1	129.3	90.9	100	102.2	96.9	83.9	96.8	99.6	125.5	115	79.2
FALSE	High	[R].KVVDYSQFQESDDADEDYGR.[D]	1xTMT6plex [K1]; 1xTMT6plex [N-Term]; 1xPhospho [S11(100)]	3.74247e-05	0.000218806	1	1	1	2	Q9H1E3	Q9H1E3 [9-28]	Q9H1E3 1xPhospho [S19(100)]	1	2904.3							0.509	0.725	1.487	0.817	0.748	0.856														341.9	174.1	248	508.4	279.4	255.8	292.6
FALSE	High	[K].KWDGSEEDEDNSK.[K]	2xTMT6plex [K1; K13]; 1xTMT6plex [N-Term]; 1xPhospho [S5(100)]	0.000158253	0.000218806	1	1	1	8	O60841	O60841 [160-172]	O60841 1xPhospho [S164(100)]	1	2306.08	0.289	1.146	0.323	0.386	0.677	0.304	0.082	0.056	0.314	0.614	0.565	0.497	0.409	0.906	0.867	1.915	0.467	1.669	172.6	49.9	197.8	55.8	66.7	116.8	52.5	224.2	18.5	12.6	70.3	137.7	126.6	111.3	94.9	38.8	86
FALSE	High	[K].KWDGSEEDEDNSKK.[I]	3xTMT6plex [K1; K13; K14]; 1xTMT6plex [N-Term]; 1xPhospho [S5(100)]	0.000428931	0.000218806	1	1	1	6	O60841	O60841 [160-173]	O60841 1xPhospho [S164(100)]	2	2663.34							0.168	0.133	0.389	0.58	0.563	0.517	0.654	0.909	0.819	1.959	0.201	1.94								315.7	53	41.9	122.8	183.1	177.8	163.3	139.3	91.1	126.6
FALSE	High	[R].KWPQGAVPQLPPSAPATSEMTTTPERPR.[R]	1xTMT6plex [K1]; 1xTMT6plex [N-Term]; 1xPhospho [T23(98.5)]	0.000127319	0.000218806	1	1	2	5	P27708	P27708 [1811-1838]	P27708 1xPhospho [T1833(98.5)]	1	3568.84							0.737	0.543	0.708	0.785	0.805	0.828	0.527	0.426	0.478	0.489	0.229	0.56								191.2	140.9	103.7	135.4	150.1	153.9	158.3	287.5	151.4	122.6
FALSE	High	[R].KWSNSQPADLAHMGR.[S]	1xTMT6plex [K1]; 1xTMT6plex [N-Term]; 1xPhospho [S5(100)]	0.000145185	0.000218806	1	2	3	6	Q9BRG2	Q9BRG2 [143-157]	Q9BRG2 1xPhospho [S147(100)]	1	2236.11	0.923	1.045	0.604	0.523	0.619	0.913	0.43	0.358	0.525	0.708	0.79	0.947	0.914	0.578	0.591	0.727	0.496	1.004	127.7	117.9	133.5	77.2	66.8	79.1	116.7	140.8	60.5	50.5	74	99.7	111.2	133.3	134	122.4	77.4
FALSE	High	[R].LAAAEETAVSPR.[K]	1xTMT6plex [N-Term]; 1xPhospho [S10(100)]	0.000167854	0.000218806	1	1	1	13	Q9BUH6	Q9BUH6 [139-150]	Q9BUH6 1xPhospho [S148(100)]	0	1523.77	1.133	1.621	0.67	0.528	1.035	0.666	0.341	0.262	0.435	0.689	0.703	0.847	0.336	0.688	0.57	0.665	1.498	0.741	107.6	122	174.5	72.1	56.9	111.4	71.7	155.5	53	40.7	67.7	107.1	109.3	131.7	130.7	43.9	90
FALSE	High	[K].LAAGRPFNTYPR.[A]	1xTMT6plex [N-Term]; 1xPhospho [T9(100)]	0.000325191	0.000218806	1	1	1	12	O96013	O96013 [199-210]	O96013 1xPhospho [T207(100)]	0	1671.86	1.028	0.686	0.758	0.747	1	1.011	0.609	0.337	0.526	0.625	0.646	0.661	0.508	0.551	0.548	1.084	1.783	1.321	109.3	112.4	75	82.8	81.6	109.3	110.5	151.6	92.3	51.1	79.7	94.7	98	100.1	110.6	56.2	61
FALSE	High	[R].LAALKRPDDVPLSLSPSKR.[A]	2xTMT6plex [K5; K18]; 1xTMT6plex [N-Term]; 1xPhospho [S]	0.000136246	0.000218806	1	1	3	20	Q9UFC0	Q9UFC0 [229-247]		2	2830.65	1.404	1.013	0.664	0.879	0.67	1.138	0.421	0.204	0.259	0.719	0.642	0.656	0.349	0.195	0.218	0.426	0.118	0.431	102.8	144.3	104.2	68.3	90.4	68.9	116.9	171.2	72.1	34.9	44.3	123.1	109.8	112.3	269.1	93.9	52.6
FALSE	High	[K].KVTKNEEPSEEEIDAPKPK.[K]	4xTMT6plex [K1; K4; K17; K19]; 1xTMT6plex [N-Term]; 1xPhospho [S9(100)]	9.55728e-05	0.000218806	1	2	2	41	Q9NR30	Q9NR30 [113-131]	Q9NR30 1xPhospho [S121(100)]	2	3393.89	1.569	1.111	0.728	0.589	0.616	1.228	0.395	0.203	0.433	0.667	0.814	0.99	0.373	0.734	0.714	0.957	0.052	1.505	109.2	171.4	121.4	79.5	64.4	67.3	134.2	151.2	59.7	30.6	65.5	100.8	123.1	149.8	126	46.9	92.5
FALSE	High	[R].KTSPASLDFPESQK.[S]	2xTMT6plex [K1; K14]; 1xTMT6plex [N-Term]; 1xPhospho [T/S]	0.000145143	0.000218806	1	1	3	18	Q96JM3	Q96JM3 [457-470]		1	2302.23	0.887	1.33	0.657	0.642	0.868	0.974	0.367	0.334	0.648	0.941	1.133	0.856	0.53	0.788	0.775	0.971	0.377	1.261	112.7	100	149.8	74	72.3	97.8	109.7	133.3	48.9	44.5	86.3	125.4	150.9	114.1	119.3	63.2	94
FALSE	High	[K].IEDVGSDEEDDSGKDK.[K]	2xTMT6plex [K14; K16]; 1xTMT6plex [N-Term]; 1xPhospho [S6(100)]	0.000119495	0.000218806	1	2	1	18	P08238	P08238 [250-265]	P08238 1xPhospho [S255(100)]	1	2505.18	0.337	1.069	0.284	0.358	0.624	0.348	0.096	0.182	0.473	0.728	0.794	0.49	0.198	0.498	0.44	0.96	0.231	0.58	179.5	60.5	191.9	51	64.2	112	62.4	174	16.8	31.6	82.4	126.8	138.1	85.2	185.2	36.7	92.2
FALSE	High	[R].LEEGVASDEEAEEAQPGSGPSPEPEGSPPAHPQ.[-]	1xTMT6plex [N-Term]; 1xPhospho [S7(100)]	8.65755e-05	0.000218806	1	4	1	4	Q7Z406	Q7Z406 [1963-1995]	Q7Z406 1xPhospho [S1969(100)]	0	3620.58							0.309	0.376	0.812	0.814	0.472	0.785	0.438	0.632	0.607	1.329	1.183	1.128								217.6	67.3	81.8	176.6	177.2	102.8	170.9	175.1	76.7	110.7
FALSE	High	[K].IGEGTYGVVYK.[AG]	1xTMT6plex [K11]; 1xTMT6plex [N-Term]; 2xPhospho [T5(100); Y6(100)]	0.000316803	0.000218806	2	5	1	7	P24941; P06493	P24941 [10-20]; P06493 [10-20]	P24941 2xPhospho [T14(100); Y15(100)]; P06493 2xPhospho [T14(100); Y15(100)]	0	1803.87							0.293	0.422	1.011	1.027	1.052	0.983														362.9	106.2	153.2	366.7	372.5	381.6	356.8
FALSE	High	[K].IGEGTYGVVYKGR.[H]	1xTMT6plex [K11]; 1xTMT6plex [N-Term]; 1xPhospho [T5(100)]	0.000225912	0.000218806	1	2	1	3	P06493	P06493 [10-22]	P06493 1xPhospho [T14(100)]	1	1937.03	1.646	0.752	0.576	0.57	0.605	2.014	0.461	0.376	0.534	0.808	0.616	0.848							153.4	252.5	115.4	88.3	87.4	92.8	308.9	215.7	99.4	81	115.2	174.2	132.9	182.9
FALSE	High	[R].LGGLRPESPESLTSVSR.[T]	1xTMT6plex [N-Term]; 1xPhospho [S8(100)]	0.000112465	0.000218806	1	1	1	43	Q9H6F5	Q9H6F5 [11-27]	Q9H6F5 1xPhospho [S18(100)]	0	2094.08	1.785	1.062	1.313	1.375	0.953	1.406	0.6	0.511	0.764	0.601	0.667	0.845	0.572	0.789	0.731	0.855	1.558	1.078	78.5	140	83.4	103	107.9	74.8	110.4	137.8	82.6	70.4	105.3	82.8	92	116.4	108.6	62.1	85.6
FALSE	High	[K].LGHPEALSAGTGSPQPPSFTYAQQR.[E]	1xTMT6plex [N-Term]; 1xPhospho [T/S/Y]	9.41843e-05	0.000218806	1	2	2	3	Q15942	Q15942 [296-320]		0	2906.4	0.903	1.39	0.851	0.551	0.475	1.165													331.5	299.2	460.8	282.1	182.8	157.4	386.2
FALSE	High	[R].LGKRPHSPEKAFSSNPVVR.[R]	2xTMT6plex [K3; K10]; 1xTMT6plex [N-Term]; 1xPhospho [S7(100)]	0.000123878	0.000218806	1	2	1	6	Q53F19	Q53F19 [494-512]	Q53F19 1xPhospho [S500(100)]	2	2873.61	1.64	0.804	0.768	0.493	0.398	1.482	0.407	0.188	0.203	0.439	0.425	0.65							173.9	285.2	139.8	133.6	85.7	69.3	257.6	288.4	117.3	54.3	58.5	126.5	122.6	187.4
FALSE	High	[K].LGPISPPQPPSVSAWNKPLTSFGSAPSSEGAK.[N]	2xTMT6plex [K17; K32]; 1xTMT6plex [N-Term]; 1xPhospho [S5(100)]	0.000143066	0.000218806	1	7	1	1	Q9Y520	Q9Y520 [2009-2040]	Q9Y520 1xPhospho [S2013(100)]	0	3959.09	1.075	1.049	0.657	0.754	0.964	1.67													292.9	315	307.1	192.5	220.9	282.5	489.2
FALSE	High	[R].LGSLSARSDSEATISR.[S]	1xTMT6plex [N-Term]; 1xPhospho [S8(100)]	0.000103884	0.000218806	1	3	2	9	Q5SW79	Q5SW79 [1158-1173]	Q5SW79 1xPhospho [S1165(100)]	1	1958.97	1.207	1.018	0.553	0.645	0.887	0.999	0.456	0.541	0.64	0.639	0.652	0.725	0.544	0.67	0.65	0.87	0.693	0.828	111.7	134.8	113.7	61.8	72.1	99.1	111.6	148.7	67.8	80.4	95.1	95	96.9	107.8	133.8	72.8	89.7
FALSE	High	[R].LGSLSARSDSEATISR.[S]	1xTMT6plex [N-Term]; 2xPhospho [S3(99.2); S8(99.2)]	0.000208223	0.000218806	1	3	1	2	Q5SW79	Q5SW79 [1158-1173]	Q5SW79 2xPhospho [S1160(99.2); S1165(99.2)]	1	2038.94							0.292	0.14	0.417	0.986	1.058	0.779														449.4	131.3	62.8	187.5	443.2	475.7	350.2
FALSE	High	[K].IGEGTYGVVYK.[AG]	1xTMT6plex [K11]; 1xTMT6plex [N-Term]; 1xPhospho [T5(100)]	0.000141651	0.000218806	2	5	3	49	P24941; P06493	P24941 [10-20]; P06493 [10-20]	P24941 1xPhospho [T14(100)]; P06493 1xPhospho [T14(100)]	0	1723.91	0.705	0.907	0.523	0.858	0.867	0.901	0.48	0.48	1.006	1.281	0.98	0.777	1.189	0.829	0.852	1.643	0.809	1.646	117.1	82.5	106.2	61.3	100.5	101.5	105.5	114.7	55.1	55.1	115.4	146.9	112.4	89.1	92.4	109.9	76.6
FALSE	High	[K].LHLSPPLGR.[Q]	1xTMT6plex [N-Term]; 1xPhospho [S4(100)]	0.00040579	0.000218806	1	1	1	12	Q6P0Q8	Q6P0Q8 [1378-1386]	Q6P0Q8 1xPhospho [S1381(100)]	0	1298.72	0.853	0.938	0.982	0.873	1.032	0.987	0.826	0.557	1.085	0.848	0.717	0.885	0.683	0.754	0.923	0.896	1.721	1.079	105.4	89.9	98.8	103.5	92	108.7	104	116.8	96.4	65	126.7	99	83.7	103.3	100.2	68.4	75.6
FALSE	High	[K].IHPMAYQLQLQAASNFKSPVKTIR.[-]	2xTMT6plex [K17; K21]; 1xTMT6plex [N-Term]; 1xPhospho [S/T/Y]	0.000144447	0.000218806	1	1	1	1	P67870	P67870 [192-215]		2	3508.95													0.795	0.436	0.437	0.338	0.158	0.45															581.1	461.9	253.6
FALSE	High	[R].IHRASDPGLPAEEPKEK.[S]	2xTMT6plex [K15; K17]; 1xTMT6plex [N-Term]; 1xPhospho [S5(100)]	9.8565e-05	0.000218806	1	1	1	54	P27708	P27708 [1855-1871]	P27708 1xPhospho [S1859(100)]	2	2641.43	0.752	0.903	0.534	0.658	0.798	0.834	0.272	0.283	0.583	0.886	0.818	0.811	0.442	0.859	0.713	0.784	0.177	1.134	129.5	97.4	117	69.1	85.2	103.2	108	157.9	43	44.7	92.1	139.9	129.3	128.2	128.4	56.7	110.2
FALSE	High	[R].LHSYSSPSTKNSSGGGESR.[S]	1xTMT6plex [K10]; 1xTMT6plex [N-Term]; 1xPhospho [S/Y/T]	0.000145779	0.000218806	1	4	1	3	Q96T37	Q96T37 [123-141]		1	2476.19	1.495	0.973	0.531	0.378	0.854	0.77	0.622	0.372	0.364	0.66	0.641	0.768							183.7	274.6	178.8	97.5	69.5	156.9	141.4	225.4	140.2	83.8	82	148.8	144.5	173
FALSE	High	[R].LKATVTPSPVK.[G]	2xTMT6plex [K2; K11]; 1xTMT6plex [N-Term]; 1xPhospho [S8(100)]	0.000143613	0.000218806	1	2	2	28	Q9H1E3	Q9H1E3 [174-184]	Q9H1E3 1xPhospho [S181(100)]	1	1908.15	0.719	0.866	0.453	0.515	0.758	0.538	0.337	0.195	0.302	0.616	0.591	0.659	0.42	0.694	0.631	1.191	0.274	0.631	147.3	105.8	127.5	66.7	75.8	111.6	79.2	190.1	64.1	37.2	57.5	117.1	112.3	125.3	141	59.2	97.8
FALSE	High	[R].LKATVTPSPVKGK.[G]	3xTMT6plex [K2; K11; K13]; 1xTMT6plex [N-Term]; 1xPhospho [S8(100)]	0.000108096	0.000218806	1	2	3	154	Q9H1E3	Q9H1E3 [174-186]	Q9H1E3 1xPhospho [S181(100)]	2	2322.43	0.815	0.425	0.187	0.285	0.47	0.359	0.212	0.095	0.155	0.554	0.503	0.705	0.193	0.417	0.359	0.886	0.046	0.448	201.9	164.7	85.9	37.7	57.5	95	72.6	217.8	46.1	20.7	33.9	120.7	109.5	153.5	203.8	39.4	85.1
FALSE	High	[K].LKDLFDYSPPLHK.[N]	2xTMT6plex [K2; K13]; 1xTMT6plex [N-Term]; 1xPhospho [S8(100)]	8.6288e-05	0.000218806	1	3	2	125	Q9NYF8	Q9NYF8 [505-517]	Q9NYF8 1xPhospho [S512(100)]	1	2340.3	1.143	1.11	0.967	0.788	0.794	1.497	0.466	0.606	0.92	0.929	0.9	0.643	1.809	0.951	1.01	1.574	0.521	2.118	98.1	112.1	108.9	94.9	77.3	77.9	146.8	125.2	58.3	75.8	115.1	116.4	112.8	80.5	77.9	140.9	74.1
FALSE	High	[K].LKLDSEQLPLRPKSVDFDSLTVR.[T]	2xTMT6plex [K2; K13]; 1xTMT6plex [N-Term]; 1xPhospho [S14(98.5)]	0.000134795	0.000218806	1	1	1	4	Q9Y5K6	Q9Y5K6 [445-467]	Q9Y5K6 1xPhospho [S458(98.5)]	2	3423.92	1.304	0.663	0.936	0.953	0.636	2.534													261.7	341.2	173.5	244.8	249.4	166.3	663.1
FALSE	High	[K].IKNENTEGSPQEDGVELEGLKQR.[L]	2xTMT6plex [K2; K21]; 1xTMT6plex [N-Term]; 1xPhospho [S9(100)]	1.47519e-05	0.000218806	1	4	1	2	P11388	P11388 [1239-1261]	P11388 1xPhospho [S1247(100)]	2	3337.72													0.533	0.346	0.377	0.841	0.262	0.951															487.2	259.9	168.7
FALSE	High	[K].IHPMAYQLQLQAASNFKSPVK.[T]	2xTMT6plex [K17; K21]; 1xTMT6plex [N-Term]; 1xPhospho [S18(100)]	2.55874e-05	0.000218806	1	1	1	8	P67870	P67870 [192-212]	P67870 1xPhospho [S209(100)]	1	3138.71	3.429	2.166	2.198	1.897	1.323	1.059	3.277	2.586	3.048	2.958	2.662	1.716	1.807	1.15	1.232	1.218	0.334	1.77	52.5	180.1	113.7	115.4	99.6	69.5	55.6	41.1	134.8	106.3	125.3	121.6	109.5	70.6	82.8	149.6	95.1
FALSE	High	[K].IEDVGSDEEDDSGKDKK.[K]	3xTMT6plex [K14; K16; K17]; 1xTMT6plex [N-Term]; 1xPhospho [S6(100)]	7.81635e-05	0.000218806	1	2	1	41	P08238	P08238 [250-266]	P08238 1xPhospho [S255(100)]	2	2862.44	0.185	0.96	0.202	0.367	0.52	0.163	0.108	0.176	0.425	0.628	0.687	0.46	0.229	0.667	0.555	1.166	0.083	0.56	211.2	39.1	202.7	42.7	77.6	109.9	34.4	192.1	20.8	33.8	81.7	120.6	132	88.3	167.4	38.4	111.6
FALSE	High	[K].LGDVTDADSEADENEQVSAV.[-]	1xTMT6plex [N-Term]; 1xPhospho [S9(100)]	0.00017536	0.000218806	1	2	1	4	Q8TEU7	Q8TEU7 [1582-1601]	Q8TEU7 1xPhospho [S1590(100)]	0	2373.02							0.345	0.307	0.625	0.537	0.674	0.755														495	170.8	152.1	309.3	265.7	333.5	373.5
FALSE	High	[K].LGASNSPGQPNSVKRK.[K]	2xTMT6plex [K14; K16]; 1xTMT6plex [N-Term]; 1xPhospho [S6(99.6)]	0.000203121	0.000218806	1	1	1	2	P49756	P49756 [672-687]	P49756 1xPhospho [S677(99.6)]	2	2407.34							0.748	0.445	0.361	0.417	0.504	0.971														472.3	353.2	210.2	170.4	196.9	238.2	458.8
FALSE	High	[K].LEEPPELNRQSPNPR.[R]	1xTMT6plex [N-Term]; 1xPhospho [S11(100)]	0.000171404	0.000218806	1	2	1	31	Q7Z5L9	Q7Z5L9 [165-179]	Q7Z5L9 1xPhospho [S175(100)]	1	2085.03	0.312	0.692	0.366	0.459	0.883	0.332	0.217	0.172	0.598	0.563	0.555	0.465	0.445	0.439	0.628	1.23	2.294	1.32	152	47.4	105.2	55.7	69.8	134.3	50.5	196.2	42.7	33.7	117.4	110.4	108.8	91.2	106.7	47.4	46.8
FALSE	High	[R].LEGLGSSEADQDGLASTVR.[S]	1xTMT6plex [N-Term]; 1xPhospho [S/T]	0.00016002	0.000218806	1	1	1	1	Q07065	Q07065 [455-473]		0	2214.05							0.42	0.463	0.961	0.933	0.849	0.709														393.6	165.4	182.3	378.2	367.4	334.3	278.9
FALSE	High	[R].LELQGPRGSPNAR.[S]	1xTMT6plex [N-Term]; 1xPhospho [S9(100)]	0.000148179	0.000218806	1	1	1	125	P19338	P19338 [555-567]	P19338 1xPhospho [S563(100)]	1	1703.88	0.802	1.289	0.905	1.05	1.533	0.906	0.559	0.475	0.833	1.331	1.398	1.066	0.717	1.204	1.231	1.884	1.848	1.689	87.4	70	112.6	79	91.7	133.9	79.2	107.6	60.2	51.1	89.6	143.2	150.5	114.8	76.2	54.6	91.7
FALSE	High	[K].LEPQELSPLSATVFPK.[V]	1xTMT6plex [K16]; 1xTMT6plex [N-Term]; 1xPhospho [S7(100)]	0.000147924	0.000218806	1	12	1	2	Q3T8J9	Q3T8J9 [1249-1264]	Q3T8J9 1xPhospho [S1255(100)]	0	2294.24	0.801	1.116	0.695	0.625	0.998	1.078							0.64	0.618	0.572	0.751	3.423	0.861	158.1	126.6	176.4	109.9	98.8	157.7	170.4								140.1	89.7	86.6
FALSE	High	[K].LESTSPKGGPPPPPPPPPR.[A]	1xTMT6plex [K7]; 1xTMT6plex [N-Term]; 1xPhospho [S5(99)]	0.000228402	0.000218806	1	1	1	1	Q03111	Q03111 [263-281]	Q03111 1xPhospho [S267(99)]	1	2443.32													0.592	0.544	0.513	0.633	2.527	0.869															314.5	186.3	170.9
FALSE	High	[R].LFLDHDKTLQTDSIDSFETQRTPR.[K]	1xTMT6plex [K7]; 1xTMT6plex [N-Term]; 1xPhospho [T/S]	3.81307e-05	0.000218806	1	1	2	6	P06400	P06400 [335-358]		2	3401.71	0.935	0.803	0.542	0.712	0.732	1.236	0.476	0.383	0.496	0.944	0.885	0.763	0.51	0.304	0.318	0.895	0.638	0.886	113.2	105.9	90.9	61.4	80.6	82.9	140	136.7	65.1	52.4	67.7	129	121	104.3	164.6	84	50
FALSE	High	[K].LFIIRGSPQQIDHAK.[Q]	1xTMT6plex [K15]; 1xTMT6plex [N-Term]; 1xPhospho [S7(100)]	0.000137768	0.000218806	1	1	1	5	Q92945	Q92945 [474-488]	Q92945 1xPhospho [S480(100)]	1	2261.26	1.08	0.798	0.939	1.023	1.171	1.311	0.935	0.849	0.908	1.048	0.947	0.867	1.548	0.989	1.028	1.377	2.445	2.092	92.2	99.5	73.5	86.5	94.3	107.9	120.8	105.1	98.3	89.2	95.4	110.2	99.5	91.2	70.3	108.8	69.5
FALSE	High	[R].IFPPETSASVAATPPPSTASAPAAVNSSASADKPLSNMK.[I]	2xTMT6plex [K33; K39]; 1xTMT6plex [N-Term]; 1xPhospho [T13(100)]	1.02362e-05	0.000218806	1	1	1	1	P09874	P09874 [356-394]	P09874 1xPhospho [T368(100)]	0	4535.33	1.066	1.193	0.755	0.729	0.681	1.017													326	347.5	389.1	246	237.7	222.1	331.6
FALSE	High	[R].LGDSSGPALKRSFEVEEVETPNSTPPR.[R]	1xTMT6plex [K10]; 1xTMT6plex [N-Term]; 1xPhospho [S12(98.6)]	4.51685e-05	0.000218806	1	1	2	4	Q9UHD8	Q9UHD8 [19-45]	Q9UHD8 1xPhospho [S30(98.6)]	2	3437.74							0.428	0.61	1.172	1.13	0.761	1.028	1.044	0.628	0.801	1.057	0.946	1.936								166.6	71.2	101.7	195.2	188.2	126.8	171.2	145.6	152	91.4
FALSE	High	[R].LFRPPSPAPAAPGAR.[L]	1xTMT6plex [N-Term]; 1xPhospho [S6(100)]	0.000144731	0.000218806	1	1	1	52	Q86U90	Q86U90 [32-46]	Q86U90 1xPhospho [S37(100)]	0	1813.97	1.169	0.853	0.747	0.727	0.587	0.88	0.65	0.778	0.842	0.827	0.814	0.722	0.423	0.6	0.553	0.693	0.421	0.613	119.7	140	102.1	89.5	87.1	70.3	105.4	124.7	81.1	97	105	103.1	101.5	90.1	158.8	67.2	95.3
FALSE	High	[R].LGADESEEEGRRGSLSNAGDPEIVK.[S]	1xTMT6plex [K25]; 1xTMT6plex [N-Term]; 1xPhospho [S]	6.16925e-05	0.000218806	1	2	2	11	O43847	O43847 [81-105]		2	3153.55	0.614	1.211	0.432	0.665	1.042	0.684	0.215	0.371	0.475	1.293	1.764	1.509	0.416	0.853	0.475	1.627	1.489	4.726	117.4	72.1	142.2	50.8	78	122.3	80.3	94.6	20.3	35.1	44.9	122.3	166.8	142.7	76.5	31.8	65.3
FALSE	High	[K].LGAGEGGEASVSPEK.[T]	1xTMT6plex [K15]; 1xTMT6plex [N-Term]; 1xPhospho [S12(100)]	0.000138804	0.000218806	3	7	1	1	Q13428-3; Q13428-7; Q13428-6	Q13428-3 [1368-1382]; Q13428-7 [1330-1344]; Q13428-6 [1329-1343]	Q13428-3 1xPhospho [S1379(100)]; Q13428-7 1xPhospho [S1341(100)]; Q13428-6 1xPhospho [S1340(100)]	0	1925.96													0.258	0.442	0.444	1.125	1.971	1.146															328.8	84.8	145.2
FALSE	High	[K].LGAGEGGEASVSPEKTSTTSK.[G]	2xTMT6plex [K15; K21]; 1xTMT6plex [N-Term]; 1xPhospho [S12(100)]	1.08828e-05	0.000218806	3	7	1	36	Q13428-3; Q13428-7; Q13428-6	Q13428-3 [1368-1388]; Q13428-7 [1330-1350]; Q13428-6 [1329-1349]	Q13428-3 1xPhospho [S1379(100)]; Q13428-7 1xPhospho [S1341(100)]; Q13428-6 1xPhospho [S1340(100)]	1	2760.43	0.33	1.01	0.356	0.369	0.464	0.356	0.091	0.06	0.154	0.66	0.707	0.449	0.195	0.684	0.654	1.218	0.104	0.702	189	62.5	190.9	67.2	69.7	87.7	67.4	223.1	20.4	13.3	34.5	147.3	157.8	100.3	146.8	28.7	100.4
FALSE	High	[K].LGAGEGGEASVSPEKTSTTSKGK.[A]	3xTMT6plex [K15; K21; K23]; 1xTMT6plex [N-Term]; 1xPhospho [S12(100)]	6.47493e-05	0.000218806	3	7	2	11	Q13428-3; Q13428-7; Q13428-6	Q13428-3 [1368-1390]; Q13428-7 [1330-1352]; Q13428-6 [1329-1351]	Q13428-3 1xPhospho [S1379(100)]; Q13428-7 1xPhospho [S1341(100)]; Q13428-6 1xPhospho [S1340(100)]	2	3174.71	1.841	1.34	0.397	0.168	0.423	1.275	0.195	0.035	0.052	0.282	0.343	0.661	0.028	0.04	0.034	0.042	0.018	0.081	116.9	215.2	156.7	46.4	19.6	49.5	149.1	213.6	41.6	7.5	11.2	60.2	73.3	141.1	642.4	17.8	25.8
FALSE	High	[R].LGAGGGSPEKSPSAQELK.[E]	2xTMT6plex [K10; K18]; 1xTMT6plex [N-Term]; 1xPhospho [S7(100)]	0.000141369	0.000218806	1	1	1	18	Q9UNE7	Q9UNE7 [13-30]	Q9UNE7 1xPhospho [S19(100)]	1	2480.34	0.419	0.865	0.391	0.773	0.665	0.488	0.253	0.174	0.446	0.906	0.856	0.622	0.533	0.913	0.928	2.078	0.345	1.368	148.5	62.2	128.5	58.1	114.8	98.8	72.4	164.2	41.5	28.6	73.3	148.8	140.6	102.1	100.2	53.4	91.5
FALSE	High	[R].LGAGGGSPEKSPSAQELKEQGNR.[L]	2xTMT6plex [K10; K18]; 1xTMT6plex [N-Term]; 1xPhospho [S7(100)]	4.07526e-05	0.000218806	1	1	2	39	Q9UNE7	Q9UNE7 [13-35]	Q9UNE7 1xPhospho [S19(100)]	2	3064.6	1.012	0.922	0.506	0.436	0.522	1.014	0.196	0.084	0.236	0.693	0.657	0.634	0.229	0.252	0.256	0.592	0.034	0.759	131.9	133.5	121.7	66.8	57.5	68.8	133.7	193.8	38	16.3	45.8	134.3	127.3	123	226.6	51.9	57.1
FALSE	High	[K].LGASNSPGQPNSVK.[R]	1xTMT6plex [K14]; 1xTMT6plex [N-Term]; 1xPhospho [S6(100)]	0.000149543	0.000218806	1	1	1	19	P49756	P49756 [672-685]	P49756 1xPhospho [S677(100)]	0	1893.98	0.332	0.586	0.204	0.204	0.483	0.249	0.096	0.061	0.098	0.443	0.439	0.476	0.092	0.277	0.29	0.413	0.085	0.134	234.2	77.8	137.3	47.8	47.7	113.1	58.3	266	25.4	16.2	26.1	117.8	116.7	126.5	300.7	27.7	83.3
FALSE	High	[K].LGASNSPGQPNSVKR.[K]	1xTMT6plex [K14]; 1xTMT6plex [N-Term]; 1xPhospho [S6(100)]	0.000133817	0.000218806	1	1	2	41	P49756	P49756 [672-686]	P49756 1xPhospho [S677(100)]	1	2050.08	0.532	0.603	0.262	0.225	0.537	0.46	0.123	0.098	0.116	0.51	0.52	0.68	0.073	0.176	0.206	0.316	0.093	0.113	197.1	104.8	118.9	51.6	44.3	105.8	90.8	223.1	27.5	21.8	26	113.8	115.9	151.8	357.5	26.1	63.1
FALSE	High	[R].LFSQGQDVSNKVK.[A]	2xTMT6plex [K11; K13]; 1xTMT6plex [N-Term]; 1xPhospho [S3(100)]	0.000187185	0.000218806	1	3	1	8	P55196	P55196 [1797-1809]	P55196 1xPhospho [S1799(100)]	1	2217.22	1.522	1.692	0.595	0.591	0.606	1.084							0.333	0.443	0.295	0.508	0.462	0.604	151.5	230.5	256.3	90.1	89.5	91.8	164.2								281.5	93.8	124.6
FALSE	High	[R].LKSEDGVEGDLGETQSR.[T]	1xTMT6plex [K2]; 1xTMT6plex [N-Term]; 1xPhospho [S3(100)]	0.000121533	0.000218806	1	1	1	83	Q09666	Q09666 [133-149]	Q09666 1xPhospho [S135(100)]	1	2358.16	0.242	2.392	0.168	0.6	1.429	0.271	0.157	0.206	0.036	0.249	1.102	0.096	0.048	0.538	0.058	0.561	0.288	0.168	106.9	25.9	255.7	17.9	64.1	152.8	29	282.4	44.3	58.2	10.1	70.4	311.2	27.1	242.1	11.5	130.4
FALSE	High	[R].KTSLDVSNSAEPGFLAPGAR.[S]	1xTMT6plex [K1]; 1xTMT6plex [N-Term]; 1xPhospho [S3(99.6)]	0.000107996	0.000218806	1	7	2	5	Q8NEY1	Q8NEY1 [646-665]	Q8NEY1 1xPhospho [S648(99.6)]	1	2555.33	1.074	1.325	0.598	0.649	0.911	1.233	0.532	0.364	0.617	0.923	1.063	1.285	0.514	0.483	0.426	0.645	0.543	1.926	104	111.7	137.8	62.2	67.5	94.7	128.2	112.5	59.8	41	69.5	103.9	119.7	144.6	134.2	69	64.8
FALSE	High	[R].KTPEGRASPAPGSGHPEGPGAHLDMNSLDR.[A]	1xTMT6plex [K1]; 1xTMT6plex [N-Term]; 1xPhospho [S8(99.6)]	1.102e-05	0.000218806	1	1	2	17	O94826	O94826 [84-113]	O94826 1xPhospho [S91(99.6)]	2	3576.74	0.954	0.917	0.768	0.749	1.217	1.655	0.548	0.619	1.025	1.155	1.137	0.82	1.044	0.698	0.808	1.053	1.113	1.248	92.1	87.9	84.5	70.7	69	112.1	152.4	114	62.5	70.6	116.8	131.7	129.7	93.5	102.3	106.8	71.5
FALSE	High	[K].KLSSWDQAETPGHTPSLR.[W]	1xTMT6plex [K1]; 1xTMT6plex [N-Term]; 1xPhospho [T14(99.6)]	0.000168594	0.000218806	1	1	2	4	O75533	O75533 [214-231]	O75533 1xPhospho [T227(99.6)]	1	2548.3	0.982	1.001	0.9	1.122	1.023	1.091	0.505	0.518	0.672	0.649	0.654	0.656	1.318	0.961	0.967	1.133	2.538	1.16	95.1	93.5	95.2	85.6	106.8	97.3	103.8	150.4	75.9	77.9	101.1	97.6	98.4	98.7	79.6	105	76.5
FALSE	High	[K].KLSVPTSDEEDEVPAPKPR.[G]	2xTMT6plex [K1; K17]; 1xTMT6plex [N-Term]; 1xPhospho [S7(100)]	8.1566e-05	0.000218806	1	2	2	7	Q8NE71	Q8NE71 [103-121]	Q8NE71 1xPhospho [S109(100)]	1	2861.53							0.409	0.255	0.588	0.717	0.699	0.76	0.54	0.344	0.378	0.681	0.524	0.786								226	92.3	57.7	132.9	161.9	158	171.7	258.5	139.5	89
FALSE	High	[K].KLTSDEEGEPSGK.[R]	2xTMT6plex [K1; K13]; 1xTMT6plex [N-Term]; 1xPhospho [S4(100)]	0.000170599	0.000218806	1	2	1	1	Q8WVC0	Q8WVC0 [627-639]	Q8WVC0 1xPhospho [S630(100)]	1	2144.11							0.036	0.029	0.066	0.403	0.488	0.574														808.7	29	23.7	53.7	325.8	395	464.1
FALSE	High	[R].KMEESDEEAVQAK.[V]	2xTMT6plex [K1; K13]; 1xTMT6plex [N-Term]; 1xPhospho [S5(100)]	0.000224692	0.000218806	1	5	1	4	Q9Y2K7	Q9Y2K7 [688-700]	Q9Y2K7 1xPhospho [S692(100)]	1	2261.13	0.427	0.84	0.233	0.268	0.736	0.488	0.239	0.137	0.17	0.423	0.566	0.744	0.084	0.234	0.186	0.378	0.372	0.251	175.4	74.9	147.4	40.8	47.1	129.1	85.6	205.7	49.2	28.2	34.9	87	116.5	153	289.4	24.4	67.8
FALSE	High	[K].KMLGEDSDEEEEMDTSER.[K]	1xTMT6plex [K1]; 1xTMT6plex [N-Term]; 1xPhospho [S7(100)]	7.71683e-05	0.000218806	1	1	1	3	Q9BWU0	Q9BWU0 [306-323]	Q9BWU0 1xPhospho [S312(100)]	1	2668.14													0.589	0.487	0.504	0.761	0.589	1.138															414.3	243.9	201.9
FALSE	High	[K].KNIPEGSHQYELLKHAEATLGSGNLR.[MQ]	2xTMT6plex [K1; K14]; 1xTMT6plex [N-Term]; 1xPhospho [T19(100)]	6.61979e-05	0.000218806	1	4	1	1	Q7L9L4	Q7L9L4 [17-42]	Q7L9L4 1xPhospho [T35(100)]	2	3629.94							0.658	0.389	0.489	1.33	1.023	0.873														364.5	239.9	141.6	178.2	484.7	372.9	318.2
FALSE	High	[R].KNPTRWSTTAGFLK.[Q]	2xTMT6plex [K1; K14]; 1xTMT6plex [N-Term]; 1xPhospho [S7(100)]	0.000256252	0.000218806	1	11	2	19	Q8TEW0	Q8TEW0 [168-181]	Q8TEW0 1xPhospho [S174(100)]	2	2374.33	0.618	0.615	0.639	1.17	0.917	1.069	0.593	0.519	0.63	1.085	1.046	0.891	1.121	0.813	0.868	1.159	0.335	1.474	109.2	67.5	67.1	69.7	127.8	100.1	116.7	124	73.5	64.3	78.1	134.5	129.7	110.4	107.4	120.4	87.4
FALSE	High	[K].KNQKPSQVNGAPGSPTEPAGQK.[Q]	3xTMT6plex [K1; K4; K22]; 1xTMT6plex [N-Term]; 1xPhospho [S14(100)]	0.000123966	0.000218806	1	2	2	10	Q9BQG0	Q9BQG0 [1254-1275]	Q9BQG0 1xPhospho [S1267(100)]	1	3216.75	0.424	0.95	0.313	0.407	0.624	0.36	0.103	0.093	0.138	0.494	0.734	0.77	0.152	1.066	0.977	2.118	0.286	1.325	182.1	77.2	173	57	74.1	113.5	65.5	197.8	20.4	18.3	27.2	97.8	145.1	152.3	100.9	15.3	107.6
FALSE	High	[R].KLSSSDAPAQDTGSSAAAVETDASR.[T]	1xTMT6plex [K1]; 1xTMT6plex [N-Term]; 1xPhospho [S3(99.7)]	8.24733e-06	0.000218806	1	6	1	15	Q7Z4S6	Q7Z4S6 [851-875]	Q7Z4S6 1xPhospho [S853(99.7)]	1	2960.43	0.358	1.724	0.204	0.558	1.257	0.603	0.179	0.177	0.231	0.861	1.419	0.939	0.192	0.632	0.213	0.546	1.279	1.323	114.1	40.8	196.8	23.3	63.7	143.5	68.8	146.7	26.2	25.9	33.8	126.4	208.2	137.7	143.5	27.5	90.7
FALSE	High	[K].KNQKPSQVNGAPGSPTEPAGQKQHQK.[A]	4xTMT6plex [K1; K4; K22; K26]; 1xTMT6plex [N-Term]; 1xPhospho [S/T]	0.000229247	0.000218806	1	2	1	3	Q9BQG0	Q9BQG0 [1254-1279]		2	3967.19	1.681	1.719	0.768	0.286	0.907	1.29													274.4	461.3	471.8	210.9	78.6	249	354
FALSE	High	[R].KPEEESPRKDDAK.[K]	3xTMT6plex [K1; K9; K13]; 1xTMT6plex [N-Term]; 1xPhospho [S6(100)]	0.000229672	0.000218806	1	4	1	21	P49321	P49321 [721-733]	P49321 1xPhospho [S726(100)]	2	2525.38	0.19	1.2	0.201	0.14	0.467	0.122	0.139	0.159	0.222	0.256	0.355	0.514	0.495	1.206	0.96	1.133	0.313	0.727	234.7	44.5	281.6	47.1	32.8	109.5	28.7	249.1	34.5	39.7	55.2	63.7	88.3	128.1	113.5	56.2	137
FALSE	High	[K].KPEKPLFSSASPQDSSPR.[L]	2xTMT6plex [K1; K4]; 1xTMT6plex [N-Term]; 1xPhospho [S11(100)]	3.01291e-05	0.000218806	1	4	3	19	O00712	O00712 [318-335]	O00712 1xPhospho [S328(100)]	0	2725.45	1.311	1.676	1.289	0.918	1.426	1.127	0.781	0.855	1.84	0.937	0.974	0.994	1.292	1.282	1.393	1.272	0.959	1.501	78.9	103.4	132.2	101.7	72.4	112.5	88.9	98.4	76.8	84.1	181.1	92.3	95.9	97.8	78.6	101.5	100.8
FALSE	High	[R].KPGPPLSPEIR.[S]	1xTMT6plex [K1]; 1xTMT6plex [N-Term]; 1xPhospho [S7(100)]	0.0002504	0.000218806	1	1	1	13	Q96JM3	Q96JM3 [421-431]	Q96JM3 1xPhospho [S427(100)]	0	1728.98	0.741	0.792	0.522	0.516	0.814	0.671	0.26	0.271	0.484	0.696	0.678	0.655	0.562	1.087	0.827	1.204	1.54	1.5	138.9	102.9	110	72.5	71.6	113	93.1	174	45.2	47.2	84.2	121.1	117.9	113.9	90	50.6	97.8
FALSE	High	[R].KPGPSGPSESPKAASDIWKPVLSIDTEPR.[K]	3xTMT6plex [K1; K12; K19]; 1xTMT6plex [N-Term]; 1xPhospho [S5(98)]	0.000143378	0.000218806	1	1	3	4	Q96JM3	Q96JM3 [498-526]	Q96JM3 1xPhospho [S502(98)]	1	4043.2	1.23	0.876	0.996	1.226	0.774	1.201	0.772	0.783	1.011	1.266	1.261	0.97	0.696	0.449	0.421	0.562	0.333	0.829	93.2	114.6	81.7	92.8	114.2	72.2	111.9	98.6	76.1	77.3	99.7	124.9	124.3	95.6	168.5	117.3	75.7
FALSE	High	[R].KPIDSLRDSR.[S]	1xTMT6plex [K1]; 1xTMT6plex [N-Term]; 1xPhospho [S9(100)]	0.000382264	0.000218806	1	2	1	13	Q9UQ35	Q9UQ35 [2680-2689]	Q9UQ35 1xPhospho [S2688(100)]	1	1724.95	0.24	0.534	0.269	0.215	0.399	0.242	0.122	0.113	0.145	0.178	0.165	0.222	0.229	0.269	0.236	0.75	0.572	0.371	234.1	56.2	125	63	50.4	93.5	56.5	359.2	43.8	40.5	52.1	64	59.4	79.7	210.8	48.3	56.7
FALSE	High	[K].KPIETGSPK.[T]	2xTMT6plex [K1; K9]; 1xTMT6plex [N-Term]; 1xPhospho [S7(100)]	0.000273764	0.000218806	1	2	1	12	Q05519	Q05519 [443-451]	Q05519 1xPhospho [S449(100)]	0	1724	0.228	0.727	0.274	0.27	0.52	0.257	0.15	0.173	0.227	0.245	0.265	0.375	0.452	0.764	0.737	0.914	0.423	0.537	221.5	50.5	161	60.7	59.8	115.2	56.8	275.9	41.5	47.7	62.7	67.6	73.1	103.4	145.6	65.8	111.2
FALSE	High	[K].KPLPDHVSIVEPKDEILPTTPISEQK.[G]	3xTMT6plex [K1; K13; K26]; 1xTMT6plex [N-Term]; 1xPhospho [T20(100)]	6.92496e-05	0.000218806	1	2	2	11	P23396	P23396 [202-227]	P23396 1xPhospho [T221(100)]	1	3907.2	0.648	0.577	0.554	1.086	1.399	0.807	0.577	0.486	0.825	1.026	0.909	0.822	1.479	0.924	0.913	1.847	0.769	1.871	99.5	64.5	57.4	55.1	108.1	139.2	80.3	127.1	73.4	61.8	104.8	130.4	115.5	104.4	88.5	130.9	81.7
FALSE	High	[K].KPLTSSSAAPQRPISTQR.[T]	1xTMT6plex [K1]; 1xTMT6plex [N-Term]; 1xPhospho [S5(99.5)]	0.000200704	0.000218806	1	1	2	12	Q15691	Q15691 [151-168]	Q15691 1xPhospho [S155(99.5)]	0	2463.35	0.397	1.957	0.271	0.882	2.242	0.187	0.221	0.253	0.109	0.386	0.7	0.259	0.151	0.684	0.238	0.565	0.803	0.533	83.8	33.3	164	22.7	74	187.9	15.7	276.1	61	69.7	30	106.4	193.3	71.5	178.8	27	122.3
FALSE	High	[R].KPALFPEPAKTAPPASPEAR.[K]	2xTMT6plex [K1; K10]; 1xTMT6plex [N-Term]; 1xPhospho [S16(100)]	0.000146352	0.000218806	1	1	1	2	Q96JM3	Q96JM3 [527-546]	Q96JM3 1xPhospho [S542(100)]	1	2842.58	1.629	1.393	0.606	0.606	0.52	1.55							0.441	0.433	0.426	0.595	0.187	0.75	146.7	238.9	204.3	88.9	88.9	76.3	227.3								268.4	118.5	116.3
FALSE	High	[R].KPNIFYSGPASPARPR.[Y]	1xTMT6plex [K1]; 1xTMT6plex [N-Term]; 1xPhospho [S11(100)]	9.08381e-05	0.000218806	1	2	1	20	Q6PL18	Q6PL18 [317-332]	Q6PL18 1xPhospho [S327(100)]	0	2296.24	0.994	0.415	0.485	0.697	0.739	0.917	0.578	0.387	0.596	0.721	0.715	0.752	1.269	0.783	0.834	1.893	1.53	2.156	130.3	129.6	54.1	63.2	90.9	96.3	119.6	143.5	83	55.5	85.6	103.4	102.6	107.9	77.6	98.5	60.8
FALSE	High	[R].KLSQRPTVAELLAR.[K]	1xTMT6plex [K1]; 1xTMT6plex [N-Term]; 1xPhospho [S3(100)]	0.000153605	0.000218806	1	3	1	13	Q8IZ21	Q8IZ21 [626-639]	Q8IZ21 1xPhospho [S628(100)]	1	2120.24	1.733	1.153	1.304	1.062	1.136	1.862	1.215	1.125	1.28	1.39	1.283	1.476	1.565	0.925	0.95	0.905	0.952	1.473	77.2	133.7	89	100.6	82	87.7	143.7	77.4	94	87.1	99	107.5	99.3	114.2	91.1	142.5	84.2
FALSE	High	[R].KLSNPDIFSSTGK.[V]	2xTMT6plex [K1; K13]; 1xTMT6plex [N-Term]; 1xPhospho [S3(100)]	0.000158963	0.000218806	1	2	1	8	Q6P0Q8	Q6P0Q8 [72-84]	Q6P0Q8 1xPhospho [S74(100)]	1	2161.19							0.48	0.384	0.655	1.011	1.021	1	0.779	0.625	0.701	0.725	0.306	1.209								186.6	89.5	71.6	122.2	188.6	190.4	186.5	199.2	155.1	124.5
FALSE	High	[K].KKPAPLPPSSSPGPPSQDSR.[Q]	2xTMT6plex [K1; K2]; 1xTMT6plex [N-Term]; 1xPhospho [S]	0.000154073	0.000218806	1	1	2	10	Q8N3F8	Q8N3F8 [381-400]		1	2797.52	1.003	0.776	0.452	0.312	0.489	0.782													436.2	437.4	338.7	197	136	213.5	341.2
FALSE	High	[K].KKQQQLEEEAAKPPEPEKPVSPPPVEQK.[H]	5xTMT6plex [K1; K2; K12; K18; K28]; 1xTMT6plex [N-Term]; 1xPhospho [S21(100)]	0.00039025	0.000218806	1	3	1	1	O75376	O75376 [204-231]	O75376 1xPhospho [S224(100)]	2	4620.62													0.884	0.586	0.622	0.851	0.438	1.681															346.4	306.4	202.9
FALSE	High	[R].KKSPNELVDDLFK.[G]	3xTMT6plex [K1; K2; K13]; 1xTMT6plex [N-Term]; 1xPhospho [S3(100)]	0.000140418	0.000218806	1	3	1	31	Q9UNZ2	Q9UNZ2 [112-124]	Q9UNZ2 1xPhospho [S114(100)]	2	2529.45	0.57	1.007	0.713	0.679	0.585	0.859	0.467	0.74	1.017	0.951	0.918	0.652	1.739	1.017	1.103	1.486	0.438	1.983	133.3	76	134.3	95.1	90.5	78	114.5	116.5	54.4	86.2	118.4	110.8	106.9	75.9	80.9	140.7	82.3
FALSE	High	[K].KLAPFSGVKQEQLSPR.[G]	2xTMT6plex [K1; K9]; 1xTMT6plex [N-Term]; 1xPhospho [S14(99.4)]	0.000156998	0.000218806	1	3	2	6	Q9Y618	Q9Y618 [1160-1175]	Q9Y618 1xPhospho [S1173(99.4)]	2	2552.46	0.955	1.27	0.952	0.939	0.57	1.141	0.656	0.665	0.684	0.75	0.761	0.589							153.3	146.4	194.7	146	143.9	87.4	174.9	206.3	135.4	137.3	141	154.7	157.1	121.5
FALSE	High	[R].KIDTHPSPSHSSTVKDSLIELK.[E]	3xTMT6plex [K1; K15; K22]; 1xTMT6plex [N-Term]; 1xPhospho [S7(100)]	0.00014709	0.000218806	1	2	1	3	Q8NI27	Q8NI27 [1411-1432]	Q8NI27 1xPhospho [S1417(100)]	2	3415.9							1.153	0.789	1.08	1.026	1.026	0.942	2.832	1.231	1.226	1.299	1.37	1.71								147	169.5	116	158.8	150.9	150.8	138.5	100.2	283.6	123.3
FALSE	High	[K].KLEKEEEEGISQESSEEEQ.[-]	2xTMT6plex [K1; K4]; 1xTMT6plex [N-Term]; 1xPhospho [S]	8.90842e-05	0.000218806	2	2	4	34	P17096-2; P17096	P17096-2 [78-96]; P17096 [89-107]		2	3004.45	0.192	0.271	0.109	0.132	0.209	0.185	0.093	0.027	0.07	0.102	0.108	0.143	0.04	0.047	0.047	0.096	0.174	0.108	319.9	61.4	86.8	34.8	42.3	66.9	59.2	445.8	41.6	12.2	31	45.5	48.2	63.9	489.8	19.8	22.9
FALSE	High	[K].KLEKEEEEGISQESSEEEQ.[-]	2xTMT6plex [K1; K4]; 1xTMT6plex [N-Term]; 2xPhospho [S14(100); S15(100)]	4.3479e-05	0.000218806	2	2	2	40	P17096-2; P17096	P17096-2 [78-96]; P17096 [89-107]	P17096-2 2xPhospho [S91(100); S92(100)]; P17096 2xPhospho [S102(100); S103(100)]	2	3084.42							0.096	0.042	0.109	0.136	0.149	0.293	0.157	0.189	0.19	0.367	0.409	0.487								559.2	53.9	23.7	60.8	76.1	83.3	163.6	385.5	60.5	72.9
FALSE	High	[K].KLEKEEEEGISQESSEEEQ.[-]	2xTMT6plex [K1; K4]; 1xTMT6plex [N-Term]; 3xPhospho [S11(100); S14(100); S15(100)]	0.000195573	0.000218806	2	2	1	9	P17096-2; P17096	P17096-2 [78-96]; P17096 [89-107]	P17096-2 3xPhospho [S88(100); S91(100); S92(100)]; P17096 3xPhospho [S99(100); S102(100); S103(100)]	2	3164.38							0.212	0.158	0.334	0.418	0.391	0.891														617	130.7	97.3	205.9	257.9	241.3	550
FALSE	High	[R].KLSPTKEAFGEQPLQLTTKPDLLAWDPAR.[N]	3xTMT6plex [K1; K6; K19]; 1xTMT6plex [N-Term]; 1xPhospho [S3(100)]	4.1459e-06	0.000218806	1	1	1	8	O00257	O00257 [347-375]	O00257 1xPhospho [S349(100)]	2	4247.37	1.799	1.132	0.953	0.788	0.535	1.022	1.16	0.917	1.274	1.001	0.926	0.743	2.305	0.945	0.913	0.883	0.478	1.156	100.3	180.5	113.6	95.7	79.1	53.7	102.6	97.2	112.7	89.1	123.9	97.3	90.1	72.2	90.1	207.7	85.2
FALSE	High	[R].KLESTESRSSFSQHAR.[T]	1xTMT6plex [K1]; 1xTMT6plex [N-Term]; 1xPhospho [S10(99.4)]	0.000144048	0.000218806	2	6	3	10	P02545-2; P02545	P02545-2 [420-435]; P02545 [420-435]	P02545-2 1xPhospho [S429(99.4)]; P02545 1xPhospho [S429(99.4)]	2	2388.21	1.665	1.461	0.714	0.316	0.725	0.739	0.99	0.469	0.683	0.731	0.687	0.702	3.872	1.004	1.172	1.131	0.775	1.243	112.4	187.2	164.3	80.3	35.5	81.6	83	124.3	123	58.2	84.8	90.9	85.3	87.2	68.8	266.5	69.1
FALSE	High	[R].KILDPNTGEPAPVLSSPPPADVSTFLAFPSPEK.[L]	2xTMT6plex [K1; K33]; 1xTMT6plex [N-Term]; 1xPhospho [S/T]	2.93222e-05	0.000218806	1	1	1	2	P46060	P46060 [413-445]		1	4186.23							0.639	0.671	0.688	0.901	1.135	1.552														318.8	203.8	214	219.2	287.4	361.9	494.9
FALSE	High	[R].KLLLDPSSPPTK.[A]	2xTMT6plex [K1; K12]; 1xTMT6plex [N-Term]; 1xPhospho [S8(100)]	0.000202204	0.000218806	1	1	2	7	Q6IAA8	Q6IAA8 [20-31]	Q6IAA8 1xPhospho [S27(100)]	1	2063.21	0.897	1.107	0.686	0.77	0.776	0.911	0.68	0.367	0.504	0.682	0.688	0.984							175.7	157.6	194.5	120.5	135.3	136.3	160.1	207.9	141.4	76.4	104.8	141.8	143.1	204.6
FALSE	High	[K].KIIPTLEEGLQLPSPTATSQLPLESDAVECLNYQHYK.[G]	1xCarboxymethyl [C30]; 2xTMT6plex [K1; K37]; 1xTMT6plex [N-Term]; 1xPhospho [S/T/Y]	7.43184e-05	0.000218806	1	2	1	6	P61978-2	P61978-2 [103-139]		1	4951.57							0.854	1.073	0.978	1.219	1.703	1.462	1.144	0.963	0.713	1.042	0.848	2.018								124	105.9	133	121.3	151.1	211.1	181.2	138.8	158.7	133.7
FALSE	High	[K].KLNSPEETAFQTPK.[S]	2xTMT6plex [K1; K14]; 1xTMT6plex [N-Term]; 1xPhospho [S4(100)]	0.000218831	0.000218806	1	5	1	3	Q9BTX1	Q9BTX1 [403-416]	Q9BTX1 1xPhospho [S406(100)]	1	2357.27	0.998	1.009	0.742	0.868	0.596	0.975							0.359	0.296	0.292	0.586	0.156	0.727	165.1	164.8	166.7	122.5	143.3	98.5	161								315.6	113.4	93.4
FALSE	High	[K].KLPPPPGSPLGHSPTASPPPTAR.[K]	1xTMT6plex [K1]; 1xTMT6plex [N-Term]; 1xPhospho [S8(100)]	0.000137083	0.000218806	1	4	2	8	O95785	O95785 [1139-1161]	O95785 1xPhospho [S1146(100)]	1	2797.52	1.478	1.672	0.77	0.744	0.869	1.276	0.739	0.627	0.817	0.871	1.145	1.066	0.542	0.592	0.532	0.601	0.394	0.858	93.2	137.7	155.8	71.8	69.3	80.9	118.8	109	80.6	68.3	89.1	94.9	124.8	116.1	152.7	82.8	90.4
FALSE	High	[R].KLQLERPVSPETQADLQR.[N]	1xTMT6plex [K1]; 1xTMT6plex [N-Term]; 1xPhospho [S9(100)]	8.31564e-05	0.000218806	1	3	2	19	Q9P206	Q9P206 [921-938]	Q9P206 1xPhospho [S929(100)]	1	2646.44	1.099	1.281	0.738	0.695	1.21	1.408	0.604	0.805	0.987	0.852	1.23	1.039	0.51	0.644	0.54	0.731	0.453	1.092	94.3	103.6	120.8	69.6	65.6	114.1	132.8	107.5	65	86.6	106.1	91.7	132.3	111.8	140.5	71.7	90.4
FALSE	High	[R].KLSGDQITLPTTVDYSSVPK.[Q]	2xTMT6plex [K1; K20]; 1xTMT6plex [N-Term]; 1xPhospho [S3(100)]	8.67673e-05	0.000218806	1	2	1	10	O00559	O00559 [34-53]	O00559 1xPhospho [S36(100)]	1	2916.59	0.796	0.943	0.661	0.748	0.733	0.87	0.64	0.593	0.882	0.859	0.852	0.765	0.943	0.601	0.633	0.819	0.489	1.171	121.3	96.5	114.3	80.2	90.8	88.9	105.5	122	78.1	72.3	107.6	104.8	103.9	93.3	127.4	120.2	76.5
FALSE	High	[R].KLSLGQYDNDAGGQLPFSK.[C]	2xTMT6plex [K1; K19]; 1xTMT6plex [N-Term]; 1xPhospho [S3(100)]	5.65601e-05	0.000218806	1	2	1	6	Q68CZ2	Q68CZ2 [774-792]	Q68CZ2 1xPhospho [S776(100)]	1	2805.48	0.702	1.478	0.452	0.767	1.21	1.34	0.538	0.544	0.498	0.842	1.114	0.866	0.54	0.42	0.303	0.535	0.459	1.156	95.7	67.2	141.4	43.2	73.4	115.7	128.2	127.1	68.4	69.1	63.3	107	141.6	110.1	169.7	91.6	71.2
FALSE	High	[K].KLGAGEGGEASVSPEKTSTTSK.[G]	3xTMT6plex [K1; K16; K22]; 1xTMT6plex [N-Term]; 1xPhospho [S13(100)]	8.17861e-06	0.000218806	3	7	2	23	Q13428-3; Q13428-7; Q13428-6	Q13428-3 [1367-1388]; Q13428-7 [1329-1350]; Q13428-6 [1328-1349]	Q13428-3 1xPhospho [S1379(100)]; Q13428-7 1xPhospho [S1341(100)]; Q13428-6 1xPhospho [S1340(100)]	2	3117.69	0.483	1.161	0.431	0.455	0.535	0.524	0.076	0.054	0.221	0.81	0.864	0.507	0.338	0.959	0.91	1.772	0.1	1.448	159.5	77	185.3	68.7	72.6	85.3	83.6	200.2	15.2	10.9	44.2	162.2	173	101.6	101.3	34.2	97.1
FALSE	High	[R].KTSAVSSPLLDQQR.[N]	1xTMT6plex [K1]; 1xTMT6plex [N-Term]; 1xPhospho [S7(99.4)]	0.00031845	0.000218806	1	2	1	7	Q5T200	Q5T200 [236-249]	Q5T200 1xPhospho [S242(99.4)]	1	2068.12	1.035	0.613	0.534	0.488	0.478	0.738	0.507	0.523	0.438	0.677	0.64	0.666	0.473	0.566	0.734	0.852	0.526	0.583	149.5	154.7	91.6	79.8	72.9	71.5	110.3	153.3	77.8	80.2	67.2	103.9	98.2	102.1	145.1	68.6	82.2
FALSE	High	[K].KPPAPPSPVQSQSPSTNWSPAVPVK.[K]	2xTMT6plex [K1; K25]; 1xTMT6plex [N-Term]; 1xPhospho [S7(100)]	0.000282784	0.000218806	2	2	1	1	Q8IYB3; Q8IYB3-2	Q8IYB3 [763-787]; Q8IYB3-2 [761-785]	Q8IYB3 1xPhospho [S769(100)]; Q8IYB3-2 1xPhospho [S767(100)]	0	3350.81							1.001	0.409	0.807	0.842	0.864	0.957														357.2	357.4	146	288.4	300.7	308.6	341.7
FALSE	High	[K].KPPAPPSPVQSQSPSTNWSPAVPVKK.[A]	3xTMT6plex [K1; K25; K26]; 1xTMT6plex [N-Term]; 2xPhospho [S7(100); S/T]	0.00031845	0.000218806	2	2	2	5	Q8IYB3; Q8IYB3-2	Q8IYB3 [763-788]; Q8IYB3-2 [761-786]	Q8IYB3 2xPhospho [S769(100); S/T]; Q8IYB3-2 2xPhospho [S767(100); S/T]	1	3788.04							0.651	0.431	0.608	0.758	0.688	0.777	0.736	0.514	0.557	0.749	0.65	1.02								206.6	134.6	89.1	125.5	156.5	142.1	160.5	207.6	152.9	106.7
FALSE	High	[R].KRQSPEPSPVTLGR.[R]	1xTMT6plex [K1]; 1xTMT6plex [N-Term]; 1xPhospho [S4(100)]	0.000432981	0.000218806	1	2	1	9	Q9NRL2	Q9NRL2 [1410-1423]	Q9NRL2 1xPhospho [S1413(100)]	2	2090.15	1.246	1.155	0.846	0.688	0.812	0.809	0.388	0.412	0.897	0.457	0.526	0.715	0.621	1.067	1.116	1.508	0.694	1.602	109.1	136	126	92.3	75.1	88.6	88.3	160.4	62.2	66.1	143.9	73.2	84.3	114.7	89.3	55.5	95.3
FALSE	High	[R].KRSPSPSPTPEAK.[K]	2xTMT6plex [K1; K13]; 1xTMT6plex [N-Term]; 2xPhospho [S3(100); S5(100)]	0.000294535	0.000218806	1	3	2	25	Q8TAQ2	Q8TAQ2 [300-312]	Q8TAQ2 2xPhospho [S302(100); S304(100)]	2	2229.16	0.336	0.93	0.249	0.243	0.508	0.263	0.195	0.15	0.165	0.334	0.381	0.624	0.083	0.274	0.22	0.331	0.101	0.19	203.8	68.6	189.6	50.7	49.5	103.5	53.7	237	46.2	35.6	39.1	79.1	90.3	147.9	320.7	26.6	88
FALSE	High	[R].KRSSSEDAESLAPR.[S]	1xTMT6plex [K1]; 1xTMT6plex [N-Term]; 1xPhospho [S3(100)]	0.00021335	0.000218806	1	2	2	22	Q4G0J3	Q4G0J3 [296-309]	Q4G0J3 1xPhospho [S298(100)]	2	2071.06	0.269	1.262	0.177	0.31	1.215	0.519	0.315	0.211	0.246	0.568	0.941	1.044	0.136	0.429	0.186	0.492	0.22	0.729	142.2	38.2	179.4	25.2	44.1	172.7	73.8	157.7	49.6	33.2	38.7	89.6	148.4	164.7	232.7	31.7	99.8
FALSE	High	[R].KRTSSEDNLYLAVLR.[A]	1xTMT6plex [K1]; 1xTMT6plex [N-Term]; 1xPhospho [T3(100)]	0.000207238	0.000218806	1	1	4	20	Q15149-4	Q15149-4 [17-31]	Q15149-4 1xPhospho [T19(100)]	2	2303.25	1.029	1.265	0.675	0.901	0.93	1.511	0.538	0.529	0.543	0.733	0.87	0.824	0.711	0.579	0.48	0.687	1.023	0.985	94.7	97.5	119.8	64	85.4	88.1	143.1	136.6	73.5	72.2	74.1	100.1	118.8	112.5	131.6	93.6	76.2
FALSE	High	[K].KSLDSDESEDEEDDYQQK.[R]	2xTMT6plex [K1; K18]; 1xTMT6plex [N-Term]; 1xPhospho [S5(99.6)]	0.000121716	0.000218806	1	1	1	3	Q13442	Q13442 [56-73]	Q13442 1xPhospho [S60(99.6)]	1	2927.33							0.055	0.011	0.01	0.071	0.063	0.066	0.041	0.081	0.051	0.255	0.405	0.164								814.5	44.7	9.1	0	57.8	51.5	53.4	535.5	21.7	43.5
FALSE	High	[K].KSLDSDESEDEEDDYQQK.[R]	2xTMT6plex [K1; K18]; 1xTMT6plex [N-Term]; 2xPhospho [S5(100); S8(100)]	6.70129e-05	0.000218806	1	1	1	7	Q13442	Q13442 [56-73]	Q13442 2xPhospho [S60(100); S63(100)]	1	3007.29							0.087	0.055	0.234	0.658	0.579	0.416	0.387	0.916	1.006	3.325	0.01	2.854								331.6	28.8	18.3	77.5	218.1	191.9	138	115.5	44.7	105.8
FALSE	High	[K].KSLDSDESEDEEDDYQQKR.[K]	2xTMT6plex [K1; K18]; 1xTMT6plex [N-Term]; 1xPhospho [S5(99.5)]	0.000125626	0.000218806	1	1	2	5	Q13442	Q13442 [56-74]	Q13442 1xPhospho [S60(99.5)]	2	3083.43	0.054	0.138	0.05	0.044	0.083	0.058	0.081	0.028	0.025	0.103	0.098	0.11	0.032	0.032	0.028	0.089	0.093	0.078	487.2	26.1	67.3	24.4	21.6	40.5	28	465.8	37.7	12.9	11.7	48	45.7	51.3	540.9	17.2	17.1
FALSE	High	[K].KSLDSDESEDEEDDYQQKR.[K]	2xTMT6plex [K1; K18]; 1xTMT6plex [N-Term]; 2xPhospho [S5(100); S8(100)]	0.000142284	0.000218806	1	1	1	7	Q13442	Q13442 [56-74]	Q13442 2xPhospho [S60(100); S63(100)]	2	3163.4	0.768	1.306	0.536	0.498	0.606	1.354	0.115	0.043	0.11	0.652	0.643	0.746	0.274	0.323	0.324	0.92	0.195	1.127	116.7	89.6	152.4	62.5	58.2	70.7	158	202.9	23.4	8.7	22.3	132.2	130.5	151.3	173.1	47.4	56
FALSE	High	[R].KRKPSPEPEGEVGPPK.[I]	3xTMT6plex [K1; K3; K16]; 1xTMT6plex [N-Term]; 1xPhospho [S5(100)]	0.000140031	0.000218806	1	2	1	19	Q7Z5L9	Q7Z5L9 [356-371]	Q7Z5L9 1xPhospho [S360(100)]	2	2728.56	0.677	0.851	0.513	0.644	1.039	0.719	0.34	0.267	0.677	1.008	1.088	0.887	0.999	1.167	1.26	1.924	0.771	1.965	125.4	85	106.8	64.4	80.8	130.4	90.2	134.7	45.8	36	91.2	135.8	146.6	119.4	77.9	77.8	90.9
FALSE	High	[R].KSPSLESLSRPPSLGFGDTR.[L]	1xTMT6plex [K1]; 1xTMT6plex [N-Term]; 1xPhospho [S4(100)]	0.000169504	0.000218806	1	2	1	6	Q5M775	Q5M775 [911-930]	Q5M775 1xPhospho [S914(100)]	1	2669.41	1.829	1.429	0.942	0.832	0.684	1.353	0.788	0.641	1.035	0.982	0.901	0.909	0.934	0.487	0.585	0.763	0.498	0.836	88.9	162.6	127	83.8	74	60.8	120.3	108.1	85.1	69.3	111.9	106.1	97.4	98.3	138.5	129.4	67.4
FALSE	High	[K].KSSPSVKPAVDPAAAK.[L]	3xTMT6plex [K1; K7; K16]; 1xTMT6plex [N-Term]; 1xPhospho [S3(99.6)]	0.000342229	0.000218806	1	2	1	4	Q6FI81	Q6FI81 [181-196]	Q6FI81 1xPhospho [S183(99.6)]	1	2549.49	1.091	0.791	0.387	0.44	0.705	0.671	0.31	0.06	0.165	0.698	0.754	0.498	0.209	0.33	0.342	0.844	0.227	0.301	145.4	158.6	115	56.3	64	102.5	97.6	175.9	54.4	10.5	28.9	122.7	132.6	87.5	229.9	48.1	75.8
FALSE	High	[R].KSSSISEEKGDSDDEKPR.[K]	3xTMT6plex [K1; K9; K16]; 1xTMT6plex [N-Term]; 1xPhospho [S12(100)]	0.000161017	0.000218806	1	2	2	6	Q9UKV3	Q9UKV3 [205-222]	Q9UKV3 1xPhospho [S216(100)]	2	2990.55	0.461	0.926	0.401	0.309	0.332	0.348	0.148	0.075	0.232	0.29	0.226	0.389	0.236	0.442	0.524	0.611	0.155	0.497	195.7	90.2	181.2	78.5	60.4	64.9	68.2	300.2	44.3	22.6	69.7	87.2	67.7	116.9	188.2	44.5	83.2
FALSE	High	[K].KSTGSPTQETQAPFIAK.[R]	2xTMT6plex [K1; K17]; 1xTMT6plex [N-Term]; 1xPhospho [S5(100)]	0.000424937	0.000218806	1	2	1	3	O15231-3	O15231-3 [202-218]	O15231-3 1xPhospho [S206(100)]	1	2558.38	1.175	1.852	1.029	0.742	0.71	1.288	0.654	0.472	0.745	0.983	0.756	1.314	0.578	0.525	0.481	0.706	0.067	0.991	93.7	110.1	173.5	96.3	69.5	66.5	120.6	111.3	72.8	52.6	82.9	109.4	84.1	146.2	163.3	94.5	85.8
FALSE	High	[R].KSVAAEGALLPQTPPSPR.[N]	1xTMT6plex [K1]; 1xTMT6plex [N-Term]; 1xPhospho [T/S]	0.000258453	0.000218806	1	2	1	1	Q86X27	Q86X27 [314-331]		1	2357.3													0.64	0.588	0.509	0.773	0.01	1.024															463.2	296.2	272.2
FALSE	High	[R].KTAEISSTALRSSPIMR.[K]	1xTMT6plex [K1]; 1xTMT6plex [N-Term]; 1xPhospho [S13(99.3)]	0.000239526	0.000218806	1	2	2	5	O43314	O43314 [1160-1176]	O43314 1xPhospho [S1172(99.3)]	2	2386.29	1.88	1.028	1.23	0.655	0.861	1.328	0.538	0.364	0.898	0.727	0.759	0.682	1.111	0.74	0.829	0.722	0.892	0.958	91.3	171.7	93.8	112.3	59.8	78.6	121.3	139.9	75.3	50.9	125.7	101.7	106.2	95.4	108.2	120.2	80
FALSE	High	[R].KTAPTLSPEHWK.[A]	2xTMT6plex [K1; K12]; 1xTMT6plex [N-Term]; 1xPhospho [S7(100)]	0.000182465	0.000218806	1	1	1	4	Q96JM3	Q96JM3 [399-410]	Q96JM3 1xPhospho [S405(100)]	1	2162.2	1.47	1.013	0.653	0.727	0.887	1.6	0.462	0.568	0.858	1.108	1.206	1.013	0.754	0.983	0.76	0.933	0.563	1.514	98	144.1	99.3	64	71.3	86.9	156.8	114.8	53.1	65.2	98.6	127.2	138.4	116.3	102.4	77.2	100.6
FALSE	High	[K].KTESPIKLSPATPSR.[K]	2xTMT6plex [K1; K7]; 1xTMT6plex [N-Term]; 1xPhospho [S4(100)]	0.000228402	0.000218806	1	2	1	6	Q9Y6X9	Q9Y6X9 [722-736]	Q9Y6X9 1xPhospho [S725(100)]	2	2379.36	1.112	0.552	0.267	0.463	0.586	0.639	0.23	0.173	0.29	0.675	0.612	0.656	0.377	0.532	0.472	1.013	0.163	0.964	152.5	169.6	84.2	40.7	70.7	89.4	97.5	191.3	44	33.1	55.4	129.1	117	125.4	154.8	58.4	82.3
FALSE	High	[K].KTIPSWATLSASQLAR.[A]	1xTMT6plex [K1]; 1xTMT6plex [N-Term]; 1xPhospho [S12(99.6)]	0.000131786	0.000218806	1	2	1	1	Q5SSJ5	Q5SSJ5 [131-146]	Q5SSJ5 1xPhospho [S142(99.6)]	1	2268.25													0.948	0.459	0.474	0.509	0.522	0.552															470.5	446.1	215.9
FALSE	High	[R].KSSEGGVGVGPGGGDEPPTSPR.[Q]	1xTMT6plex [K1]; 1xTMT6plex [N-Term]; 1xPhospho [S20(99.4)]	0.000187421	0.000218806	1	1	1	1	Q9Y4H2	Q9Y4H2 [1184-1205]	Q9Y4H2 1xPhospho [S1203(99.4)]	1	2562.26							0.319	0.104	0.17	0.539	0.509	0.69														630.2	201.2	65.8	107.2	339.7	321.1	434.9
FALSE	High	[K].KPPAPPSPVQSQSPSTNWSPAVPVKK.[A]	3xTMT6plex [K1; K25; K26]; 1xTMT6plex [N-Term]; 1xPhospho [S7(100)]	0.000122444	0.000218806	2	2	1	12	Q8IYB3; Q8IYB3-2	Q8IYB3 [763-788]; Q8IYB3-2 [761-786]	Q8IYB3 1xPhospho [S769(100)]; Q8IYB3-2 1xPhospho [S767(100)]	1	3708.07	0.966	0.968	0.738	0.948	1.067	0.965	1.061	0.49	0.798	0.948	1.027	0.98	0.955	0.809	0.707	0.885	0.268	1.2	104.3	100.8	100.9	77	98.9	111.3	100.6	108.2	114.8	53	86.4	102.6	111.2	106.1	124.3	118.7	100.5
FALSE	High	[R].KQSVFSAPSLSAGASAAEPLDR.[S]	1xTMT6plex [K1]; 1xTMT6plex [N-Term]; 1xPhospho [S3(100)]	3.78266e-05	0.000218806	1	1	1	7	Q14573	Q14573 [932-953]	Q14573 1xPhospho [S934(100)]	1	2727.41	0.827	0.75	0.408	0.633	0.927	0.823	0.464	0.344	0.561	0.923	1.08	1.017	0.638	0.416	0.395	0.78	0.908	1.714	123.2	101.9	92.3	50.3	78	114.2	101.4	122.2	56.7	42	68.5	112.7	131.9	124.3	133.4	85.1	55.5
FALSE	High	[R].KQSLPATSIPTPASFK.[F]	2xTMT6plex [K1; K16]; 1xTMT6plex [N-Term]; 1xPhospho [S3(100)]	0.000150811	0.000218806	1	1	1	6	P49792	P49792 [1507-1522]	P49792 1xPhospho [S1509(100)]	1	2440.38							0.618	0.477	0.503	0.758	0.747	1.526	0.323	0.269	0.267	0.428	0.27	1.953								166.7	103.1	79.5	83.8	126.3	124.6	254.4	257.6	83.2	69.3
FALSE	High	[R].KPSGLNGEASKSQEMVHLVNK.[E]	3xTMT6plex [K1; K11; K21]; 1xTMT6plex [N-Term]; 1xPhospho [S]	0.000173935	0.000218806	1	15	1	9	P16070	P16070 [695-715]		1	3249.78	0.555	0.504	0.519	0.806	1.378	0.657	0.52	0.615	1.528	1.012	1.312	0.884	0.618	0.871	0.873	2.111	0.329	1.244	110.1	61.1	55.5	57.1	88.8	151.8	72.3	111	57.7	68.3	169.6	112.4	145.6	98.2	105.1	65	91.5
FALSE	High	[R].KPSPAQAAETPALELPLPSVPAPAPL.[-]	1xTMT6plex [K1]; 1xTMT6plex [N-Term]; 1xPhospho [S3(100)]	4.69773e-05	0.000218806	1	2	1	5	Q8WX92	Q8WX92 [555-580]	Q8WX92 1xPhospho [S557(100)]	0	3100.71	0.976	0.913	0.669	0.98	1.126	0.809	0.666	0.638	0.973	0.903	0.843	0.865	0.855	0.622	0.532	0.726	3.24	1.133	97.6	95.3	89.2	65.3	95.6	109.9	79	115.2	76.7	73.5	112	104.1	97.1	99.7	97.4	83.3	60.6
FALSE	High	[R].KPSPSESPEPWKPFPAVSPEPR.[R]	2xTMT6plex [K1; K12]; 1xTMT6plex [N-Term]; 1xPhospho [S3(100)]	8.30624e-05	0.000218806	1	1	3	18	Q96JM3	Q96JM3 [280-301]	Q96JM3 1xPhospho [S282(100)]	0	3213.7	1.151	1.143	0.775	0.81	0.809	0.964	0.883	0.635	1.067	0.898	0.875	0.918	0.929	0.519	0.559	0.629	0.474	0.828	105.4	121.3	120.4	81.6	85.4	85.3	101.5	107.3	94.8	68.1	114.4	96.3	93.9	98.5	147	136.5	76.3
FALSE	High	[R].KPSVGVPPPASPSYPR.[A]	1xTMT6plex [K1]; 1xTMT6plex [N-Term]; 1xPhospho [S3(100)]	0.000127319	0.000218806	1	3	2	19	Q9P206	Q9P206 [969-984]	Q9P206 1xPhospho [S971(100)]	0	2174.18	1.535	1.092	0.983	0.787	1.036	1.108	0.366	0.24	0.383	0.623	0.566	0.586	0.822	0.676	0.666	0.901	0.269	0.936	93.8	144	102.5	92.2	73.9	97.2	103.9	186.9	68.3	44.9	71.7	116.5	105.8	109.6	130.7	107.4	88.3
FALSE	High	[R].KPSVSEEVQATPNK.[A]	2xTMT6plex [K1; K14]; 1xTMT6plex [N-Term]; 1xPhospho [S3(100)]	0.000211949	0.000218806	1	2	1	6	Q9UKJ3	Q9UKJ3 [1105-1118]	Q9UKJ3 1xPhospho [S1107(100)]	0	2281.24	0.329	1.136	0.257	0.376	1.139	0.359	0.284	0.156	0.259	0.691	0.9	0.806	0.391	0.689	0.445	0.721	0.254	0.641	144.8	47.7	164.5	37.2	54.4	164.9	51.9	171.2	48.6	26.7	44.4	118.4	154.1	138	177	69.2	122.1
FALSE	High	[R].KPSVSEEVQATPNKAGPK.[L]	3xTMT6plex [K1; K14; K18]; 1xTMT6plex [N-Term]; 1xPhospho [S3(100)]	0.000158353	0.000218806	1	2	1	10	Q9UKJ3	Q9UKJ3 [1105-1122]	Q9UKJ3 1xPhospho [S1107(100)]	1	2863.61	0.53	1.739	0.306	0.441	0.705	0.621	0.265	0.165	0.211	0.52	0.704	0.645	0.301	0.577	0.369	0.574	0.392	0.785	134.4	71.2	233.7	41.1	59.2	94.7	83.5	198.4	52.7	32.7	41.9	103.1	139.6	127.9	171.6	51.6	99.1
FALSE	High	[R].KPVTVSPTTPTSPTEGEAS.[-]	1xTMT6plex [K1]; 1xTMT6plex [N-Term]; 1xPhospho [T11(99.1)]	0.000137561	0.000218806	1	1	6	24	Q9Y6G9	Q9Y6G9 [505-523]	Q9Y6G9 1xPhospho [T515(99.1)]	0	2424.23	0.602	1.127	0.549	0.49	1.042	0.605	0.611	0.541	0.714	0.868	0.964	1.044	0.416	1.087	0.779	1.207	0.347	1.373	130.1	78.3	146.7	71.4	63.7	135.6	78.8	123.2	75.3	66.6	88	107	118.8	128.6	110.8	46.1	120.5
FALSE	High	[R].KQAREESEESEAEPVQR.[T]	1xTMT6plex [K1]; 1xTMT6plex [N-Term]; 2xPhospho [S7(100); S10(100)]	0.000125884	0.000218806	1	1	1	18	Q9BW71	Q9BW71 [190-206]	Q9BW71 2xPhospho [S196(100); S199(100)]	2	2620.21	1.75	2.992	0.772	0.383	0.909	0.719	0.326	0.077	0.221	0.656	0.744	0.915	0.13	0.579	0.511	0.605	0.061	0.46	90.7	158.8	271.4	70	34.7	82.5	65.2	171	55.7	13.2	37.8	112.1	127.2	156.4	195.3	25.3	113.1
FALSE	High	[R].KQSQIQNQQGEDSGSDPEDTY.[-]	1xTMT6plex [K1]; 1xTMT6plex [N-Term]; 2xPhospho [S13(100); S15(100)]	7.60916e-05	0.000218806	1	2	2	4	P18858	P18858 [899-919]	P18858 2xPhospho [S911(100); S913(100)]	1	2972.26	0.655	0.977	0.429	0.449	0.805	0.701	0.171	0.033	0.217	0.502	0.575	0.687							211.5	138.4	206.5	90.7	94.9	170.3	148.2	326.3	55.9	10.9	70.9	163.8	187.5	224.2
FALSE	High	[K].KQDDSPPRPIIGPALPPGFIK.[S]	2xTMT6plex [K1; K21]; 1xTMT6plex [N-Term]; 1xPhospho [S5(100)]	0.000131045	0.000218806	1	2	1	8	Q8IXQ4	Q8IXQ4 [101-121]	Q8IXQ4 1xPhospho [S105(100)]	1	3010.71	1.517	1.12	1.233	1.155	0.944	1.397	1.007	0.931	1.153	1.021	0.967	0.937	1.346	0.937	0.975	0.943	0.795	1.134	85	128.9	95.1	104.8	98.1	80.2	118.7	98.1	98.8	91.4	113.1	100.2	94.8	91.9	98.3	132.3	92.1
FALSE	High	[R].KQPPKEPSEVPTPK.[R]	3xTMT6plex [K1; K5; K14]; 1xTMT6plex [N-Term]; 1xPhospho [T12(100)]	0.000141003	0.000218806	1	1	1	25	P17096-2	P17096-2 [31-44]	P17096-2 1xPhospho [T42(100)]	2	2558.48	0.19	0.185	0.136	0.508	0.46	0.246	0.117	0.066	0.1	0.361	0.255	0.268	0.303	0.312	0.336	2.342	0.57	0.78	221.2	41.9	41	30.1	112.4	101.8	54.5	335.4	39.3	22.2	33.6	121.2	85.7	89.9	136.4	41.4	42.6
FALSE	High	[R].KQPPVSPGTALVGSQKEPSEVPTPK.[R]	3xTMT6plex [K1; K16; K25]; 1xTMT6plex [N-Term]; 1xPhospho [S6(100)]	3.78266e-05	0.000218806	1	2	6	68	P17096	P17096 [31-55]	P17096 1xPhospho [S36(100)]	2	3555	0.457	0.447	0.264	0.728	0.486	0.579	0.296	0.208	0.326	0.486	0.393	0.519	0.676	0.566	0.596	2.304	0.268	2.236	164.7	75.3	73.7	43.5	120	80.1	95.4	213.1	63	44.4	69.5	103.5	83.7	110.6	99.3	67.1	56.3
FALSE	High	[R].KQPPVSPGTALVGSQKEPSEVPTPK.[R]	3xTMT6plex [K1; K16; K25]; 1xTMT6plex [N-Term]; 2xPhospho [S6(100); T23(100)]	0.000178568	0.000218806	1	2	1	12	P17096	P17096 [31-55]	P17096 2xPhospho [S36(100); T53(100)]	2	3634.97	0.454	0.59	0.28	0.783	0.418	0.481	0.275	0.246	0.345	0.408	0.414	0.365	0.434	0.373	0.345	0.874	0.464	0.525	164.4	74.7	97	46.1	128.6	68.7	79	230.4	63.3	56.7	79.6	94.1	95.4	84.2	183.8	79.8	68.6
FALSE	High	[R].KQQQEPTGEPSPK.[R]	2xTMT6plex [K1; K13]; 1xTMT6plex [N-Term]; 1xPhospho [S11(100)]	0.000183988	0.000218806	1	6	1	3	P52926	P52926 [34-46]	P52926 1xPhospho [S44(100)]	1	2221.18	0.124	0.781	0.114	0.213	0.563	0.109	0.064	0.033	0.06	0.154	0.147	0.335							356.6	44.4	278.6	40.6	76.1	200.8	38.8	593.7	38	19.7	35.4	91.2	87.4	198.7
FALSE	High	[R].KQQQEPTGEPSPKRPR.[G]	2xTMT6plex [K1; K13]; 1xTMT6plex [N-Term]; 1xPhospho [S11(100)]	0.00012631	0.000218806	1	6	2	15	P52926	P52926 [34-49]	P52926 1xPhospho [S44(100)]	2	2630.44	0.806	0.653	0.242	0.277	0.628	0.435	0.146	0.072	0.086	0.184	0.188	0.479	0.212	0.356	0.335	1.106	0.097	1.098	167.7	135.1	109.5	40.6	46.4	105.3	72.9	310	45.1	22.3	26.6	57.1	58.2	148.5	179.4	38.1	64
FALSE	High	[K].KQSFDDNDSEELEDKDSK.[S]	3xTMT6plex [K1; K15; K18]; 1xTMT6plex [N-Term]; 1xPhospho [S9(100)]	0.000114132	0.000218806	1	1	1	6	O60841	O60841 [105-122]	O60841 1xPhospho [S113(100)]	2	3125.53							0.119	0.088	0.345	0.611	0.582	0.48	0.363	0.394	0.467	1.144	0.512	0.994								319.3	38.1	28.2	110.3	195.1	185.9	153.1	219.5	79.7	86.5
FALSE	High	[R].KQSLGELIGTLNAAK.[V]	2xTMT6plex [K1; K15]; 1xTMT6plex [N-Term]; 1xPhospho [S3(100)]	6.38758e-05	0.000218806	1	2	1	75	P60174	P60174 [19-33]	P60174 1xPhospho [S21(100)]	1	2310.34	0.203	0.233	0.181	0.833	0.799	0.506	0.226	0.206	0.221	1.134	0.976	0.61	0.29	0.184	0.166	2.095	0.126	2.851	152.5	31	35.6	27.6	127	121.8	77.2	157.3	35.5	32.4	34.8	178.3	153.4	95.9	125.1	36.3	23
FALSE	High	[R].KQSLGELIGTLNAAKVPADTEVVCAPPTAYIDFAR.[Q]	1xCarboxymethyl [C24]; 2xTMT6plex [K1; K15]; 1xTMT6plex [N-Term]; 1xPhospho [S3(100)]	5.96422e-05	0.000218806	1	2	1	4	P60174	P60174 [19-53]	P60174 1xPhospho [S21(100)]	2	4484.38	1.033	0.807	0.6	0.561	0.563	1.232	0.177	0.151	0.211	0.69	0.646	0.593							184.5	190.5	148.8	110.6	103.5	103.9	227.3	297.2	52.5	44.8	62.9	205.1	192	176.4
FALSE	High	[K].KQFSLENVQEGEILHDAK.[T]	2xTMT6plex [K1; K18]; 1xTMT6plex [N-Term]; 1xPhospho [S4(100)]	0.000157376	0.000218806	1	1	1	3	O75113	O75113 [297-314]	O75113 1xPhospho [S300(100)]	1	2852.52							0.397	0.589	0.657	1.019	0.929	1.239	0.869	0.69	0.641	1.648	2.541	2.752								168.2	66.8	99.1	110.6	171.4	156.3	208.4	110.4	95.9	76.1
FALSE	High	[K].LKTEKEPDATPPSPR.[T]	2xTMT6plex [K2; K5]; 1xTMT6plex [N-Term]; 1xPhospho [S13(99.6)]	0.000262401	0.000218806	1	1	1	6	P28715	P28715 [329-343]	P28715 1xPhospho [S341(99.6)]	2	2433.34	0.456	0.802	0.332	0.363	0.542	0.544	0.224	0.084	0.194	0.503	0.501	0.509	0.379	0.586	0.531	0.602	0.241	0.458	178.9	81.5	143.4	59.4	64.9	96.9	97.4	231.7	51.8	19.5	45	116.5	116.1	117.8	178.8	67.9	104.9
FALSE	High	[R].IKTEPSSPLSDPSDIIR.[V]	1xTMT6plex [K2]; 1xTMT6plex [N-Term]; 1xPhospho [S7(99.7)]	0.000188136	0.000218806	1	2	2	2	Q9ULJ3	Q9ULJ3 [429-445]	Q9ULJ3 1xPhospho [S435(99.7)]	1	2393.27													0.608	0.741	0.678	0.871	0.699	1.333															354.1	215.4	262.5
FALSE	High	[K].LLAEALNQVTQRASR.[R]	1xTMT6plex [N-Term]; 1xPhospho [S14(99.6)]	0.000153151	0.000218806	1	2	1	1	Q05655	Q05655 [286-300]	Q05655 1xPhospho [S299(99.6)]	1	1979.06	0.578	0.729	0.661	0.656	1.037	2.054													312.8	180.7	228	206.7	205.1	324.3	642.4
FALSE	High	[K].IVIGYQSHADTATKSGSTTK.[N]	2xTMT6plex [K14; K20]; 1xTMT6plex [N-Term]; 1xPhospho [S/T/Y]	0.000144247	0.000218806	1	3	3	12	P06730	P06730 [193-212]		1	2832.51	0.788	1.971	0.71	0.53	0.679	0.826	0.314	0.26	0.342	0.769	1.647	0.841	0.605	1.046	0.623	0.83	0.209	1.774	111.1	87.6	219.1	78.9	58.9	75.4	91.8	138.4	43.4	36	47.3	106.4	228	116.4	108.6	65.8	113.6
FALSE	High	[K].IVIGYQSHADTATKSGSTTKNR.[F]	2xTMT6plex [K14; K20]; 1xTMT6plex [N-Term]; 1xPhospho [T/S/Y]	0.000147427	0.000218806	1	3	3	11	P06730	P06730 [193-214]		2	3102.66	2.871	2.242	0.822	0.369	1.194	1.836	0.363	0.173	0.232	0.517	0.849	0.819							107.3	308	240.6	88.1	39.6	128.1	197	250.8	91	43.5	58.2	129.6	212.9	205.5
FALSE	High	[K].LVINSGNGAVEDRKPSGLNGEASK.[S]	2xTMT6plex [K14; K24]; 1xTMT6plex [N-Term]; 1xPhospho [S16(100)]	0.000143496	0.000218806	1	15	2	3	P16070	P16070 [682-705]	P16070 1xPhospho [S697(100)]	1	3179.7							0.265	0.229	0.317	0.74	0.87	1.317	0.42	0.413	0.358	0.7	0.01	3.018								188.8	50	43.3	59.9	139.8	164.2	248.7	204	85.6	84.3
FALSE	High	[R].LVPTGPTHREPSPVRYDNLSR.[H]	1xTMT6plex [N-Term]; 1xPhospho [S12(100)]	0.000151067	0.000218806	1	2	2	11	Q9C0B5	Q9C0B5 [518-538]	Q9C0B5 1xPhospho [S529(100)]	2	2700.38	1.515	0.887	0.756	1.098	1.433	1.735	0.76	0.815	1.072	0.695	0.829	0.721	0.739	1.02	0.839	1.087	2.287	1.019	81.1	122.8	71.9	61.2	89	116.2	140.6	118.8	90.3	96.8	127.4	82.6	98.5	85.6	89.7	66.3	91.5
FALSE	High	[K].IVRGDQPAASGDSDDDEPPPLPR.[L]	1xTMT6plex [N-Term]; 1xPhospho [S13(100)]	4.46407e-06	0.000218806	1	2	1	16	O00264	O00264 [45-67]	O00264 1xPhospho [S57(100)]	1	2713.27							0.502	1.482	1.275	0.793	0.998	0.745	1.513	1.188	1.504	1.337	5.392	1.558								145.2	72.9	215.1	185	115.1	144.8	108.2	82.5	124.9	98
FALSE	High	[K].LVRLSSDSFAR.[L]	1xTMT6plex [N-Term]; 1xPhospho [S5(100)]	0.000437089	0.000218806	1	2	2	5	Q9HB09	Q9HB09 [238-248]	Q9HB09 1xPhospho [S242(100)]	1	1559.81	1.075	0.825	0.771	0.889	1.217	1.082							0.908	0.758	0.764	1.205	3.245	1.607	140.8	151.4	116.2	108.7	125.2	171.4	152.3								119.5	108.5	90.6
FALSE	High	[R].LVSPGSANETSSILVESVTR.[S]	1xTMT6plex [N-Term]; 1xPhospho [S3(100)]	6.16156e-05	0.000218806	1	7	1	2	O75369-8	O75369-8 [2507-2526]	O75369-8 1xPhospho [S2509(100)]	0	2355.2	0.615	0.876	0.511	0.753	0.781	0.987	0.426	0.421	0.509	1.16	0.684	0.933							188.4	115.8	165.1	96.2	141.8	147	186	206.5	87.9	87	105	239.5	141.1	192.7
FALSE	High	[K].LVTSGAESGNLNTSPSSNQTR.[N]	1xTMT6plex [N-Term]; 1xPhospho [S14(100)]	3.76754e-05	0.000218806	1	3	1	4	Q8NHV4	Q8NHV4 [503-523]	Q8NHV4 1xPhospho [S516(100)]	0	2429.15	0.8	0.975	0.427	0.304	0.598	0.622	0.214	0.101	0.328	0.523	0.531	0.537							225.4	180.2	219.8	96.2	68.4	134.8	140.2	319.9	68.4	32.4	105.1	167.4	169.7	171.9
FALSE	High	[K].LVHDSLEDLQMTR.[Y]	1xTMT6plex [N-Term]; 1xPhospho [S5(100)]	0.000228402	0.000218806	1	2	1	1	Q9H7F0	Q9H7F0 [813-825]	Q9H7F0 1xPhospho [S817(100)]	0	1865.9													0.381	0.393	0.319	0.767	5.837	0.725															222.9	84.8	87.6
FALSE	High	[R].IVVAGNNEDVSFSRPADLDLIQSTPFKPLALKTPPR.[V]	2xTMT6plex [K27; K32]; 1xTMT6plex [N-Term]; 1xPhospho [T33(100)]	6.37968e-05	0.000218806	1	5	1	3	Q9GZY8	Q9GZY8 [83-118]	Q9GZY8 1xPhospho [T115(100)]	1	4673.57							1.189	1.112	1.236	1.326	1.416	1.084	1.563	0.943	0.772	0.821	0.485	1.161								125.1	148.8	139.1	154.7	166	177.2	135.6	156.2	244.2	147.2
FALSE	High	[R].LYHSLGPVTR.[V]	1xTMT6plex [N-Term]; 1xPhospho [S4(100)]	0.000231827	0.000218806	1	1	1	9	Q86X27	Q86X27 [419-428]	Q86X27 1xPhospho [S422(100)]	0	1451.76	0.572	0.896	0.488	0.682	1.188	0.752	0.417	0.334	0.608	0.828	0.804	1.036	0.341	0.487	0.488	1.011	2.601	1.288	114.7	65.6	102.8	56	78.3	136.3	86.3	136.4	56.9	45.6	82.9	112.9	109.6	141.3	107.3	36.6	52.3
FALSE	High	[K].LYINHTPPPLSKSKER.[E]	2xTMT6plex [K12; K14]; 1xTMT6plex [N-Term]; 1xPhospho [S/Y/T]	0.000161359	0.000218806	1	2	2	20	Q8NI27	Q8NI27 [1438-1453]		2	2647.49	1.055	0.994	0.737	0.789	0.747	0.974	0.588	0.65	0.942	0.881	0.815	0.691	1.391	1.135	1.085	1.515	2.187	1.377	110.5	116.6	109.9	81.4	87.2	82.6	107.7	126.9	74.6	82.4	119.5	111.8	103.4	87.7	72	100.2	81.7
FALSE	High	[R].MAGNEALSPTSPFR.[E]	1xTMT6plex [N-Term]; 1xPhospho [S8(100)]	0.000156905	0.000218806	1	2	1	14	Q86WR7	Q86WR7 [205-218]	Q86WR7 1xPhospho [S212(100)]	0	1786.84	0.682	1.53	0.528	0.887	0.878	0.794	0.464	0.451	0.592	1.033	1.119	0.799	0.508	0.639	0.47	0.902	1.259	1.075	108.1	73.8	165.3	57	95.9	94.9	85.8	125.9	58.5	56.8	74.5	130	140.9	100.6	125.1	63.6	79.9
FALSE	High	[R].MAGNEALSPTSPFREGRPGEWR.[T]	1xTMT6plex [N-Term]; 1xPhospho [T/S]	0.000289586	0.000218806	1	2	1	5	Q86WR7	Q86WR7 [205-226]		1	2754.3							0.663	0.455	0.586	0.758	0.745	0.834														416.6	276.1	189.5	244.1	316	310.2	347.4
FALSE	High	[K].MALPPQEDATASPPRQK.[D]	1xTMT6plex [K17]; 1xTMT6plex [N-Term]; 1xPhospho [S12(100)]	0.000116745	0.000218806	1	2	2	104	Q9UQ35	Q9UQ35 [1168-1184]	Q9UQ35 1xPhospho [S1179(100)]	1	2375.22	0.601	0.8	0.385	0.532	0.8	0.654	0.275	0.146	0.351	0.758	0.681	0.66	0.453	0.578	0.558	0.959	0.559	1.078	145.3	87.3	116.2	55.9	77.3	116.3	95	178.7	49.2	26	62.7	135.4	121.7	117.9	137.9	62.5	79.8
FALSE	High	[R].MAPPVDDLSPK.[K]	1xTMT6plex [K11]; 1xTMT6plex [N-Term]; 1xPhospho [S9(100)]	0.000454116	0.000218806	1	2	1	4	Q92576	Q92576 [1125-1135]	Q92576 1xPhospho [S1133(100)]	0	1707.88							0.304	0.29	0.421	0.52	0.534	0.913	0.328	0.629	0.533	1.009	2.694	1.04								235.1	71.4	68.3	98.9	122.1	125.5	214.6	160.9	52.8	101.2
FALSE	High	[R].MAPPVDDLSPKKVK.[V]	3xTMT6plex [K11; K12; K14]; 1xTMT6plex [N-Term]; 1xPhospho [S9(100)]	0.000298904	0.000218806	1	2	1	4	Q92576	Q92576 [1125-1138]	Q92576 1xPhospho [S1133(100)]	2	2521.46	1.844	1.014	0.6	0.847	0.574	1.647	0.584	0.38	0.66	0.967	1.043	1.019	0.492	0.537	0.46	0.642	0.495	0.82	95	175.2	96.4	57	80.5	54.6	156.5	120.6	70.4	45.8	79.6	116.6	125.8	122.9	158.1	77.9	84.8
FALSE	High	[R].MAPTPIPTRSPSDSSTASTPVAEQIER.[A]	1xTMT6plex [N-Term]; 1xPhospho [S10(99.5)]	0.000291688	0.000218806	1	3	2	6	Q16643	Q16643 [328-354]	Q16643 1xPhospho [S337(99.5)]	1	3135.52							0.518	0.281	0.705	0.832	0.809	0.633	0.634	0.489	0.523	0.652	0.544	1.111								210.1	108.9	59.1	148.1	174.8	170	133	221.3	140.3	108.3
FALSE	High	[R].LYADSDSGDDSDKR.[S]	1xTMT6plex [K13]; 1xTMT6plex [N-Term]; 2xPhospho [S5(100); S7(100)]	0.000309574	0.000218806	1	1	1	4	O43896	O43896 [670-683]	O43896 2xPhospho [S674(100); S676(100)]	1	2161.91	0.298	0.853	0.24	0.419	0.653	0.331	0.134	0.123	0.233	0.51	0.493	0.471							276.3	82.2	235.8	66.4	115.7	180.3	91.5	354.7	47.7	43.5	82.8	181	175	167.1
FALSE	High	[R].MDAPASGSACSGLNKQEPGGSHGSETEDTGR.[S]	1xCarboxymethyl [C10]; 1xTMT6plex [K15]; 1xTMT6plex [N-Term]; 1xPhospho [S24(100)]	8.36272e-05	0.000218806	1	2	1	1	Q9UKJ3	Q9UKJ3 [630-660]	Q9UKJ3 1xPhospho [S653(100)]	1	3629.59							0.149	0.084	0.199	0.621	0.693	0.352														677.9	101	56.6	135.1	421	469.5	238.9
FALSE	High	[R].LVGMDPEQASVTNQNEYAR.[SR]	1xTMT6plex [N-Term]; 1xPhospho [S10(100)]	9.53741e-05	0.000218806	1	3	1	5	Q5W0Z9	Q5W0Z9 [296-314]	Q5W0Z9 1xPhospho [S305(100)]	0	2431.12							0.464	0.454	0.764	0.817	0.802	0.803	0.619	0.512	0.461	0.763	2.986	1.158								187.8	87.2	85.3	143.5	153.4	150.6	150.8	152.2	94.2	78
FALSE	High	[R].LVEPHSPSPSSK.[F]	1xTMT6plex [K12]; 1xTMT6plex [N-Term]; 1xPhospho [S6(100)]	0.00014469	0.000218806	1	1	1	9	O15014	O15014 [571-582]	O15014 1xPhospho [S576(100)]	0	1802.95	0.482	1.004	0.391	0.463	0.985	0.664	0.297	0.231	0.235	0.549	0.613	0.867	0.333	0.522	0.434	0.587	0.939	0.544	137.4	66.2	138	53.7	63.6	135.3	91.3	180.1	53.5	41.7	42.3	98.9	110.4	156.2	167.9	55.8	87.7
FALSE	High	[R].LSSLRASTSKSESSQK.[-]	2xTMT6plex [K10; K16]; 1xTMT6plex [N-Term]; 1xPhospho [S3(99.6)]	0.000154312	0.000218806	1	1	3	23	P62753	P62753 [234-249]	P62753 1xPhospho [S236(99.6)]	2	2463.34	0.61	0.93	0.193	0.203	0.442	0.39	0.293	0.092	0.126	0.371	0.538	0.743	0.077	0.187	0.177	0.197	0.108	0.18	191.8	117	178.3	37	39	84.7	74.7	202	59.2	18.6	25.5	74.9	108.6	150	383.7	29.5	71.7
FALSE	High	[K].LSSQISAGEEKWNSVSPASAGK.[R]	2xTMT6plex [K11; K22]; 1xTMT6plex [N-Term]; 1xPhospho [S6(100)]	9.55728e-05	0.000218806	1	1	2	2	Q86UE4	Q86UE4 [293-314]	Q86UE4 1xPhospho [S298(100)]	1	3000.56	1.135	0.853	0.634	0.731	0.544	1.176							0.601	0.437	0.286	0.394	0.475	1.35	171.1	194.2	145.8	108.5	125.1	93	201.1								233.6	140.4	102.1
FALSE	High	[K].LSSQISAGEEKWNSVSPASAGKR.[K]	2xTMT6plex [K11; K22]; 1xTMT6plex [N-Term]; 1xPhospho [S16(100)]	4.2403e-05	0.000218806	1	1	4	22	Q86UE4	Q86UE4 [293-315]	Q86UE4 1xPhospho [S308(100)]	2	3156.67	1.21	1.114	0.587	0.48	0.423	1.175	0.496	0.367	0.577	0.68	0.82	1.117	0.619	0.401	0.355	0.418	0.146	0.941	122.7	148.5	136.7	72	58.9	51.9	144.2	129.9	64.5	47.7	75	88.4	106.6	145.1	182.5	113	73.3
FALSE	High	[R].LSSSSATLLNSPDRAR.[R]	1xTMT6plex [N-Term]; 1xPhospho [S11(100)]	0.000202508	0.000218806	1	5	1	4	Q14244	Q14244 [199-214]	Q14244 1xPhospho [S209(100)]	1	1984.01	1.018	0.713	0.396	0.486	0.564	1.001													405.6	412.7	289.3	160.5	197.1	228.7	406.1
FALSE	High	[K].LSVHDMKPLDSPGRR.[K]	1xTMT6plex [K7]; 1xTMT6plex [N-Term]; 1xPhospho [S11(100)]	0.000154152	0.000218806	1	2	1	6	Q15643	Q15643 [1881-1895]	Q15643 1xPhospho [S1891(100)]	1	2246.19	1.38	1.278	1.062	1.199	1.659	1.666	1.04	0.727	1.236	1.241	1.232	1.14	1.004	0.884	0.913	1.129	1.85	1.133	73.9	102	94.5	78.5	88.7	122.7	123.2	90	93.6	65.4	111.3	111.6	110.9	102.6	92.4	92.8	81.7
FALSE	High	[K].LSVPTSDEEDEVPAPKPR.[G]	1xTMT6plex [K16]; 1xTMT6plex [N-Term]; 1xPhospho [S6(99.6)]	4.56447e-05	0.000218806	1	2	3	30	Q8NE71	Q8NE71 [104-121]	Q8NE71 1xPhospho [S109(99.6)]	0	2504.27							0.365	0.165	0.389	0.672	0.515	0.641	0.415	0.274	0.298	0.739	1.186	0.801								258.9	94.4	42.6	100.8	173.9	133.3	166	239.8	99.5	65.6
FALSE	High	[K].ISYIPDEEVSSPSPPQR.[A]	1xTMT6plex [N-Term]; 1xPhospho [S11(99.6)]	0.000311155	0.000218806	1	6	2	10	Q9Y6M1	Q9Y6M1 [152-168]	Q9Y6M1 1xPhospho [S162(99.6)]	0	2210.06							0.449	0.66	1.126	0.969	0.951	1.064	0.673	0.817	0.729	1.217	2.815	2.067								160.7	72.2	106.1	180.9	155.7	152.9	171.1	118.1	79.5	96.4
FALSE	High	[R].LTAGVPDTPTRLVFSALGPTSLR.[V]	1xTMT6plex [N-Term]; 1xPhospho [T8(100)]	0.000124583	0.000218806	1	4	1	4	P16144	P16144 [1523-1545]	P16144 1xPhospho [T1530(100)]	1	2678.45	1.604	1.461	1.303	0.857	0.915	1.457	1.069	0.714	0.957	1.143	1.083	0.994	0.855	0.569	0.545	0.707	1.476	0.951	82.6	132.5	120.7	107.6	70.8	75.6	120.4	95.8	102.4	68.5	91.7	109.5	103.8	95.3	118.5	101.3	67.4
FALSE	High	[R].LVGATATSSPPPKAR.[S]	1xTMT6plex [K13]; 1xTMT6plex [N-Term]; 1xPhospho [T/S]	0.000338518	0.000218806	1	2	2	6	Q96QD9	Q96QD9 [8-22]		1	1991.11	0.751	0.822	0.4	0.555	0.595	1.001	0.39	0.251	0.316	0.626	0.617	0.777							209.3	157.3	172.1	83.7	116.2	124.5	209.5	258.4	100.7	64.8	81.6	161.7	159.4	200.7
FALSE	High	[K].LTFDSSFSPNTGKK.[N]	2xTMT6plex [K13; K14]; 1xTMT6plex [N-Term]; 1xPhospho [S8(100)]	0.000150811	0.000218806	1	1	2	32	P21796	P21796 [97-110]	P21796 1xPhospho [S104(100)]	1	2296.22	0.607	0.797	0.462	0.758	0.891	0.837	0.581	0.55	0.812	0.924	0.941	0.847	0.604	0.555	0.534	1.141	0.32	1.21	124.6	75.6	99.4	57.6	94.4	111	104.3	124.8	72.5	68.6	101.3	115.3	117.4	105.6	135.6	81.9	75.3
FALSE	High	[K].ITKPGSIDSNNQLFAPGGR.[L]	1xTMT6plex [K3]; 1xTMT6plex [N-Term]; 1xPhospho [S6(100)]	0.000155734	0.000218806	1	8	1	4	Q04637	Q04637 [1072-1090]	Q04637 1xPhospho [S1077(100)]	0	2510.32	1.473	1.1	0.947	0.574	0.468	1.56	0.507	0.489	0.809	0.958	0.834	0.974	0.652	0.387	0.512	0.7	0.297	0.967	101.4	149.4	111.6	96	58.3	47.5	158.3	121.7	61.7	59.5	98.5	116.7	101.6	118.5	154.9	101	60
FALSE	High	[K].ITKPGSIDSNNQLFAPGGRLSWGK.[G]	2xTMT6plex [K3; K24]; 1xTMT6plex [N-Term]; 1xPhospho [S21(100)]	5.21816e-05	0.000218806	1	8	1	4	Q04637	Q04637 [1072-1095]	Q04637 1xPhospho [S1092(100)]	1	3310.79	0.904	0.973	0.922	0.863	0.616	0.779	0.328	0.493	0.712	0.73	0.638	0.434	1.009	0.598	0.746	1.574	0.218	0.833	112.9	102	109.9	104.1	97.5	69.6	88	168.4	55.2	83	119.9	123	107.5	73	114.8	115.8	68.6
FALSE	High	[K].LTPAEEENNSFQRLSP.[-]	1xTMT6plex [N-Term]; 1xPhospho [S15(100)]	0.000133548	0.000218806	1	2	2	8	Q5HYI7	Q5HYI7 [297-312]	Q5HYI7 1xPhospho [S311(100)]	1	2141.01	0.428	1.385	0.384	0.589	1.122	0.647	0.472	0.523	0.799	0.71	0.905	1.055	0.662	0.872	0.773	0.804	2.729	1.812	121.3	52	168.1	46.5	71.4	136.2	78.6	124.5	58.7	65.2	99.5	88.5	112.7	131.4	86.2	57.1	75.2
FALSE	High	[R].ITPPAAKPGSPQAK.[S]	2xTMT6plex [K7; K14]; 1xTMT6plex [N-Term]; 1xPhospho [S10(100)]	0.000151394	0.000218806	1	5	1	33	P35658	P35658 [669-682]	P35658 1xPhospho [S678(100)]	0	2130.23	0.679	0.89	0.373	0.43	0.543	0.61	0.275	0.209	0.224	0.61	0.672	0.686	0.182	0.426	0.343	0.579	0.154	0.265	159.2	108.1	141.7	59.5	68.5	86.4	97.2	189.6	52.2	39.5	42.5	115.7	127.4	130.1	231.5	42.1	98.5
FALSE	High	[R].ITRKPVTVSPTTPTSPTEGEAS.[-]	1xTMT6plex [K4]; 1xTMT6plex [N-Term]; 1xPhospho [S15(98.6)]	0.000210914	0.000218806	1	1	4	7	Q9Y6G9	Q9Y6G9 [502-523]	Q9Y6G9 1xPhospho [S516(98.6)]	1	2794.46	0.595	1.693	0.316	0.29	0.428	0.565	0.364	0.145	0.303	0.503	0.644	0.812	0.194	0.301	0.212	0.365	0.01	0.651	148.8	88.6	251.9	47.1	43.2	63.6	84.1	175.3	63.9	25.4	53.2	88.1	112.9	142.4	261.4	50.8	78.7
FALSE	High	[K].ITSVSTGNLCTEEQTPPPRPEAYPIPTQTYTR.[E]	1xCarboxymethyl [C10]; 1xTMT6plex [N-Term]; 1xPhospho [S5(99.3)]	0.000279497	0.000218806	1	6	2	3	P55196	P55196 [1197-1228]	P55196 1xPhospho [S1201(99.3)]	0	3914.87							0.39	0.454	0.901	0.722	0.736	0.695														428.8	167	194.8	386.2	309.6	315.4	298.2
FALSE	High	[K].LTTTGQVTSPVKGASFVTSTNPR.[K]	1xTMT6plex [K12]; 1xTMT6plex [N-Term]; 1xPhospho [T8(99.7)]	6.22329e-05	0.000218806	1	4	3	19	P49916	P49916 [202-224]	P49916 1xPhospho [T209(99.7)]	1	2887.53	1.033	0.572	0.251	0.659	0.466	0.96	0.256	0.132	0.242	0.498	0.464	0.451	0.201	0.241	0.267	0.743	0.114	0.885	137.2	141.6	78.4	34.4	90.4	63.9	131.7	227.8	58.2	30.1	55.1	113.5	105.8	102.8	211.3	42.5	51
FALSE	High	[R].LTWASHEKMHEGDEGPGHHHKPGLGEGTP.[-]	2xTMT6plex [K8; K21]; 1xTMT6plex [N-Term]; 1xPhospho [T28(100)]	8.69594e-05	0.000218806	1	1	1	14	P06702	P06702 [86-114]	P06702 1xPhospho [T113(100)]	1	3895.89	0.474	0.407	0.425	0.799	0.68	2.525													332.8	157.8	135.3	141.3	266	226.4	840.4
FALSE	High	[K].LTFDTTFSPNTGKK.[S]	2xTMT6plex [K13; K14]; 1xTMT6plex [N-Term]; 1xPhospho [S8(100)]	0.0001486	0.000218806	1	3	2	17	P45880	P45880 [108-121]	P45880 1xPhospho [S115(100)]	1	2324.25	0.788	0.998	0.632	1.059	0.866	0.972	0.646	0.498	0.737	0.74	0.729	0.681	0.66	0.501	0.514	0.603	0.295	0.685	105.1	82.8	104.8	66.4	111.3	91	102.1	141	91.1	70.2	103.9	104.4	102.8	96.1	170.8	112.7	85.5
FALSE	High	[R].ISSKSPGHMVILDQTK.[G]	2xTMT6plex [K4; K16]; 1xTMT6plex [N-Term]; 1xPhospho [S5(99.3)]	0.000148076	0.000218806	1	2	2	8	Q9NWH9	Q9NWH9 [549-564]	Q9NWH9 1xPhospho [S553(99.3)]	1	2508.39							0.522	0.302	0.719	0.84	0.828	1.166	1.098	0.877	1.023	1.193	0.552	1.594								192.1	100.2	58.1	138	161.4	159.1	223.9	145.5	159.7	127.6
FALSE	High	[R].MDFAFPGSTNSLHR.[M]	1xTMT6plex [N-Term]; 1xPhospho [S11(100)]	0.000393753	0.000218806	1	4	1	10	P16144	P16144 [1447-1460]	P16144 1xPhospho [S1457(100)]	0	1888.86	1.069	0.845	1.104	1.48	1.109	1.077	0.659	0.559	0.615	0.884	0.864	0.827	1.504	1.356	1.183	0.968	2.334	1.064	88.4	94.5	74.7	97.6	130.9	98	95.3	131.1	86.3	73.3	80.7	115.9	113.2	108.3	75.6	113.8	102.6
FALSE	High	[R].MEREDSSEEEEEEIDDEEIER.[R]	1xTMT6plex [N-Term]; 2xPhospho [S6(100); S7(100)]	0.000140031	0.000218806	1	1	1	2	P55081	P55081 [127-147]	P55081 2xPhospho [S132(100); S133(100)]	1	3016.14							0.497	0.598	1.169	0.833	0.902	0.756														364.9	181.4	218.1	426.7	304.1	329	275.8
FALSE	High	[R].MSGFIYQGKLPTTGMTITK.[L]	2xTMT6plex [K9; K19]; 1xTMT6plex [N-Term]; 1xPhospho [S2(100)]	0.000200408	0.000218806	1	6	1	2	Q14155-1	Q14155-1 [339-357]	Q14155-1 1xPhospho [S340(100)]	1	2841.53	0.918	0.968	0.904	0.91	0.601	1.078	1.186	0.881	0.974	1.399	1.246	1.191							166.5	152.8	161.1	150.5	151.4	100.1	179.4	131.8	156.3	116.1	128.5	184.4	164.3	156.9
FALSE	High	[K].MSMTGAGKSPPSVQSLAMR.[L]	1xTMT6plex [K8]; 1xTMT6plex [N-Term]; 1xPhospho [S9(100)]	0.000247328	0.000218806	1	3	1	1	Q96KQ7	Q96KQ7 [132-150]	Q96KQ7 1xPhospho [S140(100)]	1	2474.24							0.89	0.472	0.755	0.769	0.834	0.952														370.2	329.5	174.7	279.6	284.9	308.7	352.4
FALSE	High	[K].MSQPGSPSPK.[T]	1xTMT6plex [K10]; 1xTMT6plex [N-Term]; 1xPhospho [S6(100)]	0.000434344	0.000218806	1	2	2	19	Q14839	Q14839 [1530-1539]	Q14839 1xPhospho [S1535(100)]	0	1553.78	0.156	0.705	0.171	0.225	0.429	0.172	0.067	0.081	0.107	0.496	0.536	0.36	0.114	0.544	0.458	0.707	0.044	0.264	256.2	40.1	180.5	43.8	57.5	110	44	267.7	17.9	21.8	28.7	132.7	143.4	96.4	210.6	24	114.5
FALSE	High	[R].MTSERAPSPSSR.[M]	1xTMT6plex [N-Term]; 1xPhospho [S8(100)]	0.000184433	0.000218806	1	1	1	41	Q9UQ35	Q9UQ35 [2419-2430]	Q9UQ35 1xPhospho [S2426(100)]	1	1614.75	0.503	0.699	0.181	0.237	0.589	0.324	0.154	0.045	0.057	0.41	0.374	0.827	0.118	0.215	0.188	0.298	0.352	0.174	199.4	100.3	139.4	36.1	47.2	117.4	64.5	226.7	35	10.3	12.9	93	84.7	187.4	318.1	37.6	68.4
FALSE	High	[R].MTTTSAAAYGTHLSPHVPHR.[V]	1xTMT6plex [N-Term]; 1xPhospho [S14(100)]	0.00014909	0.000218806	1	4	1	1	P16144	P16144 [1461-1480]	P16144 1xPhospho [S1474(100)]	0	2444.17													0.608	0.48	0.488	0.633	3.047	0.846															295.7	179.9	141.8
FALSE	High	[K].MVIQGPSSPQGEAMVTDVLEDQKEGR.[S]	1xTMT6plex [K23]; 1xTMT6plex [N-Term]; 1xPhospho [S8(100)]	2.04071e-05	0.000218806	1	3	1	3	Q12888	Q12888 [1107-1132]	Q12888 1xPhospho [S1114(100)]	1	3339.64							0.641	0.564	0.804	0.586	0.643	0.855	0.942	0.713	0.666	0.682	1.106	1.195								200.3	128.4	112.9	161	117.4	128.8	171.2	171.3	161.5	122.1
FALSE	High	[R].NAEAVLQSPGLSGK.[V]	1xTMT6plex [K14]; 1xTMT6plex [N-Term]; 1xPhospho [S8(100)]	0.000159379	0.000218806	1	3	1	5	Q13045	Q13045 [849-862]	Q13045 1xPhospho [S856(100)]	0	1909.02	0.687	1.13	0.496	0.744	1.02	0.95	0.399	0.197	0.627	0.811	0.812	0.612	0.412	0.53	0.524	0.947	0.324	0.836	112.7	77.4	127.4	55.9	83.8	114.9	107.1	159.8	63.7	31.6	100.2	129.5	129.7	97.7	154.9	63.9	82.1
FALSE	High	[K].NALPPVLTTVNGQSPPEHSAPAK.[V]	1xTMT6plex [K23]; 1xTMT6plex [N-Term]; 1xPhospho [S14(100)]	7.043e-05	0.000218806	1	1	2	30	Q6PKG0	Q6PKG0 [130-152]	Q6PKG0 1xPhospho [S143(100)]	0	2863.51	0.984	1.579	1.195	0.735	0.609	0.846	0.536	0.477	0.421	0.554	0.568	0.688	0.493	0.832	0.629	0.679	0.917	0.818	112.3	110.5	177.2	134.1	82.5	68.3	95	153.5	82.3	73.2	64.6	85	87.2	105.7	124.5	61.4	103.6
FALSE	High	[-].MRKETPPPLVPPAAR.[E]	1xTMT6plex [K3]; 1xTMT6plex [N-Term]; 1xPhospho [T5(100)]	0.000196957	0.000218806	1	2	1	16	Q9BQA1	Q9BQA1 [1-15]	Q9BQA1 1xPhospho [T5(100)]	2	2198.23	2.198	1.501	1.341	1.097	1.304	1.531	0.851	0.77	1.042	1.085	1.136	1.302	0.865	0.838	0.849	0.837	0.877	1.083	71.1	156.3	106.7	95.3	78	92.7	108.9	95.7	81.5	73.7	99.7	103.8	108.7	124.5	110.8	95.8	92.8
FALSE	High	[K].NAISLPQLNQAAYDSLVVGK.[L]	1xTMT6plex [K20]; 1xTMT6plex [N-Term]; 1xPhospho [S4(100)]	2.9402e-05	0.000218806	1	2	1	5	Q00587	Q00587 [118-137]	Q00587 1xPhospho [S121(100)]	0	2639.42	1.272	1.074	1.096	1	0.771	0.66	0.598	0.626	0.916	1.443	1.231	0.932	1.063	0.517	0.579	1.09	1.877	1.351	97.7	124.3	104.9	107.1	97.7	75.3	64.4	100.5	60.1	63	92.1	145.1	123.8	93.7	100.4	106.7	51.9
FALSE	High	[K].NATDLQNSSMSEEELTK.[A]	1xTMT6plex [K17]; 1xTMT6plex [N-Term]; 1xPhospho [S/T]	0.000161823	0.000218806	1	1	1	2	P40855	P40855 [139-155]		0	2435.14							0.264	0.232	0.595	0.655	0.682	0.533														530.2	140	123.1	315.2	347.1	361.6	282.8
FALSE	High	[R].NATSPQVQRPSFMDYFDKQDFK.[N]	2xTMT6plex [K18; K22]; 1xTMT6plex [N-Term]; 1xPhospho [S4(99.4)]	0.000227565	0.000218806	1	2	2	5	Q13188	Q13188 [382-403]	Q13188 1xPhospho [S385(99.4)]	1	3416.7	0.629	1.427	0.5	0.961	0.827	0.699	0.648	1.223	0.68	0.946	1.157	0.777	1.143	1.857	0.926	1.334	1.121	1.583	114.1	71.7	162.8	57	109.6	94.4	79.7	113.9	73.8	139.3	77.4	107.7	131.7	88.5	75.7	86.5	140.5
FALSE	High	[R].NDARSPGSISYLPSFFTK.[L]	1xTMT6plex [K18]; 1xTMT6plex [N-Term]; 1xPhospho [S5(100)]	0.000120427	0.000218806	1	2	1	4	O75376	O75376 [2180-2197]	O75376 1xPhospho [S2184(100)]	1	2525.28	0.558	0.767	0.554	0.781	0.461	0.839	0.645	0.408	0.456	0.629	0.625	0.604							211	117.6	161.9	117	164.8	97.2	176.9	241.3	155.7	98.3	109.9	151.8	150.9	145.7
FALSE	High	[K].NEEPSEEEIDAPKPK.[K]	2xTMT6plex [K13; K15]; 1xTMT6plex [N-Term]; 1xPhospho [S5(100)]	0.000131195	0.000218806	1	2	1	15	Q9NR30	Q9NR30 [117-131]	Q9NR30 1xPhospho [S121(100)]	0	2479.26	0.32	0.957	0.36	0.395	0.524	0.301	0.129	0.087	0.301	0.482	0.594	0.579	0.133	0.591	0.591	0.872	0.492	0.835	188.2	60.3	180.1	67.7	74.3	98.7	56.7	220.6	28.4	19.2	66.5	106.2	131.1	127.8	149.4	19.8	88.4
FALSE	High	[K].NEEPSEEEIDAPKPKK.[M]	3xTMT6plex [K13; K15; K16]; 1xTMT6plex [N-Term]; 1xPhospho [S5(100)]	0.000265297	0.000218806	1	2	1	1	Q9NR30	Q9NR30 [117-132]	Q9NR30 1xPhospho [S121(100)]	1	2836.52							0.17	0.09	0.229	0.388	0.53	0.573														704.8	119.9	63.5	161.2	273.3	373.2	404.1
FALSE	High	[R].NEMGIPQQTTSPENAGPQNTK.[S]	1xTMT6plex [K21]; 1xTMT6plex [N-Term]; 1xPhospho [T/S]	0.000221518	0.000218806	1	3	1	9	Q15398-1	Q15398-1 [571-591]		0	2780.33	0.506	0.762	0.315	0.675	0.968	0.569	0.177	0.141	0.438	0.563	0.456	0.41	0.421	0.549	0.52	0.957	1.984	0.913	128.1	64.9	97.6	40.4	86.5	123.9	73	230.3	40.7	32.5	100.9	129.7	105.1	94.5	118.5	49.9	65
FALSE	High	[R].NFDFEGSLSPVIAPK.[K]	1xTMT6plex [K15]; 1xTMT6plex [N-Term]; 1xPhospho [S9(100)]	0.000154636	0.000218806	1	1	1	2	Q9H1A4	Q9H1A4 [680-694]	Q9H1A4 1xPhospho [S688(100)]	0	2159.12							0.506	0.535	0.489	0.68	0.98	0.81	0.421	0.601	0.41	0.853	2.997	1.327								198.7	100.5	106.3	97.2	135.2	194.7	160.9	145.4	61.3	87.4
FALSE	High	[K].NGVAAEVSPAKEENPR.[R]	1xTMT6plex [K11]; 1xTMT6plex [N-Term]; 1xPhospho [S8(100)]	0.000177407	0.000218806	1	1	1	3	Q9BW71	Q9BW71 [118-133]	Q9BW71 1xPhospho [S125(100)]	1	2206.13	0.783	1.117	0.503	0.246	0.607	0.395	0.107	0.055	0.16	0.41	0.443	0.402	0.15	0.367	0.322	0.536	0.355	0.454	157.1	123	175.5	79.1	38.7	95.4	62	266.3	28.6	14.8	42.6	109.1	118	107.1	214.4	32.2	78.7
FALSE	High	[R].NAPAAVDEGSISPR.[T]	1xTMT6plex [N-Term]; 1xPhospho [S12(100)]	0.000135478	0.000218806	1	1	2	10	P28715	P28715 [373-386]	P28715 1xPhospho [S384(100)]	0	1692.82	0.634	0.877	0.322	0.436	0.725	0.543	0.245	0.136	0.272	0.499	0.525	0.674	0.194	0.509	0.446	0.671	0.433	0.512	156.2	99.1	137	50.3	68	113.1	84.8	207.7	50.8	28.3	56.4	103.6	109.1	140.1	184.7	35.8	94
FALSE	High	[K].MDSDEDEKEGEEEKVAK.[R]	3xTMT6plex [K8; K14; K17]; 1xTMT6plex [N-Term]; 1xPhospho [S3(100)]	0.000449768	0.000218806	1	3	1	3	Q96ST2	Q96ST2 [375-391]	Q96ST2 1xPhospho [S377(100)]	2	2964.46							0.073	0.069	0.277	0.415	0.339	0.295	0.247	0.501	0.453	0.925	0.134	0.65								431.4	31.5	29.7	119.4	179	146.1	127.1	264.9	65.5	132.8
FALSE	High	[R].MREDYDSVEQDGDEPGPQR.[S]	1xTMT6plex [N-Term]; 1xPhospho [S7(100)]	5.03941e-05	0.000218806	1	2	1	6	Q9Y5S9	Q9Y5S9 [50-68]	Q9Y5S9 1xPhospho [S56(100)]	1	2532.05	0.559	0.916	0.367	0.395	1.372	0.524	0.325	0.131	0.397	0.718	0.562	0.589	0.378	0.373	0.335	0.651	0.825	0.428	111.6	62.3	102.2	40.9	44.1	153.1	58.4	197	64.1	25.8	78.2	141.5	110.8	116	199	75.3	74.3
FALSE	High	[K].MQASIEKGGSLPKVEAK.[F]	3xTMT6plex [K7; K13; K17]; 1xTMT6plex [N-Term]; 1xPhospho [S4(100)]	0.000203429	0.000218806	1	2	2	19	P06748	P06748 [251-267]	P06748 1xPhospho [S254(100)]	2	2769.58	1.446	1.349	0.548	0.475	0.3	1.39	0.26	0.105	0.136	0.488	0.637	0.18	0.123	0.163	0.149	0.32	0.077	0.184	106.3	153.7	143.4	58.3	50.5	31.9	147.7	253.8	65.9	26.6	34.5	124	161.6	45.8	345.2	42.6	56.3
FALSE	High	[K].METEADAPSPAPSLGER.[L]	1xTMT6plex [N-Term]; 1xPhospho [S9(100)]	0.000145268	0.000218806	1	3	1	1	Q12873	Q12873 [1593-1609]	Q12873 1xPhospho [S1601(100)]	0	2066.93													0.398	0.501	0.46	0.73	2.506	0.832															326.7	130	163.7
FALSE	High	[K].METEADAPSPAPSLGERLEPR.[K]	1xTMT6plex [N-Term]; 1xPhospho [S9(100)]	0.000163394	0.000218806	1	3	1	1	Q12873	Q12873 [1593-1613]	Q12873 1xPhospho [S1601(100)]	1	2562.21							0.28	0.277	0.57	0.59	0.557	0.539														550.8	154.1	152.6	314	324.8	307	296.7
FALSE	High	[R].METVSNASSSSNPSSPGR.[I]	1xTMT6plex [N-Term]; 1xPhospho [S15(99.6)]	6.57124e-05	0.000218806	1	2	3	20	Q9NTI5	Q9NTI5 [1152-1169]	Q9NTI5 1xPhospho [S1166(99.6)]	0	2103.92	0.172	0.362	0.107	0.339	0.35	0.218	0.046	0.01	0.014	0.092	0.079	0.105	0.1	0.29	0.262	0.519	0.189	0.376	256.5	44.1	92.9	27.4	86.9	89.9	56	558.9	25.5	5.3	7.7	51.7	44.3	58.5	253.7	25.5	73.7
FALSE	High	[R].METVSNASSSSNPSSPGR.[I]	1xTMT6plex [N-Term]; 2xPhospho [S11(96.2); S15(99)]	0.000166289	0.000218806	1	2	1	1	Q9NTI5	Q9NTI5 [1152-1169]	Q9NTI5 2xPhospho [S1162(96.2); S1166(99)]	0	2183.89	0.273	0.985	0.361	0.337	0.933	0.403													489.3	133.7	482.1	176.6	164.7	456.6	196.9
FALSE	High	[R].METVSNASSSSNPSSPGRIK.[G]	1xTMT6plex [K20]; 1xTMT6plex [N-Term]; 1xPhospho [S15(100)]	9.82649e-05	0.000218806	1	2	2	10	Q9NTI5	Q9NTI5 [1152-1171]	Q9NTI5 1xPhospho [S1166(100)]	1	2574.26	0.645	0.749	0.394	0.48	0.635	1.073	0.15	0.07	0.198	0.64	0.744	0.702	0.114	0.278	0.233	0.522	0.164	0.583	139.4	89.9	104.4	54.9	66.8	88.5	149.5	197.7	29.7	13.8	39.1	126.4	147	138.8	246.8	28.1	68.5
FALSE	High	[R].MEVDRSPGLPMSDLK.[T]	1xTMT6plex [K15]; 1xTMT6plex [N-Term]; 1xPhospho [S6(100)]	0.000197237	0.000218806	1	3	1	2	Q6WCQ1-2	Q6WCQ1-2 [614-628]	Q6WCQ1-2 1xPhospho [S619(100)]	1	2213.11													0.567	1.488	0.668	1.554	2.686	1.099															231.7	131.3	344.8
FALSE	High	[R].MGAQQDDGSDAPPGSPDWAGDVTR.[G]	1xTMT6plex [N-Term]; 1xPhospho [S15(100)]	0.000101573	0.000218806	1	1	1	2	Q96PE2	Q96PE2 [605-628]	Q96PE2 1xPhospho [S619(100)]	0	2739.16							0.313	0.366	0.672	0.725	0.793	0.709	0.555	0.667	0.501	0.954	4.165	1.259								215.9	67.6	79.1	145	156.5	171.2	153.1	122.2	67.8	81.4
FALSE	High	[R].MGGAGGEGSDDDTSLT.[-]	1xTMT6plex [N-Term]; 1xPhospho [S9(100)]	0.000171567	0.000218806	1	1	1	11	Q9Y365	Q9Y365 [276-291]	Q9Y365 1xPhospho [S284(100)]	0	1778.7	0.497	0.849	0.331	0.354	0.773	0.568	0.191	0.101	0.242	0.538	0.528	0.656	0.139	0.303	0.282	0.519	0.619	0.362	157.3	78.2	133.5	52	55.6	121.7	89.4	211	40.3	21.4	51	113.6	111.4	138.4	225	31.2	68.1
FALSE	High	[R].MQNNSSPSISPNTSFTSDGSPSPLGGIKR.[K]	1xTMT6plex [K28]; 1xTMT6plex [N-Term]; 1xPhospho [S8(99.2)]	2.35387e-05	0.000218806	1	2	4	7	Q9H0D6	Q9H0D6 [466-494]	Q9H0D6 1xPhospho [S473(99.2)]	1	3501.71	0.94	0.733	0.553	0.537	0.318	0.794	0.633	0.45	0.608	0.834	0.755	0.843	0.591	0.394	0.389	0.522	0.325	1.016	147.9	138.9	108.3	81.8	79.5	47	117.3	130.6	82.7	58.8	79.4	108.9	98.6	110.1	167.6	99	66
FALSE	High	[R].MGPSGGEGMEPERRDSQDGSSYR.[R]	1xTMT6plex [N-Term]; 1xPhospho [S16(100)]	2.55525e-05	0.000218806	1	3	2	44	Q14847	Q14847 [131-153]	Q14847 1xPhospho [S146(100)]	2	2794.18	0.345	0.982	0.279	0.555	1.272	0.7	0.112	0.11	0.164	0.407	0.512	0.731	0.445	0.652	0.373	1.186	2.805	4.822	114	39.3	112	31.8	63.3	145	79.8	228.1	25.5	25.1	37.4	92.7	116.8	166.8	72.9	32.5	47.5
FALSE	High	[R].MGSKSPGNTSQPPAFFSK.[L]	2xTMT6plex [K4; K18]; 1xTMT6plex [N-Term]; 1xPhospho [S5(100)]	0.000106795	0.000218806	1	4	2	34	Q9Y618	Q9Y618 [2254-2271]	Q9Y618 1xPhospho [S2258(100)]	1	2635.36	1.204	1.141	0.591	0.689	0.539	1.123	0.466	0.346	0.56	0.713	0.765	0.821	0.39	0.373	0.409	0.647	0.118	0.845	113.6	136.7	129.5	67.1	78.2	61.2	127.5	145.3	67.7	50.2	81.4	103.5	111.1	119.2	187.1	73	69.8
FALSE	High	[K].MHEGDEGPGHHHKPGLGEGTP.[-]	1xTMT6plex [K13]; 1xTMT6plex [N-Term]; 1xPhospho [T20(100)]	5.02638e-05	0.000218806	1	1	1	150	P06702	P06702 [94-114]	P06702 1xPhospho [T113(100)]	0	2714.25	0.386	0.672	0.303	0.669	0.923	0.424	0.179	0.14	0.244	0.642	0.629	0.634	0.302	0.44	0.386	1.725	1.114	1.311	144.9	55.9	97.4	43.9	97	133.8	61.4	197.8	35.5	27.7	48.3	126.9	124.5	125.3	124.2	37.5	54.6
FALSE	High	[R].MHLPSPTDSNFYR.[A]	1xTMT6plex [N-Term]; 1xPhospho [S5(100)]	0.000346967	0.000218806	1	1	1	11	P00533	P00533 [987-999]	P00533 1xPhospho [S991(100)]	0	1873.85	0.247	1.077	0.439	1.163	0.856	0.768	0.255	0.224	0.334	0.371	0.415	0.465	0.55	0.673	0.409	0.83	2.394	1.38	102.3	25.3	110.2	44.9	119	87.6	78.6	239	61	53.5	79.7	88.8	99.2	111.1	110.6	60.9	74.4
FALSE	High	[R].MKKELSPAGSISK.[N]	3xTMT6plex [K2; K3; K13]; 1xTMT6plex [N-Term]; 1xPhospho [S6(100)]	0.000173415	0.000218806	1	4	1	7	O95453	O95453 [614-626]	O95453 1xPhospho [S619(100)]	2	2372.38	1.12	0.752	0.684	0.486	0.463	1.025	0.311	0.17	0.205	0.523	0.607	0.696							198.5	222.3	149.3	135.9	96.4	91.9	203.5	285.2	88.8	48.6	58.5	149.3	173.2	198.4
FALSE	High	[K].MLGEDSDEEEEMDTSER.[K]	1xTMT6plex [N-Term]; 1xPhospho [S6(100)]	0.000149716	0.000218806	1	1	1	7	Q9BWU0	Q9BWU0 [307-323]	Q9BWU0 1xPhospho [S312(100)]	0	2310.88							0.209	0.188	0.463	0.643	0.597	0.626	0.447	0.435	0.423	0.626	0.913	0.656								272.7	57.1	51.3	126.3	175.3	162.9	170.7	240.8	107.6	104.8
FALSE	High	[K].MPDEPEEPVVAVSSPAVPPPTK.[V]	1xTMT6plex [K22]; 1xTMT6plex [N-Term]; 1xPhospho [S/T]	0.000370229	0.000218806	1	3	1	2	O60885	O60885 [457-478]		0	2811.43							0.447	0.406	0.86	0.852	0.78	0.607														424.2	189.4	172.2	364.6	361.3	330.9	257.3
FALSE	High	[R].MPIEDSSPEKGREEAASK.[G]	2xTMT6plex [K10; K18]; 1xTMT6plex [N-Term]; 1xPhospho [S7(99)]	0.000183988	0.000218806	1	2	2	11	O75376	O75376 [1190-1207]	O75376 1xPhospho [S1196(99)]	2	2728.38	0.635	0.786	0.396	0.563	0.707	0.533	0.137	0.131	0.431	0.871	0.9	0.525	0.435	0.62	0.604	1.39	0.758	1.378	147	93.3	115.5	58.2	82.8	103.9	78.4	177.9	24.3	23.2	76.6	154.9	160.2	93.4	114.9	50	71.3
FALSE	High	[K].MQASIEKGGSLPK.[V]	2xTMT6plex [K7; K13]; 1xTMT6plex [N-Term]; 1xPhospho [S4(100)]	0.000236742	0.000218806	1	2	1	17	P06748	P06748 [251-263]	P06748 1xPhospho [S254(100)]	1	2113.17	0.54	0.993	0.386	0.635	0.65	0.6	0.22	0.164	0.299	0.755	0.936	0.281	0.417	0.555	0.554	1.309	0.348	0.535	137.9	74.5	136.9	53.3	87.5	89.6	82.8	206.8	45.6	33.8	61.8	156.2	193.7	58.1	144.4	60.2	80.1
FALSE	High	[R].MGQAPSQSLLPPAQDQPRSPVPSAFSDQSR.[C]	1xTMT6plex [N-Term]; 1xPhospho [S19(99.3)]	1.13467e-05	0.000218806	1	1	1	39	Q9UQ35	Q9UQ35 [2431-2460]	Q9UQ35 1xPhospho [S2449(99.3)]	1	3488.68	0.972	0.894	0.531	0.585	0.844	0.977	0.492	0.32	0.541	0.727	0.689	0.798	0.521	0.389	0.388	0.594	2.432	0.781	118.3	115	105.8	62.8	69.2	99.9	115.5	144	70.8	46.1	77.9	104.7	99.3	114.9	123.8	64.5	48.1
FALSE	High	[R].LSSGDPSTSPSLSQTTPSKDTDDQSRK.[N]	2xTMT6plex [K19; K27]; 1xTMT6plex [N-Term]; 1xPhospho [T/S]	0.000169504	0.000218806	1	5	1	1	Q99504	Q99504 [254-280]		2	3589.78							0.196	0.082	0.249	0.56	0.448	0.513														688.9	134.8	56.8	171.7	385.8	308.8	353.3
FALSE	High	[R].LSSESHHGGSPIHWVLPAGMSAK.[M]	1xTMT6plex [K23]; 1xTMT6plex [N-Term]; 1xPhospho [S10(100)]	0.000150685	0.000218806	1	2	2	3	Q96MU7	Q96MU7 [415-437]	Q96MU7 1xPhospho [S424(100)]	0	2923.47	0.895	1.034	1.374	0.964	0.911	1.278	0.623	0.524	0.646	0.931	1.026	0.774	0.891	0.563	0.553	0.503	0.646	0.848	90.3	80.8	93.4	124.1	87.1	82.3	115.4	126.8	79	66.4	81.8	118	130	98.1	145.2	129.3	81.8
FALSE	High	[K].LSSEDEEEDEAEDDQSEASGKK.[S]	2xTMT6plex [K21; K22]; 1xTMT6plex [N-Term]; 1xPhospho [S3(99.7)]	0.000156265	0.000218806	1	2	2	2	Q8NEJ9	Q8NEJ9 [141-162]	Q8NEJ9 1xPhospho [S143(99.7)]	1	3194.44													0.516	0.328	0.311	0.883	0.01	0.602															577.1	297.9	189
FALSE	High	[R].LIRPEYAWIVQPVSGAVYDRPGASPKR.[N]	1xTMT6plex [K26]; 1xTMT6plex [N-Term]; 1xPhospho [S24(99)]	0.000145437	0.000218806	1	1	1	1	Q12769	Q12769 [1134-1160]	Q12769 1xPhospho [S1157(99)]	1	3563.93													0.763	0.639	0.684	0.601	0.3	0.624															455.4	347.5	290.8
FALSE	High	[K].LLRQSPPLPGREEEPGLGDSGIQSTPGSGHAPR.[T]	1xTMT6plex [N-Term]; 1xPhospho [S5(100)]	0.00014844	0.000218806	1	2	1	4	Q9C0B5	Q9C0B5 [550-582]	Q9C0B5 1xPhospho [S554(100)]	2	3701.86	0.717	0.728	0.444	0.561	0.639	1.114	0.468	0.374	0.791	1.286	1.183	0.792	1.339	0.861	0.94	1.245	0.951	1.833	134.8	96.7	98.1	59.8	75.6	86.1	150.2	116.4	54.4	43.6	92.1	149.6	137.7	92.2	87.2	116.8	75.2
FALSE	High	[R].ILSDVTHSAVFGVPASK.[S]	1xTMT6plex [K17]; 1xTMT6plex [N-Term]; 1xPhospho [S3(100)]	9.17199e-05	0.000218806	1	2	1	4	Q2M2I8	Q2M2I8 [635-651]	Q2M2I8 1xPhospho [S637(100)]	0	2266.22	0.534	0.509	0.368	0.75	0.482	0.803	0.513	0.496	0.598	0.509	0.526	0.745	0.384	0.337	0.334	0.479	0.67	0.634	150.4	80.3	76.5	55.3	112.8	72.5	120.8	156.8	80.4	77.8	93.7	79.8	82.5	116.8	193.7	74.5	65.2
FALSE	High	[K].IISPGSSTPSSTRSPPPGRDESYPR.[E]	1xTMT6plex [N-Term]; 1xPhospho [S/T/Y]	0.000151527	0.000218806	1	4	2	12	Q5VT52	Q5VT52 [756-780]		2	2937.43	0.808	1.461	0.507	0.436	1.102	0.782							0.889	0.923	0.767	1.058	0.635	1.303	173.6	140.2	253.6	88	75.6	191.4	135.8								158.4	140.9	146.2
FALSE	High	[R].LLSSNEDDANILSSPTDR.[S]	1xTMT6plex [N-Term]; 1xPhospho [S3(99.7)]	0.000103985	0.000218806	1	2	2	8	O75448	O75448 [860-877]	O75448 1xPhospho [S862(99.7)]	0	2256.06							0.354	0.402	0.626	0.766	0.887	0.851	0.683	0.762	0.515	0.879	3.804	1.38								203.9	72.2	82	127.6	156.1	180.7	173.5	122.4	83.5	93.2
FALSE	High	[K].IISTTASKTETPIVSK.[S]	2xTMT6plex [K8; K16]; 1xTMT6plex [N-Term]; 1xPhospho [T11(100)]	0.000150071	0.000218806	1	1	1	3	O95292	O95292 [140-155]	O95292 1xPhospho [T150(100)]	1	2443.4							0.213	0.145	0.269	0.861	1.09	0.613	0.283	0.46	0.41	1.122	0.149	0.618								255.5	54.5	37.1	68.7	220	278.6	156.7	254.6	71.9	117.2
FALSE	High	[K].LNHVAAGLVSPSLK.[S]	1xTMT6plex [K14]; 1xTMT6plex [N-Term]; 1xPhospho [S10(100)]	8.1473e-05	0.000218806	1	2	1	5	Q05519	Q05519 [198-211]	Q05519 1xPhospho [S207(100)]	0	1944.11	0.712	1.199	0.75	0.985	1.054	0.672							0.597	0.758	0.475	0.549	1.356	0.926	158.9	113.2	190.5	119.1	156.6	167.5	106.9								192.1	114.6	145.6
FALSE	High	[K].INNYLTVPAHKLDSPTMSR.[A]	1xTMT6plex [K11]; 1xTMT6plex [N-Term]; 1xPhospho [S14(99.5)]	0.00011128	0.000218806	1	1	3	19	P19634	P19634 [680-698]	P19634 1xPhospho [S693(99.5)]	1	2695.4	1.813	1.15	2.062	1.15	0.75	1.963	1.753	0.944	1.199	0.938	0.893	1.011	0.618	0.438	0.498	0.418	0.413	0.596	75.4	136.7	86.7	155.4	86.7	56.5	148	81.8	143.5	77.2	98.1	76.8	73	82.7	181.2	112	79.3
FALSE	High	[K].LIPGPLSPVAR.[G]	1xTMT6plex [N-Term]; 1xPhospho [S7(100)]	0.000291688	0.000218806	1	3	1	40	P48634	P48634 [1213-1223]	P48634 1xPhospho [S1219(100)]	0	1428.82	0.588	0.927	0.225	0.481	0.86	0.548	0.283	0.27	0.386	0.688	0.972	0.701	0.345	0.511	0.343	0.646	1.802	0.719	141.3	83.1	130.9	31.8	67.9	121.5	77.4	164.8	46.7	44.5	63.6	113.3	160.2	115.5	137.4	47.4	70.3
FALSE	High	[R].LNQSDSIEDPNSPAGRR.[H]	1xTMT6plex [N-Term]; 1xPhospho [S12(100)]	0.000181197	0.000218806	1	1	1	2	Q86VS8	Q86VS8 [227-243]	Q86VS8 1xPhospho [S238(100)]	1	2165.02	0.558	1.06	0.642	0.446	0.896	0.53	0.18	0.3	0.416	0.488	0.345	0.46							199.4	111.2	211.3	127.9	88.9	178.6	105.7	337.8	61	101.3	140.4	164.7	116.6	155.5
FALSE	High	[R].LNVLEKSSPGHR.[A]	1xTMT6plex [K6]; 1xTMT6plex [N-Term]; 1xPhospho [S8(99.7)]	0.000434344	0.000218806	2	4	3	80	P29692; P29692-3	P29692 [112-123]; P29692-3 [88-99]	P29692 1xPhospho [S119(99.7)]; P29692-3 1xPhospho [S95(99.7)]	1	1875.03	1.13	1.101	0.69	0.553	0.845	1.246	0.32	0.248	0.444	1.019	1.008	0.697	1.016	0.741	0.763	1.373	0.512	1.69	107.8	121.9	118.7	74.4	59.6	91.1	134.4	147	47	36.5	65.3	149.9	148.2	102.5	98.1	99.6	72.6
FALSE	High	[R].LPDSDDDEDEETAIQR.[V]	1xTMT6plex [N-Term]; 1xPhospho [S4(100)]	0.000249367	0.000218806	1	4	1	1	Q96K21	Q96K21 [351-366]	Q96K21 1xPhospho [S354(100)]	0	2156.91							0.249	0.16	0.539	0.552	0.575	0.538														581.2	144.9	93	313.4	320.6	334.3	312.6
FALSE	High	[K].IPGTPGAGGRLSPENNQVLTK.[K]	1xTMT6plex [K21]; 1xTMT6plex [N-Term]; 1xPhospho [S12(100)]	0.000315985	0.000218806	1	2	1	2	Q16514	Q16514 [40-60]	Q16514 1xPhospho [S51(100)]	1	2644.42													0.697	0.752	0.806	1.366	0.193	1.502															332.5	231.6	250.1
FALSE	High	[K].IPGTPGAGGRLSPENNQVLTKK.[K]	2xTMT6plex [K21; K22]; 1xTMT6plex [N-Term]; 1xPhospho [S12(100)]	0.00028412	0.000218806	1	2	1	2	Q16514	Q16514 [40-61]	Q16514 1xPhospho [S51(100)]	2	3001.68	1.877	1.284	1.473	1.094	0.974	1.554							1.494	1.194	1.241	1.433	0.241	1.86	116.4	218.6	149.5	171.5	127.4	113.4	181								120.8	180.5	144.2
FALSE	High	[R].LPLVPESPRR.[M]	1xTMT6plex [N-Term]; 1xPhospho [S7(100)]	0.000396116	0.000218806	1	3	1	33	Q86WB0	Q86WB0 [315-324]	Q86WB0 1xPhospho [S321(100)]	1	1472.82	2.008	0.907	0.508	0.644	1.297	1.101	0.944	0.507	0.79	0.904	0.993	1.143	0.416	0.577	0.455	0.777	1.728	0.845	92.3	185.3	83.7	46.9	59.4	119.7	101.6	105.3	99.5	53.4	83.2	95.2	104.6	120.4	129.3	53.7	74.6
FALSE	High	[R].IPNYQLSPTKLPSINK.[S]	2xTMT6plex [K10; K16]; 1xTMT6plex [N-Term]; 1xPhospho [S7(100)]	0.000183768	0.000218806	1	1	1	6	O60934	O60934 [426-441]	O60934 1xPhospho [S432(100)]	1	2580.48	1.15	0.646	0.501	0.752	0.527	0.971	0.933	1.325	1.194	0.969	0.864	0.822	0.304	0.199	0.211	0.407	0.109	0.473	123.9	142.5	80.1	62.1	93.1	65.2	120.3	95.2	88.9	126.2	113.7	92.3	82.3	78.3	272.2	82.8	54.2
FALSE	High	[R].IPSFFPSPEEPPSPSAPSIAK.[S]	1xTMT6plex [K21]; 1xTMT6plex [N-Term]; 1xPhospho [S13(100)]	0.000101272	0.000218806	1	3	1	2	Q12802	Q12802 [2697-2717]	Q12802 1xPhospho [S2709(100)]	0	2720.4	1.105	1.193	0.694	0.796	0.814	1.042	0.556	0.518	0.461	0.751	0.845	0.926							159.8	176.7	190.8	111	127.2	130.1	166.6	205.3	114.1	106.3	94.6	154.1	173.5	190
FALSE	High	[R].LPSGSGAASPTGSAVDIR.[A]	1xTMT6plex [N-Term]; 1xPhospho [S9(99.7)]	7.25727e-05	0.000218806	1	1	6	50	Q09666	Q09666 [208-225]	Q09666 1xPhospho [S216(99.7)]	0	1951.97	0.704	1.197	0.535	0.679	1.605	0.905	0.291	0.236	0.521	0.818	0.888	0.854	0.503	0.696	0.602	1.074	1.859	1.458	95.5	67.2	114.3	51.1	64.8	153.3	86.4	151.3	44	35.7	78.9	123.8	134.3	129.3	107.1	53.8	74.5
FALSE	High	[K].LNSSGSSEDSFVEIR.[M]	1xTMT6plex [N-Term]; 1xPhospho [S10(99.7)]	0.000212997	0.000218806	1	3	1	1	Q96CV9	Q96CV9 [168-182]	Q96CV9 1xPhospho [S177(99.7)]	0	1935.89													0.482	0.499	0.467	1.045	5.888	1.72															189.2	91.2	94.3
FALSE	High	[R].LPSGSGAASPTGSAVDIR.[A]	1xTMT6plex [N-Term]; 2xPhospho [S3(99.3); S9(100)]	0.000347928	0.000218806	1	1	2	6	Q09666	Q09666 [208-225]	Q09666 2xPhospho [S210(99.3); S216(100)]	0	2031.94							0.321	0.29	0.701	0.645	1.115	0.919	0.519	0.724	0.611	0.98	2.09	1.195								194.7	62.5	56.4	136.4	125.6	217.1	179	158.5	82.3	114.7
FALSE	High	[R].LLPEGEETLESDDEKDEHTSK.[K]	2xTMT6plex [K15; K21]; 1xTMT6plex [N-Term]; 1xPhospho [S11(100)]	0.000149893	0.000218806	1	1	1	2	Q8N6N3	Q8N6N3 [148-168]	Q8N6N3 1xPhospho [S158(100)]	1	3168.54													0.606	0.605	0.538	0.974	2.471	1.355															278.2	168.5	168.3
FALSE	High	[R].LLLERPSPIRDR.[R]	1xTMT6plex [N-Term]; 1xPhospho [S7(100)]	0.000226323	0.000218806	1	4	1	61	Q96T37	Q96T37 [694-705]	Q96T37 1xPhospho [S700(100)]	1	1773.99	1.794	1.287	1.175	0.791	1.176	1.557	0.698	0.934	1.167	1.018	0.99	0.933	1.49	0.947	0.923	1.01	2.47	1.296	80.8	145	104	94.9	63.9	95	125.9	101.3	70.7	94.6	118.1	103.1	100.3	94.5	77.5	115.5	73.4
FALSE	High	[K].LLDFGSLSNLQVTQPTVGMNFK.[T]	1xTMT6plex [K22]; 1xTMT6plex [N-Term]; 1xPhospho [S6(100)]	0.000146262	0.000218806	1	1	1	2	P08708	P08708 [108-129]	P08708 1xPhospho [S113(100)]	0	2947.54	2.08	1.514	1.236	1.078	0.917	1.719													220	457.7	333.1	271.9	237.3	201.8	378.2
FALSE	High	[K].LIDLESPTPESQK.[S]	1xTMT6plex [K13]; 1xTMT6plex [N-Term]; 1xPhospho [S6(100)]	0.000224692	0.000218806	1	3	2	26	O43166	O43166 [1544-1556]	O43166 1xPhospho [S1549(100)]	0	1995.05	0.875	0.79	0.535	0.49	0.58	0.831	0.234	0.26	0.559	0.795	0.714	0.82	0.576	1.249	0.968	1.529	0.74	1.268	143.8	125.9	113.6	76.9	70.4	83.4	119.5	161.9	38	42.2	90.5	128.7	115.6	132.8	89.6	51.6	111.9
FALSE	High	[K].ILDPNTGEPAPVLSSPPPADVSTFLAFPSPEK.[L]	1xTMT6plex [K32]; 1xTMT6plex [N-Term]; 1xPhospho [S/T]	4.3479e-05	0.000218806	1	1	2	16	P46060	P46060 [414-445]		0	3828.98	0.919	1.419	0.648	0.603	0.927	1.131	0.519	0.575	0.638	0.863	1.014	1.272	0.604	0.595	0.45	0.869	2.437	1.843	104.4	96	148.1	67.6	62.9	96.7	118	110	57.1	63.3	70.3	94.9	111.5	140	97.3	58.8	57.9
FALSE	High	[K].ILDPNTGEPAPVLSSPPPADVSTFLAFPSPEKLLR.[L]	1xTMT6plex [K32]; 1xTMT6plex [N-Term]; 1xPhospho [S29(100)]	0.000104889	0.000218806	1	1	1	1	P46060	P46060 [414-448]	P46060 1xPhospho [S442(100)]	1	4211.24	2.106	0.989	0.848	0.529	0.503	1.751													271.8	572.5	268.8	230.6	143.8	136.7	475.8
FALSE	High	[R].LLEDSEESSEETVSR.[A]	1xTMT6plex [N-Term]; 2xPhospho [S5(100); S8(100)]	0.000168148	0.000218806	1	1	1	9	O60231	O60231 [99-113]	O60231 2xPhospho [S103(100); S106(100)]	0	2098.87							0.196	0.077	0.231	0.594	0.543	0.506	0.404	0.598	0.551	0.824	0.851	0.839								335	65.6	25.8	77.3	198.9	181.8	169.6	206.4	83.4	123.4
FALSE	High	[K].LLEENETEAVTVPTPSPTPVR.[S]	1xTMT6plex [N-Term]; 1xPhospho [S16(99.4)]	3.33899e-05	0.000218806	1	1	1	15	Q9UHR4	Q9UHR4 [399-419]	Q9UHR4 1xPhospho [S414(99.4)]	0	2588.31	0.682	1.075	0.469	0.614	1.098	0.726	0.402	0.321	0.59	0.767	0.914	0.7	0.751	0.628	0.594	1.054	4.827	1.516	115.3	78.7	123.9	54.1	70.8	126.7	83.7	143.7	57.7	46.2	84.8	110.3	131.3	100.6	74.5	55.9	46.8
FALSE	High	[K].LLEGEEERLRLSPSPTSQR.[S]	1xTMT6plex [N-Term]; 1xPhospho [S12(100)]	0.0001953	0.000218806	2	6	1	12	P02545-2; P02545	P02545-2 [379-397]; P02545 [379-397]	P02545-2 1xPhospho [S390(100)]; P02545 1xPhospho [S390(100)]	2	2506.29	2.093	1.474	0.854	0.813	1.181	1.805	0.46	0.316	0.512	0.539	0.549	1.155	0.483	0.548	0.406	0.805	2.056	1.109	77.5	162.3	114.2	66.2	63	91.5	139.9	141.7	65.2	44.8	72.5	76.3	77.8	163.7	116	56	63.5
FALSE	High	[R].ILELTPEPDRPR.[I]	1xTMT6plex [N-Term]; 1xPhospho [T5(100)]	0.000139899	0.000218806	1	2	1	23	Q14004	Q14004 [1242-1253]	Q14004 1xPhospho [T1246(100)]	0	1744.92	1.201	0.923	0.504	0.602	0.916	1.38	0.362	0.296	0.678	0.743	0.72	1.097	0.605	0.44	0.544	1.097	2.123	1.543	106.2	127.5	98	53.6	63.9	97.2	146.5	136.2	49.2	40.3	92.4	101.2	98.1	149.4	100.7	60.9	44.3
FALSE	High	[K].ILIVTQTPHYMR.[R]	1xTMT6plex [N-Term]; 1xPhospho [T7(100)]	0.000146129	0.000218806	1	2	2	9	Q6PKG0	Q6PKG0 [643-654]	Q6PKG0 1xPhospho [T649(100)]	0	1780.94	1.038	0.806	0.872	1.225	1.154	1.067	0.627	0.837	0.731	0.78	0.646	0.899	0.89	0.689	0.685	0.898	4.409	1.107	90.5	93.9	72.9	78.9	110.8	104.4	96.5	124.3	77.9	104.1	90.9	97	80.4	111.8	79.1	70.4	54.5
FALSE	High	[R].ILEQQNSSRTLEK.[N]	1xTMT6plex [K13]; 1xTMT6plex [N-Term]; 1xPhospho [T10(100)]	0.000163023	0.000218806	1	2	2	20	Q16181	Q16181 [417-429]	Q16181 1xPhospho [T426(100)]	1	2084.12	0.487	0.721	0.507	0.457	0.888	0.741	0.166	0.135	0.291	1.055	0.887	0.749	0.485	0.524	0.46	0.869	1.496	0.61	143.7	69.9	103.6	72.8	65.6	127.6	106.5	157.6	26.2	21.3	45.8	166.3	139.9	118	135	65.5	70.8
FALSE	High	[R].IIGEDSPSRLDR.[G]	1xTMT6plex [N-Term]; 1xPhospho [S6(100)]	0.000324335	0.000218806	1	3	2	8	Q9Y618	Q9Y618 [1246-1257]	Q9Y618 1xPhospho [S1251(100)]	1	1666.84	0.859	0.787	0.526	0.521	0.87	0.874	0.207	0.167	0.488	0.701	0.548	0.629							190	163.2	149.5	100	98.9	165.2	166	285.4	58.9	47.7	139.4	200.1	156.3	179.5
FALSE	High	[R].ILGSASPEEEQEKPILDRPTR.[I]	1xTMT6plex [K13]; 1xTMT6plex [N-Term]; 1xPhospho [S6(99.6)]	6.95854e-05	0.000218806	1	5	1	15	Q7Z422	Q7Z422 [102-122]	Q7Z422 1xPhospho [S107(99.6)]	0	2903.53							0.481	0.336	0.596	0.812	0.737	1.289	0.642	0.565	0.513	0.951	0.349	2.287								186.4	89.7	62.6	111.1	151.3	137.5	240.3	177.8	114.1	100.4
FALSE	High	[K].LIGTAVPQRTSPTGPK.[N]	1xTMT6plex [K16]; 1xTMT6plex [N-Term]; 1xPhospho [T/S]	0.000192898	0.000218806	1	1	1	7	Q9UPY8	Q9UPY8 [152-167]		1	2161.21	0.744	0.831	0.382	0.579	0.594	0.998	0.583	0.377	0.48	0.872	0.844	0.954	0.358	0.412	0.434	0.655	0.21	0.951	137.8	102.6	114.5	52.7	79.8	81.9	137.6	132.7	77.3	50	63.7	115.6	112	126.5	177.9	63.7	73.3
FALSE	High	[K].LIHTLDDRTQLWASEPGTPPLPTSLPSQNPILK.[N]	1xTMT6plex [K33]; 1xTMT6plex [N-Term]; 1xPhospho [T18(100)]	1.02219e-05	0.000218806	1	5	1	10	Q9BXP5	Q9BXP5 [527-559]	Q9BXP5 1xPhospho [T544(100)]	1	4174.24	1.804	1.248	1.262	0.953	0.867	2.251	0.677	0.652	0.787	1.233	1.253	0.976	1.405	0.677	0.676	0.876	0.869	1.37	76	137.1	94.8	95.9	72.4	65.9	171.1	103.4	70	67.4	81.3	127.5	129.5	100.9	102.8	144.5	69.6
FALSE	High	[K].LLKEGEEPTVYSDEEEPKDESAR.[K]	2xTMT6plex [K3; K18]; 1xTMT6plex [N-Term]; 1xPhospho [S12(100)]	1.53778e-05	0.000218806	1	2	3	128	O00264	O00264 [170-192]	O00264 1xPhospho [S181(100)]	2	3417.69							0.369	1.076	2.398	1.843	1.778	1.328	2.459	3.236	3.345	4.145	2.253	5.888								110.1	40.7	118.5	263.9	202.9	195.7	146.1	45.8	112.6	148.2
FALSE	High	[R].LLKGNSPPAALGPQDPAPA.[-]	1xTMT6plex [K3]; 1xTMT6plex [N-Term]; 1xPhospho [S6(100)]	0.000165876	0.000218806	1	2	1	2	Q9ULV8	Q9ULV8 [456-474]	Q9ULV8 1xPhospho [S461(100)]	1	2352.27	1.029	0.855	0.651	0.802	0.771	1.085													339.1	349.1	289.8	220.7	271.9	261.4	368
FALSE	High	[R].LLKPGEEPSEYTDEEDTKDHNKQD.[-]	3xTMT6plex [K3; K18; K22]; 1xTMT6plex [N-Term]; 1xPhospho [T12(100)]	6.46695e-05	0.000218806	1	2	2	19	O15173	O15173 [200-223]	O15173 1xPhospho [T211(100)]	2	3813.89	1.34	1.427	0.908	0.692	0.605	1.554	0.593	0.595	1.579	1.088	1.12	1.207	1.451	1.282	1.259	1.433	0.652	1.758	100.1	134.2	142.9	90.9	69.3	60.6	155.6	93.3	55.3	55.5	147.3	101.5	104.5	112.6	76.6	111.1	98.2
FALSE	High	[K].IILDLISESPIKGR.[A]	1xTMT6plex [K12]; 1xTMT6plex [N-Term]; 1xPhospho [S9(100)]	0.000212297	0.000218806	1	3	1	3	P61978-2	P61978-2 [208-221]	P61978-2 1xPhospho [S216(100)]	1	2092.22	0.306	0.407	0.352	0.95	0.969	1.126	0.663	1.001	1.345	1.788	1.547	1.05	1.443	0.984	0.967	2.211	2.47	2.067	111.7	34.2	45.4	39.3	106.1	108.2	125.8	86.2	57.2	86.3	116	154.2	133.4	90.6	72.3	104.3	71.1
FALSE	High	[K].LLESPGVEAGEGEAEKEEAGAQGRPLR.[A]	1xTMT6plex [K16]; 1xTMT6plex [N-Term]; 1xPhospho [S4(100)]	1.16021e-05	0.000218806	1	2	1	2	Q6NYC8	Q6NYC8 [365-391]	Q6NYC8 1xPhospho [S368(100)]	1	3317.68							0.505	0.573	0.842	0.816	1.138	1.362	0.725	1.201	0.771	1.901	4.213	4.46								154.9	78.2	88.8	130.4	126.4	176.3	210.9	79.5	57.6	95.5
FALSE	High	[K].IPSKEEEADMSSPTQR.[T]	1xTMT6plex [K4]; 1xTMT6plex [N-Term]; 1xPhospho [S12(99.6)]	0.000157186	0.000218806	1	1	2	24	O00515	O00515 [345-360]	O00515 1xPhospho [S356(99.6)]	1	2343.13	0.185	0.727	0.097	0.459	1.052	0.273	0.077	0.12	0.139	0.621	1.035	0.393	0.171	0.458	0.236	1.149	1.226	1.074	160.3	29.7	116.6	15.5	73.6	168.7	43.7	218.9	16.8	26.3	30.5	136	226.5	86	141.3	24.2	64.7
FALSE	High	[R].IPSPIGFTPGPQQLLGDPFQGMR.[K]	1xTMT6plex [N-Term]; 1xPhospho [S3(100)]	0.000121166	0.000218806	1	3	1	6	Q9NRA8	Q9NRA8 [585-607]	Q9NRA8 1xPhospho [S587(100)]	0	2762.39	1.871	1.127	0.974	0.893	0.785	1.675	0.951	0.756	0.937	1.032	0.967	0.971	0.639	0.422	0.428	0.516	2.243	0.724	84.2	157.6	94.9	82.1	75.3	66.2	141.1	99.5	94.6	75.3	93.3	102.7	96.2	96.6	124	79.2	52.3
FALSE	High	[R].LPSSPVYEDAASFK.[A]	1xTMT6plex [K14]; 1xTMT6plex [N-Term]; 1xPhospho [S4(99.7)]	0.000217333	0.000218806	1	3	1	6	Q14247	Q14247 [415-428]	Q14247 1xPhospho [S418(99.7)]	0	2049.03	0.426	0.871	0.374	0.846	1.5	0.581	0.341	1.004	0.923	0.811	1.09	0.822	0.621	1.282	0.686	1.57	3.934	2.76	92.8	39.5	80.8	34.7	78.5	139.1	53.9	124.3	42.3	124.8	114.7	100.8	135.5	102.2	70.5	43.8	90.4
FALSE	High	[R].LSASTASELSPK.[S]	1xTMT6plex [K12]; 1xTMT6plex [N-Term]; 1xPhospho [S10(100)]	0.000150436	0.000218806	1	3	2	39	Q3KQU3	Q3KQU3 [451-462]	Q3KQU3 1xPhospho [S460(100)]	0	1728.92	0.546	0.606	0.34	0.49	0.493	0.481	0.199	0.181	0.273	0.657	0.412	0.322	0.294	0.26	0.282	0.768	0.452	0.424	170.4	93.1	103.2	57.8	83.4	84	82	231.1	45.9	41.8	63.2	151.8	95.3	74.3	207.6	61	54
FALSE	High	[R].LSASTASELSPKSK.[A]	2xTMT6plex [K12; K14]; 1xTMT6plex [N-Term]; 1xPhospho [S10(100)]	0.000196123	0.000218806	1	3	1	6	Q3KQU3	Q3KQU3 [451-464]	Q3KQU3 1xPhospho [S460(100)]	1	2173.21	1.133	0.393	0.22	0.213	0.295	0.719	0.493	0.284	0.274	0.559	0.443	0.426							278.7	315.7	109.6	61.3	59.3	82.3	200.3	285.4	140.8	81	78.1	159.5	126.5	121.5
FALSE	High	[R].ISDGKKQEGPATQVDSAVGTLPATSPQSTSVQAK.[G]	3xTMT6plex [K5; K6; K34]; 1xTMT6plex [N-Term]; 1xPhospho [S25(100)]	2.46939e-05	0.000218806	2	2	2	2	Q13428-7; Q13428-6	Q13428-7 [1049-1082]; Q13428-6 [1049-1082]	Q13428-7 1xPhospho [S1073(100)]; Q13428-6 1xPhospho [S1073(100)]	2	4380.35	1.174	1.236	0.58	0.584	0.568	1.464							0.309	0.394	0.4	0.528	0.01	1.168	161.3	189.4	199.5	93.7	94.2	91.6	236.2								272.2	84.2	107.3
FALSE	High	[K].LSDSYSNTLPVRK.[S]	1xTMT6plex [K13]; 1xTMT6plex [N-Term]; 1xPhospho [T8(100)]	0.000185333	0.000218806	1	6	1	10	Q9UQB8	Q9UQB8 [333-345]	Q9UQB8 1xPhospho [T340(100)]	1	2018.07	1.691	0.98	0.62	0.784	0.994	0.724	0.531	0.301	0.461	1.102	0.989	0.998	0.673	0.807	0.557	0.635	0.841	1.028	105	177.5	102.9	65.1	82.3	104.4	75.9	128.8	68.3	38.8	59.4	141.8	127.3	128.6	125.2	84.3	101.1
FALSE	High	[R].LSESQLSFRRSPTK.[S]	1xTMT6plex [K14]; 1xTMT6plex [N-Term]; 1xPhospho [S11(99.4)]	0.000144008	0.000218806	1	1	3	27	Q96PK6	Q96PK6 [617-630]	Q96PK6 1xPhospho [S627(99.4)]	2	2174.17	3.738	1.71	1.349	0.645	0.938	1.349	0.456	0.221	0.32	0.843	0.913	0.711	1.005	0.285	0.299	0.263	0.189	0.87	67	250.4	114.6	90.4	43.2	62.9	90.4	149.5	68.3	33	47.9	126.1	136.5	106.3	182.4	183.3	52
FALSE	High	[K].ISKLEVTEIVKPSPK.[R]	3xTMT6plex [K3; K11; K15]; 1xTMT6plex [N-Term]; 1xPhospho [S13(100)]	0.000170599	0.000218806	1	2	1	4	Q7Z6E9	Q7Z6E9 [1167-1181]	Q7Z6E9 1xPhospho [S1179(100)]	1	2664.61	1.196	0.832	0.899	0.812	0.452	1.292	0.676	0.791	1.015	1.111	0.935	0.752	1.345	0.773	0.932	1.043	0.477	1.075	110.4	132	91.8	99.3	89.6	49.8	142.6	110.3	74.6	87.2	111.9	122.6	103.1	82.9	104.2	140.1	80.5
FALSE	High	[R].LSKSNIDISSGLEDEEPKRPLPR.[K]	2xTMT6plex [K3; K18]; 1xTMT6plex [N-Term]; 1xPhospho [S4(99.4)]	8.46677e-05	0.000218806	1	2	2	6	Q9BZ71	Q9BZ71 [318-340]	Q9BZ71 1xPhospho [S321(99.4)]	2	3347.82	1.363	0.983	0.755	0.562	0.578	1.426	0.594	0.473	0.715	0.746	0.714	0.692	0.996	0.562	0.553	0.648	0.01	1.085	110.2	150.3	108.3	83.2	62	63.8	157.2	136.9	81.3	64.7	97.9	102.1	97.7	94.7	142.4	141.8	80
FALSE	High	[R].LSKSSATLWNSPSR.[N]	1xTMT6plex [K3]; 1xTMT6plex [N-Term]; 1xPhospho [S4(100)]	0.000315985	0.000218806	1	2	2	9	Q3KQU3	Q3KQU3 [270-283]	Q3KQU3 1xPhospho [S273(100)]	1	2072.09	1.798	0.97	1.682	1.143	1.008	2.118	0.759	0.849	0.973	1.313	1.569	1.091	0.943	0.528	0.615	0.821	0.525	0.932	72.1	129.6	69.9	121.3	82.4	72.7	152.7	91	69.1	77.3	88.5	119.6	142.8	99.3	132.7	125.2	70
FALSE	High	[R].ISAPNVDFNLEGPK.[V]	1xTMT6plex [K14]; 1xTMT6plex [N-Term]; 1xPhospho [S2(100)]	0.000142166	0.000218806	1	1	1	5	Q09666	Q09666 [5447-5460]	Q09666 1xPhospho [S5448(100)]	0	2039.06	0.397	0.861	0.464	0.714	0.647	0.536	0.188	0.485	0.777	0.755	0.9	0.63	0.892	0.751	0.76	2.397	2.958	2.691	138	54.8	118.8	64.1	98.6	89.3	73.9	145.6	27.4	70.6	113.2	110	131	91.6	67.5	60.3	50.7
FALSE	High	[K].LSLEGDHSTPPSAYGSVK.[A]	1xTMT6plex [K18]; 1xTMT6plex [N-Term]; 1xPhospho [T9(99.6)]	8.85994e-05	0.000218806	1	3	3	29	P07355	P07355 [11-28]	P07355 1xPhospho [T19(99.6)]	0	2383.19	0.67	0.727	0.421	0.619	0.882	0.887	0.212	0.225	0.352	0.918	0.832	0.706	0.619	0.503	0.435	1.186	0.52	2.955	124.5	83.5	90.6	52.4	77	109.8	110.4	158.7	33.6	35.8	55.8	145.6	131.9	112	107.8	66.8	54.2
FALSE	High	[K].LSMEDSKSPPPKATEEK.[K]	3xTMT6plex [K7; K12; K17]; 1xTMT6plex [N-Term]; 1xPhospho [S8(100)]	0.000302637	0.000218806	1	1	2	10	Q9NQG5	Q9NQG5 [127-143]	Q9NQG5 1xPhospho [S134(100)]	2	2870.54	0.644	1.249	0.543	0.624	0.716	0.87	0.22	0.19	0.63	1.001	1.214	0.755	0.492	0.872	0.806	1.308	0.538	1.251	129	83.1	161.2	70	80.5	92.3	112.2	137.6	30.3	26.2	86.7	137.7	167	103.8	108.9	53.6	95
FALSE	High	[K].ISMPDLDLHLKSPK.[A]	2xTMT6plex [K11; K14]; 1xTMT6plex [N-Term]; 1xPhospho [S12(100)]	0.000144207	0.000218806	1	1	1	8	Q09666	Q09666 [2386-2399]	Q09666 1xPhospho [S2397(100)]	1	2361.32	0.465	4.469	0.423	0.997	1.935	0.716	0.147	2.232	0.367	0.481	2.287	0.319	0.401	1.561	0.426	0.802	0.752	0.787	69.6	32.4	311	29.4	69.4	134.6	49.9	126	18.5	281.2	46.2	60.6	288.1	40.1	94.8	38	148
FALSE	High	[K].ISNLSPEEEQGLWK.[Q]	1xTMT6plex [K14]; 1xTMT6plex [N-Term]; 1xPhospho [S5(100)]	0.000457049	0.000218806	1	3	1	1	Q5HYJ3	Q5HYJ3 [189-202]	Q5HYJ3 1xPhospho [S193(100)]	0	2168.1													0.722	0.606	0.654	0.706	1.81	1.004															322.9	233.3	195.7
FALSE	High	[K].ISPEERRSPPAPGLQPMR.[S]	1xTMT6plex [N-Term]; 1xPhospho [S8(100)]	9.21128e-05	0.000218806	1	3	1	15	P15408	P15408 [193-210]	P15408 1xPhospho [S200(100)]	2	2327.19	1.32	0.617	0.422	0.547	0.738	1.272	0.49	0.219	0.457	1.114	1.23	1.174	0.831	0.543	0.567	0.723	0.855	0.945	120.9	159.6	74.6	51.1	66.2	89.2	153.9	118	57.8	25.9	54	131.5	145.2	138.6	130.6	108.5	70.9
FALSE	High	[K].ISREPEPAAGPQAEESATVSAPAPMSPTR.[R]	1xTMT6plex [N-Term]; 1xPhospho [S26(98.9)]	0.00018579	0.000218806	1	2	1	1	Q9BWG6	Q9BWG6 [158-186]	Q9BWG6 1xPhospho [S183(98.9)]	1	3243.56	0.793	1.092	0.442	0.57	1.379	0.818													344.6	273.3	376.4	152.3	196.5	475.3	281.7
FALSE	High	[K].LSRGDSLKEPTSIAESSR.[H]	1xTMT6plex [K8]; 1xTMT6plex [N-Term]; 1xPhospho [S6(100)]	0.000121533	0.000218806	1	2	1	29	Q9C0B5	Q9C0B5 [375-392]	Q9C0B5 1xPhospho [S380(100)]	2	2471.29	0.558	0.615	0.404	0.706	0.57	0.639	0.448	0.229	0.609	0.875	0.861	0.785	0.722	0.552	0.642	0.992	0.548	1.164	154.4	86.2	94.9	62.4	109	88.1	98.7	142.3	63.8	32.6	86.6	124.5	122.4	111.6	128.6	92.8	70.9
FALSE	High	[R].LSSARPGGLGSSSLYGLGASRPR.[V]	1xTMT6plex [N-Term]; 1xPhospho [S13(100)]	6.1462e-05	0.000218806	1	1	3	34	P08729	P08729 [26-48]	P08729 1xPhospho [S38(100)]	0	2555.33	2.684	1.123	1.306	1.383	0.956	1.194	1.15	0.599	0.813	1.261	1.135	1.021	1.384	0.885	0.828	1.047	0.296	1.047	72.3	193.9	81.1	94.4	99.9	69.1	86.3	98.7	113.5	59.1	80.3	124.5	112.1	100.8	110.1	152.3	97.4
FALSE	High	[R].LSSATANALYSSNLRDDTK.[A]	1xTMT6plex [K19]; 1xTMT6plex [N-Term]; 1xPhospho [S3(100)]	8.46677e-05	0.000218806	1	1	3	14	Q6ZRV2	Q6ZRV2 [1023-1041]	Q6ZRV2 1xPhospho [S1025(100)]	1	2565.3	0.349	1.82	0.229	0.627	1.307	0.691	0.24	0.626	0.293	0.917	1.697	0.654	0.421	0.583	0.254	0.575	0.896	0.775	105.1	36.6	191.4	24.1	65.9	137.4	72.7	135.2	32.5	84.7	39.6	124	229.5	88.5	162.7	68.5	94.8
FALSE	High	[R].ISISTSGGSFR.[N]	1xTMT6plex [N-Term]; 1xPhospho [S9(100)]	0.000393753	0.000218806	1	1	2	5	P13647	P13647 [74-84]	P13647 1xPhospho [S82(100)]	0	1420.7													0.943	0.888	1.007	0.898	1.167	1.03															302.9	285.6	268.9
FALSE	High	[R].LRVQSPEPPAPER.[A]	1xTMT6plex [N-Term]; 1xPhospho [S5(100)]	0.000147186	0.000218806	1	3	1	14	Q14160	Q14160 [1471-1483]	Q14160 1xPhospho [S1475(100)]	1	1784.93	0.94	1.738	0.389	0.624	1.22	0.71	0.328	0.384	0.479	0.599	0.942	0.866	0.392	0.726	0.443	0.727	1.4	0.772	104.5	98.3	181.7	40.6	65.2	127.6	74.2	152.7	50.1	58.6	73.2	91.4	143.9	132.1	129.3	50.7	93.9
FALSE	High	[R].LRTQDDGEDENNTWNGNSTQQM.[-]	1xTMT6plex [N-Term]; 1xPhospho [T3(100)]	0.000352798	0.000218806	1	1	1	1	Q92575	Q92575 [487-508]	Q92575 1xPhospho [T489(100)]	1	2862.18							0.176	0.223	0.564	0.71	0.668	0.743														514.3	90.5	114.7	289.8	365.4	343.5	381.9
FALSE	High	[R].LRSSLVFKPTLPEQK.[E]	2xTMT6plex [K8; K15]; 1xTMT6plex [N-Term]; 1xPhospho [S4(99.6)]	0.000174463	0.000218806	1	1	2	15	Q5T0W9	Q5T0W9 [540-554]	Q5T0W9 1xPhospho [S543(99.6)]	1	2510.47	1.149	0.76	0.735	0.927	0.881	1.038	0.683	0.351	0.571	0.987	0.84	1.015	1.27	0.542	0.582	0.628	0.422	1.073	106	121.8	80.6	78	98.3	93.4	110.1	122.5	83.7	43	70	120.9	102.9	124.4	135	171.4	73.2
FALSE	High	[R].IQAAASTPTNATAASDANTGDRGQTNNAASASASNST.[-]	1xTMT6plex [N-Term]; 1xPhospho [S/T]	9.29988e-05	0.000218806	1	2	1	3	P49841	P49841 [384-420]		1	3774.7	0.2	0.82	0.237	0.456	1.074	0.663													471.9	94.3	387.1	112.1	215.1	506.8	312.7
FALSE	High	[K].LQALAEEPSQPHTRSPAK.[N]	1xTMT6plex [K18]; 1xTMT6plex [N-Term]; 1xPhospho [T/S]	0.000354778	0.000218806	1	1	2	8	Q5VV41	Q5VV41 [177-194]		1	2498.32							0.275	0.206	0.34	0.659	0.622	0.597	0.686	0.597	0.652	1.263	0.925	0.89								279	76.7	57.6	94.8	183.7	173.6	166.5	177.7	121.8	106
FALSE	High	[R].IQDPTEDAEAEDTPRKR.[L]	1xTMT6plex [K16]; 1xTMT6plex [N-Term]; 1xPhospho [T13(100)]	0.000121899	0.000218806	1	3	1	6	O96028	O96028 [532-548]	O96028 1xPhospho [T544(100)]	2	2509.23	0.82	0.692	0.262	0.401	0.685	0.553	0.262	0.15	0.252	0.557	0.569	0.63	0.144	0.207	0.201	0.49	0.333	0.374	155.4	127.4	107.6	40.8	62.4	106.4	85.9	198.3	51.9	29.8	50	110.4	112.8	124.9	267.9	38.5	55.3
FALSE	High	[R].LQDSSDPDTGSEEEGSSRLSPPHSPRDFTR.[M]	1xTMT6plex [N-Term]; 2xPhospho [S24(100); S/T]	0.000324335	0.000218806	1	3	1	2	Q92974	Q92974 [937-966]	Q92974 2xPhospho [S960(100); S/T]	2	3675.58							0.386	0.198	0.266	0.417	0.489	0.461	1.355	0.783	0.614	1.517	3.757	1.26								298.5	115.1	59	79.4	124.6	146.1	137.7	110.8	150.1	86.7
FALSE	High	[R].LQEDPNYSPQRFPNAQR.[A]	1xTMT6plex [N-Term]; 1xPhospho [S8(100)]	0.000144207	0.000218806	1	5	1	10	P46379	P46379 [1110-1126]	P46379 1xPhospho [S1117(100)]	1	2369.12	1.207	1.113	0.557	0.448	0.794	0.841	0.372	0.202	0.463	0.681	0.653	0.627	0.363	0.316	0.403	0.607	1.36	0.587	117.2	141.4	130.4	65.3	52.5	93	98.6	169.7	63.1	34.4	78.6	115.6	110.9	106.3	156	56.7	49.3
FALSE	High	[K].LQEEGGGSDEEETGSPSEDGMQSAR.[T]	1xTMT6plex [N-Term]; 1xPhospho [S8(100)]	2.80356e-05	0.000218806	1	2	1	5	Q13610	Q13610 [43-67]	Q13610 1xPhospho [S50(100)]	0	2891.17	0.332	0.826	0.283	0.337	0.804	0.427	0.178	0.107	0.269	0.564	0.628	0.682	0.231	0.272	0.278	0.583	0.375	0.369	169.6	56.3	140	48	57.2	136.4	72.4	201.6	35.9	21.6	54.2	113.6	126.7	137.4	234.4	54.2	63.9
FALSE	High	[R].IQEQESSGEEDSDLSPEEREK.[K]	1xTMT6plex [K21]; 1xTMT6plex [N-Term]; 2xPhospho [S6(100); S7(100)]	7.25727e-05	0.000218806	1	2	1	4	Q6NXS1	Q6NXS1 [116-136]	Q6NXS1 2xPhospho [S121(100); S122(100)]	1	3039.31							0.1	0.092	0.36	0.685	0.61	0.439														639.2	63.9	58.7	230.2	437.6	389.8	280.6
FALSE	High	[KR].LQPQEISPPPTANLDR.[S]	1xTMT6plex [N-Term]; 1xPhospho [S7(100)]	0.000148546	0.000218806	1	5	1	8	Q05397	Q05397 [904-919]	Q05397 1xPhospho [S910(100)]	0	2085.06	1.173	1.079	0.568	0.606	1.314	0.875	0.568	0.321	0.569	0.676	0.761	0.991	0.476	0.575	0.431	0.715	4.538	1.132	98.3	115.4	106.1	55.8	59.6	129.2	86	136.7	77.6	43.8	77.7	92.3	104	135.5	88.2	42	50.7
FALSE	High	[K].LQPQITMIPPSAQPPRTQTPPLGQTPQLGLK.[T]	1xTMT6plex [K31]; 1xTMT6plex [N-Term]; 1xPhospho [T19(99.4)]	3.31209e-05	0.000218806	1	2	2	7	P78344	P78344 [490-520]	P78344 1xPhospho [T508(99.4)]	1	3872.13	1.7	0.755	0.972	0.79	0.585	1.2	0.723	0.467	0.72	0.999	0.825	0.783	0.658	0.26	0.407	0.533	0.177	0.468	102.8	174.8	77.6	100	81.2	60.1	123.4	123.5	89.3	57.7	88.9	123.5	102	96.7	199.4	131.2	51.8
FALSE	High	[K].LQPSSSPENSLDPFPPR.[I]	1xTMT6plex [N-Term]; 1xPhospho [S6(99)]	0.000188377	0.000218806	1	8	2	31	Q8WWM7	Q8WWM7 [554-570]	Q8WWM7 1xPhospho [S559(99)]	0	2177.05	0.89	0.963	0.746	0.754	0.912	0.932	0.413	0.344	0.693	0.685	0.688	0.979	0.677	0.477	0.564	0.766	4.618	0.979	108.8	96.8	104.8	81.2	82.1	99.2	101.4	135.6	56.1	46.6	94	93	93.4	132.8	85.3	57.8	40.6
FALSE	High	[R].LQQGAGLESPQGQPEPGAASPQR.[Q]	1xTMT6plex [N-Term]; 1xPhospho [S20(100)]	0.000124143	0.000218806	1	1	1	1	Q9H6F5	Q9H6F5 [72-94]	Q9H6F5 1xPhospho [S91(100)]	0	2612.27
FALSE	High	[R].LQQQAALSPTTAPAVSSVSK.[Q]	1xTMT6plex [K20]; 1xTMT6plex [N-Term]; 1xPhospho [S8(100)]	0.000136643	0.000218806	1	1	1	1	Q8WXI9	Q8WXI9 [479-498]	Q8WXI9 1xPhospho [S486(100)]	0	2522.36													0.768	0.704	0.673	1.098	0.812	1.419															324.3	249.2	228.3
FALSE	High	[R].LQQQHSEQPPLQPSPVMTR.[R]	1xTMT6plex [N-Term]; 1xPhospho [S14(100)]	3.78266e-05	0.000218806	1	4	1	1	Q5JTV8	Q5JTV8 [130-148]	Q5JTV8 1xPhospho [S143(100)]	0	2510.24	0.398	0.856	0.371	0.59	0.633	0.971													435.7	173.2	373.2	161.6	257.2	276	423
FALSE	High	[K].LREQGTESRSSTPLPTISSSAENTR.[Q]	1xTMT6plex [N-Term]; 2xPhospho [T/S]	0.000346967	0.000218806	2	4	2	7	P42167; P42166	P42167 [149-173]; P42166 [149-173]		2	3093.45	0.542	1.01	0.601	0.431	1.225	0.691	0.525	0.251	0.837	0.779	0.857	0.907	0.688	0.609	0.852	0.736	0.952	1.244	126.6	68.6	127.8	76.1	54.5	155.1	87.4	131.9	69.2	33.1	110.4	102.7	113.1	119.5	119.1	81.9	72.4
FALSE	High	[R].LRLSPSPTSQR.[S]	1xTMT6plex [N-Term]; 1xPhospho [S4(100)]	0.000252495	0.000218806	2	6	1	130	P02545-2; P02545	P02545-2 [387-397]; P02545 [387-397]	P02545-2 1xPhospho [S390(100)]; P02545 1xPhospho [S390(100)]	1	1550.83	1.214	2.592	1.783	1.332	1.587	1.179	0.81	1.019	1.803	1.252	1.313	1.176	1.369	1.976	1.99	1.726	1.485	2.019	66.8	81.1	173.1	119	88.9	106	78.7	85.8	69.5	87.5	154.7	107.5	112.7	100.9	57.8	79.1	114.2
FALSE	High	[R].IRNPFRGSPK.[C]	1xTMT6plex [K10]; 1xTMT6plex [N-Term]; 1xPhospho [S8(100)]	0.000366003	0.000218806	1	5	1	19	Q14966	Q14966 [545-554]	Q14966 1xPhospho [S552(100)]	2	1709.96	1.143	1.287	0.961	0.718	0.669	1.011	0.556	0.618	1.002	0.727	0.686	0.776	0.911	0.69	0.863	0.925	0.476	0.814	106.4	121.6	137	102.3	76.5	71.2	107.7	129.5	72	80.1	129.7	94.1	88.8	100.5	120.2	109.5	82.9
FALSE	High	[R].IRPLSDGNSPWSTILIK.[N]	1xTMT6plex [K17]; 1xTMT6plex [N-Term]; 1xPhospho [S5(100)]	0.000229672	0.000218806	1	2	1	4	Q5TCX8	Q5TCX8 [610-626]	Q5TCX8 1xPhospho [S614(100)]	0	2435.35	1.51	1.203	1.049	0.795	0.853	1.291							1.604	0.806	0.946	0.479	0.459	0.567	141.8	214.1	170.6	148.7	112.6	120.9	183.1								172	275.9	138.6
FALSE	High	[K].IRPVSLPVDR.[L]	1xTMT6plex [N-Term]; 1xPhospho [S5(100)]	0.000270679	0.000218806	1	1	1	6	Q52LW3	Q52LW3 [1015-1024]	Q52LW3 1xPhospho [S1019(100)]	0	1460.82	0.897	1.161	0.384	0.716	0.837	0.888	0.171	0.097	0.205	0.811	0.638	0.759	0.278	0.327	0.255	0.819	1.176	0.886	114	102.3	132.3	43.7	81.7	95.4	101.3	182.1	31.2	17.7	37.3	147.7	116.3	138.3	160	44.5	52.3
FALSE	High	[R].LRSPPEALVQGR.[Y]	1xTMT6plex [N-Term]; 1xPhospho [S3(100)]	0.000146624	0.000218806	1	2	1	10	Q9UHB6	Q9UHB6 [130-141]	Q9UHB6 1xPhospho [S132(100)]	1	1631.88	0.497	1.061	0.424	0.528	0.659	0.644	0.252	0.2	0.37	0.648	0.693	0.781	0.299	0.517	0.422	0.848	0.353	1.019	146.9	73	155.9	62.3	77.6	96.9	94.5	170.8	43.1	34.1	63.1	110.6	118.3	133.3	161.4	48.2	83.5
FALSE	High	[R].NHSGSRTPPVALNSSR.[M]	1xTMT6plex [N-Term]; 2xPhospho [S5(99.2); T7(100)]	0.000432981	0.000218806	1	1	2	13	Q9UQ35	Q9UQ35 [2098-2113]	Q9UQ35 2xPhospho [S2102(99.2); T2104(100)]	1	2068.95	0.249	0.753	0.233	0.303	0.538	0.228	0.146	0.125	0.203	0.35	0.381	0.634	0.149	0.353	0.288	0.393	0.217	0.388	212.7	52.9	160.2	49.6	64.4	114.4	48.5	240.4	35.1	30.1	48.8	84	91.5	152.4	256.5	38.2	90.6
FALSE	High	[R].SASPSVPGPTKPKPK.[T]	3xTMT6plex [K11; K13; K15]; 1xTMT6plex [N-Term]; 1xPhospho [S3(99.4)]	0.00026126	0.000218806	1	3	1	14	Q03164	Q03164 [3525-3539]	Q03164 1xPhospho [S3527(99.4)]	0	2474.46	0.779	0.637	0.519	0.37	0.473	0.59	0.283	0.192	0.236	0.571	0.523	0.697	0.224	0.417	0.435	0.653	0.111	0.289	168.3	131.1	107.3	87.3	62.2	79.6	99.3	195.3	55.2	37.4	46.1	111.5	102.1	136.1	217.7	48.8	90.7
FALSE	High	[R].SASTEKLEQGTSALIR.[Q]	1xTMT6plex [K6]; 1xTMT6plex [N-Term]; 1xPhospho [S3(100)]	0.000158453	0.000218806	1	3	1	24	Q8IWC1	Q8IWC1 [183-198]	Q8IWC1 1xPhospho [S185(100)]	1	2229.19	1.669	0.978	0.514	0.482	0.552	0.919	0.481	0.244	0.57	0.879	0.717	0.738	0.821	0.383	0.445	0.68	0.424	0.741	118.8	198.3	116.1	61.1	57.3	65.5	109.1	143.7	69.1	35.1	81.8	126.3	103.1	106	157.7	129.6	60.4
FALSE	High	[R].SASVNKEPVSLPGIMR.[R]	1xTMT6plex [K6]; 1xTMT6plex [N-Term]; 1xPhospho [S3(100)]	0.000152494	0.000218806	1	5	1	17	Q8WWI1	Q8WWI1 [1491-1506]	Q8WWI1 1xPhospho [S1493(100)]	1	2223.2	1.036	1.059	0.519	0.728	0.821	0.964	0.486	0.455	0.512	0.906	0.981	0.75	0.714	0.49	0.403	0.729	0.449	0.732	110.9	114.9	117.4	57.5	80.7	91	106.9	137.7	67	62.6	70.5	124.8	135.1	103.3	159.3	113.8	78
FALSE	High	[K].TLTDEVNSPDSDRR.[D]	1xTMT6plex [N-Term]; 1xPhospho [S8(100)]	0.000134215	0.000218806	1	3	2	12	Q8TAQ2	Q8TAQ2 [276-289]	Q8TAQ2 1xPhospho [S283(100)]	1	1913.88	0.591	0.94	0.667	0.706	0.764	0.61	0.115	0.077	0.19	0.437	0.52	0.55	0.18	0.459	0.407	0.717	0.936	0.7	129.2	76.4	121.5	86.2	91.2	98.8	78.8	238.2	27.5	18.4	45.4	104.1	123.9	131.1	165.8	29.8	76.1
FALSE	High	[R].TMLLLSRSPEAQPK.[T]	1xTMT6plex [K14]; 1xTMT6plex [N-Term]; 1xPhospho [S8(100)]	0.000139811	0.000218806	1	3	2	21	P55265	P55265 [818-831]	P55265 1xPhospho [S825(100)]	1	2109.15	1.443	1.301	1.074	0.823	0.81	1.53	0.702	0.566	1.291	0.949	1.026	1.007	0.613	0.65	0.837	0.782	0.656	1.108	89.8	129.7	116.9	96.5	74	72.8	137.5	105.9	74.3	60	136.6	100.4	108.7	106.6	122.3	74.9	79.5
FALSE	High	[R].TNLQPLESTQSQDF.[-]	1xTMT6plex [N-Term]; 1xPhospho [S11(100)]	0.000223091	0.000218806	1	1	2	9	Q9Y248	Q9Y248 [172-185]	Q9Y248 1xPhospho [S182(100)]	0	1916.88							0.482	0.411	0.806	0.629	0.687	0.867	0.641	0.543	0.596	0.851	2.446	1.262								199.7	96.3	82	160.9	125.5	137.2	173.1	153.3	98.3	83.3
FALSE	High	[R].TNPEDIYPSNPTDDDVSSGSSSER.[S]	1xTMT6plex [N-Term]; 1xPhospho [S21(99.4)]	7.11963e-05	0.000218806	1	17	2	22	P16070	P16070 [163-186]	P16070 1xPhospho [S183(99.4)]	0	2878.21	0.32	0.646	0.292	0.55	0.756	0.442	0.096	0.065	0.153	0.596	0.625	0.604	0.198	0.246	0.218	0.901	0.798	0.904	155.5	49.8	100.4	45.4	85.6	117.6	68.7	219.4	21.1	14.3	33.5	130.8	137.2	132.5	184.8	36.6	45.5
FALSE	High	[R].TNPPTQKPPSPPMSGR.[G]	1xTMT6plex [K7]; 1xTMT6plex [N-Term]; 1xPhospho [S10(100)]	0.000153452	0.000218806	1	12	1	21	Q8IZP0	Q8IZP0 [174-189]	Q8IZP0 1xPhospho [S183(100)]	0	2230.15	0.687	0.574	0.262	0.484	0.409	0.601	0.173	0.043	0.167	0.576	0.602	0.805	0.12	0.333	0.338	0.937	0.031	0.746	173.3	119	99.5	45.4	83.9	70.9	104.1	205.1	35.5	8.7	34.2	118.2	123.6	165	203.6	24.4	67.9
FALSE	High	[R].TNSMQQLEQWIK.[I]	1xTMT6plex [K12]; 1xTMT6plex [N-Term]; 1xPhospho [S3(100)]	0.00012982	0.000218806	1	7	2	5	Q9HAU0	Q9HAU0 [408-419]	Q9HAU0 1xPhospho [S410(100)]	0	2044.03	0.743	0.828	0.625	0.738	0.578	1.244	0.255	0.301	0.561	1.165	1.143	0.683	0.638	0.424	0.388	0.538	2.226	0.742	119.4	88.7	98.9	74.6	88.2	69	148.5	131.3	33.5	39.5	73.7	153	150	89.6	124.6	79.5	52.9
FALSE	High	[R].TNSMSSSGLGSPNR.[S]	1xTMT6plex [N-Term]; 1xPhospho [S11(100)]	0.000212297	0.000218806	1	3	1	9	Q9NZN8	Q9NZN8 [155-168]	Q9NZN8 1xPhospho [S165(100)]	0	1703.76	0.396	0.836	0.383	0.428	0.43	0.197	0.047	0.392	0.39	0.831	0.651	0.302	0.064	0.462	0.462	0.895	0.01	0.028	193.3	76.6	161.7	74	82.7	83.2	38.2	207.4	9.8	81.2	81	172.4	135	62.6	220.2	14	101.8
FALSE	High	[R].TNSTGGSSGSSVGGGSGK.[T]	1xTMT6plex [K18]; 1xTMT6plex [N-Term]; 1xPhospho [S3(99.5)]	0.000260694	0.000218806	1	5	2	7	Q8IUD2	Q8IUD2 [35-52]	Q8IUD2 1xPhospho [S37(99.5)]	0	2021.95	0.126	0.49	0.113	0.106	0.403	0.105	0.076	0.082	0.048	0.036	0.089	0.206	0.065	0.121	0.102	0.131	0.287	0.166	287.6	36.3	140.8	32.6	30.6	116	30.3	450.2	34.1	37.1	21.7	16	40.2	92.6	392.3	25.4	47.4
FALSE	High	[R].TLSSSSMDLSRR.[S]	1xTMT6plex [N-Term]; 1xPhospho [S/T]	0.000353786	0.000218806	1	2	2	7	Q9H0B6	Q9H0B6 [606-617]		1	1648.79	1.133	0.871	0.732	0.419	0.759	0.752													370.6	419.9	322.9	271.3	155.3	281.3	278.7
FALSE	High	[R].TNTMNGSKSPVISR.[R]	1xTMT6plex [K8]; 1xTMT6plex [N-Term]; 1xPhospho [S9(100)]	0.000233144	0.000218806	1	1	3	10	Q8N8S7	Q8N8S7 [500-513]	Q8N8S7 1xPhospho [S508(100)]	1	2030.05	0.21	0.326	0.125	0.188	0.268	0.151	0.07	0.059	0.091	0.338	0.281	0.241	0.062	0.133	0.116	0.287	0.067	0.105	296.6	62.3	96.6	37.2	55.8	79.4	44.9	342.7	24	20.2	31.1	115.8	96.3	82.7	403.4	24.9	53.7
FALSE	High	[R].TPAAAAAMNLASPR.[T]	1xTMT6plex [N-Term]; 1xPhospho [S12(100)]	0.000153605	0.000218806	1	1	1	10	Q9UQ35	Q9UQ35 [2261-2274]	Q9UQ35 1xPhospho [S2272(100)]	0	1650.82	0.616	0.82	0.316	0.474	0.627	0.493	0.403	0.336	0.486	0.537	0.528	0.676	0.343	0.362	0.37	0.739	0.58	0.647	161.1	99.2	132.1	50.9	76.4	101	79.4	172.3	69.5	57.8	83.7	92.6	90.9	116.4	177.3	60.9	64.2
FALSE	High	[R].TPAAPASPAAVPSEGSGGSTTGWR.[A]	1xTMT6plex [N-Term]; 1xPhospho [S7(100)]	6.35604e-05	0.000218806	1	1	1	7	P07199	P07199 [150-173]	P07199 1xPhospho [S156(100)]	0	2521.19	0.638	0.967	0.489	0.517	0.791	0.767	0.225	0.158	0.41	0.588	0.596	0.677							203.8	130	197.1	99.6	105.4	161.3	156.3	286.4	64.5	45.4	117.3	168.3	170.7	194
FALSE	High	[R].TPGVLLPGAGGAAGFGMTSPPPPTSPSR.[T]	1xTMT6plex [N-Term]; 1xPhospho [T/S]	8.23124e-05	0.000218806	1	10	1	1	Q96L91	Q96L91 [297-324]		0	2886.44													0.664	0.478	0.446	0.52	0.775	0.765															451.9	300	216.1
FALSE	High	[R].TPKDSPGIPPSAGAHQLFR.[G]	1xTMT6plex [K3]; 1xTMT6plex [N-Term]; 1xPhospho [S5(100)]	0.000104286	0.000218806	1	4	3	20	Q15418	Q15418 [359-377]	Q15418 1xPhospho [S363(100)]	1	2514.33	1.452	1.214	1.266	1.185	0.945	1.273	1.379	1.988	1.822	1.451	1.219	0.879	1.653	1.552	1.408	1.498	1.18	1.375	84.9	123.2	103	107.4	100.6	80.1	108	73	100.7	145.1	133	105.9	89	64.2	70.6	116.6	109.5
FALSE	High	[R].TPIQVESSPQPGLPAGEQLEGLKHAQDSDPRSPTLGIAR.[T]	1xTMT6plex [K23]; 1xTMT6plex [N-Term]; 1xPhospho [S32(98.9)]	0.000151797	0.000218806	1	1	1	1	Q99618	Q99618 [37-75]	Q99618 1xPhospho [S68(98.9)]	2	4615.39							0.355	0.261	0.35	0.418	0.411	0.476														641.9	228.2	167.4	224.6	268.2	264.1	305.6
FALSE	High	[K].TPISPLKTGVSKPIVK.[S]	3xTMT6plex [K7; K12; K16]; 1xTMT6plex [N-Term]; 1xPhospho [S4(100)]	0.000175908	0.000218806	1	2	2	36	Q9NQW6	Q9NQW6 [320-335]	Q9NQW6 1xPhospho [S323(100)]	1	2661.65	1.608	0.472	0.336	0.554	0.45	0.986	0.681	0.474	0.775	1.06	0.797	0.845	0.755	0.59	0.654	1.146	0.01	1.147	134.3	215.9	63.4	45.1	74.5	60.4	132.4	124	84.5	58.8	96.1	131.5	98.8	104.8	127.5	96.2	75.2
FALSE	High	[K].TPLSQSMSVLPTSKPEK.[V]	2xTMT6plex [K14; K17]; 1xTMT6plex [N-Term]; 1xPhospho [S6(100)]	0.0003376	0.000218806	1	3	1	3	Q6WKZ4	Q6WKZ4 [229-245]	Q6WKZ4 1xPhospho [S234(100)]	0	2597.42	1.031	0.56	0.677	0.981	0.8	0.751	0.644	0.486	0.494	0.927	0.932	0.793							177.8	183.2	99.6	120.4	174.4	142.2	133.6	202.6	130.4	98.5	100	187.9	188.8	160.6
FALSE	High	[R].TPQRGDEEGLGGEEEEEEEEEEEDDSAEEGGAAR.[L]	1xTMT6plex [N-Term]; 1xPhospho [S26(100)]	4.26321e-06	0.000218806	1	4	1	8	Q9Y2K7	Q9Y2K7 [844-877]	Q9Y2K7 1xPhospho [S869(100)]	1	4002.58	0.644	0.973	0.539	0.571	0.778	0.775	0.179	0.244	0.426	0.673	0.711	0.51	0.699	0.511	0.585	1.099	1.933	1.385	128	82.4	124.5	69	73.2	99.6	99.2	179.6	32.2	43.8	76.5	121	127.6	91.6	104.2	72.8	53.3
FALSE	High	[R].TNTMNGSKSPVISRPK.[S]	2xTMT6plex [K8; K16]; 1xTMT6plex [N-Term]; 1xPhospho [S9(99.1)]	0.000275649	0.000218806	1	2	2	2	Q8N8S7-2	Q8N8S7-2 [500-515]	Q8N8S7-2 1xPhospho [S508(99.1)]	1	2484.36	1.098	0.966	0.47	0.215	0.124	0.255	0.164	0.075	0.213	0.255	0.293	0.207							258.5	283.8	249.8	121.5	55.5	32	65.9	468.1	76.7	35.2	99.7	119.1	137	97.1
FALSE	High	[R].TPRTPQLKDSSQTSR.[F]	1xTMT6plex [K8]; 1xTMT6plex [N-Term]; 1xPhospho [T4(100)]	0.000415834	0.000218806	1	2	2	19	Q6PKG0	Q6PKG0 [785-799]	Q6PKG0 1xPhospho [T788(100)]	2	2240.18	1.102	0.836	0.378	0.244	0.531	0.57	0.245	0.098	0.166	0.319	0.301	0.562	0.115	0.197	0.162	0.187	0.218	0.217	154.2	169.9	128.8	58.3	37.6	81.8	87.8	244.2	59.8	23.9	40.4	77.9	73.4	137.1	345.8	39.8	68.1
FALSE	High	[R].TLSSSAQEDIIR.[W]	1xTMT6plex [N-Term]; 1xPhospho [S3(100)]	0.000155647	0.000218806	1	2	2	19	Q9H788	Q9H788 [313-324]	Q9H788 1xPhospho [S315(100)]	0	1628.81	0.506	4.381	0.424	0.672	2.015	0.761	0.336	0.86	0.518	1.135	2.061	1.878	0.446	1.307	0.652	1.026	2.083	2.317	72.6	36.7	318	30.8	48.7	146.3	55.2	85.9	28.9	73.9	44.5	97.5	176.9	161.2	81.9	36.5	107
FALSE	High	[R].TLSSPSLQTDGIAATPVPPPPPPK.[S]	1xTMT6plex [K24]; 1xTMT6plex [N-Term]; 1xPhospho [S3(99.6)]	7.07699e-05	0.000218806	1	1	2	9	Q9H7D0	Q9H7D0 [1800-1823]	Q9H7D0 1xPhospho [S1802(99.6)]	0	2906.57	0.981	0.904	0.461	0.693	0.544	0.861	0.425	0.312	0.387	0.534	0.561	0.574	0.531	0.43	0.436	0.628	1.004	0.846	126.1	123.8	114.1	58.2	87.5	68.6	108.7	180.5	76.8	56.2	69.8	96.4	101.3	103.7	149.5	79.4	64.2
FALSE	High	[R].TKSPTDDEVTPSAVVRR.[N]	1xTMT6plex [K2]; 1xTMT6plex [N-Term]; 1xPhospho [S3(99.7)]	0.000289586	0.000218806	1	1	2	3	Q9Y2H5	Q9Y2H5 [775-791]	Q9Y2H5 1xPhospho [S777(99.7)]	2	2396.26	0.845	1.113	0.572	0.486	0.856	0.645	0.348	0.267	0.457	0.685	0.646	0.925							194.3	164.1	216.2	111.1	94.4	166.4	125.3	237.5	82.7	63.4	108.6	162.7	153.5	219.7
FALSE	High	[K].TIDLGAAAHYTGDKASPDQNASTHTPQSSVK.[T]	2xTMT6plex [K14; K31]; 1xTMT6plex [N-Term]; 1xPhospho [S16(98.4)]	2.44251e-05	0.000218806	1	3	2	8	Q14677	Q14677 [284-314]	Q14677 1xPhospho [S299(98.4)]	1	3935.97	1.332	1.173	0.728	0.874	0.853	1.627	0.477	0.325	0.79	1.254	1.296	0.867	0.969	0.693	0.703	0.877	0.291	1.626	94	125.3	110.3	68.4	82.2	80.2	152.9	113.3	54.1	36.8	89.6	142	146.8	98.2	114.6	111	79.4
FALSE	High	[R].TLDSGTSEIVKSPR.[I]	1xTMT6plex [K11]; 1xTMT6plex [N-Term]; 1xPhospho [S12(100)]	0.000103884	0.000218806	1	1	1	19	Q9H501	Q9H501 [187-200]	Q9H501 1xPhospho [S198(100)]	1	2028.08	0.487	1.756	0.309	0.434	0.819	0.557	0.132	0.192	0.285	0.684	0.993	0.568	0.14	0.683	0.391	0.696	0.285	0.707	133.2	64.8	234	41.1	57.8	109.1	74.2	187.7	24.7	36	53.5	128.3	186.5	106.5	169.8	23.7	115.9
FALSE	High	[K].TLEAEFNSPSPPTPEPGEGPR.[K]	1xTMT6plex [N-Term]; 1xPhospho [S10(100)]	0.000128225	0.000218806	1	7	3	6	A0MZ66	A0MZ66 [525-545]	A0MZ66 1xPhospho [S534(100)]	0	2518.17	0.986	1.054	0.601	0.516	0.883	1.048	0.424	0.395	0.682	0.521	0.566	0.906	0.726	0.568	0.653	0.804	3.692	1.259	111.8	110.2	117.8	67.2	57.7	98.7	117.2	148	62.8	58.5	100.9	77.1	83.8	134.2	86.7	62.9	49.2
FALSE	High	[K].TLEPVKPPTVPNDYMTSPAR.[L]	1xTMT6plex [K6]; 1xTMT6plex [N-Term]; 1xPhospho [T/S/Y]	0.000278203	0.000218806	1	12	1	3	Q8IZP0	Q8IZP0 [200-219]		0	2751.42	0.94	0.927	0.492	0.602	0.501	1.081													378.8	356.2	351.3	186.4	227.9	189.8	409.6
FALSE	High	[R].TLHSPPLQLQQR.[S]	1xTMT6plex [N-Term]; 1xPhospho [S4(100)]	0.000176092	0.000218806	1	5	1	15	Q6PFW1	Q6PFW1 [1149-1160]	Q6PFW1 1xPhospho [S1152(100)]	0	1726.92	1.395	1.413	0.735	0.642	1.106	1.327	0.41	0.257	0.491	0.75	0.737	0.765	0.482	0.638	0.637	0.65	1.191	0.936	93.3	130.2	131.9	68.6	59.9	103.3	123.9	155.3	63.7	39.9	76.3	116.5	114.5	118.8	127.2	61.4	81.2
FALSE	High	[K].TLLSESSSQSSKSPSLSSK.[Q]	2xTMT6plex [K12; K19]; 1xTMT6plex [N-Term]; 1xPhospho [S/T]	0.000137137	0.000218806	1	1	2	11	Q9UPU5	Q9UPU5 [1129-1147]		1	2707.44	0.806	0.75	0.688	0.736	0.508	0.853	0.301	0.338	0.84	1.153	0.818	0.313	0.828	0.755	1.215	1.731	0.01	0.7	134	108.1	100.6	92.2	98.6	68.1	114.3	155	46.7	52.4	130.3	178.7	126.9	48.5	103.7	85.9	78.3
FALSE	High	[R].TLNAETPKSSPLPAK.[G]	2xTMT6plex [K8; K15]; 1xTMT6plex [N-Term]; 1xPhospho [S/T]	0.000171731	0.000218806	1	1	2	26	Q7L2J0	Q7L2J0 [208-222]		1	2321.31	1.055	1.079	0.603	0.531	0.857	0.861	0.338	0.164	0.396	0.636	0.748	0.791	0.724	0.865	0.999	1.3	4.385	1.316	118.5	125.1	127.8	71.5	62.9	101.6	102	163	55.2	26.7	64.5	103.8	122	129.1	68.6	49.7	59.3
FALSE	High	[K].TLSSPSNRPSGETSVPPPPAVGR.[M]	1xTMT6plex [N-Term]; 1xPhospho [S4(98.9)]	0.000155134	0.000218806	1	8	2	6	Q8WWM7	Q8WWM7 [421-443]	Q8WWM7 1xPhospho [S424(98.9)]	0	2599.31	0.537	0.75	0.282	0.719	0.539	0.543	0.317	0.143	0.585	0.584	0.495	0.597	0.406	0.588	0.665	1.442	0.432	1.046	153.9	82.7	115.4	43.3	110.7	83	83.6	190.1	60.2	27.2	111.2	111	94.2	113.5	129.1	52.3	75.9
FALSE	High	[K].TLNMTTSPEEKRK.[I]	2xTMT6plex [K11; K13]; 1xTMT6plex [N-Term]; 1xPhospho [T/S]	0.000238125	0.000218806	1	2	2	16	P49915	P49915 [326-338]		2	2302.24	0.717	0.72	0.377	0.279	0.43	0.746	0.321	0.123	0.2	0.563	0.532	0.627	0.272	0.297	0.278	0.379	0.435	0.403	169.1	121.1	121.7	63.7	47.2	72.7	126.2	197.6	63.5	24.3	39.6	111.2	105.2	123.8	232.7	63.2	69
FALSE	High	[R].TIQEVLEEQSEDEDREAKR.[K]	1xTMT6plex [K18]; 1xTMT6plex [N-Term]; 1xPhospho [S10(100)]	0.000146578	0.000218806	1	3	1	1	P18858	P18858 [132-150]	P18858 1xPhospho [S141(100)]	2	2842.39													0.695	0.708	0.594	0.955	2.779	1.683															249.6	173.4	176.7
FALSE	High	[R].TLQRLSSGFDDIDLPSAVK.[Y]	1xTMT6plex [K19]; 1xTMT6plex [N-Term]; 1xPhospho [S6(100)]	0.000116072	0.000218806	1	2	1	2	Q9Y446	Q9Y446 [308-326]	Q9Y446 1xPhospho [S313(100)]	1	2600.37							0.494	0.859	0.926	0.952	1.079	0.595	0.989	0.758	0.724	1.036	1.073	1.092								179.3	88.6	154	166.1	170.8	193.5	106.7	156.1	154.3	118.2
FALSE	High	[K].TLRLNQPGTPTRTAV.[-]	1xTMT6plex [N-Term]; 1xPhospho [T9(100)]	0.000304154	0.000218806	1	1	1	3	P36507	P36507 [386-400]	P36507 1xPhospho [T394(100)]	2	1934.04	1.953	1.336	0.839	0.387	0.664	1.221													283.8	554.3	379.2	238	110	188.4	346.5
FALSE	High	[R].TLSDESIYNSQR.[E]	1xTMT6plex [N-Term]; 1xPhospho [S3(100)]	0.000403338	0.000218806	1	3	1	12	O43166	O43166 [1583-1594]	O43166 1xPhospho [S1585(100)]	0	1721.79	0.753	1	0.478	0.457	0.902	0.626	0.318	0.258	0.609	0.689	0.678	0.609	0.378	0.485	0.463	0.71	1.582	0.919	132.3	99.7	132.4	63.3	60.5	119.3	82.9	160.5	51	41.5	97.7	110.7	108.9	97.8	133.9	50.7	64.9
FALSE	High	[K].TISIDENMEPSPTGDFYPSPSSPAAGSR.[T]	1xTMT6plex [N-Term]; 1xPhospho [S22(100)]	5.92684e-05	0.000218806	1	4	2	4	O00712	O00712 [274-301]	O00712 1xPhospho [S295(100)]	0	3219.44							0.503	0.431	0.812	0.712	0.661	0.709	0.703	0.501	0.561	0.68	1.279	0.879								208.6	104.9	90	169.4	148.5	137.9	147.9	195.1	137.1	97.7
FALSE	High	[R].TISINSPKAQTVQAVR.[C]	1xTMT6plex [K8]; 1xTMT6plex [N-Term]; 1xPhospho [S6(100)]	0.00014469	0.000218806	1	3	1	8	Q9P1Y6	Q9P1Y6 [862-877]	Q9P1Y6 1xPhospho [S867(100)]	1	2251.26	1.492	0.873	0.531	0.655	0.534	1.407	0.465	0.254	0.427	0.883	0.921	0.975	0.4	0.492	0.506	0.548	0.22	0.711	112	167	97.8	59.5	73.3	59.8	157.6	137.6	63.9	34.9	58.7	121.5	126.7	134.2	179.3	71.7	88.2
FALSE	High	[R].TLSNAEDYLDDEDSD.[-]	1xTMT6plex [N-Term]; 1xPhospho [S14(100)]	0.000143066	0.000218806	1	1	1	5	Q92882	Q92882 [200-214]	Q92882 1xPhospho [S213(100)]	0	2010.79							0.459	0.102	0.578	0.41	0.183	0.852														585.8	269.2	60	338.7	240.5	107	499
FALSE	High	[R].TLSPTPSAEGYQDVRDR.[M]	1xTMT6plex [N-Term]; 1xPhospho [S3(100)]	9.14256e-05	0.000218806	1	6	1	11	O14639	O14639 [429-445]	O14639 1xPhospho [S431(100)]	1	2201.04	1.158	1.65	0.671	0.551	1.242	0.964	0.369	0.338	0.708	0.727	0.904	0.93	0.477	0.617	0.556	0.643	1.301	1.021	96.8	112.1	159.7	64.9	53.4	120.2	93.3	138.3	51	46.7	97.9	100.5	125.1	128.7	126.7	60.4	78.2
FALSE	High	[K].TIPSWATLSASQLAR.[A]	1xTMT6plex [N-Term]; 1xPhospho [S11(100)]	0.000215136	0.000218806	1	2	1	1	Q5SSJ5	Q5SSJ5 [132-146]	Q5SSJ5 1xPhospho [S142(100)]	0	1910.99													0.834	0.578	0.527	0.583	2.445	0.633															318.2	265.2	184
FALSE	High	[R].TKSKGSLEITESQSADAEPPPPPKPDLSR.[Y]	3xTMT6plex [K2; K4; K24]; 1xTMT6plex [N-Term]; 1xPhospho [T/S]	7.00913e-05	0.000218806	1	2	1	3	Q9C0B5	Q9C0B5 [294-322]		2	4059.18							0.634	0.288	0.833	0.882	0.835	0.906														390.5	247.7	112.5	325.1	344.3	326.1	353.7
FALSE	High	[R].TPRTPRTPQLK.[D]	1xTMT6plex [K11]; 1xTMT6plex [N-Term]; 2xPhospho [T4(99.5); T7(100)]	0.000385655	0.000218806	1	2	2	15	Q6PKG0	Q6PKG0 [782-792]	Q6PKG0 2xPhospho [T785(99.5); T788(100)]	2	1913.02	0.541	1.364	0.369	0.737	0.839	0.55	0.225	0.159	0.192	0.557	0.772	0.555	0.27	0.984	0.624	1.13	0.438	0.679	130.4	70.5	177.8	48.1	96.1	109.3	71.7	209.8	47.2	33.3	40.3	116.8	162	116.4	130.8	35.3	128.7
FALSE	High	[K].TPSPKEEDEEPESPPEKK.[T]	3xTMT6plex [K5; K17; K18]; 1xTMT6plex [N-Term]; 1xPhospho [S13(100)]	0.000113936	0.000218806	1	2	1	54	Q9H1E3	Q9H1E3 [202-219]	Q9H1E3 1xPhospho [S214(100)]	2	3049.58	0.19	0.609	0.223	0.407	0.351	0.214	0.112	0.057	0.277	0.487	0.426	0.299	0.346	0.89	0.838	1.797	0.365	1.126	237.1	45	144.5	52.9	96.6	83.2	50.7	262.1	29.4	15	72.6	127.5	111.6	78.4	109	37.8	97
FALSE	High	[K].TRTDSTSDGRPAWMR.[T]	1xTMT6plex [N-Term]; 1xPhospho [S5(100)]	0.000167564	0.000218806	1	1	2	18	Q14204	Q14204 [4364-4378]	Q14204 1xPhospho [S4368(100)]	1	2045.94	0.686	1.472	0.405	0.712	1.25	0.771	0.364	0.396	0.524	0.815	0.946	0.794	0.7	0.951	0.566	1.275	0.769	1.173	108.3	74.3	159.4	43.9	77.1	135.4	83.4	145.4	53	57.6	76.2	118.6	137.5	115.5	111	77.7	105.6
FALSE	High	[K].TSASEGNPYVSSTLSVPASPR.[V]	1xTMT6plex [N-Term]; 1xPhospho [S19(100)]	3.45791e-05	0.000218806	1	3	1	6	Q86SQ0	Q86SQ0 [316-336]	Q86SQ0 1xPhospho [S334(100)]	0	2416.16	0.546	0.902	0.442	0.602	0.936	0.715	0.403	0.297	0.5	0.829	0.787	0.762							201.9	110.2	182.1	89.3	121.7	189	144.3	231.8	93.5	68.9	115.9	192.2	182.4	176.7
FALSE	High	[K].TSDIFGSPVTATSR.[L]	1xTMT6plex [N-Term]; 1xPhospho [S7(100)]	0.000197519	0.000218806	1	3	1	13	Q9H910	Q9H910 [91-104]	Q9H910 1xPhospho [S97(100)]	0	1747.85	0.937	1.022	0.506	0.717	0.928	0.68	0.475	0.411	0.528	0.635	0.554	0.762	0.293	0.347	0.335	0.808	0.728	0.77	117.1	109.7	119.6	59.2	84	108.7	79.6	155.7	74	63.9	82.2	98.8	86.3	118.5	173.6	50.9	60.2
FALSE	High	[K].TSEGVTNEKGTDSQAMEEEKPEGHV.[-]	2xTMT6plex [K9; K20]; 1xTMT6plex [N-Term]; 1xPhospho [S13(100)]	4.0537e-05	0.000218806	1	1	1	3	Q13451	Q13451 [433-457]	Q13451 1xPhospho [S445(100)]	1	3456.64							0.825	0.168	0.834	0.724	0.537	0.643	1.13	0.436	0.704	0.65	0.106	0.69								195.7	161.5	33	163.3	141.6	105.1	125.8	249	281.4	108.6
FALSE	High	[R].TSGGDHAPDSPSGENSPAPQGR.[L]	1xTMT6plex [N-Term]; 1xPhospho [S10(100)]	0.000203739	0.000218806	1	1	1	2	Q96NY9	Q96NY9 [86-107]	Q96NY9 1xPhospho [S95(100)]	0	2430.05	0.275	0.663	0.175	0.176	0.496	0.188													706.2	194.3	468.1	123.5	124.5	350.6	132.8
FALSE	High	[K].TSPKPAVVETVTTAKPQQIQALMDEVTK.[Q]	3xTMT6plex [K4; K15; K28]; 1xTMT6plex [N-Term]; 1xPhospho [S2(99.4)]	1.28054e-05	0.000218806	1	1	1	3	P56192	P56192 [824-851]	P56192 1xPhospho [S825(99.4)]	0	4007.23							1.125	1.441	2.095	1.54	1.424	1.109	1.129	0.778	0.646	1.192	0.819	1.598								104.6	117.7	150.7	219.2	161.2	149	116.1	151	170.5	117.5
FALSE	High	[R].TSPSGGTWSSVVSGVPRLSPK.[T]	1xTMT6plex [K21]; 1xTMT6plex [N-Term]; 1xPhospho [S19(100)]	9.73657e-05	0.000218806	1	4	1	4	Q99700	Q99700 [666-686]	Q99700 1xPhospho [S684(100)]	1	2624.38	1.505	0.823	0.866	0.786	0.45	1.158							0.57	0.236	0.265	0.355	0.246	0.321	157.2	236.6	129.3	136.2	123.5	70.8	182								355.6	202.8	83.9
FALSE	High	[K].TSQPPVPQGEAEEDSQGKEGPSGSGDSQLSASSR.[S]	1xTMT6plex [K18]; 1xTMT6plex [N-Term]; 1xPhospho [S15(100)]	9.69666e-05	0.000218806	1	2	1	1	Q12789	Q12789 [725-758]	Q12789 1xPhospho [S739(100)]	1	3924.81													0.194	0.406	0.408	0.522	0.186	0.516															649.6	126.3	264
FALSE	High	[R].TRSWDSSSPVDRPEPEAASPTTR.[T]	1xTMT6plex [N-Term]; 1xPhospho [S3(99.6)]	0.00012432	0.000218806	1	2	1	5	Q86WB0	Q86WB0 [352-374]	Q86WB0 1xPhospho [S354(99.6)]	1	2838.33	0.749	1.413	0.372	0.43	1.001	0.613	0.413	0.211	0.388	0.541	0.576	0.8	0.941	0.636	0.564	0.905	2.305	1.519	122.4	91.7	173	45.6	52.6	122.5	75.1	170.9	70.5	36.1	66.3	92.4	98.4	136.7	94.8	89.1	60.2
FALSE	High	[K].TSQVGAASAPAKESPR.[K]	1xTMT6plex [K12]; 1xTMT6plex [N-Term]; 1xPhospho [S14(100)]	4.30798e-05	0.000218806	3	8	1	18	Q13428-3; Q13428-7; Q13428-6	Q13428-3 [368-383]; Q13428-7 [368-383]; Q13428-6 [368-383]	Q13428-3 1xPhospho [S381(100)]; Q13428-7 1xPhospho [S381(100)]; Q13428-6 1xPhospho [S381(100)]	1	2095.09	0.156	0.823	0.184	0.276	0.405	0.097	0.098	0.078	0.122	0.578	0.531	0.425	0.117	0.569	0.507	1.173	0.01	0.252	251.3	39.3	206.7	46.3	69.3	101.7	24.3	239.6	23.6	18.7	29.1	138.4	127.3	101.8	188.6	22.2	107.4
FALSE	High	[K].TSRDTSPSSGSAVSSSK.[V]	1xTMT6plex [K17]; 1xTMT6plex [N-Term]; 1xPhospho [S6(99.6)]	0.000311951	0.000218806	1	8	3	5	Q8NEY8	Q8NEY8 [200-216]	Q8NEY8 1xPhospho [S205(99.6)]	1	2179.06	0.155	0.436	0.067	0.062	0.218	0.062	0.03	0.01	0.01	0.154	0.181	0.493	0.01	0.04	0.04	0.062	0.01	0.031	345.2	53.6	150.3	23.2	21.3	75.4	21.4	338.2	10.1	3	2.6	52.1	61.1	166.8	656.8	4.8	26.6
FALSE	High	[R].TSSEDNLYLAVLR.[A]	1xTMT6plex [N-Term]; 1xPhospho [S3(100)]	0.00027756	0.000218806	1	1	3	12	Q15149-4	Q15149-4 [19-31]	Q15149-4 1xPhospho [S21(100)]	0	1789.89	0.473	0.864	0.401	0.446	0.628	0.702	0.314	0.309	0.44	0.475	0.55	0.51	0.501	0.39	0.351	0.579	2.067	0.737	151.5	71.6	130.9	60.7	67.6	95.1	106.3	187.3	58.8	57.8	82.4	88.9	102.9	95.4	132.1	66.2	51.5
FALSE	High	[R].TSSFAEPGGGGGGGGGGPGGSASGPGGTGGGK.[A]	1xTMT6plex [K32]; 1xTMT6plex [N-Term]; 1xPhospho [S3(99.7)]	2.13835e-05	0.000218806	1	1	2	10	P49840	P49840 [19-50]	P49840 1xPhospho [S21(99.7)]	0	2971.36	0.407	0.565	0.215	0.471	0.602	0.686	0.114	0.054	0.133	0.58	0.627	0.662							262.3	106.8	148.3	56.5	123.7	158	179.9	335.9	38.2	18.1	44.6	194.9	210.5	222.4
FALSE	High	[K].TSSGDPPSPLVK.[Q]	1xTMT6plex [K12]; 1xTMT6plex [N-Term]; 1xPhospho [S8(100)]	0.000454116	0.000218806	1	1	1	10	Q99618	Q99618 [80-91]	Q99618 1xPhospho [S87(100)]	0	1722.91	0.363	0.877	0.276	0.494	0.738	0.408	0.103	0.051	0.139	0.563	0.752	0.377	0.274	0.583	0.493	1.097	3.389	0.705	159	57.8	139.4	43.8	78.5	117.3	64.9	236.7	24.4	12	32.8	133.4	178	89.2	97.2	26.7	56.7
FALSE	High	[R].TSSKESSPIPSPTSDRK.[A]	2xTMT6plex [K4; K17]; 1xTMT6plex [N-Term]; 2xPhospho [S3(99.1); S7(99.1)]	0.000203121	0.000218806	1	1	3	5	Q01082	Q01082 [2159-2175]	Q01082 2xPhospho [S2161(99.1); S2165(99.1)]	2	2651.33							0.157	0.08	0.188	0.439	0.325	0.43														801.7	126	64.2	150.4	352.2	260.5	345
FALSE	High	[R].TSSKESSPIPSPTSDRK.[A]	2xTMT6plex [K4; K17]; 1xTMT6plex [N-Term]; 3xPhospho [S3(99); S11(100); S/T]	0.000445482	0.000218806	1	1	3	13	Q01082	Q01082 [2159-2175]	Q01082 3xPhospho [S2161(99); S2169(100); S/T]	2	2731.3	0.2	0.803	0.188	0.333	0.427	0.203	0.083	0.063	0.126	0.424	0.468	0.414	0.317	0.687	0.573	1.089	7.21	0.999	215.2	43	172.9	40.4	71.7	91.8	43.6	258	21.3	16.4	32.6	109.3	120.7	106.8	63.7	20.2	43.7
FALSE	High	[R].TSSISGPLSPAYTGQVPYNYNQLEGR.[F]	1xTMT6plex [N-Term]; 1xPhospho [S9(99.5)]	2.18886e-05	0.000218806	1	1	2	8	Q01082-3	Q01082-3 [6-31]	Q01082-3 1xPhospho [S14(99.5)]	0	3108.49							0.52	0.432	0.638	0.72	0.666	0.822	0.687	0.379	0.399	0.705	0.786	0.852								206	107.2	89	131.5	148.4	137.3	169.4	231.1	158.7	87.6
FALSE	High	[R].TSSLTQFPPSQSEER.[S]	1xTMT6plex [N-Term]; 1xPhospho [S3(100)]	0.000262975	0.000218806	1	3	4	201	Q9H6Z4	Q9H6Z4 [124-138]	Q9H6Z4 1xPhospho [S126(100)]	0	2002.93	0.67	0.878	0.404	0.452	0.792	0.649	0.282	0.156	0.322	0.396	0.38	0.532	0.27	0.339	0.322	0.594	1.282	0.6	140.8	94.4	123.6	57	63.6	111.5	91.4	220.8	62.2	34.4	71.1	87.4	83.9	117.5	168	45.4	56.9
FALSE	High	[K].TSQVGAASAPAKESPRK.[G]	2xTMT6plex [K12; K17]; 1xTMT6plex [N-Term]; 1xPhospho [S14(100)]	0.000115589	0.000218806	3	8	1	4	Q13428-3; Q13428-7; Q13428-6	Q13428-3 [368-384]; Q13428-7 [368-384]; Q13428-6 [368-384]	Q13428-3 1xPhospho [S381(100)]; Q13428-7 1xPhospho [S381(100)]; Q13428-6 1xPhospho [S381(100)]	2	2452.35	0.755	0.693	0.562	0.416	0.474	0.654	0.283	0.356	0.213	0.54	0.626	0.731	0.273	0.716	0.613	1.038	0.01	0.678	163.3	123.2	113.1	91.7	67.8	77.4	106.8	182	51.5	64.8	38.8	98.2	113.9	133	156.1	42.6	111.8
FALSE	High	[R].TPSEAERWLEEVSQVAK.[A]	1xTMT6plex [K17]; 1xTMT6plex [N-Term]; 1xPhospho [S3(100)]	0.000418405	0.000218806	1	1	1	1	Q9Y6R0	Q9Y6R0 [409-425]	Q9Y6R0 1xPhospho [S411(100)]	1	2497.27							0.333	0.393	0.543	0.746	0.686	0.554														493.7	164.2	194	267.9	368.3	338.6	273.4
FALSE	High	[R].TRSPDVISSASTALSQDIPEIASEALSR.[G]	1xTMT6plex [N-Term]; 1xPhospho [T/S]	0.000282121	0.000218806	1	2	1	1	Q6P2E9	Q6P2E9 [727-754]		1	3210.61							0.355	0.443	0.678	0.515	0.522	0.737														494	175.6	219	334.8	254.6	257.9	364.1
FALSE	High	[R].TRLSPPRASYDDPYK.[K]	1xTMT6plex [K15]; 1xTMT6plex [N-Term]; 1xPhospho [S4(99.7)]	0.000293818	0.000218806	1	1	2	11	Q96PK6	Q96PK6 [579-593]	Q96PK6 1xPhospho [S582(99.7)]	2	2304.18	0.809	0.734	0.515	0.372	0.36	0.668	0.186	0.248	0.411	0.594	0.549	0.562	0.65	0.387	0.46	0.649	0.095	0.928	164.5	133.2	120.8	84.7	61.2	59.2	109.9	188	35	46.6	77.3	111.6	103.2	105.7	167.7	109	64.9
FALSE	High	[R].TPSSEEISPTKFPGLYR.[T]	1xTMT6plex [K11]; 1xTMT6plex [N-Term]; 1xPhospho [S3(100)]	0.000171242	0.000218806	1	1	2	13	Q15311	Q15311 [27-43]	Q15311 1xPhospho [S29(100)]	1	2447.26	0.778	0.777	0.575	0.813	0.699	1	0.368	0.482	0.817	0.778	0.711	0.54	0.721	0.504	0.556	0.913	0.784	1.112	117.9	91.7	91.6	67.8	95.9	82.4	118	151.3	55.6	73	123.6	117.7	107.6	81.7	129.5	93.3	65.3
FALSE	High	[K].TPVQYSQQQNSPQK.[H]	1xTMT6plex [K14]; 1xTMT6plex [N-Term]; 1xPhospho [S11(100)]	0.000367052	0.000218806	1	1	1	1	P46013	P46013 [347-360]	P46013 1xPhospho [S357(100)]	0	2171.09	0.568	0.582	0.544	0.439	0.689	0.559													479.3	272.5	279.1	260.8	210.5	330	267.7
FALSE	High	[K].TPVQYSQQQNSPQKHK.[N]	2xTMT6plex [K14; K16]; 1xTMT6plex [N-Term]; 1xPhospho [S11(100)]	7.75293e-05	0.000218806	1	1	1	9	P46013	P46013 [347-362]	P46013 1xPhospho [S357(100)]	1	2665.41	0.485	0.468	0.239	0.342	0.459	0.39	0.157	0.105	0.146	0.492	0.441	0.604	0.171	0.329	0.298	0.635	0.01	0.394	206.1	99.9	96.4	49.2	70.4	94.6	80.4	235.8	37	24.8	34.4	116.1	103.9	142.5	250.7	42.7	82.5
FALSE	High	[R].TPVSPVKFSPGDFWGR.[G]	1xTMT6plex [K7]; 1xTMT6plex [N-Term]; 1xPhospho [S4(100)]	0.00038003	0.000218806	1	4	1	5	P23443	P23443 [444-459]	P23443 1xPhospho [S447(100)]	1	2315.2	1.541	0.987	0.809	0.686	1.025	1.106	0.96	0.866	0.728	0.816	0.721	0.796	0.826	0.769	0.724	0.578	0.306	0.707	101.2	156	99.9	81.9	69.4	103.7	111.9	116.8	112.1	101.1	85	95.3	84.2	93	140.2	115.8	107.9
FALSE	High	[R].TQDPSSPGTTPPQAR.[Q]	1xTMT6plex [N-Term]; 1xPhospho [S6(99.6)]	0.00018268	0.000218806	1	1	3	25	Q13112	Q13112 [424-438]	Q13112 1xPhospho [S429(99.6)]	0	1848.87	0.426	0.692	0.202	0.371	0.755	0.325	0.163	0.091	0.141	0.298	0.319	0.56	0.091	0.205	0.17	0.703	0.288	0.353	176.3	75.1	121.9	35.7	65.5	133	57.3	262.8	42.8	23.9	37.2	78.3	83.8	147.3	270.2	24.6	55.3
FALSE	High	[R].TQLWASEPGTPPLPTSLPSQNPILK.[N]	1xTMT6plex [K25]; 1xTMT6plex [N-Term]; 1xPhospho [T10(100)]	4.92319e-05	0.000218806	1	5	1	7	Q9BXP5	Q9BXP5 [535-559]	Q9BXP5 1xPhospho [T544(100)]	0	3210.72	0.76	0.807	0.719	1.038	0.891	0.857	0.812	0.817	1.151	1.09	1.076	0.949	0.734	0.578	0.571	0.756	0.924	0.899	105.4	80.1	85.1	75.8	109.4	93.9	90.2	102.7	83.4	83.9	118.3	112	110.6	97.6	137.7	101	79.6
FALSE	High	[K].TQMAEVLPSPR.[G]	1xTMT6plex [N-Term]; 1xPhospho [S9(100)]	0.000423618	0.000218806	1	4	1	14	P11388	P11388 [1205-1215]	P11388 1xPhospho [S1213(100)]	0	1537.76	0.492	0.753	0.363	0.45	0.855	0.483	0.269	0.183	0.301	0.327	0.364	0.413	0.29	0.443	0.425	0.88	1.434	0.752	152.6	75.1	114.9	55.5	68.7	130.6	73.7	245.1	65.9	44.8	73.7	80.2	89.1	101.3	139.5	40.5	61.8
FALSE	High	[R].TQPDGTSVPGEPASPISQR.[L]	1xTMT6plex [N-Term]; 1xPhospho [S14(100)]	7.2746e-05	0.000218806	1	3	1	17	Q14980	Q14980 [1744-1762]	Q14980 1xPhospho [S1757(100)]	0	2233.07	0.501	1.055	0.318	0.527	1.184	0.53	0.193	0.314	0.448	0.57	0.746	0.671	0.388	1.005	0.595	1.142	0.863	1.253	128.8	64.5	135.9	40.9	67.9	152.5	68.3	182.2	35.1	57.3	81.7	103.9	135.9	122.3	115.8	44.9	116.3
FALSE	High	[R].TRSNPEGAEDRAVGAQASVGSR.[S]	1xTMT6plex [N-Term]; 1xPhospho [S3(100)]	4.41131e-05	0.000218806	1	2	1	16	Q9NWV8	Q9NWV8 [27-48]	Q9NWV8 1xPhospho [S29(100)]	2	2524.21	0.916	1.215	0.351	0.289	0.711	0.689	0.216	0.104	0.146	0.375	0.442	0.755	0.117	0.161	0.144	0.195	0.66	0.362	136.9	125.5	166.4	48.1	39.6	97.4	94.3	211.4	45.8	22.1	31	79.2	93.4	159.6	283.9	33.3	45.8
FALSE	High	[R].TQPDGTSVPGEPASPISQRLPPKVESLESLYFTPIPAR.[S]	1xTMT6plex [K23]; 1xTMT6plex [N-Term]; 1xPhospho [S14(100)]	9.4977e-05	0.000218806	1	3	2	5	Q14980	Q14980 [1744-1781]	Q14980 1xPhospho [S1757(100)]	2	4600.41	1.135	1.067	0.506	0.486	0.456	1.206	0.528	0.578	0.48	0.662	0.75	0.833	0.514	0.512	0.342	0.427	0.01	0.88	124.6	141.5	133	63	60.5	56.9	150.3	142.2	75.1	82.2	68.3	94.2	106.6	118.4	185.8	95.6	95.2
FALSE	High	[R].TQPSSGVDSAVGTLPATSPQSTSVQAK.[G]	1xTMT6plex [K27]; 1xTMT6plex [N-Term]; 1xPhospho [S18(99.5)]	8.5877e-06	0.000218806	1	5	4	23	Q13428-3	Q13428-3 [1094-1120]	Q13428-3 1xPhospho [S1111(99.5)]	0	3139.59	0.727	1.001	0.414	0.425	0.517	0.671	0.271	0.113	0.288	0.534	0.534	0.594	0.169	0.285	0.291	0.573	0.276	0.679	149.6	108.8	149.8	62	63.5	77.4	100.3	202.6	54.9	22.9	58.4	108.1	108.1	120.3	218	36.7	62.1
FALSE	High	[R].TQTPPLGQTPQLGLK.[T]	1xTMT6plex [K15]; 1xTMT6plex [N-Term]; 1xPhospho [T]	0.000144731	0.000218806	1	2	2	14	P78344	P78344 [506-520]		0	2117.18	0.718	0.758	0.658	0.742	0.637	0.824	0.444	0.439	0.698	0.785	0.669	0.639	0.662	0.595	0.788	1.157	0.601	0.861	129.1	92.7	97.9	85	95.7	82.3	106.3	152.5	67.7	66.9	106.4	119.7	102	97.4	123.3	81.6	73.4
FALSE	High	[K].TQTPPVSPAPQPTEERLPSSPVYEDAASFK.[A]	1xTMT6plex [K30]; 1xTMT6plex [N-Term]; 1xPhospho [T3(100)]	3.6829e-05	0.000218806	1	3	3	17	Q14247	Q14247 [399-428]	Q14247 1xPhospho [T401(100)]	1	3764.88	0.8	0.831	0.457	0.696	0.745	1	0.382	0.356	0.614	0.834	0.692	0.819	0.706	0.433	0.554	1.034	1.113	1.566	123.1	98.5	102.3	56.3	85.6	91.7	123.2	142.3	54.4	50.7	87.4	118.7	98.4	116.5	117.2	82.7	50.7
FALSE	High	[K].TQVLSPDSLFTAK.[F]	1xTMT6plex [K13]; 1xTMT6plex [N-Term]; 1xPhospho [S5(100)]	0.000333973	0.000218806	1	3	1	1	P55196	P55196 [1717-1729]	P55196 1xPhospho [S1721(100)]	0	1945.04													0.872	1.797	0.711	0.867	9.385	1.04															134	116.8	240.8
FALSE	High	[K].TQYNQVPSEDFERTPQSPTLPPAK.[FV]	1xTMT6plex [K24]; 1xTMT6plex [N-Term]; 1xPhospho [S/T/Y]	0.000199237	0.000218806	1	4	1	5	P78310	P78310 [316-339]		1	3268.63	1.223	1.751	0.868	0.61	0.931	1.004	0.422	0.517	0.932	0.658	0.849	0.89							147.3	180.1	257.9	127.9	89.8	137.1	147.8	192.1	81.2	99.3	179.1	126.4	163	170.9
FALSE	High	[R].TRDDGDEEGLLTHSEEELEHSQDTDADDGALQ.[-]	1xTMT6plex [N-Term]; 1xPhospho [S14(99.7)]	1.96357e-05	0.000218806	1	2	3	19	Q9UKM9	Q9UKM9 [275-306]	Q9UKM9 1xPhospho [S288(99.7)]	1	3836.61							0.458	0.437	0.702	0.555	0.507	0.571	1.507	0.57	0.861	0.964	4.087	0.917								233	106.8	101.7	163.6	129.3	118.2	132.9	112.5	169.6	64.1
FALSE	High	[R].TRDDGDEEGLLTHSEEELEHSQDTDADDGALQ.[-]	1xTMT6plex [N-Term]; 2xPhospho [T12(100); S14(100)]	0.000122715	0.000218806	1	2	2	4	Q9UKM9	Q9UKM9 [275-306]	Q9UKM9 2xPhospho [T286(100); S288(100)]	1	3916.58							0.433	0.344	0.653	0.579	0.519	0.653														502.4	217.3	172.7	328	291.1	260.7	327.9
FALSE	High	[K].TRHSPTPQQSNR.[T]	1xTMT6plex [N-Term]; 1xPhospho [S4(100)]	0.000155647	0.000218806	2	2	1	19	Q8IYB3; Q8IYB3-2	Q8IYB3 [411-422]; Q8IYB3-2 [409-420]	Q8IYB3 1xPhospho [S414(100)]; Q8IYB3-2 1xPhospho [S412(100)]	1	1717.83	0.261	1.309	0.145	0.15	0.842	0.123	0.198	0.121	0.16	0.186	0.367	0.834	0.255	0.618	0.477	0.601	0.428	0.724	187.4	48.9	245.3	27.1	28.1	157.8	23.1	230.7	45.7	28	36.8	42.9	84.7	192.3	175.8	44.9	108.7
FALSE	High	[K].TQPHHSTPTKGGWK.[V]	2xTMT6plex [K10; K14]; 1xTMT6plex [N-Term]; 1xPhospho [S/T]	0.000415834	0.000218806	1	2	2	4	Q12789	Q12789 [508-521]		1	2329.24	1.76	0.691	0.845	0.543	0.698	1.424	0.39	0.341	0.409	0.804	0.83	0.763							154.5	271.9	106.8	130.6	83.9	107.8	220.1	225.8	88	76.9	92.3	181.6	187.5	172.3
FALSE	High	[R].TSSPRSPPSSSEIFTPAHEENVR.[F]	1xTMT6plex [N-Term]; 1xPhospho [S6(98.7)]	8.03611e-05	0.000218806	1	1	2	21	C9JLW8	C9JLW8 [16-38]	C9JLW8 1xPhospho [S21(98.7)]	1	2821.34	0.725	1.018	0.377	0.384	0.851	0.706	0.505	0.328	0.609	0.767	0.823	1.013	0.428	0.461	0.424	0.631	0.968	1.033	139.4	101	141.9	52.6	53.6	118.6	98.4	132.2	66.8	43.3	80.5	101.4	108.7	133.9	147.2	62.9	67.8
FALSE	High	[K].TKPPRPDSPATTPNISVK.[K]	2xTMT6plex [K2; K18]; 1xTMT6plex [N-Term]; 1xPhospho [S8(100)]	0.000150192	0.000218806	1	2	2	9	P32519	P32519 [180-197]	P32519 1xPhospho [S187(100)]	0	2673.49	1.052	1.263	0.66	0.557	0.762	1.238	0.277	0.183	0.515	0.653	0.749	0.927	0.364	0.423	0.462	0.649	0.311	0.881	110.1	115.8	139.1	72.7	61.3	84	136.3	157.2	43.6	28.8	81	102.7	117.7	145.7	172.1	62.7	72.8
FALSE	High	[K].TKFASDDEHDEHDENGATGPVKR.[A]	2xTMT6plex [K2; K22]; 1xTMT6plex [N-Term]; 1xPhospho [S5(100)]	1.99902e-05	0.000218806	1	1	2	195	P05455	P05455 [362-384]	P05455 1xPhospho [S366(100)]	2	3322.59	0.924	0.838	0.419	0.347	0.587	1.006	0.295	0.145	0.423	0.686	0.71	0.856	0.232	0.32	0.318	0.549	0.211	0.75	141.6	130.9	118.7	59.4	49.2	83.1	142.5	162.3	47.9	23.6	68.6	111.3	115.3	139	209	48.6	67
FALSE	High	[R].TASELLLDRR.[L]	1xTMT6plex [N-Term]; 1xPhospho [S3(100)]	0.000224289	0.000218806	1	1	2	57	Q92508	Q92508 [1644-1653]	Q92508 1xPhospho [S1646(100)]	1	1482.79	1.066	1.138	0.612	0.478	0.836	0.942	0.372	0.297	0.555	0.646	0.676	0.679	0.731	0.42	0.431	0.562	0.871	0.693	117.2	125	133.4	71.7	56	98	110.4	158	58.7	46.8	87.6	102	106.9	107.3	153.1	111.9	64.3
FALSE	High	[R].TASEINFDKLQFEPPLRK.[E]	2xTMT6plex [K9; K18]; 1xTMT6plex [N-Term]; 1xPhospho [S3(100)]	0.000194489	0.000218806	1	1	1	6	Q9Y4K4	Q9Y4K4 [333-350]	Q9Y4K4 1xPhospho [S335(100)]	2	2900.59	0.774	0.818	0.727	0.787	0.775	1.12	0.589	0.584	0.707	1.071	1.024	1.012	0.935	0.466	0.47	0.864	0.804	1.186	112.8	87.3	92.3	82	88.8	87.4	126.4	113.2	66.7	66.1	80.1	121.2	115.9	114.5	130.1	121.7	60.7
FALSE	High	[R].TASETRSEGSEYEEIPK.[R]	1xTMT6plex [K17]; 1xTMT6plex [N-Term]; 3xPhospho [S3(100); T5(99.5); S10(100)]	0.000199819	0.000218806	1	1	2	4	P48634	P48634 [1083-1099]	P48634 3xPhospho [S1085(100); T1087(99.5); S1092(100)]	1	2611.1							0.318	0.214	0.537	0.96	0.861	0.802														447.5	142.3	95.6	240.4	429.6	385.5	359.1
FALSE	High	[R].TASFSESRADEVAPAK.[K]	1xTMT6plex [K16]; 1xTMT6plex [N-Term]; 1xPhospho [S3(100)]	0.000191605	0.000218806	1	3	1	14	P53396	P53396 [453-468]	P53396 1xPhospho [S455(100)]	1	2204.1	0.589	1.148	0.434	0.623	0.925	0.771	0.22	0.251	0.36	0.861	0.82	0.706	0.433	0.575	0.559	1.072	0.813	1.092	125.5	73.9	144.1	54.5	78.2	116.2	96.8	160.2	35.3	40.2	57.6	137.9	131.3	113	132.6	57.4	76.2
FALSE	High	[R].TASFSESRADEVAPAKK.[A]	2xTMT6plex [K16; K17]; 1xTMT6plex [N-Term]; 1xPhospho [S3(100)]	0.000125194	0.000218806	1	3	2	75	P53396	P53396 [453-469]	P53396 1xPhospho [S455(100)]	2	2561.36	0.478	0.888	0.334	0.527	0.551	0.567	0.125	0.13	0.291	0.804	0.748	0.591	0.347	0.475	0.393	0.953	0.049	0.996	159.9	76.4	142	53.4	84.3	88.1	90.6	188.7	23.6	24.6	54.9	151.7	141.1	111.6	168.3	58.4	79.9
FALSE	High	[R].TASGSSVTSLDGTR.[S]	1xTMT6plex [N-Term]; 1xPhospho [S3(100)]	0.000153226	0.000218806	1	3	5	76	Q92597	Q92597 [328-341]	Q92597 1xPhospho [S330(100)]	0	1647.78	0.779	2.891	0.534	0.328	1.062	0.31	0.484	0.271	0.544	0.61	0.785	0.755	0.337	1.65	1.298	0.592	0.766	0.483	110.5	86.1	319.4	59	36.3	117.4	34.2	162.5	78.7	44	88.4	99.2	127.5	122.6	100.3	33.8	165.4
FALSE	High	[R].TASGSSVTSLDGTR.[S]	1xTMT6plex [N-Term]; 2xPhospho [S5(99.5); S6(100)]	0.000225097	0.000218806	1	3	6	16	Q92597	Q92597 [328-341]	Q92597 2xPhospho [S332(99.5); S333(100)]	0	1727.75	0.672	1.375	0.437	0.22	0.613	0.273	0.371	0.218	0.407	0.489	0.555	0.482	0.258	0.739	0.804	0.494	0.765	0.508	161.9	108.8	222.6	70.7	35.6	99.3	44.2	201.7	74.9	43.9	82	98.7	111.9	97.2	141.6	36.5	104.7
FALSE	High	[R].TASGSSVTSLDGTRSR.[S]	1xTMT6plex [N-Term]; 1xPhospho [S15(99.4)]	0.000158963	0.000218806	1	3	2	8	Q92597	Q92597 [328-343]	Q92597 1xPhospho [S342(99.4)]	1	1890.91	0.361	0.755	0.473	0.385	0.818	0.573	0.356	0.251	0.567	0.632	0.612	0.494	0.252	0.472	0.469	0.587	2.127	0.605	154.2	55.6	116.4	72.9	59.3	126.1	88.3	176	62.7	44.2	99.7	111.2	107.7	86.9	134	33.8	63.2
FALSE	High	[R].TAQVPSPPRGK.[I]	1xTMT6plex [K11]; 1xTMT6plex [N-Term]; 1xPhospho [S6(100)]	0.000408266	0.000218806	1	4	1	72	Q9UKV3	Q9UKV3 [999-1009]	Q9UKV3 1xPhospho [S1004(100)]	1	1675.93	0.528	0.741	0.506	0.451	0.664	0.366	0.198	0.145	0.202	0.487	0.433	0.513	0.352	0.926	0.91	1.277	0.406	0.569	168	88.8	124.5	85	75.8	111.6	61.5	244.3	48.4	35.5	49.5	119	105.7	125.3	120.8	42.5	111.8
FALSE	High	[R].TASGSSVTSLDGTRSRSHTSEGTR.[S]	1xTMT6plex [N-Term]; 2xPhospho [T13(97.3); T19(96)]	0.000272522	0.000218806	1	3	1	1	Q92597	Q92597 [328-351]	Q92597 2xPhospho [T340(97.3); T346(96)]	2	2826.26	0.75	0.669	0.509	0.291	0.692	0.429													483.9	362.9	323.7	246.5	140.7	334.7	207.7
FALSE	High	[R].TASPPPPPKR.[R]	1xTMT6plex [K9]; 1xTMT6plex [N-Term]; 1xPhospho [S3(100)]	0.000196678	0.000218806	2	2	1	34	Q8IYB3; Q8IYB3-2	Q8IYB3 [614-623]; Q8IYB3-2 [612-621]	Q8IYB3 1xPhospho [S616(100)]; Q8IYB3-2 1xPhospho [S614(100)]	1	1585.89	0.388	1.148	0.238	0.233	0.788	0.261	0.241	0.195	0.154	0.34	0.508	0.91	0.145	0.47	0.374	0.377	0.318	0.168	179.1	69.5	205.6	42.6	41.7	141.2	46.8	200.4	48.2	39.1	31	68.1	101.9	182.3	246.2	35.8	115.7
FALSE	High	[R].TASPPPPPKR.[R]	1xTMT6plex [K9]; 1xTMT6plex [N-Term]; 2xPhospho [T1(100); S3(100)]	0.000345059	0.000218806	2	2	1	9	Q8IYB3; Q8IYB3-2	Q8IYB3 [614-623]; Q8IYB3-2 [612-621]	Q8IYB3 2xPhospho [T614(100); S616(100)]; Q8IYB3-2 2xPhospho [T612(100); S614(100)]	1	1665.85	0.116	0.741	0.09	0.112	0.359	0.095	0.062	0.055	0.053	0.131	0.136	0.245							418.9	48.4	310.5	37.5	46.9	150.4	39.9	622.3	38.6	34.3	33.2	81.5	84.9	152.6
FALSE	High	[R].TASQGPQTDSVIQNSENIK.[A]	1xTMT6plex [K19]; 1xTMT6plex [N-Term]; 1xPhospho [S3(99.5)]	0.000153994	0.000218806	1	2	2	4	Q9NZN5	Q9NZN5 [1286-1304]	Q9NZN5 1xPhospho [S1288(99.5)]	0	2555.28	0.59	1.153	0.423	0.605	0.821	0.665	0.429	1.056	1.017	1.204	1.253	1.145	0.72	0.987	0.869	1.598	2.728	2.161	133.7	78.9	154.1	56.6	80.9	109.8	88.9	92.4	39.7	97.5	93.9	111.2	115.7	105.8	73.6	53	72.7
FALSE	High	[R].TASRPDDIPDSPSSPKVALLPPVLK.[K]	2xTMT6plex [K16; K25]; 1xTMT6plex [N-Term]; 1xPhospho [S14(99.4)]	0.000122895	0.000218806	1	2	1	2	Q5VZK9	Q5VZK9 [1278-1302]	Q5VZK9 1xPhospho [S1291(99.4)]	1	3367.88	0.904	0.773	0.425	0.686	0.532	0.904													402	363.3	310.7	170.7	275.7	214	363.5
FALSE	High	[R].TASTDLKQLNQVNFTLPK.[K]	2xTMT6plex [K7; K18]; 1xTMT6plex [N-Term]; 1xPhospho [S3(99.5)]	0.0003376	0.000218806	1	3	1	1	Q6WKZ4	Q6WKZ4 [278-295]	Q6WKZ4 1xPhospho [S280(99.5)]	1	2785.55													0.632	0.466	0.494	0.679	0.518	0.963															442	279.4	205.8
FALSE	High	[R].TASTPTPPQTGGGLEPQANGETPQVAVIVRPDDR.[S]	1xTMT6plex [N-Term]; 1xPhospho [T4(99.3)]	0.000229672	0.000218806	1	8	1	2	Q04637	Q04637 [202-235]	Q04637 1xPhospho [T205(99.3)]	0	3765.86							0.551	0.189	0.694	0.655	0.512	0.893														467.3	257.6	88.2	324.5	306.2	239.1	417.1
FALSE	High	[K].TATPPGYKPGSPPSFR.[T]	1xTMT6plex [K8]; 1xTMT6plex [N-Term]; 1xPhospho [S11(99.5)]	0.000367052	0.000218806	1	1	1	19	P54259	P54259 [651-666]	P54259 1xPhospho [S661(99.5)]	0	2198.14	0.739	0.825	0.587	0.729	0.6	0.867	0.268	0.295	0.562	0.74	0.706	0.617	0.815	0.711	0.742	1.415	0.382	1.472	130.1	96.1	107.3	76.3	94.8	78.1	112.8	166.2	44.6	49	93.5	122.9	117.4	102.6	108.3	88.3	77.1
FALSE	High	[R].TAVPSPVEAAAASDPAAAR.[N]	1xTMT6plex [N-Term]; 1xPhospho [S5(100)]	0.000295255	0.000218806	1	2	1	3	Q147X3	Q147X3 [148-166]	Q147X3 1xPhospho [S152(100)]	0	2061.02	0.882	1.573	0.667	0.895	1.238	0.944	0.399	0.366	0.706	0.872	0.58	0.995	0.334	0.541	0.456	0.67	2.747	0.761	94	82.9	147.9	62.7	84.1	116.4	88.8	136.7	54.5	50	96.6	119.2	79.2	136.1	115.4	38.6	62.4
FALSE	High	[K].TASPPGPPPYGK.[R]	1xTMT6plex [K12]; 1xTMT6plex [N-Term]; 1xPhospho [S3(100)]	0.000435714	0.000218806	1	1	2	7	P54259	P54259 [630-641]	P54259 1xPhospho [S632(100)]	0	1706.89	0.614	4.525	0.734	0.712	0.832	1.055	0.396	0.238	0.504	0.759	0.845	1.53							131	80.4	592.9	96.1	93.3	109	138.2	163	64.5	38.8	82.1	123.6	137.7	249.3
FALSE	High	[R].TDGFAEAIHSPQVAGVPR.[F]	1xTMT6plex [N-Term]; 1xPhospho [S10(100)]	4.15704e-05	0.000218806	1	1	1	28	P12270	P12270 [2146-2163]	P12270 1xPhospho [S2155(100)]	0	2161.06	0.802	1.299	0.552	0.82	1.241	0.762	0.551	0.789	0.796	1.005	1.296	0.783	0.687	1.16	0.787	1.299	3.36	1.553	99.5	79.7	129.2	54.9	81.5	123.5	75.8	115.4	63.5	91.1	91.8	115.9	149.6	90.3	75	51.5	87
FALSE	High	[K].TAPTLSPEHWK.[A]	1xTMT6plex [K11]; 1xTMT6plex [N-Term]; 1xPhospho [S6(100)]	0.000178963	0.000218806	1	1	1	16	Q96JM3	Q96JM3 [400-410]	Q96JM3 1xPhospho [S405(100)]	0	1804.94	1.032	0.85	0.535	0.724	0.853	1.003	0.532	0.477	0.793	0.801	0.9	0.862	0.329	0.537	0.458	0.672	0.819	0.839	115.7	119.4	98.3	61.8	83.7	98.7	116.1	131	69.7	62.5	103.9	104.9	117.9	112.9	151.2	49.7	81.2
FALSE	High	[R].TAPATGQLPGRSSPAGSPR.[T]	1xTMT6plex [N-Term]; 1xPhospho [S/T]	0.000385655	0.000218806	1	2	2	6	Q9NQU5	Q9NQU5 [335-353]		1	2117.07	0.676	0.736	0.241	0.476	0.44	0.811	0.237	0.199	0.231	0.608	0.561	0.591	0.215	0.327	0.298	0.643	0.82	0.515	158	106.8	116.4	38.1	75.2	69.5	128.1	197.7	46.9	39.3	45.6	120.1	110.9	116.8	191.3	41.1	62.5
FALSE	High	[R].SVSVDSGEQREAGTPSLDSEAKEVAPR.[S]	1xTMT6plex [K22]; 1xTMT6plex [N-Term]; 1xPhospho [S3(100)]	0.000169658	0.000218806	1	4	1	1	Q86UU0	Q86UU0 [116-142]	Q86UU0 1xPhospho [S118(100)]	2	3339.65							0.357	0.197	0.296	0.489	1.338	1.964														372.2	132.7	73.5	110.3	182.1	497.9	731.2
FALSE	High	[K].SVVSDLEADDVKGSVPLSSSPPATHFPDETEITNPVPK.[K]	2xTMT6plex [K12; K38]; 1xTMT6plex [N-Term]; 1xPhospho [S/T]	3.90044e-05	0.000218806	1	4	3	22	P11388	P11388 [1374-1411]		1	4729.41	0.552	0.674	0.425	0.476	0.585	0.544	0.375	0.463	0.714	0.386	0.443	0.5	0.471	0.335	0.334	0.584	0.468	0.757	162	89.4	109.3	68.8	77.2	94.7	88.1	176.2	66.1	81.6	125.8	68	78.1	88.1	183.9	86.7	61.6
FALSE	High	[R].SVVSFDKVKEPR.[K]	2xTMT6plex [K7; K9]; 1xTMT6plex [N-Term]; 1xPhospho [S4(100)]	0.000213704	0.000218806	1	4	1	73	Q15424	Q15424 [601-612]	Q15424 1xPhospho [S604(100)]	2	2158.22	1.334	0.833	0.427	0.487	0.502	0.495	0.471	0.392	0.573	0.655	0.44	0.398	1.257	0.76	0.585	0.915	0.137	0.681	142.7	190.4	118.8	60.9	69.5	71.6	70.6	182.8	86.1	71.7	104.7	119.6	80.4	72.8	123.3	155	93.6
FALSE	High	[R].SWDSSSPVDRPEPEAASPTTR.[T]	1xTMT6plex [N-Term]; 1xPhospho [S17(100)]	0.000158656	0.000218806	1	2	1	5	Q86WB0	Q86WB0 [354-374]	Q86WB0 1xPhospho [S370(100)]	0	2581.18	1.111	0.931	0.667	0.469	0.835	0.783	0.521	0.39	0.959	0.972	0.851	0.612	0.824	0.855	1.078	1.152	1.157	0.836	122	135.6	113.5	81.4	57.3	101.8	95.6	135.4	70.5	52.8	129.9	131.6	115.3	82.9	97.7	80.5	83.6
FALSE	High	[R].SWEDSPERGRPHER.[A]	1xTMT6plex [N-Term]; 1xPhospho [S5(100)]	0.00014667	0.000218806	1	7	1	12	Q9UDY2	Q9UDY2 [170-183]	Q9UDY2 1xPhospho [S174(100)]	1	2046.93	0.754	0.913	0.638	0.504	0.771	0.743	0.379	0.293	0.531	0.577	0.495	0.944	0.275	0.244	0.237	0.427	1.095	0.673	130.1	98.1	118.7	83	65.5	100.3	96.6	154.4	58.5	45.2	82.1	89.1	76.4	145.8	191.4	52.7	46.7
FALSE	High	[R].SWGQQAQEYQEQK.[Q]	1xTMT6plex [K13]; 1xTMT6plex [N-Term]; 1xPhospho [S1(100)]	9.97668e-05	0.000218806	1	2	1	6	Q5VZK9	Q5VZK9 [1331-1343]	Q5VZK9 1xPhospho [S1331(100)]	0	2148.02	0.433	1.323	0.402	0.457	0.835	0.53	0.216	0.26	0.353	0.585	0.688	0.529	0.533	0.571	0.489	0.98	1.862	1.177	138	59.7	182.5	55.5	63	115.1	73.2	187.3	40.4	48.7	66.1	109.5	128.9	99.1	110.8	59.1	63.3
FALSE	High	[K].SWSTATSPLGGERPFR.[YS]	1xTMT6plex [N-Term]; 1xPhospho [S7(99.5)]	0.000282121	0.000218806	1	8	3	10	Q9UPQ0	Q9UPQ0 [297-312]	Q9UPQ0 1xPhospho [S303(99.5)]	0	2058	1.446	1.66	0.877	0.978	1	1.213	0.591	0.987	0.767	0.915	0.821	1.033	0.824	1.03	0.639	0.775	1.102	1.029	86.5	125.1	143.6	75.8	84.6	86.5	104.9	113.7	67.1	112.2	87.2	104	93.4	117.4	109.1	89.9	112.3
FALSE	High	[R].SYQFGIIGNDRVSGAGFSPSSK.[M]	1xTMT6plex [K22]; 1xTMT6plex [N-Term]; 1xPhospho [S18(100)]	0.000171896	0.000218806	1	2	1	1	Q9C0C2	Q9C0C2 [1121-1142]	Q9C0C2 1xPhospho [S1138(100)]	1	2812.41	1.359	1.328	0.604	0.559	0.454	1.448													311	422.7	413.1	188	173.9	141.2	450.2
FALSE	High	[R].TAPATGQLPGRSSPAGSPR.[T]	1xTMT6plex [N-Term]; 2xPhospho [S17(100); S/T]	0.000292395	0.000218806	1	2	1	2	Q9NQU5	Q9NQU5 [335-353]	Q9NQU5 2xPhospho [S351(100); S/T]	1	2197.04	0.337	0.722	0.248	0.374	0.806	0.358	0.153	0.108	0.192	0.442	0.352	0.438							264.2	89	190.8	65.4	98.8	213	94.5	403.9	61.9	43.6	77.7	178.5	142	176.7
FALSE	High	[R].SYRSVGGSGGGSFGDNLVTR.[S]	1xTMT6plex [N-Term]; 1xPhospho [S4(100)]	0.000161823	0.000218806	1	4	1	6	P02545	P02545 [625-644]	P02545 1xPhospho [S628(100)]	1	2282.08	1.176	1.334	0.579	0.586	1.44	0.774	0.735	0.278	0.441	0.766	0.858	1.087	0.287	0.449	0.413	0.533	0.932	0.737	99.9	117.5	133.3	57.8	58.5	143.8	77.4	127.7	93.8	35.6	56.3	97.8	109.5	138.8	172.9	49.6	77.6
FALSE	High	[R].SYSPDGKESPSDKK.[S]	3xTMT6plex [K7; K13; K14]; 1xTMT6plex [N-Term]; 1xPhospho [S3(100)]	0.000173072	0.000218806	1	2	3	86	P43243	P43243 [596-609]	P43243 1xPhospho [S598(100)]	2	2521.34	0.246	1.047	0.234	0.137	0.381	0.165	0.069	0.046	0.145	0.393	0.454	0.447	0.167	0.745	0.684	0.81	0.047	0.445	240	59.2	251.3	56.2	33	91.5	39.6	273.1	18.9	12.4	39.5	107.3	123.9	122.1	162.1	27	120.8
FALSE	High	[R].SYSSPDITQAIQEEEKR.[K]	1xTMT6plex [K16]; 1xTMT6plex [N-Term]; 1xPhospho [S3(99.8)]	1.45288e-05	0.000218806	1	2	2	26	P40818	P40818 [716-732]	P40818 1xPhospho [S718(99.8)]	1	2519.24	0.549	0.822	0.385	0.504	0.789	0.908	0.34	0.4	0.637	0.745	0.726	0.631	0.806	0.472	0.541	0.945	1.097	1.303	136.3	74.8	112.1	52.5	68.7	107.5	123.7	151	51.4	60.4	96.1	112.5	109.6	95.3	121.3	97.8	57.3
FALSE	High	[R].TADGRVSPAGGTLDDKPKEQLQR.[S]	2xTMT6plex [K16; K18]; 1xTMT6plex [N-Term]; 1xPhospho [S7(100)]	0.000118081	0.000218806	1	2	1	8	Q8WY36	Q8WY36 [838-860]	Q8WY36 1xPhospho [S844(100)]	2	3206.71	2.004	0.946	0.406	0.335	0.198	0.994	0.487	0.16	0.64	0.695	0.648	0.785	0.637	0.502	0.551	0.749	0.13	0.9	131.4	263.3	124.3	53.4	44	26	130.6	149.5	72.8	24	95.7	103.9	96.8	117.3	149.3	95.1	75
FALSE	High	[R].TADSSSSEDEEEYVVEK.[V]	1xTMT6plex [K17]; 1xTMT6plex [N-Term]; 1xPhospho [S7(99.7)]	0.000352798	0.000218806	1	1	2	3	P45973	P45973 [8-24]	P45973 1xPhospho [S14(99.7)]	0	2442.08							0.345	0.449	1.035	1.361	1.275	1.259														312.3	107.7	140.1	323.2	425.2	398.3	393.2
FALSE	High	[K].TAEISSTALRSSPIMR.[K]	1xTMT6plex [N-Term]; 1xPhospho [S/T]	0.000165876	0.000218806	1	2	1	5	O43314	O43314 [1161-1176]		1	2029.04							0.467	0.368	0.909	0.809	0.79	0.772	0.758	0.662	0.688	0.747	1.107	1.076								202.9	94.7	74.7	184.4	164.2	160.4	156.7	175.9	133.4	116.4
FALSE	High	[R].TALPTSGSSAGELELLAGEVPARSPGAFDMSGVR.[G]	1xTMT6plex [N-Term]; 1xPhospho [S24(100)]	2.29652e-05	0.000218806	1	3	1	2	Q9Y6I3	Q9Y6I3 [412-445]	Q9Y6I3 1xPhospho [S435(100)]	1	3639.79							0.553	0.501	0.532	0.62	0.618	0.694	0.562	0.328	0.296	0.594	3.019	0.915								212.7	117.6	106.5	113.1	131.9	131.5	147.6	169.7	95.4	55.7
FALSE	High	[R].TAPAAPAEDAVAAAAAAPSEPSEPSRPSPQPKPR.[T]	1xTMT6plex [K32]; 1xTMT6plex [N-Term]; 1xPhospho [S/T]	0.000129349	0.000218806	1	1	1	5	Q53GA4	Q53GA4 [117-150]		0	3830.95	1.368	1.245	0.523	0.777	1.27	1.232	0.361	0.314	0.531	0.703	0.701	0.65							139.2	190.4	173.3	72.8	108.2	176.7	171.4	250.7	90.4	78.7	133.2	176.3	175.8	163
FALSE	High	[R].TAPAAPAEDAVAAAAAAPSEPSEPSRPSPQPKPRTP.[-]	1xTMT6plex [K32]; 1xTMT6plex [N-Term]; 1xPhospho [S/T]	0.000328655	0.000218806	1	1	1	2	Q53GA4	Q53GA4 [117-152]		1	4029.05							0.398	0.466	0.817	0.89	0.854	0.956														390.3	155.2	182.1	318.7	347.3	333.5	373
FALSE	High	[R].SYSLSELSVLQAK.[S]	1xTMT6plex [K13]; 1xTMT6plex [N-Term]; 1xPhospho [S3(99.7)]	0.000151003	0.000218806	1	2	1	4	Q9P0V3	Q9P0V3 [244-256]	Q9P0V3 1xPhospho [S246(99.7)]	0	1963.06	1.883	1.393	0.867	0.633	0.854	1.19	0.365	0.538	0.79	0.754	0.815	0.748	0.747	0.609	0.555	0.674	1.88	0.852	90.2	169.9	125.7	78.2	57.1	77.1	107.4	137	50	73.7	108.3	103.3	111.7	102.4	112.1	83.7	68.3
FALSE	High	[K].TKPIVKPQTSPEYGQGINPISR.[L]	2xTMT6plex [K2; K6]; 1xTMT6plex [N-Term]; 1xPhospho [S10(99.5)]	8.25932e-05	0.000218806	1	3	2	8	O95793	O95793 [269-290]	O95793 1xPhospho [S278(99.5)]	0	3177.76	0.818	0.692	0.489	0.531	0.524	1.16	0.264	0.208	0.387	0.749	0.827	0.912	0.302	0.309	0.292	0.751	0.01	1.072	134.8	110.3	93.4	65.9	71.6	70.7	156.4	154.3	40.8	32	59.8	115.6	127.6	140.7	194.9	58.8	60.2
FALSE	High	[R].TDGSISGDRQPVTVADYISR.[A]	1xTMT6plex [N-Term]; 1xPhospho [S/T/Y]	0.000134795	0.000218806	1	1	2	8	P51116	P51116 [598-617]		1	2446.18							0.332	0.351	0.709	0.485	0.416	0.516	0.392	0.382	0.408	0.768	1.04	0.839								258.9	85.9	90.8	183.7	125.5	107.8	133.6	230.6	90.5	88.2
FALSE	High	[K].TDSEKPFRGSQSPKR.[Y]	2xTMT6plex [K5; K14]; 1xTMT6plex [N-Term]; 1xPhospho [S12(100)]	0.000199819	0.000218806	1	1	2	23	Q9Y2W1	Q9Y2W1 [397-411]	Q9Y2W1 1xPhospho [S408(100)]	2	2487.33	0.989	1.155	0.55	0.271	0.279	0.913	0.112	0.053	0.299	0.456	0.512	0.588	0.587	0.522	0.547	0.787	0.048	1.412	140.5	139.1	162.3	77.3	38.1	39.2	128.3	230.1	25.8	12.2	68.8	104.9	117.9	135.3	138.7	81.4	72.4
FALSE	High	[K].TGSGSPFAGNSPAREGEQDAASLKDVFK.[G]	2xTMT6plex [K24; K28]; 1xTMT6plex [N-Term]; 1xPhospho [S11(100)]	0.000148388	0.000218806	1	1	1	2	Q9UPT8	Q9UPT8 [1265-1292]	Q9UPT8 1xPhospho [S1275(100)]	2	3590.81	0.75	0.88	0.516	0.747	0.587	0.97							0.485	0.377	0.359	0.673	0.76	1.392	184.6	138.5	162.4	95.2	137.9	108.3	179								216.8	105.1	81.8
FALSE	High	[R].TGSLKPNPASPLPASPYGGPTPASYTTASTPAGPAFPVQVK.[V]	2xTMT6plex [K5; K41]; 1xTMT6plex [N-Term]; 1xPhospho [S10(100)]	0.000236285	0.000218806	1	1	1	1	Q15654	Q15654 [133-173]	Q15654 1xPhospho [S142(100)]	0	4747.5	1.427	1.138	0.824	0.693	0.604	1.132													307.9	439.4	350.5	253.8	213.5	186.1	348.6
FALSE	High	[R].TGSNAAQYKYGK.[N]	2xTMT6plex [K9; K12]; 1xTMT6plex [N-Term]; 1xPhospho [S3(100)]	0.000251443	0.000218806	1	2	1	8	Q8N556	Q8N556 [546-557]	Q8N556 1xPhospho [S548(100)]	1	2055.09	0.379	0.265	0.203	0.172	0.266	0.671							0.094	0.09	0.088	0.136	0.072	0.172	331	125.4	87.7	67.1	56.8	88.1	222.1								678.9	63.7	61.1
FALSE	High	[R].TGSNISGASSDISLDEQYKHQLEETKK.[E]	3xTMT6plex [K19; K26; K27]; 1xTMT6plex [N-Term]; 1xPhospho [S3(98.5)]	0.00027692	0.000218806	1	1	1	1	P22059	P22059 [377-403]	P22059 1xPhospho [S379(98.5)]	2	3962.06	0.697	0.934	0.572	0.952	1.08	0.94													340.1	237.1	317.6	194.7	323.7	367.3	319.6
FALSE	High	[K].TGSSLLKEEEEDGQEGSIHNLPLVTSQRPFYDGPMPTPR.[Q]	1xTMT6plex [K7]; 1xTMT6plex [N-Term]; 1xPhospho [S17(100)]	9.32947e-05	0.000218806	1	2	1	1	O75717	O75717 [391-429]	O75717 1xPhospho [S407(100)]	1	4850.37	1.299	0.923	0.641	0.687	0.573	1.071													339	440.5	312.8	217.3	232.9	194.4	363
FALSE	High	[K].TGSSSPPGGPPKPGSQLDSMLGSLQSDLNK.[L]	2xTMT6plex [K12; K30]; 1xTMT6plex [N-Term]; 1xPhospho [S4(98.7)]	7.98084e-05	0.000218806	1	4	2	3	P49023	P49023 [318-347]	P49023 1xPhospho [S321(98.7)]	0	3706.9	0.729	0.866	0.681	1.028	0.603	0.739	0.406	0.738	0.978	1.081	1.001	0.677	0.999	0.767	0.795	1.703	0.4	2.178	119	86.7	103	81	122.3	71.8	87.9	118.9	48.3	87.7	116.3	128.6	119	80.5	92.9	92.9	71.3
FALSE	High	[R].TGSTSSKEDDYESDAATIVQK.[C]	2xTMT6plex [K7; K21]; 1xTMT6plex [N-Term]; 1xPhospho [S3(100)]	0.000158453	0.000218806	1	5	2	21	Q5T4S7	Q5T4S7 [360-380]	Q5T4S7 1xPhospho [S362(100)]	1	2999.47							0.273	0.787	0.461	0.899	1.621	0.584	0.465	1.125	0.498	1.039	1.528	1.032								192.5	52.5	151.4	88.8	172.9	312	112.4	152.2	70.7	171.2
FALSE	High	[K].TGVTSTSDSEEEGDDQEGEK.[K]	1xTMT6plex [K20]; 1xTMT6plex [N-Term]; 2xPhospho [S9(99.7); T/S]	0.000144008	0.000218806	1	3	2	5	O75475	O75475 [267-286]	O75475 2xPhospho [S275(99.7); T/S]	0	2718.1	0.172	0.695	0.201	0.325	0.33	0.112	0.101	0.086	0.202	0.181	0.202	0.245	0.132	0.406	0.369	0.706	0.263	0.268	248.2	42.7	172.6	49.9	80.6	81.8	27.8	355.8	36.1	30.7	71.7	64.5	72	87.2	215.9	28.5	87.6
FALSE	High	[R].TGSEPALSPAVVR.[R]	1xTMT6plex [N-Term]; 1xPhospho [S8(100)]	0.000294535	0.000218806	1	3	1	1	O75815	O75815 [368-380]	O75815 1xPhospho [S375(100)]	0	1592.82	1.002	1.049	0.466	0.481	0.804	0.574													390.6	391.4	409.6	182.1	187.7	314.3	224.3
FALSE	High	[K].TGVTSTSDSEEEGDDQEGEKK.[R]	2xTMT6plex [K20; K21]; 1xTMT6plex [N-Term]; 2xPhospho [S9(100); T/S]	0.000174286	0.000218806	1	3	2	2	O75475	O75475 [267-287]	O75475 2xPhospho [S275(100); T/S]	1	3075.35	0.333	0.569	0.16	0.2	0.327	0.224	0.096	0.052	0.065	0.135	0.123	0.264							376.7	125.5	214.4	60.4	75.4	123	84.3	599.8	57.7	30.9	39	80.9	73.8	158.1
FALSE	High	[K].TGVTSTSDSEEEGDDQEGEKKR.[K]	2xTMT6plex [K20; K21]; 1xTMT6plex [N-Term]; 2xPhospho [S7(100); S9(100)]	2.36033e-05	0.000218806	1	3	4	82	O75475	O75475 [267-288]	O75475 2xPhospho [S273(100); S275(100)]	2	3231.45	0.346	0.644	0.187	0.129	0.182	0.151	0.147	0.033	0.071	0.128	0.148	0.34	0.062	0.235	0.196	0.425	0.149	0.178	280	96.9	180.4	52.4	36.2	51	42.3	355.2	52.3	11.6	25.3	45.5	52.4	120.7	310.9	19.4	73
FALSE	High	[R].THELRQGDDSSDEEDKER.[V]	1xTMT6plex [K16]; 1xTMT6plex [N-Term]; 2xPhospho [S10(100); S11(100)]	0.00019316	0.000218806	1	1	1	2	Q12846	Q12846 [5-22]	Q12846 2xPhospho [S14(100); S15(100)]	2	2764.19	0.22	0.901	0.259	0.305	0.601	0.19													604.1	133	544.2	156.7	184.2	363.2	114.5
FALSE	High	[R].THSLSNADGQYDPYTDSR.[F]	1xTMT6plex [N-Term]; 1xPhospho [S3(100)]	0.000178963	0.000218806	1	12	1	2	Q8IVL1	Q8IVL1 [1589-1606]	Q8IVL1 1xPhospho [S1591(100)]	0	2336							0.32	0.201	0.404	0.578	0.679	0.926	0.282	0.253	0.25	0.407	1.214	0.481								238.4	76.2	47.9	96.3	137.9	161.9	220.8	288.3	81.2	73.1
FALSE	High	[R].THSTSSSLGSGESPFSR.[S]	1xTMT6plex [N-Term]; 1xPhospho [S3(100)]	0.000153151	0.000218806	1	3	2	20	Q9UGV2	Q9UGV2 [329-345]	Q9UGV2 1xPhospho [S331(100)]	0	2032.92	0.705	1.151	0.419	0.498	1.548	0.776	0.252	0.175	0.308	0.765	0.792	0.627	0.515	0.815	0.62	0.892	1.085	1.882	103.4	72.9	119	43.3	51.5	160.1	80.2	186.3	46.9	32.6	57.3	142.5	147.5	116.8	108.6	56	88.5
FALSE	High	[R].THSVSADPSCRPGPGSQGPESATWK.[T]	1xCarboxymethyl [C10]; 1xTMT6plex [K25]; 1xTMT6plex [N-Term]; 1xPhospho [S3(100)]	0.000382264	0.000218806	1	2	1	2	Q6F5E8	Q6F5E8 [1266-1290]	Q6F5E8 1xPhospho [S1268(100)]	0	3135.46							0.157	0.165	0.354	0.426	0.471	0.623	0.243	0.294	0.243	0.744	0.01	0.79								315.8	49.6	52.2	111.7	134.5	148.7	196.7	329.1	80	96.9
FALSE	High	[K].THTTALAGRSPSPASGR.[R]	1xTMT6plex [N-Term]; 2xPhospho [S10(100); S12(100)]	8.1473e-05	0.000218806	1	3	3	21	Q9UQ35	Q9UQ35 [286-302]	Q9UQ35 2xPhospho [S295(100); S297(100)]	1	2055.96	0.34	0.834	0.27	0.34	0.951	0.391	0.183	0.173	0.275	0.393	0.419	0.547	0.199	0.364	0.342	0.548	0.459	0.477	162.9	55.4	135.8	44	55.4	154.8	63.7	232.6	42.6	40.3	64.1	91.3	97.5	127.3	216.1	42.9	78.6
FALSE	High	[K].TKEVYELLDSPGKVLLQSK.[D]	3xTMT6plex [K2; K13; K19]; 1xTMT6plex [N-Term]; 1xPhospho [S10(100)]	0.000192898	0.000218806	1	2	1	1	P22234	P22234 [18-36]	P22234 1xPhospho [S27(100)]	2	3143.81							0.618	0.851	0.863	0.753	0.724	0.562														391	241.7	332.9	337.5	294.4	283	219.6
FALSE	High	[R].TKEYVSNDAAQSDDEEKLQSQPTDTDGGR.[L]	2xTMT6plex [K2; K17]; 1xTMT6plex [N-Term]; 1xPhospho [S12(100)]	2.14423e-05	0.000218806	1	3	1	2	Q5JSH3	Q5JSH3 [392-420]	Q5JSH3 1xPhospho [S403(100)]	2	3951.87							0.234	0.206	0.75	0.74	0.671	0.568	0.455	0.588	0.617	1.106	0.32	1.187								245.9	57.6	50.7	184.4	181.9	165	139.7	203.8	92.7	119.9
FALSE	High	[K].TGVTSTSDSEEEGDDQEGEKKR.[K]	2xTMT6plex [K20; K21]; 1xTMT6plex [N-Term]; 1xPhospho [S9(100)]	8.39822e-06	0.000218806	1	3	3	23	O75475	O75475 [267-288]	O75475 1xPhospho [S275(100)]	2	3151.49	0.072	0.15	0.035	0.047	0.071	0.042	0.136	0.017	0.014	0.039	0.04	0.081	0.023	0.035	0.025	0.075	0.018	0.034	508.2	36.3	76.1	17.6	24.1	35.8	21.1	486	66	8.1	6.7	18.9	19.6	39.4	608.9	13.8	21.4
FALSE	High	[K].TDLQGSASPSKVEGVHTPR.[Q]	1xTMT6plex [K11]; 1xTMT6plex [N-Term]; 1xPhospho [S8(99.6)]	8.74404e-05	0.000218806	1	2	1	3	Q6VY07	Q6VY07 [488-506]	Q6VY07 1xPhospho [S495(99.6)]	1	2504.29							0.329	0.195	0.357	0.683	0.562	0.546														571.9	188.4	111.7	204	390.5	321.6	312
FALSE	High	[R].TGSDHTNPTSPLLVKPSDLLEENKINSSVK.[F]	3xTMT6plex [K15; K24; K30]; 1xTMT6plex [N-Term]; 1xPhospho [T/S]	0.000143144	0.000218806	1	4	1	2	Q96D71	Q96D71 [473-502]		1	4217.29	1.191	1.124	0.659	0.837	0.951	1.176	0.517	0.488	0.474	0.724	1.125	0.75							150.4	179.1	169.1	99.2	125.9	143	176.9	208	107.5	101.5	98.7	150.6	234.1	156
FALSE	High	[K].TGKEYIPGQPPLSQSSDSSPTRNSEPAGLETPEAK.[V]	2xTMT6plex [K3; K35]; 1xTMT6plex [N-Term]; 1xPhospho [S/T/Y]	4.13509e-05	0.000218806	1	1	3	59	P07814	P07814 [868-902]		2	4423.23	0.837	2.028	1.071	0.95	0.506	1.316	0.366	0.506	0.994	1.443	1.296	0.962	1.156	0.969	1.007	1.562	0.113	2.384	96	80.4	194.6	102.8	91.2	48.6	126.3	99.4	36.4	50.3	98.8	143.4	128.8	95.7	86.3	99.8	83.6
FALSE	High	[R].TDSREDEISPPPPNPVVK.[G]	1xTMT6plex [K18]; 1xTMT6plex [N-Term]; 1xPhospho [S9(100)]	2.9522e-05	0.000218806	1	2	2	74	P10644	P10644 [75-92]	P10644 1xPhospho [S83(100)]	1	2515.28	0.404	0.72	0.352	0.585	0.752	0.632	0.242	0.148	0.5	0.864	0.854	0.75	0.398	0.806	0.885	1.497	4.138	1.825	150.9	61	108.6	53.2	88.2	113.4	95.4	153.1	37	22.7	76.6	132.3	130.8	114.8	72.3	28.7	58.3
FALSE	High	[R].TDSTSDGRPAWMR.[T]	1xTMT6plex [N-Term]; 1xPhospho [S3(99.6)]	0.000342229	0.000218806	1	1	2	58	Q14204	Q14204 [4366-4378]	Q14204 1xPhospho [S4368(99.6)]	0	1788.79	0.596	1.726	0.362	0.583	1.185	0.813	0.574	0.599	0.49	0.711	0.98	0.745	0.656	0.943	0.459	0.903	1.832	1.129	109.5	65.3	188.9	39.7	63.8	129.8	89	135.7	77.9	81.3	66.5	96.5	133.1	101.2	104.3	68.4	98.4
FALSE	High	[R].TEAPAPASSTPQEPWPGPTAPSPTSRPPWAVDPAFAER.[Y]	1xTMT6plex [N-Term]; 1xPhospho [T/S]	9.51755e-05	0.000218806	1	2	1	5	Q9NR12	Q9NR12 [196-233]		0	4263.04	0.86	1.42	0.593	0.787	0.702	0.95	0.488	0.533	0.558	0.696	0.747	0.777	0.797	0.739	0.599	0.875	3.083	1.212	108.7	93.4	154.3	64.4	85.5	76.3	103.2	138.9	67.7	74.1	77.5	96.7	103.8	107.9	90	71.7	66.5
FALSE	High	[R].TEAQDLCRASPEPPGPESSSR.[W]	1xCarboxymethyl [C7]; 1xTMT6plex [N-Term]; 1xPhospho [S10(100)]	0.000163146	0.000218806	1	2	1	1	Q9C0C2	Q9C0C2 [663-683]	Q9C0C2 1xPhospho [S672(100)]	1	2581.14													0.112	0.278	0.255	0.671	0.01	0.662															705.2	78.9	196.4
FALSE	High	[R].TEARSSDEENGPPSSPDLDR.[I]	1xTMT6plex [N-Term]; 2xPhospho [S/T]	0.000417117	0.000218806	1	3	1	3	Q96B36	Q96B36 [198-217]		1	2548.04	0.382	1.024	0.32	0.44	0.805	0.362	0.101	0.093	0.216	0.612	0.558	0.587	0.425	0.758	0.674	1.24	0.461	0.577	158.1	60.5	161.9	50.6	69.6	127.4	57.3	223.4	22.5	20.8	48.2	136.8	124.6	131.1	137.7	58.6	104.3
FALSE	High	[K].TEMDKSPFNSPSPQDSPR.[L]	1xTMT6plex [K5]; 1xTMT6plex [N-Term]; 1xPhospho [S12(100)]	0.000136755	0.000218806	1	6	2	2	P08651	P08651 [328-345]	P08651 1xPhospho [S339(100)]	1	2558.2													1.009	1.005	1.139	1.124	0.263	1.141															314.4	317.1	316
FALSE	High	[R].TEPAAEAEAASGPSESPSPPAAEELPGSHAEPPVPAQGEAPGEQAR.[D]	1xTMT6plex [N-Term]; 1xPhospho [S/T]	5.89707e-05	0.000218806	1	2	1	2	P55884	P55884 [68-113]		0	4767.19
FALSE	High	[K].TEQELPRPQSPSDLDSLDGR.[S]	1xTMT6plex [N-Term]; 1xPhospho [S10(100)]	0.000212997	0.000218806	1	1	1	4	P54259	P54259 [92-111]	P54259 1xPhospho [S101(100)]	0	2549.21							0.317	0.241	0.462	0.622	0.736	0.608	0.417	0.646	0.583	1.065	3.577	1.056								253.5	80.3	61	117.2	157.6	186.6	154.2	130.6	54.5	84.3
FALSE	High	[K].TGQAGSLSGSPKPFSPQLSAPITTK.[T]	2xTMT6plex [K12; K25]; 1xTMT6plex [N-Term]; 1xPhospho [S10(99.3)]	8.18455e-05	0.000218806	1	20	3	8	Q9ULU4	Q9ULU4 [481-505]	Q9ULU4 1xPhospho [S490(99.3)]	0	3224.75	0.739	0.774	0.566	0.825	0.373	0.692	0.617	0.41	0.777	0.681	0.593	0.695	0.331	0.368	0.358	0.552	0.152	0.579	139.7	103.3	108.1	79	115.3	52.1	96.6	144.6	89.2	59.3	112.3	98.5	85.7	100.5	214.3	70.9	78.8
FALSE	High	[R].TESPATAAETASEELDNR.[S]	1xTMT6plex [N-Term]; 1xPhospho [S3(100)]	7.25727e-05	0.000218806	1	2	2	16	Q9NTJ3	Q9NTJ3 [39-56]	Q9NTJ3 1xPhospho [S41(100)]	0	2200.98	0.498	1.01	0.48	0.487	0.994	0.578	0.501	0.44	0.815	0.725	0.67	1.025	0.53	0.546	0.496	0.844	2.74	1.089	130.6	65	131.9	62.7	63.6	129.8	75.5	128.9	64.7	56.8	105	93.4	86.4	132.2	106.8	56.6	58.3
FALSE	High	[R].TFGHNTMDAVPR.[I]	1xTMT6plex [N-Term]; 1xPhospho [T6(100)]	0.0002013	0.000218806	1	2	1	4	P55011	P55011 [212-223]	P55011 1xPhospho [T217(100)]	0	1654.76	1.091	1.274	0.748	0.65	1.015	0.719	0.454	0.409	0.822	0.671	0.56	0.946							165.3	180.3	210.6	123.7	107.4	167.7	118.8	211.1	95.9	86.2	173.5	141.5	118.1	199.7
FALSE	High	[K].TFLDKDAQRLSPIPEEVPK.[S]	2xTMT6plex [K5; K19]; 1xTMT6plex [N-Term]; 1xPhospho [S11(100)]	0.00039258	0.000218806	1	3	1	3	Q96T23	Q96T23 [594-612]	Q96T23 1xPhospho [S604(100)]	2	2950.63													0.558	0.484	0.473	0.795	0.737	0.796															433.6	242	210
FALSE	High	[R].TFPLAHSPQAECEDQLDAQER.[A]	1xCarboxymethyl [C12]; 1xTMT6plex [N-Term]; 1xPhospho [S7(100)]	0.000370229	0.000218806	1	3	1	1	Q7Z3B3	Q7Z3B3 [1039-1059]	Q7Z3B3 1xPhospho [S1045(100)]	0	2752.21													0.626	0.45	0.405	0.642	0.836	1.083															416.5	260.8	187.4
FALSE	High	[R].TFSLDAVPPDHSPR.[A]	1xTMT6plex [N-Term]; 1xPhospho [S3(100)]	0.000120055	0.000218806	1	3	3	223	Q9BST9	Q9BST9 [518-531]	Q9BST9 1xPhospho [S520(100)]	0	1847.89	0.945	1.039	0.522	0.631	0.876	0.904	0.387	0.576	0.506	0.635	0.632	0.822	0.419	0.484	0.393	0.633	1.43	0.927	118.1	111.6	122.7	61.7	74.5	103.4	106.8	149.5	57.9	86.1	75.6	94.9	94.5	122.8	136.2	57.1	65.9
FALSE	High	[R].TFSLDAVPPDHSPR.[A]	1xTMT6plex [N-Term]; 2xPhospho [S3(100); S12(100)]	0.000229247	0.000218806	1	3	2	15	Q9BST9	Q9BST9 [518-531]	Q9BST9 2xPhospho [S520(100); S529(100)]	0	1927.86							0.368	0.632	0.666	0.534	0.47	0.714	0.349	0.54	0.431	0.751	2.199	1.011								230.3	84.8	145.6	153.4	123.1	108.3	164.4	173.6	60.5	93.7
FALSE	High	[K].TGGKEAASGTTPQK.[S]	2xTMT6plex [K4; K14]; 1xTMT6plex [N-Term]; 1xPhospho [T11(99.7)]	0.000191861	0.000218806	3	7	2	7	Q13428-3; Q13428-7; Q13428-6	Q13428-3 [1261-1274]; Q13428-7 [1223-1236]; Q13428-6 [1222-1235]	Q13428-3 1xPhospho [T1271(99.7)]; Q13428-7 1xPhospho [T1233(99.7)]; Q13428-6 1xPhospho [T1232(99.7)]	1	2100.13	0.094	0.28	0.079	0.092	0.2	0.114	0.028	0.032	0.01	0.06	0.09	0.117	0.125	0.14	0.121	0.256	0.3	0.252	367	34.6	102.7	28.9	33.7	73.4	41.8	529.5	14.9	16.8	0	31.8	47.9	61.7	326.1	40.6	45.6
FALSE	High	[R].TGGPAYGPSSDVSTASETESEKREEPNR.[A]	1xTMT6plex [K22]; 1xTMT6plex [N-Term]; 1xPhospho [S/T/Y]	0.000115589	0.000218806	1	1	1	2	P51116	P51116 [438-465]		2	3476.62													0.195	0.465	0.409	0.902	0.645	0.878															467.4	91.2	217.2
FALSE	High	[K].TGKEYIPGQPPLSQSSDSSPTR.[N]	1xTMT6plex [K3]; 1xTMT6plex [N-Term]; 1xPhospho [S/T/Y]	6.57124e-05	0.000218806	1	1	3	19	P07814	P07814 [868-889]		1	2870.43	0.569	1.2	0.557	0.746	0.663	0.554	0.478	0.429	1.067	0.964	0.967	0.832	0.557	0.963	0.921	1.843	0.411	1.947	133.7	76.1	160.4	74.5	99.7	88.6	74	118.9	56.9	51	126.8	114.6	114.9	98.9	93.1	51.8	89.7
FALSE	High	[K].TEVALAKDMESPTKLDVTLAK.[D]	3xTMT6plex [K7; K14; K21]; 1xTMT6plex [N-Term]; 1xPhospho [S11(100)]	5.22488e-05	0.000218806	1	4	2	9	P27816	P27816 [270-290]	P27816 1xPhospho [S280(100)]	2	3256.83	1.786	1.008	1.743	1.027	0.505	1.796	1.001	0.717	0.946	1.369	1.313	1.123	1.346	0.962	0.929	1.66	0.368	3.027	82.7	147.8	83.4	144.2	85	41.8	148.6	87.6	87.7	62.8	82.9	119.9	115	98.4	76.6	103.2	73.7
FALSE	High	[K].TSTDRHSLSLDDIR.[L]	1xTMT6plex [N-Term]; 1xPhospho [S7(100)]	0.00045121	0.000218806	1	3	2	7	Q96NE9	Q96NE9 [536-549]	Q96NE9 1xPhospho [S542(100)]	1	1924.93	0.604	1.202	0.486	0.616	1.187	0.702	0.269	0.271	0.432	0.791	0.665	0.817							173.4	104.6	208.4	84.3	106.7	205.7	121.7	258	69.5	69.9	111.4	204.2	171.5	210.7
FALSE	High	[K].TSTSLGKGSFLDKISPSVLR.[N]	2xTMT6plex [K7; K13]; 1xTMT6plex [N-Term]; 1xPhospho [S4(100)]	0.000434344	0.000218806	1	2	2	4	Q9BW04	Q9BW04 [505-524]	Q9BW04 1xPhospho [S508(100)]	2	2860.62	2.06	1.217	1.332	0.765	0.749	1.591	1.033	0.849	0.745	0.922	0.954	1.028							125.6	258.7	152.8	167.3	96.1	94.1	199.8	154	159	130.8	114.6	142	147	158.3
FALSE	High	[K].TSTSPPPEKSGDEGSEDEAPSGED.[-]	1xTMT6plex [K9]; 1xTMT6plex [N-Term]; 2xPhospho [S15(100); S21(100)]	0.000160791	0.000218806	1	2	4	15	Q9H1E3	Q9H1E3 [220-243]	Q9H1E3 2xPhospho [S234(100); S240(100)]	1	3023.23	0.128	0.235	0.073	0.122	0.09	0.086	0.118	0.013	0.01	0.1	0.079	0.116	0.021	0.075	0.061	0.142	0.05	0.061	406.6	52.2	95.5	29.6	49.7	36.4	34.8	474.6	55.9	6.1	2.2	47.3	37.5	55.2	508.2	10.9	38.1
FALSE	High	[R].VSGRTSPPLLDR.[A]	1xTMT6plex [N-Term]; 1xPhospho [T/S]	0.000224692	0.000218806	1	1	3	96	Q9UQ35	Q9UQ35 [2393-2404]		1	1606.85	0.736	0.816	0.419	0.448	0.691	0.602	0.314	0.172	0.387	0.616	0.527	0.815	0.339	0.459	0.507	0.744	0.433	0.923	151.4	111.5	123.5	63.5	67.8	104.6	91.1	177.2	55.6	30.5	68.5	109.1	93.3	144.4	160.7	54.5	73.8
FALSE	High	[R].VSLEPHQGPGTPESK.[K]	1xTMT6plex [K15]; 1xTMT6plex [N-Term]; 1xPhospho [T11(100)]	0.000183768	0.000218806	1	3	1	7	Q14980	Q14980 [1990-2004]	Q14980 1xPhospho [T2000(100)]	0	2101.07	0.782	0.838	0.384	0.456	0.686	0.529	0.267	0.191	0.312	0.648	0.631	0.507	0.466	0.527	0.539	0.891	0.508	0.5	148.4	116	124.4	57	67.7	101.8	78.6	200.4	53.5	38.2	62.4	129.8	126.4	101.7	156.6	73	82.5
FALSE	High	[R].VSLEPHQGPGTPESKK.[A]	2xTMT6plex [K15; K16]; 1xTMT6plex [N-Term]; 1xPhospho [T11(100)]	0.000212997	0.000218806	1	3	1	3	Q14980	Q14980 [1990-2005]	Q14980 1xPhospho [T2000(100)]	1	2458.33	0.592	0.574	0.416	0.42	0.525	0.946	0.47	0.254	0.47	0.549	0.5	0.6							240.6	142.5	138.2	100	101	126.2	227.6	266.3	125.3	67.8	125.3	146.3	133.3	159.7
FALSE	High	[R].VSQSALNPHQSPDFKR.[S]	1xTMT6plex [K15]; 1xTMT6plex [N-Term]; 1xPhospho [S11(100)]	0.000155734	0.000218806	1	1	1	19	Q9NYL2	Q9NYL2 [717-732]	Q9NYL2 1xPhospho [S727(100)]	1	2349.21	1.64	0.939	1.153	0.909	0.867	1.296	0.559	0.443	0.761	0.984	0.77	0.749	1.322	0.852	0.947	1.361	1.257	1.207	90.6	148.7	85.1	104.5	82.4	78.6	117.5	131	73.2	58	99.7	128.9	100.8	98.2	88.4	116.9	75.3
FALSE	High	[K].VSSPLSPLSPGIKSPTIPR.[A]	1xTMT6plex [K13]; 1xTMT6plex [N-Term]; 1xPhospho [S14(100)]	0.000136361	0.000218806	1	1	1	3	Q9P2B4	Q9P2B4 [555-573]	Q9P2B4 1xPhospho [S568(100)]	1	2471.4							1.032	0.982	1.172	0.817	0.791	0.84	0.546	0.324	0.424	0.626	0.49	0.542								153.3	158.2	150.5	179.6	125.2	121.2	128.7	274.2	149.7	88.8
FALSE	High	[K].VSTTTDSPVSPAQAASPFIPLDELSSK.[-]	1xTMT6plex [K27]; 1xTMT6plex [N-Term]; 1xPhospho [S10(99.4)]	0.000145997	0.000218806	1	1	1	1	Q96E09	Q96E09 [261-287]	Q96E09 1xPhospho [S270(99.4)]	0	3283.68													0.971	0.77	0.716	0.984	3.745	1.815															210	203.8	161.8
FALSE	High	[K].VTAEADSSSPTGILATSESK.[S]	1xTMT6plex [K20]; 1xTMT6plex [N-Term]; 1xPhospho [S9(99.2)]	0.000145352	0.000218806	1	7	1	1	A0MZ66	A0MZ66 [486-505]	A0MZ66 1xPhospho [S494(99.2)]	0	2489.24													0.692	0.915	0.859	0.92	2.368	1.108															267.1	184.9	244.3
FALSE	High	[R].VTDKVLTANSNPSSPSAAK.[R]	2xTMT6plex [K4; K19]; 1xTMT6plex [N-Term]; 1xPhospho [S14(100)]	0.000133951	0.000218806	1	1	1	1	Q9NV56	Q9NV56 [182-200]	Q9NV56 1xPhospho [S195(100)]	1	2654.44	0.717	0.967	0.57	0.577	0.617	0.744													404.4	289.9	391.1	230.5	233.5	249.6	301
FALSE	High	[R].VSGAGFSPSSK.[M]	1xTMT6plex [K11]; 1xTMT6plex [N-Term]; 1xPhospho [S7(100)]	0.000241905	0.000218806	1	2	1	20	Q9C0C2	Q9C0C2 [1132-1142]	Q9C0C2 1xPhospho [S1138(100)]	0	1561.8	0.178	0.84	0.161	0.342	0.699	0.267	0.077	0.093	0.092	0.547	0.825	0.243	0.208	0.602	0.346	0.839	0.295	0.351	188.5	33.5	158.3	30.3	64.5	131.8	50.4	266.2	20.6	24.7	24.4	145.7	219.5	64.8	185.9	38.7	112
FALSE	High	[R].VTDKVLTANSNPSSPSAAKR.[R]	2xTMT6plex [K4; K19]; 1xTMT6plex [N-Term]; 1xPhospho [S14(99.3)]	0.000215136	0.000218806	1	1	1	2	Q9NV56	Q9NV56 [182-201]	Q9NV56 1xPhospho [S195(99.3)]	2	2810.54	1.385	0.399	0.401	0.564	0.532	1.044	0.495	0.444	0.648	0.971	0.752	0.752							197.6	273.8	78.9	79.3	111.5	105.1	206.4	206.9	102.3	92	134.1	201	155.6	155.5
FALSE	High	[R].VTKSPGETSKPRPFAGGGYR.[L]	2xTMT6plex [K3; K10]; 1xTMT6plex [N-Term]; 1xPhospho [S4(100)]	0.000146902	0.000218806	1	3	3	38	Q9UNZ2	Q9UNZ2 [137-156]	Q9UNZ2 1xPhospho [S140(100)]	1	2859.55	1.1	0.948	0.563	0.595	0.645	1.665	0.228	0.347	0.41	0.754	0.933	0.939	0.411	0.417	0.355	0.667	0.015	1.135	108.6	119.4	103	61.1	64.6	70.1	180.8	148.3	33.9	51.5	60.8	111.8	138.4	139.2	177.1	72.8	73.9
FALSE	High	[R].VTNDISPESSPGVGR.[R]	1xTMT6plex [N-Term]; 1xPhospho [S6(100)]	0.000192118	0.000218806	1	5	1	14	Q15154	Q15154 [60-74]	Q15154 1xPhospho [S65(100)]	0	1823.87	1.011	1.91	0.603	0.593	1.349	0.598	0.319	0.23	0.478	0.601	0.744	0.809	0.366	0.863	0.724	0.835	1.672	0.991	98.8	99.9	188.7	59.6	58.6	133.3	59.1	165.6	52.8	38	79.2	99.6	123.2	134	110	40.3	94.9
FALSE	High	[R].VTNDISPESSPGVGRR.[R]	1xTMT6plex [N-Term]; 1xPhospho [S6(100)]	0.00017108	0.000218806	1	5	1	4	Q15154	Q15154 [60-75]	Q15154 1xPhospho [S65(100)]	1	1979.97	0.806	1.494	0.532	0.503	1.296	0.667	0.238	0.19	0.301	0.625	0.69	0.734	0.403	0.784	0.565	0.731	1.41	0.873	107.8	86.9	161.1	57.3	54.2	139.7	71.9	184.1	43.7	35	55.4	115	126.9	135.1	125.9	50.8	98.7
FALSE	High	[K].VTRSPPETAAPVEDMAR.[R]	1xTMT6plex [N-Term]; 1xPhospho [S4(100)]	9.47787e-05	0.000218806	1	3	1	8	Q9Y3L3	Q9Y3L3 [547-563]	Q9Y3L3 1xPhospho [S550(100)]	1	2136.04	0.606	1.424	0.516	0.592	1.001	0.669	0.223	0.114	0.298	0.626	0.64	0.598	0.2	0.58	0.38	0.735	0.733	0.911	118.2	71.6	168.3	61	70	118.3	79.1	196.9	43.9	22.5	58.7	123.3	126	117.8	159.6	31.9	92.6
FALSE	High	[R].VTRSPPTQVAISSDSAR.[K]	1xTMT6plex [N-Term]; 1xPhospho [S4(100)]	5.54911e-05	0.000218806	1	3	2	47	Q6ZUT6	Q6ZUT6 [198-214]	Q6ZUT6 1xPhospho [S201(100)]	1	2081.06	0.835	1.014	0.444	0.434	0.806	0.66	0.195	0.148	0.31	0.654	0.685	0.665	0.276	0.418	0.438	0.794	0.307	0.796	135.6	113.3	137.6	60.2	58.8	109.3	89.5	188.3	36.7	27.9	58.3	123.1	128.9	125.2	175.6	48.4	73.3
FALSE	High	[K].VVDYSQFQESDDADEDYGR.[D]	1xTMT6plex [N-Term]; 1xPhospho [S10(100)]	0.00011846	0.000218806	1	1	1	6	Q9H1E3	Q9H1E3 [10-28]	Q9H1E3 1xPhospho [S19(100)]	0	2547.04							0.935	1.038	2.099	0.898	0.883	0.862	0.481	0.578	0.473	1.034	7.126	1.252								123.9	115.8	128.7	260.2	111.3	109.4	106.8	95.8	46.1	55.4
FALSE	High	[R].VVGKPAQLGTQRSQEADVQDWEFR.[K]	1xTMT6plex [K4]; 1xTMT6plex [N-Term]; 1xPhospho [S13(100)]	6.05468e-05	0.000218806	1	2	2	33	Q9C0C2	Q9C0C2 [824-847]	Q9C0C2 1xPhospho [S836(100)]	1	3282.67	0.406	1.245	0.309	0.674	1.699	1.107	0.465	0.625	0.471	0.89	1.248	1.519	1.131	0.858	0.587	1.009	0.932	3.911	101.1	41	125.8	31.2	68.1	171.8	111.9	106.9	49.7	66.8	50.3	95.1	133.3	162.3	83.2	94.1	71.4
FALSE	High	[K].VVKPKSPEPEATLTFPFLDK.[M]	3xTMT6plex [K3; K5; K20]; 1xTMT6plex [N-Term]; 1xPhospho [S6(100)]	0.000146949	0.000218806	1	9	1	4	Q9UPQ0	Q9UPQ0 [713-732]	Q9UPQ0 1xPhospho [S718(100)]	1	3239.85							1.628	1.873	1.88	1.257	1.201	1.144	1.468	1.09	0.991	0.766	0.436	0.923								106.8	173.8	200	200.8	134.2	128.2	122.1	155	227.4	168.9
FALSE	High	[K].VTKNEEPSEEEIDAPKPK.[K]	3xTMT6plex [K3; K16; K18]; 1xTMT6plex [N-Term]; 1xPhospho [S8(100)]	0.000122172	0.000218806	1	2	1	22	Q9NR30	Q9NR30 [114-131]	Q9NR30 1xPhospho [S121(100)]	1	3036.63	0.981	1.087	0.508	0.473	0.547	0.727	0.253	0.118	0.438	0.774	0.97	0.915	0.279	0.751	0.75	1.123	0.185	1.657	139.5	136.8	151.6	70.8	66	76.3	101.4	153.6	38.8	18.1	67.3	118.9	149	140.5	116.8	32.6	87.8
FALSE	High	[R].VVLGDGVQLPPGDYSTTPGGTLFSTTPGGTRIIYDRK.[F]	1xTMT6plex [K37]; 1xTMT6plex [N-Term]; 2xPhospho [T/S/Y]	0.000125281	0.000218806	1	1	1	14	Q13541	Q13541 [21-57]		2	4454.25	0.747	0.889	0.612	0.646	0.596	0.881	0.613	0.484	0.615	0.676	0.677	0.674	0.816	0.58	0.579	0.868	1.5	1.139	129.5	96.7	115.1	79.2	83.7	77.2	114.1	142.7	87.5	69.1	87.7	96.5	96.7	96.3	112.3	91.6	65.1
FALSE	High	[K].VSEEQTQPPSPAGAGMSTAMGR.[S]	1xTMT6plex [N-Term]; 1xPhospho [S10(100)]	4.78431e-05	0.000218806	1	3	1	12	Q16666	Q16666 [144-165]	Q16666 1xPhospho [S153(100)]	0	2498.13	0.594	1.104	0.483	0.431	1.052	0.674	0.279	0.18	0.477	0.555	0.569	0.663	0.442	0.67	0.684	0.862	2.03	1.153	127.3	75.6	140.5	61.5	54.9	133.9	85.8	183.7	51.3	33	87.6	102	104.5	121.8	107.7	47.6	72.2
FALSE	High	[K].VSAGEPGSHPSPAPR.[R]	1xTMT6plex [N-Term]; 1xPhospho [S11(100)]	0.00018421	0.000218806	1	2	1	5	Q9Y4F1	Q9Y4F1 [417-431]	Q9Y4F1 1xPhospho [S427(100)]	0	1754.84							0.139	0.104	0.171	0.32	0.332	0.438														838.6	116.8	87.4	143	268.2	278.8	367.2
FALSE	High	[R].VPLAPITDPQQLQLSPLK.[G]	1xTMT6plex [K18]; 1xTMT6plex [N-Term]; 1xPhospho [S15(100)]	9.92658e-05	0.000218806	1	2	1	8	P31350	P31350 [6-23]	P31350 1xPhospho [S20(100)]	0	2496.42	0.724	0.838	0.653	1.857	1.312	0.716	1.324	0.951	1.118	1.079	0.973	0.871	1.314	1.159	1.05	2.024	2.267	1.161	87.7	63.4	73.5	57.3	162.8	115	62.8	91.6	121.3	87.2	102.4	98.8	89.1	79.8	80.9	106.3	93.8
FALSE	High	[R].VPLAPITDPQQLQLSPLKGLSLVDKENTPPALSGTR.[V]	2xTMT6plex [K18; K25]; 1xTMT6plex [N-Term]; 1xPhospho [S15(100)]	4.07707e-06	0.000218806	1	2	3	24	P31350	P31350 [6-41]	P31350 1xPhospho [S20(100)]	2	4561.56	1.075	0.483	0.405	1.331	0.537	0.582	2.862	0.519	0.64	0.729	0.626	0.499	1.754	0.617	0.611	1.307	0.198	0.767	126.7	136.3	61.2	51.4	168.7	68	73.7	94.9	271.5	49.2	60.8	69.2	59.4	47.3	121.8	213.6	75.2
FALSE	High	[R].VPQAEGPPKRVSLVGADDLR.[K]	1xTMT6plex [K9]; 1xTMT6plex [N-Term]; 1xPhospho [S12(100)]	0.000228402	0.000218806	1	3	1	3	Q14160	Q14160 [1367-1386]	Q14160 1xPhospho [S1378(100)]	2	2642.44													1.21	0.675	0.637	0.976	0.939	1.604															298.2	361	201.3
FALSE	High	[K].VPSPLEGSEGDGDTD.[-]	1xTMT6plex [N-Term]; 1xPhospho [T14(100)]	0.000311155	0.000218806	1	2	1	4	Q9Y606	Q9Y606 [413-427]	Q9Y606 1xPhospho [T426(100)]	0	1783.75							0.304	0.161	0.471	0.707	0.72	0.638	0.357	0.52	0.416	0.824	1.676	0.869								249.1	75.8	40.1	117.3	176.2	179.3	159	194.9	69.5	101.4
FALSE	High	[R].VQAYEEPSVASSPNGK.[E]	1xTMT6plex [K16]; 1xTMT6plex [N-Term]; 1xPhospho [S12(100)]	0.0002504	0.000218806	1	1	1	4	Q99575	Q99575 [719-734]	Q99575 1xPhospho [S730(100)]	0	2201.09	0.516	0.98	0.363	0.496	0.837	0.507							0.498	0.606	0.62	1	1.197	0.873	213.9	110.4	209.6	77.6	106.2	179	108.4								189	94.2	114.4
FALSE	High	[R].VQAYEEPSVASSPNGKESDLR.[R]	1xTMT6plex [K16]; 1xTMT6plex [N-Term]; 1xPhospho [S/Y]	0.000141369	0.000218806	1	1	1	15	Q99575	Q99575 [719-739]		1	2801.38	0.511	0.906	0.423	0.533	0.755	0.553	0.299	0.206	0.613	0.792	0.74	0.563	0.462	0.837	0.834	1.87	0.298	1.967	149.2	76.3	135.2	63.1	79.6	112.6	82.5	163.5	49	33.6	100.1	129.5	120.9	92.1	98.1	45.3	82.1
FALSE	High	[R].VQAYEEPSVASSPNGKESDLRR.[S]	1xTMT6plex [K16]; 1xTMT6plex [N-Term]; 1xPhospho [S/Y]	0.000149834	0.000218806	1	1	3	10	Q99575	Q99575 [719-740]		2	2957.48	0.455	0.913	0.386	0.406	0.721	0.616	0.19	0.177	0.365	0.479	0.529	0.449	0.18	0.481	0.488	0.76	1.824	0.53	154.2	70.2	140.7	59.5	62.6	111.1	94.9	215.4	40.9	38.1	78.6	103.2	113.9	96.8	136.8	24.6	65.8
FALSE	High	[R].VQDLSAGGQGSLTDSGPERRPEGPGAQAPSSPR.[V]	1xTMT6plex [N-Term]; 1xPhospho [S31(99.4)]	8.93756e-05	0.000218806	1	1	3	23	P40222	P40222 [485-517]	P40222 1xPhospho [S515(99.4)]	1	3570.71	0.422	1.419	0.385	0.441	1.032	0.554	0.191	0.188	0.354	0.638	0.835	0.631	0.229	0.603	0.333	0.886	1.13	1.044	127.5	53.9	181	49.1	56.2	131.6	70.7	178.8	34.2	33.7	63.4	114.1	149.3	112.8	142.3	32.7	85.9
FALSE	High	[R].VSDQNSPVLPKK.[S]	2xTMT6plex [K11; K12]; 1xTMT6plex [N-Term]; 1xPhospho [S6(100)]	0.00016002	0.000218806	1	1	1	14	Q9UPU5	Q9UPU5 [2042-2053]	Q9UPU5 1xPhospho [S2047(100)]	1	2079.18	1.097	1.301	1.04	0.947	1.119	1.544	0.427	0.459	0.643	1.259	1.226	1.038	1.111	1.202	1.16	1.393	0.43	1.129	89.3	98	116.2	92.9	84.6	99.9	138	115.3	49.3	52.9	74.1	145.2	141.4	119.7	92	102.2	110.6
FALSE	High	[R].VQEHEDSGDSEVENEAK.[G]	1xTMT6plex [K17]; 1xTMT6plex [N-Term]; 1xPhospho [S]	0.000146041	0.000218806	1	1	2	2	Q9Y5J1	Q9Y5J1 [115-131]		0	2440.09							0.088	0.044	0.052	0.201	0.25	0.239	0.158	0.342	0.281	0.562	0.381	0.28								565.3	49.6	24.9	29.4	113.6	141.3	135.2	346.5	54.7	118.4
FALSE	High	[R].VQEKPDSPGGSTQIQR.[Y]	1xTMT6plex [K4]; 1xTMT6plex [N-Term]; 1xPhospho [S7(100)]	0.000144407	0.000218806	1	2	1	15	Q13459	Q13459 [1284-1299]	Q13459 1xPhospho [S1290(100)]	0	2265.16	0.575	1.422	0.305	0.327	0.73	0.568	0.131	0.081	0.133	0.618	0.699	0.741	0.137	0.512	0.327	0.519	0.159	0.478	149.2	85.8	212.2	45.5	48.7	109	84.8	198	26	16.1	26.3	122.3	138.3	146.8	220.6	30.3	113
FALSE	High	[K].VQISPDSGGLPER.[S]	1xTMT6plex [N-Term]; 1xPhospho [S4(100)]	0.000261829	0.000218806	1	1	1	13	Q92945	Q92945 [178-190]	Q92945 1xPhospho [S181(100)]	0	1663.83	0.514	0.917	0.468	0.536	0.937	0.64	0.254	0.205	0.433	0.617	0.605	0.593	0.433	0.623	0.667	0.978	1.658	0.973	133.2	68.5	122.1	62.3	71.4	124.8	85.2	188.5	47.8	38.6	81.6	116.3	114.1	111.7	115.9	50.2	72.2
FALSE	High	[R].VQRPHSSPPRFVTVEELLETAR.[G]	1xTMT6plex [N-Term]; 1xPhospho [S/T]	0.000132578	0.000218806	1	1	1	4	Q9NUJ3	Q9NUJ3 [50-71]		1	2857.49							0.678	0.682	0.838	0.8	0.768	0.69	0.694	0.56	0.508	0.52	1.518	0.587								186.7	126.6	127.4	156.5	149.4	143.3	128.8	200.8	139.3	112.4
FALSE	High	[K].VQTTPPPAVQGQK.[V]	1xTMT6plex [K13]; 1xTMT6plex [N-Term]; 1xPhospho [T]	0.000117796	0.000218806	1	2	3	15	Q2M2I8	Q2M2I8 [603-615]		0	1889.03	0.391	0.861	0.316	0.276	0.62	0.418	0.142	0.098	0.153	0.478	0.513	0.562	0.188	0.492	0.367	0.531	0.443	0.321	184.6	72.1	159	58.4	50.9	114.5	77.1	239.9	34	23.6	36.7	114.7	123.1	134.9	202.5	38.1	99.6
FALSE	High	[K].VQTTPSKPGGDRYIPHR.[S]	1xTMT6plex [K7]; 1xTMT6plex [N-Term]; 1xPhospho [T/S/Y]	0.0002013	0.000218806	1	1	3	13	Q12834	Q12834 [67-83]		1	2447.3	2.45	1.083	1.08	0.769	0.885	1.9	0.495	0.536	1.026	1.091	1.014	0.761	1.032	0.972	0.925	0.869	0.661	0.854	80.2	196.6	86.9	86.6	61.7	71	152.4	121.1	59.9	64.9	124.2	132.2	122.8	92.2	102.5	105.8	99.7
FALSE	High	[R].VRGGAPDPSPGATATPGAPAQPSSPDAR.[R]	1xTMT6plex [N-Term]; 1xPhospho [S24(99.6)]	0.000146578	0.000218806	1	1	2	8	O95365	O95365 [503-530]	O95365 1xPhospho [S526(99.6)]	1	2894.4	0.857	1.194	0.361	0.512	0.881	0.613							0.129	0.295	0.251	0.595	0.431	0.59	188	161	224.5	67.8	96.3	165.6	115.3								328.6	42.4	96.9
FALSE	High	[R].VRGGAPDPSPGATATPGAPAQPSSPDARR.[N]	1xTMT6plex [N-Term]; 1xPhospho [S/T]	0.000148815	0.000218806	1	1	1	2	O95365	O95365 [503-531]		2	3050.5	0.271	0.451	0.208	0.615	0.332	0.223													677.6	183.9	305.5	140.7	416.4	224.7	151.2
FALSE	High	[R].VRPASTGGLSLLPPPPGGK.[T]	1xTMT6plex [K19]; 1xTMT6plex [N-Term]; 1xPhospho [S5(100)]	0.00014887	0.000218806	1	3	2	12	Q9NVZ3	Q9NVZ3 [177-195]	Q9NVZ3 1xPhospho [S181(100)]	0	2339.33	1.247	0.831	0.724	1.273	0.796	1.107	0.727	0.706	0.669	0.669	0.671	0.669	0.644	0.488	0.467	0.52	0.371	0.626	97.5	121.5	81.1	70.5	124.1	77.6	107.9	136.2	99	96.2	91.2	91	91.4	91.1	175.8	113.2	85.7
FALSE	High	[R].VQEHEDSGDSEVENEAK.[G]	1xTMT6plex [K17]; 1xTMT6plex [N-Term]; 2xPhospho [S7(100); S10(100)]	6.0244e-05	0.000218806	1	1	1	12	Q9Y5J1	Q9Y5J1 [115-131]	Q9Y5J1 2xPhospho [S121(100); S124(100)]	0	2520.06	0.514	0.804	0.289	0.306	0.576	0.376	0.073	0.061	0.116	0.504	0.624	0.496	0.148	0.461	0.493	0.645	0.323	0.412	185.9	95.6	149.4	53.7	56.9	107.1	69.9	241.7	17.7	14.7	28	121.9	150.9	119.9	197.2	29.2	90.9
FALSE	High	[R].VPGPAEGPAEPAAEASDEAERR.[A]	1xTMT6plex [N-Term]; 1xPhospho [S16(100)]	8.65755e-05	0.000218806	1	3	1	4	Q24JP5	Q24JP5 [514-535]	Q24JP5 1xPhospho [S529(100)]	1	2515.17	0.578	1.153	0.341	0.626	1.81	0.542	0.154	0.114	0.253	0.853	0.922	0.521							148.2	85.6	170.9	50.6	92.7	268.2	80.3	315.2	48.6	35.9	79.9	269	290.6	164.3
FALSE	High	[R].VVNTDHGSPEQLQIPVTDSGR.[H]	1xTMT6plex [N-Term]; 1xPhospho [S8(100)]	3.11672e-05	0.000218806	1	3	1	10	Q6IQ49	Q6IQ49 [271-291]	Q6IQ49 1xPhospho [S278(100)]	0	2558.24	0.593	0.937	0.396	0.495	1.029	0.785	0.334	0.317	0.757	0.894	0.873	0.799	0.539	0.749	0.687	0.923	2.83	1.425	127.9	75.9	119.9	50.6	63.3	131.6	100.4	138.5	46.3	44	104.9	123.8	120.9	110.7	90.9	49	68.1
FALSE	High	[K].VVTNARSPGAR.[C]	1xTMT6plex [N-Term]; 1xPhospho [S7(100)]	0.000373451	0.000218806	2	5	2	18	Q15424; Q14151	Q15424 [437-447]; Q14151 [438-448]	Q15424 1xPhospho [S443(100)]; Q14151 1xPhospho [S444(100)]	1	1436.76	0.675	1.138	0.424	0.47	0.723	0.42	0.374	0.233	0.332	0.308	0.261	0.861	0.269	0.407	0.32	0.339	1.2	0.394	146.2	98.7	166.3	62	68.7	105.8	61.4	192.3	72	44.9	63.8	59.1	50.2	165.7	189.1	50.9	76.9
FALSE	High	[R].YGSPPQRDPNWNGER.[L]	1xTMT6plex [N-Term]; 1xPhospho [S3(100)]	0.000367052	0.000218806	1	1	1	8	O15234	O15234 [263-277]	O15234 1xPhospho [S265(100)]	1	2081.94	0.682	0.987	0.46	0.447	0.604	0.563	0.184	0.196	0.418	0.618	0.618	0.639	0.314	0.385	0.375	0.623	0.785	0.851	147.7	100.7	145.8	68	66.1	89.3	83.2	185.6	34.1	36.3	77.6	114.6	114.6	118.7	165.6	52	63.7
FALSE	High	[R].YHGHSMSDPGVSYR.[T]	1xTMT6plex [N-Term]; 1xPhospho [S5(100)]	0.000140031	0.000218806	1	5	2	29	P08559	P08559 [289-302]	P08559 1xPhospho [S293(100)]	0	1901.82	0.414	0.987	0.376	0.428	0.839	0.494	0.399	0.184	0.353	0.592	0.56	0.597	0.544	0.583	0.503	0.743	1.414	0.875	150.7	62.4	148.7	56.7	64.5	126.5	74.4	182.8	72.9	33.6	64.5	108.2	102.3	109.2	131.1	71.4	76.5
FALSE	High	[K].YKDIIRQPSEEEIIK.[L]	2xTMT6plex [K2; K15]; 1xTMT6plex [N-Term]; 1xPhospho [S9(100)]	0.000144772	0.000218806	1	2	1	30	Q15121	Q15121 [108-122]	Q15121 1xPhospho [S116(100)]	2	2628.46	0.918	0.583	0.763	0.857	0.746	1.551	0.287	0.608	1.062	1.792	1.163	1.268	2.383	0.987	1.311	1.606	0.799	3.726	111	101.9	64.7	84.7	95.1	82.8	172.1	92.5	26.6	56.2	98.2	165.7	107.5	117.2	61.3	146.1	60.5
FALSE	High	[K].YLLGDAPVSPSSQK.[L]	1xTMT6plex [K14]; 1xTMT6plex [N-Term]; 1xPhospho [S9(100)]	0.00012614	0.000218806	1	1	1	13	Q9NYB0	Q9NYB0 [195-208]	Q9NYB0 1xPhospho [S203(100)]	0	2000.05							0.503	0.469	0.603	0.78	0.791	0.784	0.624	1.107	1.029	1.529	1.486	1.863								212.1	106.8	99.5	127.8	165.5	167.8	166.4	122	76.2	135.1
FALSE	High	[K].YLSFTPPEKDGFPSGTPALNAK.[G]	2xTMT6plex [K9; K22]; 1xTMT6plex [N-Term]; 1xPhospho [S3(100)]	9.60701e-05	0.000218806	1	1	1	30	Q13177	Q13177 [139-160]	Q13177 1xPhospho [S141(100)]	1	3104.63	0.797	0.643	0.408	0.557	0.648	1.213	0.427	0.354	0.449	0.821	0.799	0.819	0.308	0.176	0.176	0.472	0.141	0.632	129.5	103.2	83.2	52.9	72.1	83.9	157	143.2	61.2	50.7	64.4	117.5	114.5	117.3	257.8	79.5	45.3
FALSE	High	[R].YMNSDTTSPELREHLAQKPVFLPR.[N]	1xTMT6plex [K18]; 1xTMT6plex [N-Term]; 1xPhospho [S8(99.5)]	0.000152003	0.000218806	1	1	2	7	Q96ST3	Q96ST3 [1105-1128]	Q96ST3 1xPhospho [S1112(99.5)]	1	3367.73	1.255	0.732	0.578	0.782	0.585	1.45	0.683	0.516	0.719	0.947	0.95	0.963	0.713	0.444	0.448	0.537	0.29	0.757	111.1	139.4	81.3	64.2	86.9	65	161.1	117.4	80.2	60.6	84.4	111.2	111.5	113	170.2	121.4	75.5
FALSE	High	[R].YQEQGGEASPQRTWEQQQEVVSR.[N]	1xTMT6plex [N-Term]; 1xPhospho [S9(100)]	9.67672e-05	0.000218806	1	2	1	8	Q9UJU6	Q9UJU6 [224-246]	Q9UJU6 1xPhospho [S232(100)]	1	3029.4	0.999	0.701	0.493	0.468	0.688	0.906	0.296	0.155	0.393	0.626	0.546	0.361	0.596	0.226	0.277	0.669	0.999	0.474	128.1	127.9	89.8	63.1	59.9	88.2	116.1	201.5	59.6	31.3	79.2	126.1	110	72.8	176	104.9	39.7
FALSE	High	[R].YQPLASTASDNDFVTPEPR.[R]	1xTMT6plex [N-Term]; 1xPhospho [S6(99.7)]	5.47876e-05	0.000218806	1	1	1	3	Q15021	Q15021 [1325-1343]	Q15021 1xPhospho [S1330(99.7)]	0	2417.12							0.432	0.493	0.82	0.908	1.76	0.917	0.697	0.546	0.48	0.814	5.952	1.026								157.5	68	77.6	129.2	143	277.3	144.5	104.9	73.1	57.2
FALSE	High	[K].YGQFSGLNPGGRPITPPRNSAK.[A]	1xTMT6plex [K22]; 1xTMT6plex [N-Term]; 1xPhospho [T15(100)]	0.000176838	0.000218806	1	3	1	5	P62136	P62136 [306-327]	P62136 1xPhospho [T320(100)]	1	2852.5							1.543	1.204	1.562	1.23	1.202	0.953	1.537	0.734	0.796	1.055	0.945	0.988								116.7	180.1	140.6	182.3	143.5	140.3	111.3	153.8	236.4	112.9
FALSE	High	[R].YQQETSVSQLPGRPKSPLSK.[M]	2xTMT6plex [K15; K20]; 1xTMT6plex [N-Term]; 1xPhospho [S16(100)]	7.94411e-05	0.000218806	1	2	1	2	Q9HCD6	Q9HCD6 [1564-1583]	Q9HCD6 1xPhospho [S1579(100)]	1	2997.64	1.14	1.065	0.524	0.792	0.629	1.172							0.611	0.522	0.491	1.114	0.277	1.537	163.9	186.9	174.6	85.9	129.9	103.1	192.2								191.6	117	100
FALSE	High	[R].YRPSMEGYRAPSRQDVYGPQPQVR.[V]	1xTMT6plex [N-Term]; 1xPhospho [S12(98.9)]	0.000159485	0.000218806	1	24	2	8	O60716	O60716 [241-264]	O60716 1xPhospho [S252(98.9)]	2	3146.52	2.537	1.1	0.874	1.366	1.309	2.526	0.503	0.761	0.681	0.957	1.014	0.823	0.555	0.829	0.867	1.01	0.72	0.99	64.3	163.2	70.7	56.2	87.9	84.2	162.5	125.3	63	95.3	85.3	119.9	127.1	103.1	115.9	64.3	96
FALSE	High	[R].YRSPEPDPYLSYR.[W]	1xTMT6plex [N-Term]; 1xPhospho [S3(100)]	0.00014465	0.000218806	1	4	1	56	P49761-1	P49761-1 [7-19]	P49761-1 1xPhospho [S9(100)]	1	1951.92	0.918	0.965	0.642	0.657	0.954	1.115	0.398	0.386	0.583	0.831	0.652	0.778	0.586	0.44	0.464	1.071	1.712	1.034	107.8	99	104.1	69.3	70.8	102.9	120.2	147.7	58.7	57	86.2	122.7	96.3	115	117.7	68.9	51.8
FALSE	High	[R].YRSPYSGPK.[F]	1xTMT6plex [K9]; 1xTMT6plex [N-Term]; 1xPhospho [S3(100)]	0.000352798	0.000218806	1	2	1	78	Q14498	Q14498 [95-103]	Q14498 1xPhospho [S97(100)]	1	1592.82	0.749	0.83	0.366	0.423	0.664	0.734	0.129	0.196	0.364	0.625	0.614	0.532	0.298	0.46	0.439	0.703	0.164	0.611	149.9	112.2	124.5	54.8	63.4	99.6	110	203.9	26.3	39.9	74.3	127.5	125.2	108.4	185.1	55.1	85.1
FALSE	High	[K].YSDEQLNSGRQSPSQNER.[W]	1xTMT6plex [N-Term]; 1xPhospho [S12(100)]	0.000171242	0.000218806	1	3	2	4	P25054	P25054 [1031-1048]	P25054 1xPhospho [S1042(100)]	1	2404.07	0.582	1.143	0.411	0.377	1.381	0.453	0.219	0.13	0.317	0.879	0.97	0.559	0.248	0.61	0.517	0.869	2.657	0.877	111.4	64.8	127.3	45.8	42	153.8	50.5	180.1	39.5	23.4	57.1	158.3	174.7	100.6	113.7	28.2	69.4
FALSE	High	[K].YSDVEVPASVTGYSFASDGDSGTCSPLRHSFQK.[Q]	1xCarboxymethyl [C24]; 1xTMT6plex [K33]; 1xTMT6plex [N-Term]; 1xPhospho [S30(100)]	0.000143066	0.000218806	1	6	1	1	P35611	P35611 [407-439]	P35611 1xPhospho [S436(100)]	1	4090.88													0.818	0.304	0.35	0.635	0.456	1.282															433.5	354.5	131.8
FALSE	High	[R].YSHSGSSSPDTK.[V]	1xTMT6plex [K12]; 1xTMT6plex [N-Term]; 1xPhospho [S8(99.5)]	0.000191605	0.000218806	1	2	2	5	Q9UQ35	Q9UQ35 [967-978]	Q9UQ35 1xPhospho [S974(99.5)]	0	1790.84							0.129	0.134	0.121	0.174	0.182	0.477	0.081	0.139	0.113	0.172	0.124	0.207								441.9	57.2	59.4	53.5	76.7	80.3	210.8	610.2	49.6	84.6
FALSE	High	[R].YSSQDADEQDWEFQKR.[D]	1xTMT6plex [K15]; 1xTMT6plex [N-Term]; 1xPhospho [S3(99.5)]	0.000164154	0.000218806	1	2	1	5	Q9C0C2	Q9C0C2 [918-933]	Q9C0C2 1xPhospho [S920(99.5)]	1	2570.16							0.224	0.891	0.361	0.51	1.439	0.514	0.338	1.01	0.374	0.716	1.998	0.88								211.6	47.4	188.6	76.4	108	304.6	108.9	167	56.5	168.6
FALSE	High	[K].YTPTSPSYSPSSPEYTPTSPK.[Y]	1xTMT6plex [K21]; 1xTMT6plex [N-Term]; 1xPhospho [S/Y/T]	0.000236742	0.000218806	1	1	1	9	P24928	P24928 [1839-1859]		0	2812.34							0.246	0.245	0.451	0.542	0.627	0.555	0.466	0.504	0.482	0.959	1.523	1.172								273.4	67.2	67.1	123.4	148.3	171.5	151.8	179.7	83.7	90.6
FALSE	High	[R].YQTQPVTLGEVEQVQSGK.[L]	1xTMT6plex [K18]; 1xTMT6plex [N-Term]; 1xPhospho [T3(100)]	4.59446e-05	0.000218806	1	4	1	16	O95425-2	O95425-2 [424-441]	O95425-2 1xPhospho [T426(100)]	0	2529.3	0.552	0.507	0.278	0.58	0.647	0.479	0.195	0.149	0.259	0.785	0.654	0.704	0.485	0.498	0.457	1.08	1.451	1.115	163.4	90.1	82.9	45.4	94.8	105.8	78.2	184.1	35.9	27.4	47.7	144.5	120.4	129.6	123.2	59.8	61.3
FALSE	High	[R].VVPGQFDDADSSDSENRDLK.[T]	1xTMT6plex [K20]; 1xTMT6plex [N-Term]; 1xPhospho [S12(99.6)]	0.000140671	0.000218806	1	1	2	4	Q9BRS2	Q9BRS2 [11-30]	Q9BRS2 1xPhospho [S22(99.6)]	1	2732.28							0.284	0.336	0.892	0.881	0.949	0.691	0.638	0.981	1.026	1.418	0.899	1.678								211.2	60.1	70.9	188.5	186.2	200.4	145.9	135.7	86.5	133.1
FALSE	High	[K].YGGSVGSQPPPVAPEPGPVPSSPSQEPPTKR.[E]	1xTMT6plex [K30]; 1xTMT6plex [N-Term]; 1xPhospho [S22(100)]	1.84042e-05	0.000218806	1	2	1	13	Q04323	Q04323 [179-209]	Q04323 1xPhospho [S200(100)]	1	3621.84	0.737	1.544	0.405	0.559	0.706	0.816	0.372	0.305	0.671	0.754	0.903	0.708	0.386	0.751	0.496	0.924	0.538	1.117	124.3	91.6	191.9	50.3	69.5	87.7	101.5	146.2	54.4	44.6	98.1	110.3	132	103.5	133.2	51.3	100
FALSE	High	[R].YEPSDKDRQSPPPAK.[R]	2xTMT6plex [K6; K15]; 1xTMT6plex [N-Term]; 1xPhospho [S/Y]	0.00027129	0.000218806	1	1	2	2	Q86VM9	Q86VM9 [833-847]		2	2482.29							0.195	0.139	0.42	0.574	0.617	0.639	0.399	0.819	0.624	1.441	0.01	1.183								294.8	57.5	41.1	123.9	169.2	182	188.3	190.8	76.2	156.3
FALSE	High	[R].VWEDRPSSAGSTPFPYNPLIMR.[L]	1xTMT6plex [N-Term]; 1xPhospho [S8(99.5)]	0.00011128	0.000218806	1	4	2	3	Q9Y618	Q9Y618 [2446-2467]	Q9Y618 1xPhospho [S2453(99.5)]	0	2829.36	1.075	0.891	0.752	0.763	0.685	1.251	0.651	0.563	0.815	0.911	0.742	0.827	1.083	0.526	0.623	0.848	0.819	1.23	109.2	117.4	97.3	82.1	83.3	74.9	136.6	123.3	80.2	69.4	100.6	112.3	91.4	102	117.4	127.2	61.8
FALSE	High	[K].VYEDSGIPLPAESPK.[K]	1xTMT6plex [K15]; 1xTMT6plex [N-Term]; 1xPhospho [S13(100)]	0.000420999	0.000218806	1	3	1	1	Q8IXM2	Q8IXM2 [84-98]	Q8IXM2 1xPhospho [S96(100)]	0	2140.1													0.566	0.605	0.601	1.043	3.85	1.346															233	132	141.1
FALSE	High	[K].VYEDSGIPLPAESPKKGPK.[K]	3xTMT6plex [K15; K16; K19]; 1xTMT6plex [N-Term]; 1xPhospho [S13(100)]	6.74231e-05	0.000218806	1	3	1	40	Q8IXM2	Q8IXM2 [84-102]	Q8IXM2 1xPhospho [S96(100)]	2	3008.69	0.966	0.654	0.426	0.548	0.386	0.839	0.365	0.272	0.612	0.644	0.556	0.46	0.649	0.431	0.461	0.917	0.272	0.907	147	142	96.2	62.7	80.5	56.7	123.3	175.3	64	47.7	107.3	112.9	97.5	80.6	152.3	98.8	65.6
FALSE	High	[R].VYFQSPPGAAGEGPGGADDEGPVRR.[Q]	1xTMT6plex [N-Term]; 1xPhospho [S5(100)]	0.000151461	0.000218806	1	1	1	6	Q96C90	Q96C90 [28-52]	Q96C90 1xPhospho [S32(100)]	1	2795.3							0.397	0.382	0.586	0.683	0.788	0.63	0.284	0.483	0.414	0.688	2.495	0.628								225.8	89.6	86.3	132.3	154.3	178	142.2	182.2	51.7	88
FALSE	High	[K].WDGSEEDEDNSK.[K]	1xTMT6plex [K12]; 1xTMT6plex [N-Term]; 1xPhospho [S4(100)]	0.000301884	0.000218806	1	1	1	21	O60841	O60841 [161-172]	O60841 1xPhospho [S164(100)]	0	1948.82	0.236	0.881	0.282	0.437	0.606	0.243	0.081	0.052	0.178	0.546	0.535	0.404	0.283	0.777	0.697	1.629	0.507	1.096	186.7	44	164.5	52.6	81.5	113.2	45.4	255	20.8	13.4	45.3	139.2	136.5	102.9	116.7	33.1	90.7
FALSE	High	[K].WDGSEEDEDNSKK.[I]	2xTMT6plex [K12; K13]; 1xTMT6plex [N-Term]; 1xPhospho [S4(100)]	0.000212997	0.000218806	1	1	1	11	O60841	O60841 [161-173]	O60841 1xPhospho [S164(100)]	1	2306.08	0.095	0.487	0.128	0.238	0.296	0.155	0.044	0.04	0.186	0.54	0.513	0.308	0.39	0.709	0.643	1.8	0.379	1.368	294.5	28	143.4	37.6	70.1	87.3	45.5	262.7	11.5	10.4	48.9	141.9	134.8	80.9	111.7	43.6	79.2
FALSE	High	[R].WDQTADQTPGATPK.[K]	1xTMT6plex [K14]; 1xTMT6plex [N-Term]; 1xPhospho [T12(100)]	0.000154312	0.000218806	1	1	1	4	O75533	O75533 [200-213]	O75533 1xPhospho [T211(100)]	0	2054	0.497	0.851	0.298	0.473	0.84	0.546	0.35	0.493	0.476	0.755	0.652	0.668							228.8	113.7	194.6	68.1	108.3	192.2	124.9	243.3	85.2	119.9	115.8	183.8	158.8	162.5
FALSE	High	[R].WEETRTPESQPDTPPGTPLVSQDEKR.[D]	1xTMT6plex [K25]; 1xTMT6plex [N-Term]; 1xPhospho [T13(100)]	0.000108795	0.000218806	1	2	1	1	Q96T60	Q96T60 [106-131]	Q96T60 1xPhospho [T118(100)]	2	3518.72													1.473	0.732	0.805	1.129	3.444	1.731															203.6	299.9	149
FALSE	High	[R].YESQEPLAGQESPLPLATR.[E]	1xTMT6plex [N-Term]; 1xPhospho [S12(100)]	3.24573e-05	0.000218806	1	2	1	12	Q9C0C2	Q9C0C2 [590-608]	Q9C0C2 1xPhospho [S601(100)]	0	2395.17	0.829	1.274	0.628	0.601	1.192	0.934	0.284	0.332	0.441	0.722	0.601	0.785	0.452	0.46	0.398	0.811	1.924	1.278	104.3	86.5	132.9	65.5	62.7	124.4	97.5	156.5	44.4	52	69	113.1	94	122.9	122.4	55.3	56.3
FALSE	High	[R].WKEPGSGGPQNLSGPGGR.[E]	1xTMT6plex [K2]; 1xTMT6plex [N-Term]; 1xPhospho [S13(100)]	0.000144895	0.000218806	1	2	1	13	Q9H0W8	Q9H0W8 [20-37]	Q9H0W8 1xPhospho [S32(100)]	1	2319.16	1.255	0.849	0.554	0.697	0.765	1.369	0.375	0.279	0.59	0.841	0.805	1.037	0.583	0.515	0.532	0.888	0.74	0.91	109.3	137.2	92.8	60.6	76.2	83.6	149.7	136.6	51.2	38	80.6	114.8	110	141.6	138.9	81	71.5
FALSE	High	[K].WLREAEEESDHN.[-]	1xTMT6plex [N-Term]; 1xPhospho [S9(100)]	0.000315985	0.000218806	1	8	1	20	Q04637	Q04637 [1588-1599]	Q04637 1xPhospho [S1596(100)]	1	1823.78	0.561	1.061	0.54	0.831	1.1	0.759	0.434	0.706	1.277	1.881	1.886	1.263	0.832	0.704	0.716	1.2	2.344	1.334	106.7	59.8	113.2	57.6	88.6	117.3	80.9	82.4	35.8	58.2	105.3	155	155.4	104.1	95.9	79.8	67.5
FALSE	High	[R].WLSTSIPEAQWHSSLAR.[T]	1xTMT6plex [N-Term]; 1xPhospho [S14(99.5)]	0.000221129	0.000218806	1	1	1	2	P49327	P49327 [712-728]	P49327 1xPhospho [S725(99.5)]	0	2278.12	1.514	1.151	1.021	1.118	1.121	1.58							0.617	0.49	0.487	0.55	0.906	0.634	120.6	182.6	138.8	123.2	134.8	135.1	190.6								229.4	141.6	112.4
FALSE	High	[R].WRPHSPDGPR.[S]	1xTMT6plex [N-Term]; 1xPhospho [S5(100)]	0.00045266	0.000218806	1	2	1	32	Q6Y7W6	Q6Y7W6 [232-241]	Q6Y7W6 1xPhospho [S236(100)]	0	1513.73	1.594	0.92	0.873	0.553	0.847	1.24	0.49	0.379	0.845	0.736	0.618	0.968	0.856	0.442	0.539	0.641	0.891	0.912	102.3	163	94.1	89.3	56.6	86.6	126.8	132	64.6	50	111.6	97.2	81.6	127.8	135.7	116.2	60
FALSE	High	[R].WSDQGPAQTSRRPSQGPPAR.[S]	1xTMT6plex [N-Term]; 1xPhospho [T/S]	0.000181616	0.000218806	1	1	2	5	Q9C0C2	Q9C0C2 [1532-1551]		1	2488.2	1.283	2.605	0.396	0.387	1.304	1.225	0.266	0.164	0.213	0.463	0.514	1.284							137.5	176.4	358.2	54.4	53.2	179.3	168.5	249.1	66.2	40.7	53.1	115.2	128.1	319.9
FALSE	High	[K].YADEEIPRSPFKVK.[V]	2xTMT6plex [K12; K14]; 1xTMT6plex [N-Term]; 1xPhospho [S9(100)]	0.000279497	0.000218806	1	9	1	11	O75369-8	O75369-8 [1528-1541]	O75369-8 1xPhospho [S1536(100)]	2	2446.34	0.797	0.952	0.529	0.945	0.813	1.376	0.242	0.303	0.264	0.749	0.815	0.451	0.475	0.27	0.228	0.861	0.28	0.587	102	81.3	97.1	54	96.5	82.9	140.4	184.7	44.7	56	48.8	138.4	150.5	83.4	199.7	94.9	53.9
FALSE	High	[R].YDERPGPSPLPHR.[D]	1xTMT6plex [N-Term]; 1xPhospho [S8(100)]	0.000207565	0.000218806	1	2	1	26	P08621	P08621 [219-231]	P08621 1xPhospho [S226(100)]	0	1829.89	0.341	0.697	0.275	0.508	0.876	0.33	0.399	0.226	0.649	0.659	0.568	0.64	1.051	0.723	0.669	1.763	2.226	1.157	156.7	53.4	109.2	43.1	79.6	137.2	51.7	165.9	66.1	37.5	107.7	109.4	94.3	106.3	91	95.7	65.9
FALSE	High	[R].YDERPGPSPLPHRDR.[D]	1xTMT6plex [N-Term]; 1xPhospho [S8(100)]	0.000454116	0.000218806	1	2	1	10	P08621	P08621 [219-233]	P08621 1xPhospho [S226(100)]	1	2101.02	0.498	0.939	0.381	0.439	1.032	0.419	0.382	0.333	0.662	0.55	0.487	0.652	0.735	0.504	0.427	0.889	0.916	0.515	143.8	71.6	135	54.8	63	148.4	60.2	164.6	62.8	54.8	109	90.6	80.2	107.4	151.1	111.1	76.2
FALSE	High	[R].YEAVSPERLELER.[Q]	1xTMT6plex [N-Term]; 1xPhospho [S5(100)]	0.000241425	0.000218806	1	1	1	4	Q92585	Q92585 [41-53]	Q92585 1xPhospho [S45(100)]	1	1899.94	1.058	1.251	0.784	0.522	0.994	0.724	0.292	0.792	1.177	1.156	1.168	0.785	0.799	0.815	0.787	0.918	2.283	1.231	107.8	114	134.9	84.5	56.3	107.1	78	111.3	32.6	88.2	131	128.7	130	87.4	90.4	72.3	73.7
FALSE	High	[R].WLDDLLASPPPSGGGAR.[R]	1xTMT6plex [N-Term]; 1xPhospho [S8(100)]	0.00012089	0.000218806	1	2	1	30	Q9C0C2	Q9C0C2 [684-700]	Q9C0C2 1xPhospho [S691(100)]	0	2017.99	0.444	3.027	0.372	0.717	1.239	0.793	0.437	0.696	0.667	0.681	1.039	0.997	0.55	0.852	0.444	0.721	3.429	1.257	90.9	40.3	275.2	33.8	65.2	112.7	72.1	122.5	53.5	85.3	81.7	83.4	127.2	122.1	88.9	49	75.8
FALSE	High	[K].VPAPFSPPPSKPR.[S]	1xTMT6plex [K11]; 1xTMT6plex [N-Term]; 1xPhospho [S6(100)]	0.000372372	0.000218806	1	3	1	4	Q9P206	Q9P206 [607-619]	Q9P206 1xPhospho [S612(100)]	0	1915.06	0.98	1.174	0.722	1.262	1.006	1.043	0.677	0.551	0.67	0.658	0.865	0.883	0.575	0.472	0.506	0.611	0.572	0.686	93.3	91.4	109.5	67.4	117.8	93.9	97.3	130.8	88.5	72	87.5	86	113.1	115.4	166.5	95.8	78.5
FALSE	High	[R].VNQSALEAVTPSPSFQQR.[H]	1xTMT6plex [N-Term]; 1xPhospho [S12(100)]	3.13788e-05	0.000218806	1	1	1	5	Q9UKG1	Q9UKG1 [390-407]	Q9UKG1 1xPhospho [S401(100)]	0	2268.12	0.635	0.675	0.605	0.508	0.711	0.701	0.331	0.336	0.705	0.656	0.633	0.635	0.559	0.469	0.5	0.764	1.481	1.028	140	88.9	94.4	84.7	71.1	99.6	98.1	158.7	52.5	53.3	111.9	104.1	100.5	100.8	127.8	71.4	60
FALSE	High	[K].VNLFPGLSPSALK.[A]	1xTMT6plex [K13]; 1xTMT6plex [N-Term]; 1xPhospho [S8(100)]	0.000198372	0.000218806	1	1	1	2	Q9C0C2	Q9C0C2 [1645-1657]	Q9C0C2 1xPhospho [S1652(100)]	0	1881.07	0.771	1.836	0.728	1.151	1.028	1.151	0.494	0.804	0.835	0.924	0.929	0.558							130.9	100.9	240.3	95.3	150.7	134.5	150.6	197.8	97.8	159.1	165.1	182.7	183.7	110.4
FALSE	High	[K].TVTPASSAKTSPAKQQAPPVR.[N]	2xTMT6plex [K9; K14]; 1xTMT6plex [N-Term]; 2xPhospho [T3(99.4); S/T]	0.000263552	0.000218806	1	2	2	25	Q16555	Q16555 [512-532]	Q16555 2xPhospho [T514(99.4); S/T]	2	2969.58	1.354	1.323	0.735	0.336	0.607	0.497	0.256	0.059	0.164	0.416	0.343	0.3	0.211	0.28	0.395	0.393	0.169	0.18	125.9	170.4	166.6	92.5	42.3	76.5	62.6	277.1	71.1	16.3	45.4	115.4	95.1	83.3	250.9	53	70.2
FALSE	High	[R].TWDDDSDPESETDPDAQAK.[A]	1xTMT6plex [K19]; 1xTMT6plex [N-Term]; 1xPhospho [S6(100)]	0.00016002	0.000218806	1	2	1	3	Q5XUX1	Q5XUX1 [13-31]	Q5XUX1 1xPhospho [S18(100)]	0	2660.13							0.124	0.192	0.654	0.442	0.424	0.331	0.43	0.672	0.695	1.003	1.949	0.989								330.6	40.9	63.6	216.1	146.3	140.3	109.6	156.2	67.2	105
FALSE	High	[R].TYSAPAINAIQVPKPFSGPVR.[L]	1xTMT6plex [K14]; 1xTMT6plex [N-Term]; 1xPhospho [S3(100)]	0.000198372	0.000218806	1	4	1	1	Q9H4L5-2	Q9H4L5-2 [249-269]	Q9H4L5-2 1xPhospho [S251(100)]	0	2751.5													0.62	0.353	0.388	0.441	0.374	0.822															525.2	325.6	185.6
FALSE	High	[R].TYSLGSALRPSTSR.[S]	1xTMT6plex [N-Term]; 1xPhospho [S3(100)]	0.000276283	0.000218806	1	1	1	1	P08670	P08670 [37-50]	P08670 1xPhospho [S39(100)]	0	1804.92													1.734	0.863	0.797	1.188	1.204	1.203															262.8	455.7	226.9
FALSE	High	[R].VAAAAGSGPSPPGSPGHDR.[E]	1xTMT6plex [N-Term]; 2xPhospho [S10(100); S14(100)]	0.000141651	0.000218806	1	1	1	5	Q9BTU6	Q9BTU6 [38-56]	Q9BTU6 2xPhospho [S47(100); S51(100)]	0	2076.91	0.392	0.956	0.188	0.276	1.033	0.24	0.083	0.061	0.138	0.131	0.163	0.286	0.219	0.355	0.306	0.643	2.678	0.529	153.4	60.2	146.6	28.9	42.4	158.4	36.9	379.4	31.6	23.3	52.3	49.9	61.9	108.6	133.7	29.2	47.4
FALSE	High	[R].VAAAAGSGPSPPGSPGHDRER.[Q]	1xTMT6plex [N-Term]; 2xPhospho [S10(100); S14(100)]	6.41924e-05	0.000218806	1	1	1	22	Q9BTU6	Q9BTU6 [38-58]	Q9BTU6 2xPhospho [S47(100); S51(100)]	1	2362.05	0.182	0.455	0.118	0.322	0.411	0.186	0.164	0.117	0.156	0.413	0.412	0.482	0.064	0.132	0.13	0.187	0.191	0.128	248.6	45.3	113.2	29.4	80	102.3	46.1	251.5	41.3	29.5	39.2	104	103.5	121.3	406.6	26	53.7
FALSE	High	[R].VAAQSPPSPASAEALLPALPLR.[N]	1xTMT6plex [N-Term]; 1xPhospho [S5(99.5)]	0.000102377	0.000218806	1	3	2	2	Q9Y4F5	Q9Y4F5 [1541-1562]	Q9Y4F5 1xPhospho [S1545(99.5)]	0	2465.34							0.457	0.55	0.763	0.751	0.746	0.827	0.613	0.434	0.442	0.706	1.988	1.183								193.4	88.5	106.3	147.6	145.3	144.3	160	175.1	107.3	76
FALSE	High	[R].VADPDHDHTGFLTEYVATR.[W]	1xTMT6plex [N-Term]; 1xPhospho [T13(100)]	0.000225504	0.000218806	1	2	1	1	P28482	P28482 [173-191]	P28482 1xPhospho [T185(100)]	0	2453.13
FALSE	High	[K].TVTPASSAKTSPAKQQAPPVR.[N]	2xTMT6plex [K9; K14]; 1xTMT6plex [N-Term]; 1xPhospho [S11(99.3)]	0.000124232	0.000218806	1	2	4	38	Q16555	Q16555 [512-532]	Q16555 1xPhospho [S522(99.3)]	2	2889.62	4.996	3.208	1.376	0.373	0.279	1.208	0.545	0.122	0.289	0.695	0.81	0.914	0.429	0.727	0.699	0.463	0.018	0.462	66	329.6	211.6	90.8	24.6	18.4	79.7	153.2	83.5	18.7	44.2	106.5	124.1	139.9	160.4	68.8	116.7
FALSE	High	[R].VADPDHDHTGFLTEYVATR.[W]	1xTMT6plex [N-Term]; 2xPhospho [T13(100); Y/T]	0.000131859	0.000218806	1	2	2	12	P28482	P28482 [173-191]	P28482 2xPhospho [T185(100); Y/T]	0	2533.1							0.437	0.679	0.624	1.18	2.089	1.031	0.678	0.735	0.385	0.737	2.664	0.902								143.8	62.9	97.7	89.7	169.6	300.3	148.2	153.2	103.8	112.6
FALSE	High	[R].VALSDDETKETENMR.[K]	1xTMT6plex [K9]; 1xTMT6plex [N-Term]; 1xPhospho [S4(100)]	0.000146307	0.000218806	1	3	1	13	Q15054	Q15054 [304-318]	Q15054 1xPhospho [S307(100)]	1	2276.09	1.137	1.464	0.547	0.361	0.573	0.709	0.277	0.139	0.494	0.606	0.614	0.671	0.381	0.514	0.515	0.665	0.624	0.816	127.2	144.7	186.2	69.5	45.9	72.9	90.1	180.6	50.1	25.2	89.3	109.4	110.9	121.1	149.9	57.1	77
FALSE	High	[K].VAQRSPVDSGTILREPTTK.[S]	1xTMT6plex [K19]; 1xTMT6plex [N-Term]; 1xPhospho [S5(100)]	0.000214059	0.000218806	1	1	1	5	P49454	P49454 [3050-3068]	P49454 1xPhospho [S3054(100)]	2	2593.41	0.807	1.425	0.473	0.505	0.956	1.05	0.394	0.307	0.739	0.756	0.855	0.962	0.297	0.655	0.518	0.848	0.965	1.162	114.2	92.1	162.8	54	57.7	109.3	120	135.8	53.6	41.7	100.4	102.7	116.1	130.6	130.2	38.7	85.3
FALSE	High	[R].VDDDSLGEFPVTNSR.[A]	1xTMT6plex [N-Term]; 1xPhospho [S5(100)]	0.000142519	0.000218806	1	2	1	9	Q92785	Q92785 [138-152]	Q92785 1xPhospho [S142(100)]	0	1959.89							0.471	0.383	1.052	0.633	0.526	0.586	0.793	0.456	0.899	1.048	1.897	0.997								209.6	98.8	80.3	220.6	132.7	110.3	123	158.6	125.8	72.4
FALSE	High	[K].VDNLTYRTSPDTLR.[R]	1xTMT6plex [N-Term]; 1xPhospho [T/S/Y]	0.000147723	0.000218806	1	2	3	18	Q01130	Q01130 [18-31]		1	1959.97							0.268	0.273	0.579	0.426	0.36	0.323	0.509	0.47	0.494	1.067	1.821	0.884								307.6	82.6	83.9	178.1	131.2	110.9	99.5	177.1	90.2	83.3
FALSE	High	[K].VDNLTYRTSPDTLRR.[V]	1xTMT6plex [N-Term]; 1xPhospho [T/S/Y]	0.000170441	0.000218806	1	2	5	48	Q01130	Q01130 [18-32]		2	2116.07	1.571	1.177	0.636	0.685	1.218	0.75	1.04	0.733	1.387	1.191	1.144	1.192	0.951	0.844	0.856	1.361	1.624	1.434	99	155.5	116.5	62.9	67.8	120.6	74.2	87.4	90.9	64.1	121.3	104.1	100	104.2	90.6	86.2	76.5
FALSE	High	[R].VEAEAGGSGARTPPLSR.[R]	1xTMT6plex [N-Term]; 1xPhospho [T12(100)]	0.000148128	0.000218806	1	1	2	5	Q9Y3Q8	Q9Y3Q8 [218-234]	Q9Y3Q8 1xPhospho [T229(100)]	1	1963.98	0.226	0.856	0.224	0.44	1.091	0.344	0.15	0.118	0.249	1.039	1.376	0.569							233.5	52.7	199.9	52.3	102.7	254.8	80.2	249.7	37.5	29.5	62.1	259.3	343.7	142.1
FALSE	High	[K].VEEEQEADEEDVSEEEAESK.[E]	1xTMT6plex [K20]; 1xTMT6plex [N-Term]; 1xPhospho [S13(100)]	6.13854e-05	0.000218806	1	1	1	3	Q9H3N1	Q9H3N1 [235-254]	Q9H3N1 1xPhospho [S247(100)]	0	2848.22							0.296	0.677	1.608	0.699	0.81	0.541														372.9	110.6	252.4	599.7	260.5	302	201.8
FALSE	High	[K].VEEEQEADEEDVSEEEAESKEGTNK.[D]	2xTMT6plex [K20; K25]; 1xTMT6plex [N-Term]; 1xPhospho [S13(100)]	6.49091e-05	0.000218806	1	1	1	1	Q9H3N1	Q9H3N1 [235-259]	Q9H3N1 1xPhospho [S247(100)]	1	3606.63													0.694	0.942	0.938	1.534	2.956	1.315															223.9	155.5	210.9
FALSE	High	[R].VAGEAAETDSEPEPEPEPTAAPR.[D]	1xTMT6plex [N-Term]; 2xPhospho [T8(100); S10(100)]	4.20682e-05	0.000218806	1	1	1	6	Q6QNY0	Q6QNY0 [56-78]	Q6QNY0 2xPhospho [T63(100); S65(100)]	0	2739.16	0.728	0.835	0.337	0.484	0.921	0.783	0.238	0.118	0.334	0.553	0.582	0.641							204.3	148.7	170.7	68.8	98.9	188.2	160	305.9	72.7	36.2	102.2	169.2	178.2	196.1
FALSE	High	[K].VEKIGEGTYGVVYK.[A]	2xTMT6plex [K3; K14]; 1xTMT6plex [N-Term]; 1xPhospho [T/Y]	0.000156446	0.000218806	1	3	2	2	P24941	P24941 [7-20]		1	2309.28							0.348	0.266	0.418	0.692	0.75	0.814	0.471	0.349	0.316	0.419	0.355	0.663								239.1	83.3	63.5	99.8	165.4	179.4	194.6	300.7	141.7	105
FALSE	High	[R].TVSSPIPYTPSPSSSRPISPGLSYASHTVGFTPPTSLTR.[A]	1xTMT6plex [N-Term]; 1xPhospho [S19(96.5)]	6.49891e-05	0.000218806	1	1	1	2	Q16204	Q16204 [349-387]	Q16204 1xPhospho [S367(96.5)]	0	4339.18	1.992	1.218	0.851	0.823	0.875	1.748	0.878	0.565	0.66	1.168	1.152	0.998							127.5	253.9	155.2	108.5	105	111.5	222.8	158.2	138.8	89.4	104.4	184.8	182.2	157.8
FALSE	High	[R].TVSLGAGAKDELHIVEAEAMNYEGSPIKVTLATLK.[M]	3xTMT6plex [K9; K28; K35]; 1xTMT6plex [N-Term]; 1xPhospho [S25(100)]	2.97868e-06	0.000218806	2	3	2	13	P06748-3; P06748	P06748-3 [46-80]; P06748 [46-80]	P06748-3 1xPhospho [S70(100)]; P06748 1xPhospho [S70(100)]	2	4652.54	1.609	1.045	0.952	1.001	0.753	1.922	0.97	0.847	0.985	1.663	1.752	1.248	1.408	0.765	0.695	0.897	0.388	0.935	86.7	139.6	90.6	82.5	86.8	65.3	166.7	81.8	79.3	69.3	80.6	136	143.3	102.1	113.2	159.4	86.6
FALSE	High	[K].TSTSPPPEKSGDEGSEDEAPSGED.[-]	1xTMT6plex [K9]; 1xTMT6plex [N-Term]; 3xPhospho [S10(100); S15(100); S21(100)]	0.000231827	0.000218806	1	2	3	11	Q9H1E3	Q9H1E3 [220-243]	Q9H1E3 3xPhospho [S229(100); S234(100); S240(100)]	1	3103.2	0.1	0.266	0.073	0.104	0.096	0.087	0.077	0.01	0.01	0.114	0.091	0.137							619.8	61.7	164.8	45.1	64.7	59.4	53.7	717.5	55.5	5.3	6.9	82.1	65.4	98.2
FALSE	High	[K].TSTTGVATTQSPTPR.[S]	1xTMT6plex [N-Term]; 1xPhospho [T/S]	0.000183768	0.000218806	1	5	2	4	Q8WWI1	Q8WWI1 [1576-1590]		0	1813.89	0.353	0.49	0.162	0.253	0.396	0.253	0.03	0.063	0.122	0.411	0.272	0.295							348.2	123.1	170.7	56.5	88.2	137.7	88	495.7	15	31.3	60.6	203.9	135	146.1
FALSE	High	[K].TSVSQNVIPSSAQK.[R]	1xTMT6plex [K14]; 1xTMT6plex [N-Term]; 1xPhospho [S11(99.6)]	0.000143144	0.000218806	1	2	1	2	Q03188	Q03188 [167-180]	Q03188 1xPhospho [S177(99.6)]	0	1984.05	0.666	0.645	0.382	0.491	0.438	0.607							0.529	0.547	0.539	0.819	0.553	0.76	248.9	165.8	160.6	95.2	122.2	109	151.2								220.5	116.7	120.6
FALSE	High	[K].TSVSQNVIPSSAQKR.[E]	1xTMT6plex [K14]; 1xTMT6plex [N-Term]; 1xPhospho [S11(99.5)]	0.000154232	0.000218806	1	2	2	5	Q03188	Q03188 [167-181]	Q03188 1xPhospho [S177(99.5)]	1	2140.15	0.582	0.679	0.279	0.404	0.49	0.624	0.237	0.098	0.28	0.381	0.345	0.522	0.307	0.495	0.482	0.875	0.251	0.594	172.3	100.2	116.9	48.1	69.6	84.4	107.5	244.3	57.9	24	68.5	93.1	84.3	127.6	175.1	53.8	86.7
FALSE	High	[K].TTGTPPDSSLVTYELHSRPEQDKFSQAAK.[V]	2xTMT6plex [K23; K29]; 1xTMT6plex [N-Term]; 1xPhospho [T4(100)]	0.000115589	0.000218806	1	3	1	2	Q13561	Q13561 [195-223]	Q13561 1xPhospho [T198(100)]	1	3958.02							0.632	0.574	0.71	0.927	0.854	0.857	1.395	0.751	0.749	1.369	0.759	1.559								184.8	116.7	106	131.2	171.2	157.8	158.3	141.6	197.6	106.4
FALSE	High	[R].TTPPTQKPPSPPMSGK.[G]	2xTMT6plex [K7; K16]; 1xTMT6plex [N-Term]; 1xPhospho [S10(100)]	0.000233144	0.000218806	1	4	1	9	Q9NYB9	Q9NYB9 [174-189]	Q9NYB9 1xPhospho [S183(100)]	0	2418.31	1.064	0.985	0.515	0.54	0.503	0.691	0.375	0.107	0.417	0.839	0.696	0.749	0.458	0.803	0.804	0.908	0.175	0.693	142.4	151.5	140.3	73.3	76.9	71.7	98.4	168.3	63.1	18.1	70.2	141.3	117.2	126.1	132.4	60.7	106.4
FALSE	High	[R].TTSEDNEVFGEADANQNNGTSSQDTAVTDSKR.[T]	1xTMT6plex [K31]; 1xTMT6plex [N-Term]; 1xPhospho [T/S]	0.000128469	0.000218806	1	2	1	2	P02686	P02686 [38-69]		1	3926.76							0.322	0.243	0.636	0.622	0.575	0.72														510	164.3	123.9	324.1	317.4	293.3	367
FALSE	High	[K].TTSGYAGGLSSAYGGLTSPGLSYSLGSSFGSGAGSSSFSR.[T]	1xTMT6plex [N-Term]; 1xPhospho [S18(99.4)]	5.70228e-07	0.000218806	1	2	2	3	P05787	P05787 [415-454]	P05787 1xPhospho [S432(99.4)]	0	4034.85	0.831	1.459	0.389	0.863	1.162	1.416	0.677	0.766	0.546	0.835	1.267	1.006							144.6	120.2	211	56.3	124.8	168	204.7	175.5	118.9	134.5	95.8	146.6	222.4	176.6
FALSE	High	[K].TVSLTPSPTTQVETPDLVDHDNTSPLFR.[T]	1xTMT6plex [N-Term]; 1xPhospho [T14(97.5)]	0.000168001	0.000218806	1	3	1	1	Q05209	Q05209 [565-592]	Q05209 1xPhospho [T578(97.5)]	0	3376.65							0.409	0.579	0.986	0.79	0.788	0.695														400.3	163.6	231.8	394.7	316.2	315.4	278
FALSE	High	[K].TTTAAAVASTGPSSRSPSTLLPK.[K]	1xTMT6plex [K23]; 1xTMT6plex [N-Term]; 1xPhospho [S16(99)]	5.2925e-05	0.000218806	1	5	2	13	P27816	P27816 [810-832]	P27816 1xPhospho [S825(99)]	1	2739.47	0.893	0.921	0.636	0.928	0.575	0.858	0.261	0.205	0.333	0.819	0.621	1.352	0.465	0.527	0.544	1.667	0.01	3.168	120.8	107.9	111.3	76.7	112.1	69.4	103.7	134.6	35.2	27.6	44.9	110.2	83.5	181.9	105.9	49.2	55.8
FALSE	High	[K].TVANLLSGKSPR.[K]	1xTMT6plex [K9]; 1xTMT6plex [N-Term]; 1xPhospho [S10(100)]	0.000174641	0.000218806	3	8	3	72	Q13428-3; Q13428-7; Q13428-6	Q13428-3 [147-158]; Q13428-7 [147-158]; Q13428-6 [147-158]	Q13428-3 1xPhospho [S156(100)]; Q13428-7 1xPhospho [S156(100)]; Q13428-6 1xPhospho [S156(100)]	1	1781.01	1.019	0.851	0.486	0.546	0.409	0.811	0.542	0.293	0.523	0.74	0.646	0.643	0.435	0.384	0.429	0.717	0.191	0.734	140.1	142.7	119.2	68	76.5	57.2	113.7	154.5	83.8	45.3	80.8	114.4	99.8	99.4	181.2	78.8	69.6
FALSE	High	[K].TVANLLSGKSPRK.[S]	2xTMT6plex [K9; K13]; 1xTMT6plex [N-Term]; 1xPhospho [S10(100)]	0.000160129	0.000218806	3	8	2	26	Q13428-3; Q13428-7; Q13428-6	Q13428-3 [147-159]; Q13428-7 [147-159]; Q13428-6 [147-159]	Q13428-3 1xPhospho [S156(100)]; Q13428-7 1xPhospho [S156(100)]; Q13428-6 1xPhospho [S156(100)]	2	2138.27	1.195	0.502	0.436	0.664	0.368	0.738	0.374	0.222	0.597	0.826	0.684	0.526	1.435	0.858	1.04	1.806	0.213	2.106	144.6	172.8	72.6	63	96	53.1	106.8	164	61.3	36.4	97.9	135.5	112.2	86.2	82.5	118.3	70.7
FALSE	High	[K].TVEDEDQDSEEEKDNDSYIKER.[S]	2xTMT6plex [K13; K20]; 1xTMT6plex [N-Term]; 1xPhospho [S9(100)]	4.75323e-05	0.000218806	1	4	1	6	Q9Y5T5	Q9Y5T5 [407-428]	Q9Y5T5 1xPhospho [S415(100)]	2	3440.58							0.12	0.089	0.225	0.545	0.536	0.559	0.231	0.199	0.208	0.643	0.103	0.853								323.4	38.8	28.6	72.7	176.2	173.3	180.9	341.6	78.9	68.1
FALSE	High	[R].TVEVAEGEAVRTPQSVTAK.[Q]	1xTMT6plex [K19]; 1xTMT6plex [N-Term]; 1xPhospho [T12(100)]	0.000342229	0.000218806	1	1	1	3	Q86UE4	Q86UE4 [132-150]	Q86UE4 1xPhospho [T143(100)]	1	2510.33	0.628	1.044	0.48	0.659	0.947	0.867	0.17	0.143	0.378	0.828	0.977	0.596							181.3	113.8	189.2	87	119.5	171.6	157.2	264	45	37.8	99.8	218.5	258	157.3
FALSE	High	[K].TVFPGAVPVLPASPPPKDSLR.[S]	1xTMT6plex [K17]; 1xTMT6plex [N-Term]; 1xPhospho [S13(100)]	4.96167e-05	0.000218806	1	4	1	5	Q9UBC2	Q9UBC2 [217-237]	Q9UBC2 1xPhospho [S229(100)]	1	2683.5	1.512	1.122	0.883	0.836	0.9	1.398	0.906	0.746	0.863	1.048	1.329	1.018	0.699	0.548	0.49	0.473	0.818	0.683	92.4	139.7	103.6	81.6	77.2	83.1	129.2	98.8	89.5	73.7	85.3	103.6	131.4	100.6	150.8	105.5	82.7
FALSE	High	[R].TVIIEQSWGSPK.[V]	1xTMT6plex [K12]; 1xTMT6plex [N-Term]; 1xPhospho [S10(100)]	0.000191861	0.000218806	1	2	1	14	P10809	P10809 [61-72]	P10809 1xPhospho [S70(100)]	0	1883.01	0.772	1.027	0.688	0.819	0.785	0.859	0.794	0.72	0.942	1	1.111	0.895	0.926	0.854	0.762	0.874	1.633	0.95	117	90.3	120.2	80.5	95.9	91.9	100.5	106.3	84.3	76.5	100.1	106.2	118.1	95.1	102.5	94.9	87.5
FALSE	High	[K].TVIRLPSGSGAASPTGSAVDIR.[A]	1xTMT6plex [N-Term]; 1xPhospho [S7(100)]	2.45928e-05	0.000218806	1	1	3	63	Q09666	Q09666 [204-225]	Q09666 1xPhospho [S210(100)]	1	2421.27	0.935	1.247	0.562	0.696	0.799	1.233	0.416	0.385	0.478	0.783	0.855	1.012	0.577	0.542	0.439	0.776	0.878	1.689	109.2	102.1	136.2	61.4	76	87.2	134.6	135.5	56.4	52.1	64.7	106	115.8	137.1	123	70.9	66.7
FALSE	High	[R].TVNSTRETPPKSK.[L]	2xTMT6plex [K11; K13]; 1xTMT6plex [N-Term]; 1xPhospho [T8(100)]	0.000233144	0.000218806	1	3	2	31	Q5SSJ5	Q5SSJ5 [44-56]	Q5SSJ5 1xPhospho [T51(100)]	2	2212.23	0.294	0.938	0.156	0.144	0.401	0.164	0.113	0.1	0.08	0.223	0.298	0.529	0.059	0.279	0.196	0.256	0.041	0.101	235.1	69	220.5	36.6	33.9	94.3	38.7	291.2	32.8	29.2	23.2	64.9	86.9	153.9	357.2	20.9	99.8
FALSE	High	[R].TVAISDAAQLPHDYCTTPGGTLFSTTPGGTRIIYDRK.[F]	1xCarboxymethyl [C15]; 1xTMT6plex [K37]; 1xTMT6plex [N-Term]; 2xPhospho [T21(96.8); T/S/Y]	8.96674e-05	0.000218806	1	1	2	3	Q13542	Q13542 [21-57]	Q13542 2xPhospho [T41(96.8); T/S/Y]	2	4600.22							0.452	0.391	0.578	0.702	0.783	0.741	0.664	0.477	0.498	0.717	0.684	1.116								219.5	99.2	85.8	126.7	154	171.8	162.6	209.5	139.2	100
FALSE	High	[K].VEMGTSSQNDVDMSWIPQETLNQINKASPR.[R]	1xTMT6plex [K26]; 1xTMT6plex [N-Term]; 1xPhospho [S28(100)]	5.77857e-06	0.000218806	1	2	1	10	P43307	P43307 [241-270]	P43307 1xPhospho [S268(100)]	1	3913.89	0.968	0.968	0.765	0.72	0.794	1.16	0.441	0.661	0.932	0.98	1.017	0.83	0.831	0.727	0.737	0.861	1.181	1.268	108.6	105.1	105.1	83	78.2	86.2	125.9	120.9	53.3	79.9	112.7	118.6	123.1	100.4	105.9	88	76.9
FALSE	High	[K].VENMSSNQDGNDSDEFM.[-]	1xTMT6plex [N-Term]; 1xPhospho [S13(100)]	0.000165201	0.000218806	1	2	1	5	Q86WR0	Q86WR0 [192-208]	Q86WR0 1xPhospho [S204(100)]	0	2227.84							0.164	0.262	0.585	0.567	0.633	0.646	0.348	0.517	0.518	1.476	1.31	1.158								269.4	44.2	70.5	157.5	152.6	170.4	173.9	167.8	58.4	86.8
FALSE	High	[K].VEPVPVTKQPTPPSEAAASK.[K]	2xTMT6plex [K8; K20]; 1xTMT6plex [N-Term]; 1xPhospho [T11(100)]	0.000218454	0.000218806	1	4	2	2	Q86UP2	Q86UP2 [143-162]	Q86UP2 1xPhospho [T153(100)]	1	2800.55													0.552	0.743	0.869	1.244	1.436	1.375															290.9	160.7	216
FALSE	High	[K].VKTPEMIIQKPK.[I]	3xTMT6plex [K2; K10; K12]; 1xTMT6plex [N-Term]; 1xPhospho [T3(100)]	0.000334873	0.000218806	1	1	1	11	Q09666	Q09666 [488-499]	Q09666 1xPhospho [T490(100)]	1	2408.45	1.221	1.322	0.781	0.898	1.224	1.596	0.376	0.413	0.614	0.859	1.5	1.127	0.461	0.66	0.632	1.155	0.01	2.432	86.7	105.9	114.6	67.8	77.8	106.1	138.4	119.6	45	49.4	73.4	102.7	179.3	134.7	110.2	50.8	72.7
FALSE	High	[R].VKVDGPRSPSYGR.[S]	1xTMT6plex [K2]; 1xTMT6plex [N-Term]; 1xPhospho [S8(100)]	0.000146624	0.000218806	1	1	2	37	Q07955	Q07955 [192-204]	Q07955 1xPhospho [S199(100)]	2	1956.05	0.233	1.008	0.49	0.236	0.673	0.445	0.508	0.235	0.449	0.35	0.574	0.75	0.367	0.511	0.589	0.493	0.374	0.809	180.9	42.2	182.3	88.5	42.6	121.7	80.5	170.1	86.4	40	76.4	59.5	97.6	127.6	169.9	62.3	86.9
FALSE	High	[R].VLGSEGEEEDEALSPAK.[G]	1xTMT6plex [K17]; 1xTMT6plex [N-Term]; 1xPhospho [S4(100)]	0.000166428	0.000218806	1	3	1	1	P18858	P18858 [63-79]	P18858 1xPhospho [S66(100)]	0	2298.12							0.296	0.312	0.624	0.866	0.831	0.981														427.6	126.8	133.3	266.9	370.4	355.4	419.6
FALSE	High	[K].VIHDNFGIVEGLMTTVHAITATQKTVDGPSGK.[L]	2xTMT6plex [K24; K32]; 1xTMT6plex [N-Term]; 1xPhospho [T22(100)]	2.98038e-05	0.000218806	1	2	2	2	P04406	P04406 [163-194]	P04406 1xPhospho [T184(100)]	1	4104.18	1.633	1.181	1.29	1.959	1.711	3.046							1.378	0.673	0.704	0.951	1.895	1.566	83.1	135.7	98.2	107.2	162.8	142.2	253.2								136.8	188.6	92
FALSE	High	[K].VLPITVPKSPAFALK.[N]	2xTMT6plex [K8; K15]; 1xTMT6plex [N-Term]; 1xPhospho [S9(100)]	0.000166708	0.000218806	1	2	1	4	Q9ULW0	Q9ULW0 [478-492]	Q9ULW0 1xPhospho [S486(100)]	1	2348.43	2.562	1.393	1.325	1.231	1.173	1.726	0.996	1.057	1.102	0.747	0.802	0.548							102.8	263.4	143.3	136.2	126.6	120.6	177.4	164.7	164	174.1	181.4	123.1	132.1	90.2
FALSE	High	[K].VLPPPAGYVPIRTPAR.[K]	1xTMT6plex [N-Term]; 1xPhospho [T13(100)]	0.000163771	0.000218806	1	1	1	12	O75533	O75533 [414-429]	O75533 1xPhospho [T426(100)]	1	2013.12	0.917	0.784	0.645	0.807	0.826	1.025	0.635	0.517	0.56	0.823	0.713	0.995	0.67	0.554	0.582	0.696	1.238	0.854	114.6	105.1	89.9	73.9	92.5	94.6	117.5	128.2	81.4	66.3	71.8	105.5	91.4	127.5	132.2	88.6	73.3
FALSE	High	[R].VIQLMPSPIMHPLILNPR.[H]	1xTMT6plex [N-Term]; 1xPhospho [S7(100)]	9.07404e-05	0.000218806	1	1	1	3	P41212	P41212 [265-282]	P41212 1xPhospho [S271(100)]	0	2378.31	1.513	0.957	0.814	0.982	0.897	1.668	1.083	0.681	0.738	0.961	0.91	0.832							138.2	209	132.3	112.5	135.6	123.9	230.4	164.1	177.7	111.8	121	157.7	149.4	136.5
FALSE	High	[R].VLSAPPHFHFGQTNRTPEFLR.[K]	1xTMT6plex [N-Term]; 1xPhospho [T/S]	0.000158055	0.000218806	1	2	1	5	P26641	P26641 [31-51]		1	2760.4							1.168	0.569	0.551	0.575	0.69	0.713	0.409	0.315	0.346	0.385	0.513	0.441								184.2	215.1	104.9	101.4	106	127	131.4	331.5	135.4	104.4
FALSE	High	[K].VKPPPSPTTEGPSLQPDLAPEEAAGTQRPK.[N]	2xTMT6plex [K2; K30]; 1xTMT6plex [N-Term]; 1xPhospho [S6(100)]	7.85273e-05	0.000218806	1	5	1	20	Q9Y2D5	Q9Y2D5 [1004-1033]	Q9Y2D5 1xPhospho [S1009(100)]	0	3863.06	1.261	0.942	0.548	0.781	0.781	1.304	0.684	0.415	0.782	0.827	0.879	1.063	0.508	0.393	0.365	0.727	0.291	1.046	108.3	136.5	102	59.4	84.6	84.5	141.3	113.7	77.8	47.2	88.9	94.1	99.9	120.9	171.1	86.8	67.2
FALSE	High	[R].VLSPPKLNEVSSDANR.[E]	1xTMT6plex [K6]; 1xTMT6plex [N-Term]; 1xPhospho [S3(100)]	0.000399701	0.000218806	1	3	1	12	Q9H6Z4	Q9H6Z4 [331-346]	Q9H6Z4 1xPhospho [S333(100)]	1	2264.21	0.489	0.98	0.47	0.751	0.904	0.659	0.526	0.388	0.845	0.805	0.839	0.817	0.639	0.778	0.785	1.155	0.808	1.407	129.8	63.5	127.2	61	97.5	117.3	85.5	133.1	70	51.7	112.4	107.2	111.8	108.8	110	70.3	85.6
FALSE	High	[R].VLTLSERPLDFLDLERPPTTPQNEEIR.[A]	1xTMT6plex [N-Term]; 1xPhospho [T/S]	0.00039025	0.000218806	1	5	1	1	Q9GZY8	Q9GZY8 [119-145]		0	3487.8							0.47	0.671	0.664	0.835	1.02	0.751														388	182.4	260.4	257.8	323.9	396	291.5
FALSE	High	[R].VLTPPQAAGDGILATTANQR.[F]	1xTMT6plex [N-Term]; 1xPhospho [T3(100)]	0.000200408	0.000218806	1	5	1	1	Q96QT6	Q96QT6 [669-688]	Q96QT6 1xPhospho [T671(100)]	0	2303.2							0.52	0.615	0.76	0.76	0.863	0.869														389.8	202.6	239.9	296.1	296.3	336.5	338.7
FALSE	High	[K].VMIYQDEVKLPAKLSISK.[S]	3xTMT6plex [K9; K13; K18]; 1xTMT6plex [N-Term]; 1xPhospho [S15(100)]	0.000183548	0.000218806	1	1	1	1	Q6NZI2	Q6NZI2 [153-170]	Q6NZI2 1xPhospho [S167(100)]	2	3058.78							0.53	0.656	0.517	1.81	2.877	2.477														212.8	112.8	139.5	110.1	385.2	612.3	527.2
FALSE	High	[R].VNDAEPGSPEAPQGK.[R]	1xTMT6plex [K15]; 1xTMT6plex [N-Term]; 1xPhospho [S8(100)]	0.000179361	0.000218806	1	1	1	6	Q8N8A6	Q8N8A6 [76-90]	Q8N8A6 1xPhospho [S83(100)]	0	2033.99	0.654	0.902	0.174	0.374	0.771	0.472	0.173	0.078	0.168	0.63	0.597	0.597	0.156	0.389	0.328	0.582	0.666	0.469	155.6	101.7	140.3	27.1	58.3	120	73.4	218.1	37.6	17	36.5	137.3	130.3	130.3	199.7	31.2	77.6
FALSE	High	[K].VNFPENGFLSPDKLSLLEK.[L]	2xTMT6plex [K13; K19]; 1xTMT6plex [N-Term]; 1xPhospho [S10(100)]	0.00016574	0.000218806	1	1	1	1	P31689	P31689 [326-344]	P31689 1xPhospho [S335(100)]	1	2914.59													0.653	0.579	0.589	1.036	0.863	1.589															332.8	217.3	192.6
FALSE	High	[K].VNFSEEGETEEDDQDSSHSSVTTVK.[A]	1xTMT6plex [K25]; 1xTMT6plex [N-Term]; 1xPhospho [T9(100)]	0.000132648	0.000218806	1	4	1	2	Q5JTV8	Q5JTV8 [212-236]	Q5JTV8 1xPhospho [T220(100)]	0	3294.46							0.14	0.073	0.479	0.866	1.288	0.826	0.302	0.441	0.42	0.858	1.143	2.37								219.1	30.7	15.9	104.9	189.7	282.1	181	164.8	49.7	72.7
FALSE	High	[K].VNGDDHHEEDMDMSD.[-]	1xTMT6plex [N-Term]; 1xPhospho [S14(100)]	0.000225912	0.000218806	1	2	1	11	Q05519	Q05519 [470-484]	Q05519 1xPhospho [S483(100)]	0	2054.73	0.224	0.72	0.204	0.273	0.432	0.18	0.126	0.083	0.129	0.377	0.33	0.343	0.154	0.233	0.22	0.402	0.568	0.337	225.3	50.5	162.3	45.9	61.4	97.3	40.6	289.6	36.4	24	37.2	109.2	95.4	99.3	249.1	38.3	58
FALSE	High	[R].VNHEPEPAGGATPGATLPKSPSQLR.[K]	1xTMT6plex [K19]; 1xTMT6plex [N-Term]; 1xPhospho [S20(99.7)]	5.27214e-05	0.000218806	1	4	2	12	O00499	O00499 [312-336]	O00499 1xPhospho [S331(99.7)]	1	3049.59	1.152	1.137	0.613	0.615	0.838	0.889	0.485	0.324	0.749	0.743	0.629	0.697	0.845	0.846	0.833	1.226	0.823	1.425	114.5	132	130.1	70.2	70.5	96	101.8	148.1	71.9	48	110.9	110	93.1	103.2	100	84.5	84.6
FALSE	High	[K].VLSPTAAKPSPFEGK.[T]	2xTMT6plex [K8; K15]; 1xTMT6plex [N-Term]; 1xPhospho [S3(100)]	0.00014909	0.000218806	1	1	1	19	Q96QC0	Q96QC0 [311-325]	Q96QC0 1xPhospho [S313(100)]	0	2296.29	0.846	2.21	0.568	0.685	1.301	1.024	0.455	0.617	0.652	0.864	1.592	1.291	0.568	1.914	0.969	1.401	0.185	3.421	95.1	80.4	210.1	54	65.1	123.7	97.4	108.8	49.5	67.1	71	94	173.1	140.4	70.9	40.3	135.6
FALSE	High	[K].VKPETPPRQSHSGSISPYPK.[V]	2xTMT6plex [K2; K20]; 1xTMT6plex [N-Term]; 2xPhospho [T5(100); S16(100)]	0.000143968	0.000218806	1	2	3	35	Q9UQ35	Q9UQ35 [979-998]	Q9UQ35 2xPhospho [T983(100); S994(100)]	1	3039.57	0.451	0.919	0.401	0.421	0.579	0.587	0.398	0.193	0.439	0.614	0.657	0.613	0.456	0.597	0.603	0.946	0.413	1.166	162.7	73.5	149.6	65.2	68.5	94.2	95.6	175.5	69.9	33.8	77	107.7	115.3	107.6	135.9	61.9	81.1
FALSE	High	[K].VKAQTPPGPSLSGSKSPCPQEK.[S]	1xCarboxymethyl [C18]; 3xTMT6plex [K2; K15; K22]; 1xTMT6plex [N-Term]; 1xPhospho [S/T]	0.000260694	0.000218806	1	2	2	7	Q9UQ35	Q9UQ35 [999-1020]		2	3277.77	0.907	0.724	0.468	0.492	0.593	0.98	0.203	0.041	0.19	0.467	0.494	0.741	0.239	0.338	0.418	0.991	0.01	1.015	140	127	101.3	65.5	68.9	83	137.2	213.7	43.3	8.8	40.5	99.7	105.6	158.4	176.8	42.2	59.7
FALSE	High	[K].VKAQTPPGPSLSGSK.[S]	2xTMT6plex [K2; K15]; 1xTMT6plex [N-Term]; 1xPhospho [T5(100)]	9.82649e-05	0.000218806	1	2	1	13	Q9UQ35	Q9UQ35 [999-1013]	Q9UQ35 1xPhospho [T1003(100)]	1	2221.26	0.369	0.641	0.275	0.375	0.571	0.316	0.168	0.088	0.276	0.624	0.576	0.622	0.381	0.863	0.755	1.653	0.05	1.291	198.2	73.2	127.1	54.5	74.3	113.1	62.7	209.5	35.2	18.4	57.8	130.7	120.6	130.2	115.9	44.2	100
FALSE	High	[R].VEQMPQASPGLAPR.[T]	1xTMT6plex [N-Term]; 1xPhospho [S8(100)]	0.00016159	0.000218806	1	1	1	8	Q8N3F8	Q8N3F8 [571-584]	Q8N3F8 1xPhospho [S578(100)]	0	1789.89	0.608	0.963	0.41	0.546	0.846	0.672							0.429	0.599	0.472	0.745	2.146	1.001	199.4	121.2	191.9	81.8	108.9	168.6	134.1								171.2	73.5	102.6
FALSE	High	[K].VFPSEITDTVAASTAQSPGMNLSHSASSLSLQQAFSELRR.[A]	1xTMT6plex [N-Term]; 1xPhospho [S36(100)]	0.000230529	0.000218806	1	6	1	1	Q9H4A3	Q9H4A3 [1273-1312]	Q9H4A3 1xPhospho [S1308(100)]	1	4530.22							0.879	0.679	0.792	1.038	0.994	1.167														320.6	281.9	217.8	253.8	332.9	318.7	374.3
FALSE	High	[R].VFQTEAELQEVISDLQSK.[L]	1xTMT6plex [K18]; 1xTMT6plex [N-Term]; 1xPhospho [T4(100)]	7.76197e-05	0.000218806	1	3	1	2	Q92878	Q92878 [687-704]	Q92878 1xPhospho [T690(100)]	0	2602.34							0.404	0.483	0.676	0.649	0.576	0.591														479.6	193.6	231.6	324.4	311.3	276.4	283.3
FALSE	High	[K].VGDGDLSAEEIPENEVSLRR.[A]	1xTMT6plex [N-Term]; 1xPhospho [S7(100)]	0.000108995	0.000218806	1	2	1	4	Q14684	Q14684 [239-258]	Q14684 1xPhospho [S245(100)]	1	2494.2							0.446	0.393	0.848	0.86	0.821	0.826	0.655	0.557	0.529	0.831	3.932	1.257								187.4	83.5	73.6	158.9	161.1	153.9	154.7	128.6	84.2	71.6
FALSE	High	[R].VGDSTPVSEKPVSAAVDANASESP.[-]	1xTMT6plex [K10]; 1xTMT6plex [N-Term]; 1xPhospho [T5(99.1)]	0.000258453	0.000218806	1	3	2	5	Q9H8Y8	Q9H8Y8 [429-452]	Q9H8Y8 1xPhospho [T433(99.1)]	0	2852.4							0.328	0.267	0.465	0.633	0.829	0.884	0.57	0.703	0.537	0.959	3.399	1.605								219	71.9	58.4	101.8	138.7	181.5	193.5	129.4	73.8	91
FALSE	High	[R].VGDTEKPEPERSPPNR.[K]	1xTMT6plex [K6]; 1xTMT6plex [N-Term]; 1xPhospho [S12(100)]	0.000151594	0.000218806	1	1	1	35	Q9NZ63	Q9NZ63 [250-265]	Q9NZ63 1xPhospho [S261(100)]	1	2346.19	0.455	1.091	0.486	0.516	0.732	0.364	0.198	0.174	0.42	0.851	0.801	0.626	0.434	1.243	1.122	2.216	0.771	1.585	153.4	69.7	167.3	74.6	79.2	112.2	55.8	172.9	34.3	30	72.7	147.2	138.4	108.2	81.7	35.5	101.6
FALSE	High	[R].VGGSDEEASGIPSR.[T]	1xTMT6plex [N-Term]; 1xPhospho [S4(100)]	0.000162416	0.000218806	1	3	1	19	Q9NQ55	Q9NQ55 [356-369]	Q9NQ55 1xPhospho [S359(100)]	0	1669.76	0.56	1.161	0.333	0.314	0.665	0.571	0.148	0.072	0.141	0.558	0.624	0.563	0.139	0.52	0.432	0.556	0.369	0.356	157.2	88	182.4	52.3	49.3	104.6	89.7	227.4	33.6	16.3	32.1	126.8	142	128.1	198.8	27.6	103.3
FALSE	High	[R].VGGSSVDLHR.[F]	1xTMT6plex [N-Term]; 1xPhospho [S4(100)]	0.000256252	0.000218806	1	24	2	47	O60716	O60716 [265-274]	O60716 1xPhospho [S268(100)]	0	1335.66	0.666	1.219	0.505	0.431	0.942	0.824	0.185	0.181	0.264	0.448	0.57	0.627	0.12	0.228	0.261	0.443	0.423	0.251	124.6	83	151.9	62.9	53.7	117.4	102.7	212.1	39.3	38.4	55.9	95	120.9	133.1	260.3	31.1	59.2
FALSE	High	[K].VGGTKPAGGDFGEVLNSAANASATTTEPLPEKTQESL.[-]	2xTMT6plex [K5; K32]; 1xTMT6plex [N-Term]; 1xPhospho [T/S]	5.17798e-05	0.000218806	1	7	1	1	P55327	P55327 [188-224]		1	4412.25	0.794	0.685	0.498	0.581	0.5	0.959													418.6	332.4	286.6	208.4	243.3	209.3	401.5
FALSE	High	[R].VGMADANSPPKPLSKPR.[T]	2xTMT6plex [K11; K15]; 1xTMT6plex [N-Term]; 1xPhospho [S8(100)]	0.000146716	0.000218806	1	2	1	6	P26358	P26358 [120-136]	P26358 1xPhospho [S127(100)]	0	2532.4	1.787	1.131	1.181	0.937	1.09	1.51	0.87	0.717	0.83	0.973	1.07	1.102							124.2	221.9	140.5	146.7	116.4	135.4	187.5	156.6	136.2	112.3	130	152.3	167.6	172.5
FALSE	High	[K].VGSLDNVGHLPAGGAVK.[TI]	1xTMT6plex [K17]; 1xTMT6plex [N-Term]; 1xPhospho [S3(100)]	0.000136304	0.000218806	1	5	1	15	P27816	P27816 [1071-1087]	P27816 1xPhospho [S1073(100)]	0	2129.15	0.725	0.685	0.631	1.053	0.652	1.033	0.372	0.356	0.668	0.682	0.617	0.567	0.721	0.755	1.027	1.805	0.7	1.086	118.9	86.3	81.5	75	125.2	77.5	122.9	165.3	61.5	58.9	110.4	112.8	102.1	93.7	99.8	71.9	75.4
FALSE	High	[K].VGSLPLEKGSPVTTTK.[A]	2xTMT6plex [K8; K16]; 1xTMT6plex [N-Term]; 1xPhospho [S/T]	0.000183988	0.000218806	1	2	2	9	Q7Z2K8	Q7Z2K8 [606-621]		1	2381.37	1.059	0.798	0.626	0.58	0.437	0.845	0.325	0.195	0.428	0.663	0.538	0.383	0.439	0.391	0.573	0.828	0.301	0.387	133.2	141	106.4	83.4	77.2	58.2	112.5	202.1	65.7	39.4	86.6	134	108.7	77.4	172	75.5	67.3
FALSE	High	[K].VGSLTPPSSPKTQR.[A]	1xTMT6plex [K11]; 1xTMT6plex [N-Term]; 2xPhospho [T5(99.4); S8(99.4)]	0.000293105	0.000218806	1	2	4	24	Q2M2I8	Q2M2I8 [616-629]	Q2M2I8 2xPhospho [T620(99.4); S623(99.4)]	1	2073.05	0.62	0.875	0.422	0.441	0.74	0.685	0.308	0.156	0.218	0.571	0.557	0.667	0.193	0.304	0.287	0.489	0.413	0.37	146.2	90.6	127.9	61.6	64.4	108.1	100.2	195.8	60.3	30.6	42.7	111.9	109	130.7	235.6	45.4	71.7
FALSE	High	[R].VGSPLTLTDAQTR.[V]	1xTMT6plex [N-Term]; 1xPhospho [S3(100)]	0.000347928	0.000218806	1	2	1	8	Q99569	Q99569 [312-324]	Q99569 1xPhospho [S314(100)]	0	1667.86	0.962	1.105	0.46	0.52	1.033	0.725	0.351	0.226	0.548	0.655	0.636	0.783							181.3	174.4	200.4	83.4	94.3	187.4	131.4	249.4	87.6	56.3	136.7	163.3	158.6	195.4
FALSE	High	[R].VGVEASEETPQTSSSSARPGTPSDHQSQEASQFER.[K]	1xTMT6plex [N-Term]; 1xPhospho [T21(100)]	1.70587e-05	0.000218806	1	3	2	3	Q6Y7W6	Q6Y7W6 [362-396]	Q6Y7W6 1xPhospho [T382(100)]	0	4012.8	0.487	0.691	0.347	0.563	1.556	0.831	0.242	0.308	1.351	1.215	1.198	0.787	0.925	0.671	0.712	1.243	5.265	1.129	105.8	51.5	73.1	36.7	59.6	164.7	87.9	115.7	28	35.6	156.3	140.6	138.6	91.1	74.4	68.9	49.9
FALSE	High	[K].VHAYFAPVTPPPSVGGSR.[Q]	1xTMT6plex [N-Term]; 1xPhospho [T9(100)]	7.07699e-05	0.000218806	1	2	1	5	Q96IG2	Q96IG2 [409-426]	Q96IG2 1xPhospho [T417(100)]	0	2148.08	1.233	0.989	0.636	0.813	0.808	1.25	0.42	0.242	0.485	0.734	0.8	0.864	0.42	0.513	0.512	0.804	0.65	1.104	104.4	128.7	103.3	66.4	84.9	84.4	130.4	148.4	62.4	35.9	72	108.8	118.7	128.2	144.5	60.7	74.2
FALSE	High	[K].VHEPPREDAAPTKPAPPAPPPPQNLQPESDAPQQPGSSPR.[G]	1xTMT6plex [K13]; 1xTMT6plex [N-Term]; 1xPhospho [S/T]	0.000145019	0.000218806	1	3	1	6	Q9Y618	Q9Y618 [981-1020]		1	4723.37							0.333	0.251	0.519	0.629	0.6	0.588	0.431	0.545	0.509	0.937	0.398	0.845								265.2	88.3	66.6	137.7	166.8	159.1	155.9	227.3	98	124
FALSE	High	[R].VHVQFFDDSPTRGWVSKR.[L]	1xTMT6plex [K17]; 1xTMT6plex [N-Term]; 1xPhospho [T11(98.3)]	0.000251968	0.000218806	1	2	1	1	P52701	P52701 [129-146]	P52701 1xPhospho [T139(98.3)]	2	2699.39	1.882	0.751	1.13	1.213	0.774	1.692													248.7	468.1	186.9	281	301.8	192.5	420.9
FALSE	High	[K].VKAFGPGLQGGSAGSPARFTIDTK.[G]	2xTMT6plex [K2; K24]; 1xTMT6plex [N-Term]; 1xPhospho [S/T]	0.000125281	0.000218806	1	2	1	1	P21333	P21333 [1070-1093]		2	3129.71	1.862	0.907	0.801	1.006	0.367	1.523													281.3	523.9	255.2	225.3	282.9	103.1	428.4
FALSE	High	[K].SVSTTNIAGHFNDESPLGLRR.[I]	1xTMT6plex [N-Term]; 1xPhospho [S3(99.4)]	0.000139271	0.000218806	1	3	1	3	Q92974	Q92974 [149-169]	Q92974 1xPhospho [S151(99.4)]	1	2580.28	1.586	1.043	0.733	0.681	0.683	1.483	0.741	0.468	0.94	1.338	1.258	1.154							153.4	243.3	160.1	112.5	104.6	104.8	227.5	144	106.7	67.4	135.4	192.8	181.2	166.2
FALSE	High	[K].SVSTTNIAGHFNDESPLGLR.[R]	1xTMT6plex [N-Term]; 1xPhospho [S3(99.7)]	0.000140796	0.000218806	1	3	1	5	Q92974	Q92974 [149-168]	Q92974 1xPhospho [S151(99.7)]	0	2424.18							0.659	0.544	0.827	0.952	1.057	0.986	1.284	0.776	0.814	0.974	2.05	1.876								166.5	109.7	90.7	137.7	158.5	176	164.2	125	160.5	97
FALSE	High	[K].SVSTPSEAGSQDSGDGAVGSR.[RT]	1xTMT6plex [N-Term]; 1xPhospho [T4(98.3)]	0.000182039	0.000218806	1	6	1	1	Q13409-2	Q13409-2 [86-106]	Q13409-2 1xPhospho [T89(98.3)]	0	2259.99	0.375	1.198	0.352	0.27	0.836	0.522													461.3	173.2	552.5	162.3	124.3	385.5	240.9
FALSE	High	[K].SVSSVLSSLTPAK.[V]	1xTMT6plex [K13]; 1xTMT6plex [N-Term]; 1xPhospho [T10(100)]	0.000236742	0.000218806	1	2	1	3	Q13330	Q13330 [555-567]	Q13330 1xPhospho [T564(100)]	0	1814.01	0.755	0.717	0.732	1.122	0.735	0.911	0.764	0.821	1.091	1.366	0.945	0.738	0.797	0.748	0.806	0.963	1.316	0.871	109.9	82.9	78.8	80.4	123.4	80.7	100.1	107	81.8	87.8	116.8	146.2	101.1	79	111.4	88.7	83.3
FALSE	High	[K].SLDSDESEDEEDDYQQKR.[K]	1xTMT6plex [K17]; 1xTMT6plex [N-Term]; 1xPhospho [S4(100)]	2.51368e-05	0.000218806	1	1	2	17	Q13442	Q13442 [57-74]	Q13442 1xPhospho [S60(100)]	1	2726.17	0.042	0.115	0.029	0.034	0.048	0.042	0.031	0.01	0.01	0.057	0.052	0.055	0.02	0.02	0.015	0.067	0.032	0.05	533.3	22.3	61.2	15.3	18.1	25.3	22.7	567.8	17.5	4.6	0	32.6	29.6	31.2	596.5	12	11.9
FALSE	High	[K].SLDSDESEDEEDDYQQKR.[K]	1xTMT6plex [K17]; 1xTMT6plex [N-Term]; 2xPhospho [S4(100); S7(100)]	6.37179e-05	0.000218806	1	1	1	17	Q13442	Q13442 [57-74]	Q13442 2xPhospho [S60(100); S63(100)]	1	2806.14	0.776	1.397	0.546	0.681	0.875	1.446	0.206	0.071	0.25	0.848	0.821	0.979	0.278	0.365	0.396	1.321	0.058	1.155	104.6	81.2	146.1	57.1	71.2	91.5	151.2	159.8	33	11.4	40	135.5	131.2	156.4	159.6	44.4	58.3
FALSE	High	[K].SLDSDESEDEEDDYQQKRK.[G]	2xTMT6plex [K17; K19]; 1xTMT6plex [N-Term]; 1xPhospho [S4(100)]	4.53466e-05	0.000218806	1	1	2	11	Q13442	Q13442 [57-75]	Q13442 1xPhospho [S60(100)]	2	3083.43	0.066	0.121	0.047	0.035	0.065	0.063	0.068	0.021	0.023	0.077	0.074	0.098	0.023	0.023	0.012	0.043	0.012	0.041	493.2	32.5	59.9	23.3	17.1	32.2	31.1	498.2	33.9	10.4	11.3	38.2	37	48.9	635.1	14.6	14.3
FALSE	High	[K].SLDSDESEDEEDDYQQKRK.[G]	2xTMT6plex [K17; K19]; 1xTMT6plex [N-Term]; 2xPhospho [S4(100); S7(100)]	6.68493e-05	0.000218806	1	1	1	7	Q13442	Q13442 [57-75]	Q13442 2xPhospho [S60(100); S63(100)]	2	3163.4	0.75	1.272	0.506	0.415	0.399	1.402	0.106	0.038	0.113	0.608	0.604	0.689	0.306	0.282	0.297	0.751	0.433	0.944	123.1	92.3	156.6	62.2	51.1	49.1	172.5	211.5	22.4	8.1	23.9	128.6	127.7	145.7	180.8	55.3	50.9
FALSE	High	[K].SLDSEPSVPSAAKPPSPEK.[T]	2xTMT6plex [K13; K19]; 1xTMT6plex [N-Term]; 1xPhospho [S16(100)]	0.000202508	0.000218806	1	6	1	1	Q7Z3K3	Q7Z3K3 [410-428]	Q7Z3K3 1xPhospho [S425(100)]	0	2690.43													0.498	0.637	0.729	1.015	0.564	0.933															390.6	194.7	249
FALSE	High	[R].SLDSESISPGDFHR.[K]	1xTMT6plex [N-Term]; 1xPhospho [S8(100)]	0.000143105	0.000218806	1	1	1	7	Q52LW3	Q52LW3 [552-565]	Q52LW3 1xPhospho [S559(100)]	0	1855.84							0.338	0.329	0.61	0.798	0.843	0.889	0.398	0.543	0.428	0.907	2.104	1.218								210.1	71.1	69.2	128.1	167.6	177	186.8	165.2	65.8	89.7
FALSE	High	[R].SLDSPTSSPGAGTR.[Q]	1xTMT6plex [N-Term]; 1xPhospho [S4(100)]	0.000265885	0.000218806	1	1	1	6	Q9P107	Q9P107 [434-447]	Q9P107 1xPhospho [S437(100)]	0	1641.77	0.359	0.97	0.172	0.297	1.138	0.434	0.089	0.065	0.042	0.505	0.58	0.827	0.056	0.196	0.122	0.365	0.111	0.199	150.6	54	146.1	25.9	44.7	171.4	65.3	219.7	19.5	14.3	9.2	110.9	127.5	181.7	370.6	20.8	72.6
FALSE	High	[K].SLENETLNKEEDCHSPTSKPPKPDQPLK.[V]	1xCarboxymethyl [C13]; 4xTMT6plex [K9; K19; K22; K28]; 1xTMT6plex [N-Term]; 1xPhospho [S15(98.1)]	6.25433e-05	0.000218806	1	2	3	8	P23588	P23588 [445-472]	P23588 1xPhospho [S459(98.1)]	1	4445.33	0.796	0.712	0.694	0.738	0.525	1.068	0.334	0.245	0.827	1.033	0.826	0.681	1.154	0.755	1.12	2.367	0.167	2.626	126.3	100.5	89.9	87.7	93.2	66.3	134.9	140.6	47	34.5	116.4	145.2	116.1	95.8	76.8	88.6	58
FALSE	High	[K].SLDSDESEDEEDDYQQK.[R]	1xTMT6plex [K17]; 1xTMT6plex [N-Term]; 2xPhospho [S4(100); S7(100)]	0.000148179	0.000218806	1	1	1	14	Q13442	Q13442 [57-73]	Q13442 2xPhospho [S60(100); S63(100)]	0	2650.04	0.294	0.951	0.345	0.778	0.831	0.669	0.074	0.075	0.27	0.989	0.911	0.527	0.345	0.614	0.633	2.141	1.875	1.627	134.4	39.5	127.7	46.4	104.5	111.7	89.9	170.9	12.6	12.7	46.1	169	155.7	90	95.8	33.1	58.8
FALSE	High	[R].SLGLSLSGGDQEDAGR.[I]	1xTMT6plex [N-Term]; 1xPhospho [S7(100)]	0.000149716	0.000218806	1	2	1	6	Q9UJ70	Q9UJ70 [70-85]	Q9UJ70 1xPhospho [S76(100)]	0	1870.87							0.395	0.292	0.685	0.756	0.675	0.809	0.755	0.663	0.613	1.319	3.459	1.302								212.9	84	62.2	145.9	160.9	143.7	172.2	122.7	92.7	81.4
FALSE	High	[K].SLGSASPGPGQPPLSSPTR.[G]	1xTMT6plex [N-Term]; 1xPhospho [S/T]	0.000151461	0.000218806	1	2	1	15	Q9C0B5	Q9C0B5 [679-697]		0	2102.05	0.606	1.075	0.457	0.588	1.013	0.574	0.343	0.229	0.499	0.832	0.876	0.835	0.466	0.649	0.58	1.029	0.919	1.136	126.4	76.6	135.9	57.7	74.3	128.1	72.5	150.7	51.7	34.5	75.2	125.4	132	125.8	126.9	59.1	82.3
FALSE	High	[K].SLGSASPGPGQPPLSSPTRGGVK.[K]	1xTMT6plex [K23]; 1xTMT6plex [N-Term]; 1xPhospho [S/T]	0.000160904	0.000218806	1	2	2	15	Q9C0B5	Q9C0B5 [679-701]		1	2672.42	0.847	1.5	0.568	0.48	0.939	1.152	0.287	0.158	0.371	0.668	1.109	0.952	0.226	0.537	0.385	0.712	0.287	0.949	112.4	95.2	168.6	63.9	54	105.5	129.5	154	44.2	24.4	57.2	102.8	170.9	146.7	163.7	37	88
FALSE	High	[K].SLGSASPGPGQPPLSSPTRGGVKK.[V]	2xTMT6plex [K23; K24]; 1xTMT6plex [N-Term]; 1xPhospho [S/T]	0.000140879	0.000218806	1	2	1	6	Q9C0B5	Q9C0B5 [679-702]		2	3029.68	1.304	1	0.486	0.379	0.467	1.055	0.436	0.359	0.453	0.762	1.043	0.995							186.9	243.8	187	90.9	70.8	87.2	197.1	205.3	89.4	73.7	93	156.4	214.1	204.4
FALSE	High	[R].SIGSAVDQGNESIVAK.[T]	1xTMT6plex [K16]; 1xTMT6plex [N-Term]; 1xPhospho [S1(100)]	0.000215136	0.000218806	1	1	1	3	Q9H0H5	Q9H0H5 [203-218]	Q9H0H5 1xPhospho [S203(100)]	0	2113.09	0.793	1.509	0.475	0.557	1.093	0.629	0.437	0.519	0.648	0.76	0.95	1.15							175.8	139.4	265.3	83.6	97.9	192.1	110.6	189.5	82.7	98.4	122.8	144	180	218
FALSE	High	[R].SLGSPLLHER.[G]	1xTMT6plex [N-Term]; 1xPhospho [S4(100)]	0.000424937	0.000218806	1	1	1	19	Q92844	Q92844 [126-135]	Q92844 1xPhospho [S129(100)]	0	1417.74	0.983	1.188	0.833	0.882	1.196	0.908	0.422	0.459	0.657	0.654	0.67	0.81	0.35	0.345	0.385	0.486	1.701	0.547	96.1	94.4	114.2	80.1	84.7	114.9	87.3	145.7	61.5	66.9	95.8	95.3	97.6	118	155.3	54.3	53.6
FALSE	High	[R].SLGSVQAPSYGARPVSSAASVYAGAGGSGSR.[I]	1xTMT6plex [N-Term]; 1xPhospho [S20(100)]	2.78075e-05	0.000218806	1	1	5	22	P05783	P05783 [15-45]	P05783 1xPhospho [S34(100)]	0	3163.54	1.624	1.217	0.795	0.938	0.977	1.103	0.746	0.334	0.626	2.347	2.133	1.224	1.267	0.677	0.647	0.711	0.586	0.885	90.7	147.2	110.4	72.1	85.1	88.5	100	81	60.5	27.1	50.7	190.2	172.8	99.2	125.5	159	85
FALSE	High	[K].SLHLSPQEQSASYQDRR.[Q]	1xTMT6plex [N-Term]; 1xPhospho [S5(100)]	0.000256252	0.000218806	1	2	1	4	Q9H410	Q9H410 [77-93]	Q9H410 1xPhospho [S81(100)]	1	2311.1	0.758	0.992	0.423	0.428	0.915	0.774													397	301.1	393.7	167.9	169.7	363.1	307.4
FALSE	High	[R].SLKKDAPTSPASVASSSSTPSSK.[T]	3xTMT6plex [K3; K4; K23]; 1xTMT6plex [N-Term]; 1xPhospho [T/S]	9.24078e-05	0.000218806	1	7	3	11	Q04726	Q04726 [278-300]		2	3216.75	0.799	0.537	0.263	0.323	0.324	1.247	0.126	0.066	0.073	0.476	0.73	0.892	0.151	0.16	0.165	0.253	0.01	0.401	153.4	122.5	82.4	40.4	49.6	49.7	191.4	196.2	24.8	12.9	14.3	93.4	143.2	175	352.6	53.1	56.4
FALSE	High	[K].SLGNILQAKPTSSPAKGPPQK.[A]	3xTMT6plex [K9; K16; K21]; 1xTMT6plex [N-Term]; 1xPhospho [T/S]	5.38841e-05	0.000218806	3	8	2	75	Q13428-3; Q13428-7; Q13428-6	Q13428-3 [571-591]; Q13428-7 [571-591]; Q13428-6 [571-591]		1	3115.81	1.534	0.574	0.469	0.716	0.391	0.895	0.569	0.257	0.726	1.012	0.812	0.746	0.904	0.56	0.687	1.265	0.047	1.327	127.7	195.8	73.3	59.9	91.4	49.9	114.3	134	76.3	34.5	97.3	135.6	108.9	99.9	121.1	109.5	67.8
FALSE	High	[K].SLLGDSAPTLHLNKGTPSQSPVVGR.[S]	1xTMT6plex [K14]; 1xTMT6plex [N-Term]; 1xPhospho [S20(100)]	0.000166428	0.000218806	1	4	2	6	P52594	P52594 [162-186]	P52594 1xPhospho [S181(100)]	1	3069.65	1.511	0.796	0.794	0.674	0.516	1.423	0.607	0.479	0.572	0.681	0.61	0.619							161.6	244.2	128.7	128.3	108.8	83.4	230	222.2	134.8	106.5	127.1	151.4	135.6	137.5
FALSE	High	[K].SLDSDESEDEEDDYQQK.[R]	1xTMT6plex [K17]; 1xTMT6plex [N-Term]; 1xPhospho [S4(100)]	0.000119402	0.000218806	1	1	2	11	Q13442	Q13442 [57-73]	Q13442 1xPhospho [S60(100)]	0	2570.07	0.061	0.133	0.042	0.056	0.111	0.058	0.042	0.019	0.029	0.115	0.092	0.08	0.049	0.075	0.068	0.202	0.356	0.166	469.9	28.8	62.6	19.8	26.5	52	27.3	494.9	21	9.5	14.5	57.1	45.7	39.4	381.4	18.8	28.7
FALSE	High	[R].SLAPEPKEPLIPASPKAEPIWELPTR.[A]	2xTMT6plex [K7; K16]; 1xTMT6plex [N-Term]; 1xPhospho [S14(100)]	0.000115686	0.000218806	1	1	1	3	Q9Y613	Q9Y613 [510-535]	Q9Y613 1xPhospho [S523(100)]	2	3634.03							0.636	0.763	0.596	0.745	1.37	0.762	0.856	0.744	0.478	1.05	0.686	1.313								178.3	113.4	136.1	106.2	132.9	244.3	135.8	171.8	147.1	127.9
FALSE	High	[R].SKFDSDEEEEDTENVEAASSGK.[V]	2xTMT6plex [K2; K22]; 1xTMT6plex [N-Term]; 1xPhospho [S/T]	0.000148761	0.000218806	1	2	1	1	Q8TF01	Q8TF01 [286-307]		1	3170.45							0.421	0.439	1.027	1.237	0.845	0.864														360	151.7	157.9	369.7	445.3	304.3	311
FALSE	High	[K].SKFSPQKEASPAAK.[T]	3xTMT6plex [K2; K7; K14]; 1xTMT6plex [N-Term]; 1xPhospho [S4(100)]	0.000208887	0.000218806	1	1	1	7	Q9NS91	Q9NS91 [155-168]	Q9NS91 1xPhospho [S158(100)]	2	2472.4	1.035	0.713	0.373	0.451	1.11	0.702	0.263	0.183	0.486	0.644	0.709	0.756	0.192	0.366	0.374	0.681	0.244	0.602	127.2	131.6	90.7	47.4	57.4	141.3	89.3	173.1	45.5	31.6	84.1	111.5	122.8	130.9	206.9	39.8	75.6
FALSE	High	[K].SKGHYEVTGSDDETGKLQGSGVSLASK.[K]	3xTMT6plex [K2; K16; K27]; 1xTMT6plex [N-Term]; 1xPhospho [S10(100)]	2.66571e-05	0.000218806	1	1	2	18	Q09666	Q09666 [5832-5858]	Q09666 1xPhospho [S5841(100)]	2	3733.95	1.387	1.328	0.803	0.732	0.899	2.11	0.414	0.304	0.786	1.037	1.202	0.848	0.546	0.554	0.559	0.866	0.113	1.276	86.9	120.6	115.4	69.8	63.6	78.1	183.4	124.3	51.5	37.8	97.7	128.9	149.4	105.3	139.9	76.4	77.5
FALSE	High	[K].SKGSLEITESQSADAEPPPPPKPDLSR.[Y]	2xTMT6plex [K2; K22]; 1xTMT6plex [N-Term]; 1xPhospho [S4(99.7)]	0.000172062	0.000218806	1	2	1	1	Q9C0B5	Q9C0B5 [296-322]	Q9C0B5 1xPhospho [S299(99.7)]	1	3600.88													0.902	0.798	1.025	1.129	0.832	0.857															321	289.5	256.1
FALSE	High	[K].SKPIPIMPASPQKGHAVNLLDVPVPVAR.[K]	2xTMT6plex [K2; K13]; 1xTMT6plex [N-Term]; 1xPhospho [S10(100)]	9.78992e-06	0.000218806	1	9	1	5	O00429	O00429 [607-634]	O00429 1xPhospho [S616(100)]	1	3699.12	1.952	0.911	0.746	0.818	0.737	1.485	1.405	1.05	1.301	1.501	1.271	1.02	1.14	0.541	0.507	0.807	0.383	0.744	93.4	182.3	85.1	69.7	76.4	68.9	138.8	79	111	82.9	102.8	118.6	100.4	80.6	138.6	158	75
FALSE	High	[K].SKPPPTYESEEEDKCKPMSYEEKR.[Q]	1xCarboxymethyl [C15]; 4xTMT6plex [K2; K14; K16; K23]; 1xTMT6plex [N-Term]; 1xPhospho [S9(100)]	0.00019316	0.000218806	1	3	2	5	O60885	O60885 [593-616]	O60885 1xPhospho [S601(100)]	2	4171.1	0.947	1.047	0.679	0.631	0.401	1.377	0.297	0.257	0.522	0.792	0.769	0.597							176	166.7	184.3	119.4	111.1	70.6	242.4	243.2	72.3	62.4	127	192.6	186.9	145.1
FALSE	High	[K].SKPYEGSQRNSTELAPPLPVRR.[E]	1xTMT6plex [K2]; 1xTMT6plex [N-Term]; 1xPhospho [S/T/Y]	0.000142245	0.000218806	1	1	1	12	Q9H7D0	Q9H7D0 [1824-1845]		2	3020.61	1.349	1.248	0.736	0.655	0.797	1.477	0.505	0.4	0.659	0.907	0.842	1.082	0.756	0.567	0.601	0.797	0.592	1.259	99.5	134.2	124.1	73.3	65.1	79.3	146.9	123.5	62.3	49.4	81.4	112	104	133.7	127.7	96.6	72.4
FALSE	High	[R].SKSDATASISLSSNLKR.[T]	2xTMT6plex [K2; K16]; 1xTMT6plex [N-Term]; 1xPhospho [S3(100)]	5.36086e-05	0.000218806	1	2	1	7	Q9UBF8-2	Q9UBF8-2 [275-291]	Q9UBF8-2 1xPhospho [S277(100)]	2	2532.4	0.988	0.992	0.705	0.57	0.472	1.118	0.668	0.297	0.678	0.796	0.82	0.847	0.424	0.403	0.465	0.587	0.135	0.782	125.4	123.9	124.4	88.4	71.6	59.2	140.2	132.6	88.5	39.4	90	105.6	108.7	112.4	181.7	77	73.2
FALSE	High	[K].SLDNNYSTPNERGDHNRTLDR.[S]	1xTMT6plex [N-Term]; 1xPhospho [T18(100)]	0.000149893	0.000218806	1	16	3	10	O60716	O60716 [899-919]	O60716 1xPhospho [T916(100)]	2	2783.27	0.754	1.087	0.662	0.557	1.034	1.139	0.299	0.33	0.841	0.625	0.607	0.604	0.242	0.308	0.293	0.46	0.978	0.428	109.5	82.6	119.1	72.5	61	113.3	124.8	158.7	47.5	52.3	133.5	99.2	96.3	95.9	197.9	47.9	61
FALSE	High	[K].SKSEEAHAEDSVMDHHFR.[K]	1xTMT6plex [K2]; 1xTMT6plex [N-Term]; 1xPhospho [S3(99.3)]	0.000180577	0.000218806	1	4	2	9	Q8NC51	Q8NC51 [328-345]	Q8NC51 1xPhospho [S330(99.3)]	1	2650.21	0.618	0.916	0.548	0.737	1.542	1.038	0.401	0.519	0.971	1.019	0.796	1.396	0.691	0.632	0.597	0.645	1.518	2.136	100.2	62	91.9	54.9	73.9	154.5	104	111.7	44.8	57.9	108.5	113.8	88.8	155.9	107.6	74.4	68
FALSE	High	[K].SKSPPKVPIVIQDDSLPAGPPPQIR.[I]	2xTMT6plex [K2; K6]; 1xTMT6plex [N-Term]; 1xPhospho [S3(99.4)]	2.88872e-05	0.000218806	1	5	2	7	Q7Z422	Q7Z422 [37-61]	Q7Z422 1xPhospho [S39(99.4)]	2	3403.93	1.633	0.91	0.899	0.711	0.66	1.349	0.855	0.644	0.741	0.846	0.82	0.944	0.523	0.331	0.363	0.422	0.446	0.575	99.7	162.8	90.7	89.6	70.9	65.8	134.4	113.2	96.8	72.9	83.8	95.8	92.8	106.8	197.8	103.4	65.5
FALSE	High	[R].SKSPVGNPQLIQFSR.[E]	1xTMT6plex [K2]; 1xTMT6plex [N-Term]; 1xPhospho [S3(100)]	0.000156905	0.000218806	1	4	1	5	Q9Y4F3	Q9Y4F3 [1091-1105]	Q9Y4F3 1xPhospho [S1093(100)]	1	2196.19	1.643	1.235	1.322	1.168	1.046	1.708	0.822	0.696	0.978	1.065	0.986	0.899	1.1	0.825	0.877	1.202	0.506	1.118	76.6	125.9	94.6	101.3	89.5	80.2	130.9	107.9	88.7	75.1	105.5	114.9	106.3	96.9	106.5	117.2	87.8
FALSE	High	[R].SKSQSSGSSATHPISVPGAR.[R]	1xTMT6plex [K2]; 1xTMT6plex [N-Term]; 1xPhospho [S3(100)]	0.000358794	0.000218806	1	1	2	5	Q9Y4H2	Q9Y4H2 [304-323]	Q9Y4H2 1xPhospho [S306(100)]	1	2479.27	1.145	1.094	0.544	0.403	0.987	0.633	0.389	0.23	0.689	1.382	1.845	0.989	0.386	0.619	0.631	1.136	0.01	1.381	118.6	135.9	129.8	64.6	47.8	117.1	75.1	110.4	42.9	25.4	76	152.6	203.7	109.2	134.1	51.8	83
FALSE	High	[R].SKTFDWAEFRPIQQALAQER.[V]	1xTMT6plex [K2]; 1xTMT6plex [N-Term]; 1xPhospho [T3(100)]	0.000104487	0.000218806	1	3	1	7	Q6WCQ1-2	Q6WCQ1-2 [540-559]	Q6WCQ1-2 1xPhospho [T542(100)]	1	2959.52	1.486	0.831	0.753	0.635	0.681	1.64	0.97	0.834	0.911	1.448	1.292	1.019	1.66	0.729	0.741	0.528	0.953	0.728	103.6	153.9	86	77.9	65.7	70.5	169.9	90.4	87.6	75.4	82.4	130.9	116.8	92.1	109.9	182.5	80.1
FALSE	High	[R].SKVGSTENIKHQPGGGR.[AV]	2xTMT6plex [K2; K10]; 1xTMT6plex [N-Term]; 1xPhospho [S5(100)]	0.000166013	0.000218806	1	4	2	23	P27816	P27816 [937-953]	P27816 1xPhospho [S941(100)]	2	2519.37	0.525	0.249	0.179	0.222	0.385	0.488	0.14	0.097	0.162	0.496	0.493	0.7	0.236	0.192	0.268	0.552	0.121	0.262	226.3	118.8	56.3	40.4	50.3	87.2	110.4	219.7	30.7	21.3	35.5	109	108.3	153.7	278.3	65.6	53.4
FALSE	High	[K].SKVSSSSGTTPFSSAAALPPGSYASLGR.[I]	1xTMT6plex [K2]; 1xTMT6plex [N-Term]; 1xPhospho [S25(100)]	0.000113349	0.000218806	1	3	1	1	Q7Z460-3	Q7Z460-3 [612-639]	Q7Z460-3 1xPhospho [S636(100)]	1	3208.63							0.822	0.449	0.882	0.784	0.794	0.969														368.3	302.9	165.5	325	288.7	292.6	357
FALSE	High	[K].SKYDEIFYNLAPADGKLSGSK.[A]	3xTMT6plex [K2; K16; K21]; 1xTMT6plex [N-Term]; 1xPhospho [S18(100)]	5.40223e-05	0.000218806	1	2	1	2	Q9NZN4	Q9NZN4 [451-471]	Q9NZN4 1xPhospho [S468(100)]	2	3299.77	0.572	0.542	0.477	0.831	0.565	0.777	0.464	0.483	0.595	1.037	0.765	0.633							211.8	121	114.9	101.1	175.9	119.7	164.6	219.2	101.6	105.9	130.5	227.3	167.7	138.7
FALSE	High	[K].SLAPDRSDDEHDPLDNTSRPR.[Y]	1xTMT6plex [N-Term]; 1xPhospho [S7(100)]	4.45209e-05	0.000218806	1	5	1	37	Q92614	Q92614 [2014-2034]	Q92614 1xPhospho [S2020(100)]	1	2702.24	1.312	0.921	0.689	0.555	1.039	1.733	0.438	0.32	0.773	0.994	0.86	1.096	0.775	0.54	0.583	0.612	1.423	1.07	97	127.3	89.4	66.9	53.9	100.9	168.1	122.9	53.8	39.4	94.9	122.1	105.6	134.6	120.5	93.4	65
FALSE	High	[R].SKSISSSNPDLAVAPGSVDDEVSR.[I]	1xTMT6plex [K2]; 1xTMT6plex [N-Term]; 1xPhospho [S]	0.000103583	0.000218806	1	1	1	2	Q96HP0	Q96HP0 [878-901]		1	2955.47	0.964	1.381	0.525	0.616	1.162	1.098													311.3	300.1	429.9	163.4	191.9	361.6	341.9
FALSE	High	[R].SKETSSPGTDDVFTPAPSDSPSSQR.[I]	1xTMT6plex [K2]; 1xTMT6plex [N-Term]; 1xPhospho [S20(99.3)]	1.13152e-05	0.000218806	1	1	2	24	P19634	P19634 [766-790]	P19634 1xPhospho [S785(99.3)]	1	3118.46	0.65	0.965	0.421	0.416	0.666	0.756	0.328	0.182	0.58	0.627	0.591	0.585	0.364	0.48	0.54	0.639	0.337	0.592	146.7	95.4	141.6	61.8	61	97.8	110.9	180.3	59.2	32.8	104.5	113	106.5	105.4	172.8	62.9	82.9
FALSE	High	[R].SLIGSPGRTFPPVHPLDVMADAR.[A]	1xTMT6plex [N-Term]; 1xPhospho [S5(100)]	0.00012919	0.000218806	1	3	1	1	Q9Y618	Q9Y618 [1475-1497]	Q9Y618 1xPhospho [S1479(100)]	1	2742.4	1.614	0.731	1.178	1	0.822	1.774													258.6	417.3	189.2	304.6	258.7	212.7	458.8
FALSE	High	[R].SLPSSSQLKGSPQAISR.[A]	1xTMT6plex [K9]; 1xTMT6plex [N-Term]; 1xPhospho [S11(100)]	0.00016574	0.000218806	1	3	1	9	Q8WYP5	Q8WYP5 [1150-1166]	Q8WYP5 1xPhospho [S1160(100)]	1	2281.23	1.391	0.997	0.591	0.484	0.724	1.078	0.353	0.117	0.339	0.754	0.777	0.826	0.18	0.262	0.277	0.416	0.022	0.448	115.7	161	115.4	68.4	56.1	83.8	124.7	162.1	57.2	18.9	55	122.3	125.9	133.8	268.7	48.4	70.3
FALSE	High	[K].SLSRTPETLLPFAEAEAFLKK.[A]	2xTMT6plex [K20; K21]; 1xTMT6plex [N-Term]; 1xPhospho [T5(100)]	2.00729e-05	0.000218806	1	4	1	2	Q3KQU3	Q3KQU3 [809-829]	Q3KQU3 1xPhospho [T813(100)]	2	3115.74	0.637	0.838	0.48	0.932	1.414	1.283	0.528	0.45	0.564	0.783	1.027	1.122							155.4	99	130.3	74.6	144.9	219.6	199.4	196.7	103.8	88.4	110.9	154.1	202.1	220.8
FALSE	High	[R].SLSSPTVTLSAPLEGAK.[D]	1xTMT6plex [K17]; 1xTMT6plex [N-Term]; 1xPhospho [S3(99.6)]	0.000123164	0.000218806	1	7	1	8	Q96PU5	Q96PU5 [446-462]	Q96PU5 1xPhospho [S448(99.6)]	0	2196.19	1.036	1.373	0.825	0.807	0.729	0.89	0.365	0.333	0.563	0.701	0.613	0.603	0.438	0.394	0.388	0.511	0.529	0.651	104.1	107.8	142.9	85.9	84	75.9	92.6	165.6	60.5	55.1	93.2	116.1	101.5	99.8	182.8	80.1	71.9
FALSE	High	[K].SISSSNPDLAVAPGSVDDEVSR.[I]	1xTMT6plex [N-Term]; 1xPhospho [S5(99.7)]	0.000101272	0.000218806	1	1	2	5	Q96HP0	Q96HP0 [880-901]	Q96HP0 1xPhospho [S884(99.7)]	0	2511.18							0.376	0.203	0.584	0.574	0.482	0.798	0.422	0.452	0.441	0.566	1.509	0.885								247.6	93.1	50.4	144.6	142	119.3	197.7	209.6	88.4	94.7
FALSE	High	[K].SLSSSPVKKANDGEGGDEEAGTEEAVPR.[R]	2xTMT6plex [K8; K9]; 1xTMT6plex [N-Term]; 1xPhospho [S/T]	0.000148076	0.000218806	1	2	2	5	Q9H3Q1	Q9H3Q1 [138-165]		2	3583.77							0.277	0.056	0.189	0.777	0.733	0.807														547.1	151.4	30.7	103.4	425.1	400.9	441.5
FALSE	High	[K].SLSTDTSRQESDTVSYKPPDSK.[L]	2xTMT6plex [K17; K22]; 1xTMT6plex [N-Term]; 1xPhospho [S3(97.8)]	0.00025092	0.000218806	1	2	2	3	Q8IWB9	Q8IWB9 [220-241]	Q8IWB9 1xPhospho [S222(97.8)]	1	3195.6							0.19	0.198	0.69	1.611	1.471	1.166	0.796	0.664	0.84	1.165	0.392	2.203								163.2	31	32.4	112.5	262.9	240.1	190.3	151.2	120.4	100.3
FALSE	High	[R].SLSYEEPRRHSPPIEK.[Q]	1xTMT6plex [K16]; 1xTMT6plex [N-Term]; 1xPhospho [S11(100)]	0.000444067	0.000218806	1	2	1	1	Q8IZD4	Q8IZD4 [273-288]	Q8IZD4 1xPhospho [S283(100)]	2	2463.28	1.063	1.122	0.623	0.349	0.858	1.028													347.5	369.3	390	216.6	121.2	298.2	357.3
FALSE	High	[R].SLSYEEPRRHSPPIEK.[Q]	1xTMT6plex [K16]; 1xTMT6plex [N-Term]; 2xPhospho [S3(100); S11(100)]	0.00035981	0.000218806	1	2	1	3	Q8IZD4	Q8IZD4 [273-288]	Q8IZD4 2xPhospho [S275(100); S283(100)]	2	2543.25							0.284	0.288	0.52	0.558	0.596	0.954														500	141.8	143.8	260	279.2	298.1	477.1
FALSE	High	[K].SLTEISTDFDRSSPPLQPPPVNSLTTENR.[F]	1xTMT6plex [N-Term]; 1xPhospho [S/T]	0.000120705	0.000218806	1	2	1	2	Q9NQC7	Q9NQC7 [387-415]		1	3507.72													0.536	0.446	0.402	0.744	2.125	1.098															330.7	177.1	147.5
FALSE	High	[K].SLSQSFENLLDEPAYGLIQK.[I]	1xTMT6plex [K20]; 1xTMT6plex [N-Term]; 1xPhospho [S5(100)]	0.000110289	0.000218806	1	2	1	1	Q8TC07-3	Q8TC07-3 [209-228]	Q8TC07-3 1xPhospho [S213(100)]	0	2790.44	1.426	1.17	1.05	0.962	0.919	1.536													260.4	371.4	304.8	273.4	250.5	239.4	400
FALSE	High	[K].SITNGSDDGAQPSTSTAQEQDDVLIVDSDEEDSSNNADVSEEER.[S]	1xTMT6plex [N-Term]; 1xPhospho [S/T]	0.000104889	0.000218806	1	2	1	2	Q9UBT2	Q9UBT2 [565-608]		0	4965.09							0.164	0.369	0.762	0.799	0.98	0.83														428.3	70	158.2	326.3	342.2	419.6	355.5
FALSE	High	[R].SLTQPITTEEVVIAATLQASAHQK.[A]	1xTMT6plex [K24]; 1xTMT6plex [N-Term]; 1xPhospho [T3(100)]	2.02672e-05	0.000218806	1	2	2	2	O95425-2	O95425-2 [340-363]	O95425-2 1xPhospho [T342(100)]	0	3074.65							0.616	0.409	0.68	0.952	0.88	0.804														393.2	242.1	160.7	267.3	374.3	346.1	316.3
FALSE	High	[R].SLVESVSSSPNKESNEEEQVWHFLGK.[-]	2xTMT6plex [K12; K26]; 1xTMT6plex [N-Term]; 1xPhospho [S8(100)]	1.98805e-05	0.000218806	1	5	2	6	Q9H2U2	Q9H2U2 [309-334]	Q9H2U2 1xPhospho [S316(100)]	1	3713.87	2.129	1.389	0.924	0.478	0.455	1.493	0.783	0.556	0.706	0.773	0.753	0.839	1.139	0.508	0.537	0.638	0.799	0.791	95.5	203.4	132.7	88.2	45.7	43.5	142.6	120.4	94.2	66.9	85	93.1	90.6	101	128.8	146.7	65.5
FALSE	High	[R].SLYGLGGSKR.[I]	1xTMT6plex [K9]; 1xTMT6plex [N-Term]; 1xPhospho [S1(100)]	0.000218831	0.000218806	2	3	1	64	P04259; P02538	P04259 [60-69]; P02538 [60-69]	P04259 1xPhospho [S60(100)]; P02538 1xPhospho [S60(100)]	1	1575.87	0.334	0.955	0.397	0.412	0.662	0.272	0.254	0.287	0.373	0.794	0.922	0.487	0.909	0.498	0.507	0.835	0.416	0.48	171.8	57.3	164.1	68.2	70.7	113.7	46.7	167.2	42.5	48	62.3	132.8	154.1	81.4	154.8	140.7	77.1
FALSE	High	[R].SMGTGDTPGLEVPSSPLR.[K]	1xTMT6plex [N-Term]; 1xPhospho [S15(99.5)]	0.000153452	0.000218806	1	2	2	10	Q86WB0	Q86WB0 [381-398]	Q86WB0 1xPhospho [S395(99.5)]	0	2110.01	1.028	1.381	0.465	0.678	1.309	0.758	0.436	0.364	0.75	0.891	0.763	0.909	0.668	0.771	0.701	1.052	1.629	1.884	103.8	106.7	143.3	48.3	70.4	135.9	78.7	131.4	57.3	47.8	98.6	117.1	100.3	119.5	96.2	64.3	74.1
FALSE	High	[R].SMGTGDTPGLEVPSSPLRK.[A]	1xTMT6plex [K19]; 1xTMT6plex [N-Term]; 1xPhospho [S15(99.7)]	8.30624e-05	0.000218806	1	2	2	33	Q86WB0	Q86WB0 [381-399]	Q86WB0 1xPhospho [S395(99.7)]	1	2467.27	0.905	1.06	0.438	0.531	0.627	0.957	0.47	0.321	0.579	0.825	0.901	0.809	0.458	0.588	0.472	0.698	0.439	0.914	130.2	117.9	138.1	57.1	69.1	81.6	124.6	139.8	65.7	44.9	80.9	115.3	126	113	152.3	69.8	89.5
FALSE	High	[R].SMSLIPTSPQVPGEWPSPEELGAR.[A]	1xTMT6plex [N-Term]; 1xPhospho [S3(99.2)]	0.000142519	0.000218806	1	1	1	1	Q5PRF9	Q5PRF9 [236-259]	Q5PRF9 1xPhospho [S238(99.2)]	0	2874.39							0.507	0.611	0.723	0.751	0.834	0.826														399.8	202.8	244.3	289.1	300.2	333.5	330.2
[truncated: 3,288 more rows]
[truncated: 58 more columns]
